# Supplementary material for: Spatial relationships in the urothelial and head and neck tumor microenvironment predict response to combination immune checkpoint inhibitors
Source: Nat Commun. 2024 Mar 21;15:2538. doi: 10.1038/s41467-024-46450-1 (PMC10957922; doi:10.1038/s41467-024-46450-1)
Supplement: Supplementary file 4 — Supplementary Data 1 [file 41467_2024_46450_MOESM4_ESM.xlsx]

## Sheet: SupplementaryTable_1
patientID	two_class_pa_response	phenotype	density_tumor	density_stroma	exclusion_ratio	area_tumor	area_stroma		Supplementary Table 1
1	CR	B-cell	0.173	6.42	37.027	121.046	2.959		Density parameters and exclusion ratios quantified from the NABUCCO cohort.
1	CR	CD8 T-cell	11.458	158.147	13.804	121.046	2.959		Abbreviations: CR: Responder; NCR: Non-responder.
1	CR	Macrophages	21.248	191.601	9.019	121.046	2.959
1	CR	T-helper	19.455	400.436	20.583	121.046	2.959
1	CR	Treg	4.494	51.364	11.434	121.046	2.959
4	NCR	B-cell	42.796	379.527	8.868	39.91	24.293
4	NCR	CD8 T-cell	36.607	121.021	3.306	39.91	24.293
4	NCR	Macrophages	90.177	218.208	2.42	39.91	24.293
4	NCR	T-helper	32.122	204.088	6.353	39.91	24.293
4	NCR	Treg	6.941	30.255	4.358	39.91	24.293
8	CR	B-cell	1.899	132.288	68.727	3.687	1.33
8	CR	CD8 T-cell	115.284	281.863	2.445	3.687	1.33
8	CR	Macrophages	8.951	19.542	2.185	3.687	1.33
8	CR	T-helper	36.077	249.543	6.914	3.687	1.33
8	CR	Treg	3.255	12.026	3.687	3.687	1.33
24	NCR	B-cell	8.959	175.379	19.559	11.497	6.648
24	NCR	CD8 T-cell	18.787	118.374	6.299	11.497	6.648
24	NCR	Macrophages	33.399	128	3.832	11.497	6.648
24	NCR	T-helper	87.673	228.174	2.602	11.497	6.648
24	NCR	Treg	7.828	46.026	5.875	11.497	6.648
2	NCR	B-cell	9.665	57.331	5.931	60.943	56.27
2	NCR	CD8 T-cell	20.708	72.205	3.487	60.943	56.27
2	NCR	Macrophages	1.017	3.572	3.507	60.943	56.27
2	NCR	T-helper	29.569	131.455	4.446	60.943	56.27
2	NCR	Treg	2.002	6.007	2.999	60.943	56.27
3	NCR	B-cell	170.63	525.063	3.077	3.874	4.436
3	NCR	CD8 T-cell	57.565	30.21	0.525	3.874	4.436
3	NCR	Macrophages	17.553	8.567	0.489	3.874	4.436
3	NCR	T-helper	107.902	142.933	1.325	3.874	4.436
3	NCR	Treg	20.393	21.192	1.039	3.874	4.436
5	NCR	B-cell	2.764	38.197	13.817	187.774	266.567
5	NCR	CD8 T-cell	45.059	173.243	3.845	187.774	266.567
5	NCR	Macrophages	8.686	24.759	2.85	187.774	266.567
5	NCR	T-helper	20.567	158.962	7.729	187.774	266.567
5	NCR	Treg	7.669	37.983	4.953	187.774	266.567
6	CR	B-cell	1.722			9.293	0.667
6	CR	CD8 T-cell	26.257	26.985	1.033	9.293	0.667
6	CR	Macrophages	71.884	25.486	0.357	9.293	0.667
6	CR	T-helper	35.942	229.372	6.384	9.293	0.667
6	CR	Treg	55.527	55.469	1.001	9.293	0.667
7	CR	B-cell	14.759	234.347	15.877	62.065	18.187
7	CR	CD8 T-cell	51.816	81.433	1.572	62.065	18.187
7	CR	Macrophages	63.884	239.351	3.747	62.065	18.187
7	CR	T-helper	47.514	267.668	5.633	62.065	18.187
7	CR	Treg	15.484	89.351	5.77	62.065	18.187
9	CR	B-cell	1.377	125.966	91.264	33.398	13.17
9	CR	CD8 T-cell	13.085	65.299	4.99	33.398	13.17
9	CR	Macrophages	27.397	122.321	4.465	33.398	13.17
9	CR	T-helper	26.888	243.656	9.061	33.398	13.17
9	CR	Treg	14.043	50.948	3.628	33.398	13.17
11	CR	B-cell	6.221	37.551	6.034	32.469	15.232
11	CR	CD8 T-cell	56.576	172.986	3.058	32.469	15.232
11	CR	Macrophages	60.056	129.788	2.161	32.469	15.232
11	CR	T-helper	23.037	114.361	4.964	32.469	15.232
11	CR	Treg	8.654	28.098	3.246	32.469	15.232
10	NCR	B-cell	18.902	133.798	7.078	59.518	29.201
10	NCR	CD8 T-cell	218.355	260.54	1.193	59.518	29.201
10	NCR	Macrophages	200.797	250.472	1.247	59.518	29.201
10	NCR	T-helper	72.264	110.75	1.533	59.518	29.201
10	NCR	Treg	1.109	1.267	1.144	59.518	29.201
12	NCR	B-cell	9.601	103.57	10.786	33.746	6.315
12	NCR	CD8 T-cell	67.919	383.873	5.652	33.746	6.315
12	NCR	Macrophages	63.178	280.936	4.447	33.746	6.315
12	NCR	T-helper	49.458	447.06	9.039	33.746	6.315
12	NCR	Treg	20.062	96.76	4.823	33.746	6.315
13	CR	B-cell	20.201	200.17	9.908	70.838	52.266
13	CR	CD8 T-cell	11.618	44.389	3.82	70.838	52.266
13	CR	Macrophages	70.259	35.186	0.501	70.838	52.266
13	CR	T-helper	19.58	152.567	7.792	70.838	52.266
13	CR	Treg	1.355	1.645	1.214	70.838	52.266
14	NCR	B-cell	2.87	223.84	77.856	19.86	11.772
14	NCR	CD8 T-cell	16.868	213.647	12.662	19.86	11.772
14	NCR	Macrophages	3.172	40.351	12.702	19.86	11.772
14	NCR	T-helper	16.868	397.221	23.542	19.86	11.772
14	NCR	Treg	3.474	59.719	17.166	19.86	11.772
15	CR	B-cell	2.242	9.019	4.021	62.452	55.108
15	CR	CD8 T-cell	10.84	48.958	4.516	62.452	55.108
15	CR	Macrophages	96.602	209.461	2.168	62.452	55.108
15	CR	T-helper	10.312	61.388	5.952	62.452	55.108
15	CR	Treg	7.366	28.217	3.83	62.452	55.108
23	NCR	B-cell	1.046	91.766	87.437	30.584	21.25
23	NCR	CD8 T-cell	3.368	69.883	20.732	30.584	21.25
23	NCR	Macrophages	28.871	142.59	4.938	30.584	21.25
23	NCR	T-helper	4.937	138.778	28.091	30.584	21.25
23	NCR	Treg	0.916	25.036	27.254	30.584	21.25
16	NCR	B-cell	0.055	1.223	22.173	164.378	23.706
16	NCR	CD8 T-cell	0.067	0.591	8.808	164.378	23.706
16	NCR	Macrophages	30.053	178.896	5.953	164.378	23.706
16	NCR	T-helper	0.122	1.308	10.729	164.378	23.706
16	NCR	Treg	0.043	0.084	2.051	164.378	23.706
17	CR	B-cell	2.567	119.324	46.444	49.467	10.4
17	CR	CD8 T-cell	56.806	114.42	2.014	49.467	10.4
17	CR	Macrophages	19.67	8.269	0.421	49.467	10.4
17	CR	T-helper	6.024	147.688	24.509	49.467	10.4
17	CR	Treg	1.213	12.884	10.613	49.467	10.4
19	CR	B-cell	0.266	3.91	15.093	48.941	0.767
19	CR	CD8 T-cell	37.74	908.346	24.071	48.941	0.767
19	CR	Macrophages	20.229	482.192	23.841	48.941	0.767
19	CR	T-helper	29.628	701.134	23.668	48.941	0.767
19	CR	Treg	6.539	102.955	15.761	48.941	0.767
22	CR	B-cell	5.633	14.869	2.642	5.503	1.614
22	CR	CD8 T-cell	58.697	27.879	0.476	5.503	1.614
22	CR	Macrophages	216.25	21.064	0.098	5.503	1.614
22	CR	T-helper	196.261	305.433	1.556	5.503	1.614
22	CR	Treg	19.99	34.694	1.737	5.503	1.614
18	CR	B-cell	1.634	29.256	17.905	312.182	73.251
18	CR	CD8 T-cell	76.378	313.989	4.111	312.182	73.251
18	CR	Macrophages	27.51	90.579	3.293	312.182	73.251
18	CR	T-helper	19.277	85.337	4.427	312.182	73.251
18	CR	Treg	4.232	11.932	2.82	312.182	73.251
21	CR	B-cell	0.202	0.582	2.949	19.791	3.437
21	CR	CD8 T-cell	9.802	15.421	1.575	19.791	3.437
21	CR	Macrophages	18.039	22.113	1.227	19.791	3.437
21	CR	T-helper	11.773	41.316	3.51	19.791	3.437
21	CR	Treg	9.651	7.856	0.817	19.791	3.437
20	CR	B-cell	7.626	57.572	7.549	244.291	64.389
20	CR	CD8 T-cell	150.812	313.529	2.079	244.291	64.389
20	CR	Macrophages	25.253	56.407	2.234	244.291	64.389
20	CR	T-helper	45.65	172.233	3.773	244.291	64.389
20	CR	Treg	12.907	42.367	3.283	244.291	64.389

## Sheet: SupplementaryTable_2
patientID	two_class_pa_response	phenotype_from	phenotype_to	shape	scale	GAUC25microns	GAUC50microns	GAUC100microns		Supplementary Table 2
1	CR	B-cell	to Cancer cell	2.235	18.553	8.062	30.366	80.119		Spatial relationship parameters quantified from the NABUCCO cohort (shape, scale, and G-function evaluated at 25, 50 and 100 microns).
1	CR	B-cell	to CD4 T-cell	1.561	20.124	8.963	28.603	76.612		Abbreviations: CR: Responder; NCR: Non-responder; AUC: area under the curve; SR: spatial relationship.
1	CR	B-cell	to CD8 T-cell	1.233	51.48	5.534	21.475	66.822
1	CR	B-cell	to Macrophages	1.381	48.865	4.112	18.387	62.484
1	CR	B-cell	to Negative cell	2.592	15.364	11.194	35.422	85.188
1	CR	Cancer cell	to B-cell	3.004	248.037	0.01	0.103	0.909
1	CR	Cancer cell	to Cancer cell	3.469	12.239	13.803	38.76	88.758
1	CR	Cancer cell	to CD4 T-cell	1.587	87.587	0.889	6.393	32.57
1	CR	Cancer cell	to CD8 T-cell	1.649	120.822	0.503	3.918	22.97
1	CR	Cancer cell	to FoxP3 T-cell	1.81	150.177	0.237	2.069	14.349
1	CR	Cancer cell	to Macrophages	1.574	87.068	0.877	6.501	32.926
1	CR	Cancer cell	to Negative cell	1.786	38.374	3.187	17.799	62.567
1	CR	CD4 T-cell	to B-cell	1.66	199.188	0.197	1.214	6.228
1	CR	CD4 T-cell	to Cancer cell	2.777	15.33	10.011	33.903	83.808
1	CR	CD4 T-cell	to CD4 T-cell	1.533	26.239	6.948	25.01	70.629
1	CR	CD4 T-cell	to CD8 T-cell	1.419	49.925	3.222	15.449	53.834
1	CR	CD4 T-cell	to FoxP3 T-cell	1.381	93.577	1.318	7.341	32.734
1	CR	CD4 T-cell	to Macrophages	1.48	46.82	3.11	15.426	54.26
1	CR	CD4 T-cell	to Negative cell	2.564	15.31	9.811	33.063	82.709
1	CR	CD8 T-cell	to B-cell	1.606	191.657	0.17	1.079	6.437
1	CR	CD8 T-cell	to Cancer cell	2.971	14.503	10.561	34.848	84.801
1	CR	CD8 T-cell	to CD4 T-cell	1.665	27.664	5.561	22.872	67.682
1	CR	CD8 T-cell	to CD8 T-cell	1.267	37.271	6.5	21.685	62.812
1	CR	CD8 T-cell	to FoxP3 T-cell	1.406	90.156	1.292	7.61	34.365
1	CR	CD8 T-cell	to Macrophages	1.497	38.03	4.14	18.561	59.584
1	CR	CD8 T-cell	to Negative cell	2.243	17.821	8.49	30.994	80.4
1	CR	FoxP3 T-cell	to Cancer cell	3.24	13.716	10.927	35.14	85.078
1	CR	FoxP3 T-cell	to CD4 T-cell	1.478	33.347	5.109	20.804	63.594
1	CR	FoxP3 T-cell	to CD8 T-cell	1.336	62.501	2.876	13.638	49.096
1	CR	FoxP3 T-cell	to FoxP3 T-cell	1.384	82.251	2.082	9.487	37.986
1	CR	FoxP3 T-cell	to Macrophages	1.386	44.365	3.881	17.033	56.245
1	CR	FoxP3 T-cell	to Negative cell	2.053	19.434	7.911	29.673	78.807
1	CR	Macrophages	to B-cell	2.163	224.446	0.062	0.476	3.026
1	CR	Macrophages	to Cancer cell	3.085	14.686	10.66	35.124	85.106
1	CR	Macrophages	to CD4 T-cell	1.509	42.35	3.462	16.785	57.017
1	CR	Macrophages	to CD8 T-cell	1.38	62.863	2.58	12.71	47.01
1	CR	Macrophages	to FoxP3 T-cell	1.414	96.883	1.165	6.862	31.353
1	CR	Macrophages	to Macrophages	1.572	27.97	5.994	23.202	68.028
1	CR	Macrophages	to Negative cell	2.205	20.912	6.868	27.943	76.725
1	CR	Negative cell	to B-cell	2.144	221.813	0.049	0.383	2.655
1	CR	Negative cell	to Cancer cell	2.536	17.682	8.716	32.145	82.033
1	CR	Negative cell	to CD4 T-cell	1.517	48.737	2.648	14.365	52.019
1	CR	Negative cell	to CD8 T-cell	1.464	85.121	1.222	8.048	36.166
1	CR	Negative cell	to FoxP3 T-cell	1.5	133.009	0.491	3.797	21.051
1	CR	Negative cell	to Macrophages	1.458	71.727	1.489	9.654	40.588
1	CR	Negative cell	to Negative cell	3.159	12.228	12.952	37.158	86.951
2	NCR	B-cell	to B-cell	3.607	9.043	14.926	38.497	87.239
2	NCR	B-cell	to Cancer cell	1.807	36.419	3.582	19.147	65.835
2	NCR	B-cell	to CD4 T-cell	1.972	16.503	8.875	28.9	75.529
2	NCR	B-cell	to CD8 T-cell	1.562	28.682	6.03	23.724	71.169
2	NCR	B-cell	to FoxP3 T-cell	1.675	104.776	0.707	4.642	25.719
2	NCR	B-cell	to Macrophages	1.563	194.305	0.326	2.33	13.015
2	NCR	B-cell	to Negative cell	2.278	15.951	9.969	33.395	83.244
2	NCR	Cancer cell	to B-cell	1.521	163.382	0.234	1.853	10.623
2	NCR	Cancer cell	to Cancer cell	4.216	9.777	15.871	40.811	90.805
2	NCR	Cancer cell	to CD4 T-cell	1.75	53.22	1.542	11.329	48.015
2	NCR	Cancer cell	to CD8 T-cell	1.724	60.046	1.294	9.442	42.644
2	NCR	Cancer cell	to FoxP3 T-cell	1.711	160.457	0.133	1.386	10.276
2	NCR	Cancer cell	to Macrophages	1.982	204.555	0.074	0.676	5.173
2	NCR	Cancer cell	to Negative cell	2.528	18.293	8.758	32.862	82.849
2	NCR	CD4 T-cell	to B-cell	1.052	64.931	3.617	13.274	39.703
2	NCR	CD4 T-cell	to Cancer cell	1.909	25.216	5.99	25.909	74.589
2	NCR	CD4 T-cell	to CD4 T-cell	1.965	14.56	10.845	32.663	81.243
2	NCR	CD4 T-cell	to CD8 T-cell	1.666	26.843	6.006	24.272	70.7
2	NCR	CD4 T-cell	to FoxP3 T-cell	1.48	106.105	0.778	4.878	24.468
2	NCR	CD4 T-cell	to Macrophages	1.641	160.473	0.312	2.173	12.503
2	NCR	CD4 T-cell	to Negative cell	2.876	12.425	12.84	37.614	87.612
2	NCR	CD8 T-cell	to B-cell	1.045	71.989	3.334	12.356	37.862
2	NCR	CD8 T-cell	to Cancer cell	1.828	22.908	7.029	27.425	76.156
2	NCR	CD8 T-cell	to CD4 T-cell	1.811	19.174	8.25	28.613	76.452
2	NCR	CD8 T-cell	to CD8 T-cell	1.505	18.868	9.695	29.503	76.92
2	NCR	CD8 T-cell	to FoxP3 T-cell	1.46	106.488	0.664	4.847	24.736
2	NCR	CD8 T-cell	to Macrophages	1.566	159.457	0.388	2.436	13.613
2	NCR	CD8 T-cell	to Negative cell	2.807	13.199	12.204	36.948	86.946
2	NCR	FoxP3 T-cell	to B-cell	1.056	90.447	2.797	10.36	33.435
2	NCR	FoxP3 T-cell	to Cancer cell	1.936	20.903	7.599	28.901	78.168
2	NCR	FoxP3 T-cell	to CD4 T-cell	1.573	22.522	7.644	26.908	73.365
2	NCR	FoxP3 T-cell	to CD8 T-cell	1.54	35.869	4.613	20.384	64.237
2	NCR	FoxP3 T-cell	to FoxP3 T-cell	1.343	86.725	2.062	9.146	36.623
2	NCR	FoxP3 T-cell	to Macrophages	1.54	155.687	0.509	2.835	14.868
2	NCR	FoxP3 T-cell	to Negative cell	3.062	12.474	12.435	37.126	87.117
2	NCR	Macrophages	to B-cell	1.1	132.782	1.654	6.81	25.951
2	NCR	Macrophages	to Cancer cell	1.905	22.86	6.927	27.839	77.036
2	NCR	Macrophages	to CD4 T-cell	1.624	27.649	6.091	24.673	70.255
2	NCR	Macrophages	to CD8 T-cell	1.504	35.561	4.643	20.134	63.603
2	NCR	Macrophages	to FoxP3 T-cell	1.395	107.455	0.923	5.533	27.72
2	NCR	Macrophages	to Macrophages	1.095	66.671	4.069	14.806	46.075
2	NCR	Macrophages	to Negative cell	2.853	12.297	13.262	38.087	88.087
2	NCR	Negative cell	to B-cell	1.283	167.103	0.578	2.759	11.097
2	NCR	Negative cell	to Cancer cell	1.99	21.943	6.935	27.719	76.032
2	NCR	Negative cell	to CD4 T-cell	1.298	61.659	2.722	12.838	45.487
2	NCR	Negative cell	to CD8 T-cell	1.37	72.682	1.702	9.46	37.965
2	NCR	Negative cell	to FoxP3 T-cell	1.633	174.941	0.198	1.506	9.588
2	NCR	Negative cell	to Macrophages	1.89	201.228	0.119	0.87	5.416
2	NCR	Negative cell	to Negative cell	3.23	10.583	15.025	39.951	89.951
3	NCR	B-cell	to B-cell	3.835	8.624	16.525	41.258	91.151
3	NCR	B-cell	to Cancer cell	1.485	40.724	3.88	18.065	60.054
3	NCR	B-cell	to CD4 T-cell	1.775	29.137	5.256	23.703	71.686
3	NCR	B-cell	to CD8 T-cell	1.548	62.431	1.988	11.045	46.572
3	NCR	B-cell	to FoxP3 T-cell	1.659	86.664	0.882	6.499	33.484
3	NCR	B-cell	to Macrophages	1.536	94.343	0.711	5.369	28.594
3	NCR	B-cell	to Negative cell	2.371	15.355	10.681	34.924	84.903
3	NCR	Cancer cell	to B-cell	1.46	57.394	2.371	12.631	48.41
3	NCR	Cancer cell	to Cancer cell	3.946	9.404	16.267	41.044	90.937
3	NCR	Cancer cell	to CD4 T-cell	2.063	34.675	3.501	20.337	69.197
3	NCR	Cancer cell	to CD8 T-cell	1.793	42.066	2.648	15.912	58.714
3	NCR	Cancer cell	to FoxP3 T-cell	1.963	63.581	0.918	7.95	42.309
3	NCR	Cancer cell	to Macrophages	1.505	95.319	0.91	6.015	29.382
3	NCR	Cancer cell	to Negative cell	1.966	23.061	6.99	28.882	78.825
3	NCR	CD4 T-cell	to B-cell	1.626	20.977	7.703	26.467	70.652
3	NCR	CD4 T-cell	to Cancer cell	1.872	21.162	7.54	28.376	76.31
3	NCR	CD4 T-cell	to CD4 T-cell	1.989	13.775	11.213	33.813	83.048
3	NCR	CD4 T-cell	to CD8 T-cell	1.565	42.384	3.359	16.91	58.862
3	NCR	CD4 T-cell	to FoxP3 T-cell	1.5	51.362	2.618	13.968	51.948
3	NCR	CD4 T-cell	to Macrophages	1.322	94.56	1.335	7.2	30.642
3	NCR	CD4 T-cell	to Negative cell	2.948	11.547	13.296	37.953	87.935
3	NCR	CD8 T-cell	to B-cell	1.405	25.44	7.355	24.944	68.505
3	NCR	CD8 T-cell	to Cancer cell	2.043	14.547	10.594	32.987	82.064
3	NCR	CD8 T-cell	to CD4 T-cell	1.751	22.416	7.53	28.328	77.588
3	NCR	CD8 T-cell	to CD8 T-cell	1.261	27.804	8.511	27.183	74.53
3	NCR	CD8 T-cell	to FoxP3 T-cell	1.762	55.115	1.932	11.645	50.608
3	NCR	CD8 T-cell	to Macrophages	1.401	66.965	2.11	10.655	42.817
3	NCR	CD8 T-cell	to Negative cell	2.248	14.363	10.9	34.345	84.287
3	NCR	FoxP3 T-cell	to B-cell	1.682	24.501	6.464	24.634	68.166
3	NCR	FoxP3 T-cell	to Cancer cell	1.744	21.549	7.565	27.47	75.462
3	NCR	FoxP3 T-cell	to CD4 T-cell	1.766	19.786	8.39	29.646	79.132
3	NCR	FoxP3 T-cell	to CD8 T-cell	1.565	46.69	3.204	16.121	58.381
3	NCR	FoxP3 T-cell	to FoxP3 T-cell	1.34	46.753	4.443	17.677	60.711
3	NCR	FoxP3 T-cell	to Macrophages	1.313	102.871	1.5	7.709	32.076
3	NCR	FoxP3 T-cell	to Negative cell	2.817	12.748	12.474	37.19	87.19
3	NCR	Macrophages	to B-cell	1.565	24.048	7.229	26.426	71.278
3	NCR	Macrophages	to Cancer cell	2.276	13.055	11.86	35.238	84.736
3	NCR	Macrophages	to CD4 T-cell	1.899	20.598	7.801	29.167	78.62
3	NCR	Macrophages	to CD8 T-cell	1.847	23.589	6.761	26.84	76.011
3	NCR	Macrophages	to FoxP3 T-cell	1.655	49.847	2.417	14.178	55.854
3	NCR	Macrophages	to Macrophages	1.155	60.891	4.954	19.936	61.088
3	NCR	Macrophages	to Negative cell	2.255	15.242	9.991	32.425	82.297
3	NCR	Negative cell	to B-cell	1.078	66.939	3.758	14.219	44.191
3	NCR	Negative cell	to Cancer cell	1.301	46.151	3.989	16.685	53.551
3	NCR	Negative cell	to CD4 T-cell	1.542	38.044	4.141	18.888	62.5
3	NCR	Negative cell	to CD8 T-cell	1.497	87.555	1.299	7.732	35.272
3	NCR	Negative cell	to FoxP3 T-cell	1.431	97.832	0.928	6.429	30.866
3	NCR	Negative cell	to Macrophages	1.641	203.786	0.327	2.149	10.979
3	NCR	Negative cell	to Negative cell	3.57	9.426	15.84	40.752	90.747
4	NCR	B-cell	to B-cell	2.653	11.654	12.201	35.656	85.308
4	NCR	B-cell	to Cancer cell	1.696	31.882	4.6	21.135	66.742
4	NCR	B-cell	to CD4 T-cell	1.767	25.895	6.123	25.522	74.09
4	NCR	B-cell	to CD8 T-cell	1.723	37.32	3.83	19.551	65.4
4	NCR	B-cell	to FoxP3 T-cell	1.606	90.145	0.937	6.213	31.749
4	NCR	B-cell	to Macrophages	1.688	33.029	4.396	20.63	65.558
4	NCR	B-cell	to Negative cell	3.198	12.072	12.701	37.361	87.338
4	NCR	Cancer cell	to B-cell	1.815	43.495	2.36	15.084	57.35
4	NCR	Cancer cell	to Cancer cell	4.381	11.094	14.513	39.348	89.315
4	NCR	Cancer cell	to CD4 T-cell	1.967	45.366	2.008	14.126	57.73
4	NCR	Cancer cell	to CD8 T-cell	1.889	46.381	2.474	15.546	59.956
4	NCR	Cancer cell	to FoxP3 T-cell	1.74	100.376	0.492	4.321	26.688
4	NCR	Cancer cell	to Macrophages	1.816	32.605	4.167	20.968	67.92
4	NCR	Cancer cell	to Negative cell	2.102	22.746	6.402	27.295	76.406
4	NCR	CD4 T-cell	to B-cell	1.7	20.812	7.67	26.945	73.411
4	NCR	CD4 T-cell	to Cancer cell	1.818	25.828	5.774	24.493	71.876
4	NCR	CD4 T-cell	to CD4 T-cell	1.906	17.494	9.235	30.73	79.719
4	NCR	CD4 T-cell	to CD8 T-cell	1.718	40.456	3.52	18.7	63.855
4	NCR	CD4 T-cell	to FoxP3 T-cell	1.453	63.14	2.155	11.365	45.37
4	NCR	CD4 T-cell	to Macrophages	1.756	30.834	4.699	21.938	68.428
4	NCR	CD4 T-cell	to Negative cell	3.368	11.583	13.216	37.892	87.852
4	NCR	CD8 T-cell	to B-cell	1.712	24.022	6.505	25.366	72.45
4	NCR	CD8 T-cell	to Cancer cell	1.946	18.825	8.132	28.567	76.402
4	NCR	CD8 T-cell	to CD4 T-cell	1.793	31.898	4.542	21.876	69.47
4	NCR	CD8 T-cell	to CD8 T-cell	1.571	23.137	7.99	27.716	75.941
4	NCR	CD8 T-cell	to FoxP3 T-cell	1.496	96.929	0.936	6.583	31.413
4	NCR	CD8 T-cell	to Macrophages	1.774	31.269	4.739	22.091	68.446
4	NCR	CD8 T-cell	to Negative cell	2.972	12.929	11.384	35.359	85.174
4	NCR	FoxP3 T-cell	to B-cell	1.662	26.829	5.894	23.77	69.403
4	NCR	FoxP3 T-cell	to Cancer cell	1.918	21.643	7.073	27.457	75.732
4	NCR	FoxP3 T-cell	to CD4 T-cell	1.916	18.371	8.647	30.315	79.516
4	NCR	FoxP3 T-cell	to CD8 T-cell	1.753	42.458	3.511	18.99	64.78
4	NCR	FoxP3 T-cell	to FoxP3 T-cell	1.485	49.231	3.379	15.713	55.406
4	NCR	FoxP3 T-cell	to Macrophages	1.769	29.729	5.063	23.167	70.968
4	NCR	FoxP3 T-cell	to Negative cell	3.622	11.624	13.031	37.673	87.673
4	NCR	Macrophages	to B-cell	1.657	31.43	4.877	21.69	67.404
4	NCR	Macrophages	to Cancer cell	2.331	16.167	8.882	30.653	79.555
4	NCR	Macrophages	to CD4 T-cell	1.758	36.138	3.733	19.319	65.664
4	NCR	Macrophages	to CD8 T-cell	1.769	45.574	2.83	16.468	60.746
4	NCR	Macrophages	to FoxP3 T-cell	1.655	80.958	0.903	6.804	35.134
4	NCR	Macrophages	to Macrophages	2.591	13.206	10.843	33.671	83.184
4	NCR	Macrophages	to Negative cell	2.407	15.27	9.849	32.681	82.139
4	NCR	Negative cell	to B-cell	1.738	26.9	5.637	23.716	69.654
4	NCR	Negative cell	to Cancer cell	1.888	26.682	5.328	23.946	71.145
4	NCR	Negative cell	to CD4 T-cell	1.814	30.917	4.58	22.124	69.764
4	NCR	Negative cell	to CD8 T-cell	1.734	44.71	2.73	15.935	58.902
4	NCR	Negative cell	to FoxP3 T-cell	1.558	89.9	0.93	6.518	32.179
4	NCR	Negative cell	to Macrophages	1.849	32.375	4.022	20.675	66.397
4	NCR	Negative cell	to Negative cell	4.013	10.453	15.131	40.022	90.015
5	NCR	B-cell	to B-cell	2.58	11.194	11.753	33.511	80.638
5	NCR	B-cell	to Cancer cell	1.521	128.785	0.456	3.598	19.318
5	NCR	B-cell	to CD4 T-cell	2.126	17.752	8.954	31.67	81.104
5	NCR	B-cell	to CD8 T-cell	2.101	17.008	10.294	33.7	83.518
5	NCR	B-cell	to FoxP3 T-cell	1.748	50.117	2.102	13.278	54.158
5	NCR	B-cell	to Macrophages	1.719	56.933	1.687	11.089	48.288
5	NCR	B-cell	to Negative cell	2.237	15.207	9.774	32.045	81.24
5	NCR	Cancer cell	to B-cell	2.115	183.125	0.045	0.666	6.793
5	NCR	Cancer cell	to Cancer cell	4.035	10.289	15.363	40.254	90.221
5	NCR	Cancer cell	to CD4 T-cell	1.888	71.062	0.775	7.029	38.903
5	NCR	Cancer cell	to CD8 T-cell	1.788	53.252	2.092	13.671	55.095
5	NCR	Cancer cell	to FoxP3 T-cell	1.955	95.479	0.363	3.767	26.45
5	NCR	Cancer cell	to Macrophages	1.754	103.383	0.461	4.031	25.139
5	NCR	Cancer cell	to Negative cell	1.852	26.081	5.801	25.158	73.662
5	NCR	CD4 T-cell	to B-cell	1.192	75.25	2.373	10.823	38.103
5	NCR	CD4 T-cell	to Cancer cell	1.355	77.181	1.61	9.162	36.929
5	NCR	CD4 T-cell	to CD4 T-cell	2.007	14.66	10.824	33.594	82.824
5	NCR	CD4 T-cell	to CD8 T-cell	1.826	22.994	7.707	28.711	77.418
5	NCR	CD4 T-cell	to FoxP3 T-cell	1.686	41.843	3.062	16.59	59.623
5	NCR	CD4 T-cell	to Macrophages	1.531	72.235	1.403	8.847	39.565
5	NCR	CD4 T-cell	to Negative cell	3.259	11.159	13.745	38.379	88.314
5	NCR	CD8 T-cell	to B-cell	1.166	72.138	2.707	11.854	40.206
5	NCR	CD8 T-cell	to Cancer cell	1.224	65.111	2.89	12.591	43.511
5	NCR	CD8 T-cell	to CD4 T-cell	1.977	20.534	7.399	27.984	75.457
5	NCR	CD8 T-cell	to CD8 T-cell	2.375	12.025	11.837	34.492	83.686
5	NCR	CD8 T-cell	to FoxP3 T-cell	1.75	49.976	2.113	13.495	53.6
5	NCR	CD8 T-cell	to Macrophages	1.541	66.804	1.597	9.918	42.878
5	NCR	CD8 T-cell	to Negative cell	2.974	12.451	12.019	36.117	85.969
5	NCR	FoxP3 T-cell	to B-cell	1.236	97.119	1.447	7.668	30.06
5	NCR	FoxP3 T-cell	to Cancer cell	1.363	59	2.42	12.236	44.618
5	NCR	FoxP3 T-cell	to CD4 T-cell	1.879	20.356	7.696	28.384	76.481
5	NCR	FoxP3 T-cell	to CD8 T-cell	1.811	28.822	6.161	25.542	73.204
5	NCR	FoxP3 T-cell	to FoxP3 T-cell	1.572	38.669	4.344	19.229	63.301
5	NCR	FoxP3 T-cell	to Macrophages	1.551	69.495	1.446	9.211	40.936
5	NCR	FoxP3 T-cell	to Negative cell	3.752	11.585	13.2	37.849	87.795
5	NCR	Macrophages	to B-cell	1.188	118.882	1.38	6.838	26.831
5	NCR	Macrophages	to Cancer cell	1.337	42.847	4.006	16.674	52.865
5	NCR	Macrophages	to CD4 T-cell	1.607	29.439	5.363	22.277	66.895
5	NCR	Macrophages	to CD8 T-cell	1.609	30.272	6.034	24.427	70.977
5	NCR	Macrophages	to FoxP3 T-cell	1.67	52.767	2.015	12.548	51.141
5	NCR	Macrophages	to Macrophages	1.321	40.238	5.121	19.222	60.602
5	NCR	Macrophages	to Negative cell	2.905	11.926	12.682	36.808	86.617
5	NCR	Negative cell	to B-cell	1.355	151.832	0.632	3.687	17.053
5	NCR	Negative cell	to Cancer cell	1.303	53.276	3.194	14.314	48.318
5	NCR	Negative cell	to CD4 T-cell	1.53	35.336	4.386	19.489	61.593
5	NCR	Negative cell	to CD8 T-cell	1.61	39.658	4.047	19.397	63.546
5	NCR	Negative cell	to FoxP3 T-cell	1.587	65.164	1.489	9.811	43.063
5	NCR	Negative cell	to Macrophages	1.514	95.419	0.914	6.159	30.489
5	NCR	Negative cell	to Negative cell	3.644	10.476	15.03	39.921	89.905
6	CR	B-cell	to Cancer cell	6.423	14.176	11.703	36.703	86.703
6	CR	B-cell	to CD4 T-cell	1.481	60.944	2.273	14.75	59.977
6	CR	B-cell	to Negative cell	1.373	51.914	3.695	20.219	67.281
6	CR	Cancer cell	to B-cell	1.921	191.608	0.059	0.605	4.342
6	CR	Cancer cell	to Cancer cell	4.282	11.514	14.345	39.336	89.336
6	CR	Cancer cell	to CD4 T-cell	1.825	51.549	1.883	12.558	53.625
6	CR	Cancer cell	to CD8 T-cell	1.724	81.608	1.325	9.45	44.727
6	CR	Cancer cell	to FoxP3 T-cell	1.915	39.58	2.702	16.874	62.203
6	CR	Cancer cell	to Macrophages	1.669	40.666	3.095	16.552	57.938
6	CR	Cancer cell	to Negative cell	1.994	37.868	2.936	18.056	65.261
6	CR	CD4 T-cell	to B-cell	2.072	234.581	0.054	0.466	3.246
6	CR	CD4 T-cell	to Cancer cell	2.937	12.327	10.498	31.316	79.326
6	CR	CD4 T-cell	to CD4 T-cell	1.39	28.071	6.963	24.132	70.315
6	CR	CD4 T-cell	to CD8 T-cell	1.535	62.812	2.211	13.374	52.292
6	CR	CD4 T-cell	to FoxP3 T-cell	1.662	36.202	4.034	19.663	65.774
6	CR	CD4 T-cell	to Macrophages	1.501	50.125	2.645	14.441	52.637
6	CR	CD4 T-cell	to Negative cell	1.686	24.284	6.805	25.955	74.523
6	CR	CD8 T-cell	to B-cell	1.656	226.072	0.099	0.521	3.945
6	CR	CD8 T-cell	to Cancer cell	3.959	11.603	13.015	37.569	87.528
6	CR	CD8 T-cell	to CD4 T-cell	1.563	41.68	3.518	17.419	61.014
6	CR	CD8 T-cell	to CD8 T-cell	1.621	60.603	3.48	16.527	59.302
6	CR	CD8 T-cell	to FoxP3 T-cell	1.855	36.684	3.235	18.571	64.952
6	CR	CD8 T-cell	to Macrophages	1.485	39.385	4.698	20.823	66.426
6	CR	CD8 T-cell	to Negative cell	1.881	33.552	4.765	22.89	71.419
6	CR	FoxP3 T-cell	to Cancer cell	4.725	12.161	12.975	37.425	87.075
6	CR	FoxP3 T-cell	to CD4 T-cell	1.639	44.135	3.147	16.389	60.051
6	CR	FoxP3 T-cell	to CD8 T-cell	1.675	76.676	1.586	10.352	46.575
6	CR	FoxP3 T-cell	to FoxP3 T-cell	1.771	33.037	4.59	21.791	69.728
6	CR	FoxP3 T-cell	to Macrophages	1.613	37.329	3.665	18.269	60.206
6	CR	FoxP3 T-cell	to Negative cell	1.741	38.826	3.768	18.577	65.385
6	CR	Macrophages	to B-cell	1.37	172.157	0.219	1.822	9.738
6	CR	Macrophages	to Cancer cell	3.883	11.35	14.194	39.04	88.993
6	CR	Macrophages	to CD4 T-cell	1.819	52.324	1.948	12.317	53.057
6	CR	Macrophages	to CD8 T-cell	1.694	74.987	2.079	12.884	54.5
6	CR	Macrophages	to FoxP3 T-cell	1.912	35.575	3.368	19.29	66.701
6	CR	Macrophages	to Macrophages	1.841	23.97	6.576	26.643	74.95
6	CR	Macrophages	to Negative cell	1.866	34.771	3.882	20.346	68.449
6	CR	Negative cell	to B-cell	2.658	232.954	0.066	0.495	3.128
6	CR	Negative cell	to Cancer cell	2.207	16.384	8.131	27.12	72.076
6	CR	Negative cell	to CD4 T-cell	1.669	41.174	3.296	17.089	60.812
6	CR	Negative cell	to CD8 T-cell	1.641	89.418	1.281	8.769	40.384
6	CR	Negative cell	to FoxP3 T-cell	1.783	50.568	2.133	13.177	54.717
6	CR	Negative cell	to Macrophages	1.421	59.088	2.228	12.621	47.197
6	CR	Negative cell	to Negative cell	2.839	11.799	12.05	34.907	84.221
7	CR	B-cell	to B-cell	3.449	9.693	13.78	36.803	85.211
7	CR	B-cell	to Cancer cell	1.428	51.702	2.67	14.136	50.137
7	CR	B-cell	to CD4 T-cell	2.107	20.506	7.6	29.686	79.118
7	CR	B-cell	to CD8 T-cell	1.833	36.25	3.802	20.032	66.74
7	CR	B-cell	to FoxP3 T-cell	1.724	47.108	2.494	14.446	56.437
7	CR	B-cell	to Macrophages	2.082	21.529	7.193	29.072	78.666
7	CR	B-cell	to Negative cell	2.235	16.125	9.649	32.87	82.749
7	CR	Cancer cell	to B-cell	1.742	127.188	0.296	2.818	18.999
7	CR	Cancer cell	to Cancer cell	4.671	10.616	15.288	40.272	90.267
7	CR	Cancer cell	to CD4 T-cell	1.956	44.371	2.185	14.746	59.136
7	CR	Cancer cell	to CD8 T-cell	1.904	42.065	2.662	16.297	61.782
7	CR	Cancer cell	to FoxP3 T-cell	1.901	72.609	0.795	6.803	38.197
7	CR	Cancer cell	to Macrophages	1.915	40.422	2.685	16.652	62.085
7	CR	Cancer cell	to Negative cell	1.815	33.872	3.797	19.852	65.432
7	CR	CD4 T-cell	to B-cell	1.206	56.962	3.618	14.82	48.419
7	CR	CD4 T-cell	to Cancer cell	1.872	19.045	7.797	27.299	73.245
7	CR	CD4 T-cell	to CD4 T-cell	1.843	17.992	9.298	31.022	80.17
7	CR	CD4 T-cell	to CD8 T-cell	1.776	38.722	3.524	18.559	64.476
7	CR	CD4 T-cell	to FoxP3 T-cell	1.578	42.172	3.442	17.057	59.776
7	CR	CD4 T-cell	to Macrophages	1.887	26.643	5.54	24.853	73.243
7	CR	CD4 T-cell	to Negative cell	2.626	12.962	11.103	33.949	83.015
7	CR	CD8 T-cell	to B-cell	1.221	93.44	2.215	9.765	36.252
7	CR	CD8 T-cell	to Cancer cell	3.475	11.11	12.181	35.079	83.476
7	CR	CD8 T-cell	to CD4 T-cell	1.759	30.404	4.976	22.744	70.158
7	CR	CD8 T-cell	to CD8 T-cell	1.431	28.846	7.347	25.702	73.337
7	CR	CD8 T-cell	to FoxP3 T-cell	1.674	56.153	1.911	11.967	49.872
7	CR	CD8 T-cell	to Macrophages	1.793	29.352	5.195	23.476	71.147
7	CR	CD8 T-cell	to Negative cell	1.658	24.026	6.894	25.802	73.1
7	CR	FoxP3 T-cell	to B-cell	1.311	56.173	3.108	14.053	48.925
7	CR	FoxP3 T-cell	to Cancer cell	1.929	18.394	7.912	27.411	73.311
7	CR	FoxP3 T-cell	to CD4 T-cell	1.819	21.492	7.608	28.704	77.724
7	CR	FoxP3 T-cell	to CD8 T-cell	1.8	41.222	3.15	17.318	63.024
7	CR	FoxP3 T-cell	to FoxP3 T-cell	1.518	37.052	5.156	20.832	65.692
7	CR	FoxP3 T-cell	to Macrophages	1.85	25.392	6.009	25.603	74.043
7	CR	FoxP3 T-cell	to Negative cell	2.8	12.614	11.732	35.363	84.893
7	CR	Macrophages	to B-cell	1.232	59.607	3.221	13.902	46.868
7	CR	Macrophages	to Cancer cell	2.332	15.397	9.139	30.329	77.279
7	CR	Macrophages	to CD4 T-cell	1.862	27.714	5.28	24.099	72.232
7	CR	Macrophages	to CD8 T-cell	1.807	38.274	3.484	18.736	64.961
7	CR	Macrophages	to FoxP3 T-cell	1.669	47.874	2.452	14.257	54.89
7	CR	Macrophages	to Macrophages	1.933	16.335	9.816	31.654	80.847
7	CR	Macrophages	to Negative cell	2.231	15.159	9.578	31.161	79.537
7	CR	Negative cell	to B-cell	1.258	75.808	2.189	10.809	40.055
7	CR	Negative cell	to Cancer cell	1.826	23.841	6.17	24.661	69.918
7	CR	Negative cell	to CD4 T-cell	1.849	27.058	5.524	24.583	72.846
7	CR	Negative cell	to CD8 T-cell	1.874	48.281	2.144	13.782	56.543
7	CR	Negative cell	to FoxP3 T-cell	1.628	48.807	2.474	14.174	54.246
7	CR	Negative cell	to Macrophages	1.785	31.384	4.598	21.988	69.442
7	CR	Negative cell	to Negative cell	3.647	10.57	14.83	39.596	89.563
8	CR	B-cell	to B-cell	3.595	10.002	14.106	37.462	85.607
8	CR	B-cell	to Cancer cell	2.56	38.899	1.769	16.553	65.157
8	CR	B-cell	to CD4 T-cell	1.86	25.902	6.06	25.967	75.682
8	CR	B-cell	to CD8 T-cell	2.607	14.43	11.466	36.012	85.98
8	CR	B-cell	to Macrophages	1.727	48.753	2.053	14.355	56.497
8	CR	B-cell	to Negative cell	2.255	19.296	7.861	30.065	79.969
8	CR	Cancer cell	to B-cell	2.331	201.762	0.042	0.342	3.374
8	CR	Cancer cell	to Cancer cell	4.317	9.775	16.059	40.983	90.941
8	CR	Cancer cell	to CD4 T-cell	1.752	55.202	1.812	11.625	50.263
8	CR	Cancer cell	to CD8 T-cell	1.833	32.016	4.426	21.77	69.088
8	CR	Cancer cell	to FoxP3 T-cell	2.037	146.461	0.235	1.976	13.6
8	CR	Cancer cell	to Macrophages	1.616	124.507	0.411	3.193	19.174
8	CR	Cancer cell	to Negative cell	1.572	76.801	1.284	8.048	37.655
8	CR	CD4 T-cell	to B-cell	1.337	66.942	1.985	9.703	37.246
8	CR	CD4 T-cell	to Cancer cell	1.493	24.666	7.152	25.079	71.25
8	CR	CD4 T-cell	to CD4 T-cell	2.281	15.341	10.203	32.811	81.977
8	CR	CD4 T-cell	to CD8 T-cell	2.012	18.64	8.842	31.77	81.443
8	CR	CD4 T-cell	to FoxP3 T-cell	1.425	98.823	1.134	6.424	30.31
8	CR	CD4 T-cell	to Macrophages	1.55	93.994	1.256	6.734	31.723
8	CR	CD4 T-cell	to Negative cell	2.853	13.16	10.602	31.69	76.965
8	CR	CD8 T-cell	to B-cell	1.027	86.728	2.536	9.32	30.179
8	CR	CD8 T-cell	to Cancer cell	2.181	13.275	9.786	29.846	77.754
8	CR	CD8 T-cell	to CD4 T-cell	1.731	24.793	6.195	24.48	70.609
8	CR	CD8 T-cell	to CD8 T-cell	2.457	12.164	11.943	35.404	85.294
8	CR	CD8 T-cell	to FoxP3 T-cell	1.545	119.059	0.635	4.465	24.008
8	CR	CD8 T-cell	to Macrophages	1.411	115.092	0.906	5.334	24.437
8	CR	CD8 T-cell	to Negative cell	1.499	23.17	6.57	21.565	58.879
8	CR	FoxP3 T-cell	to Cancer cell	1.489	20.966	9.759	30.286	76.393
8	CR	FoxP3 T-cell	to CD4 T-cell	1.322	23.661	10.393	31.161	79.062
8	CR	FoxP3 T-cell	to CD8 T-cell	2.634	18.283	8.406	30.719	80.438
8	CR	FoxP3 T-cell	to Macrophages	0.944	398.506	1.393	8.705	36.411
8	CR	FoxP3 T-cell	to Negative cell	0.963	62.809	8.996	27.902	69.455
8	CR	Macrophages	to B-cell	0.796	399.146	1.843	7.631	28.182
8	CR	Macrophages	to Cancer cell	2.707	12.875	10.638	32.756	82.362
8	CR	Macrophages	to CD4 T-cell	1.202	41.076	6.258	21.508	63.119
8	CR	Macrophages	to CD8 T-cell	1.711	25.086	6.475	25.862	74.769
8	CR	Macrophages	to FoxP3 T-cell	1.064	218.524	1.178	7.184	28.248
8	CR	Macrophages	to Macrophages	0.856	113.74	6.956	21.794	59.008
8	CR	Macrophages	to Negative cell	1.164	47.479	6.481	23.146	67.138
8	CR	Negative cell	to B-cell	1.468	66.743	1.297	8.565	36.263
8	CR	Negative cell	to Cancer cell	1.764	32.067	4.411	21.244	67.812
8	CR	Negative cell	to CD4 T-cell	1.934	23.205	6.203	25.339	71.507
8	CR	Negative cell	to CD8 T-cell	2.002	24.606	5.995	26.297	74.85
8	CR	Negative cell	to FoxP3 T-cell	1.455	117.029	0.427	4.121	24.855
8	CR	Negative cell	to Macrophages	1.674	104.928	0.533	4.355	25.536
8	CR	Negative cell	to Negative cell	3.726	10.407	14.945	39.673	89.456
9	CR	B-cell	to B-cell	3.526	9.636	14.286	37.698	85.903
9	CR	B-cell	to Cancer cell	1.395	161.997	0.715	4.252	20.094
9	CR	B-cell	to CD4 T-cell	2.348	15.696	10.174	34.013	83.965
9	CR	B-cell	to CD8 T-cell	1.838	30.812	4.789	22.789	71.027
9	CR	B-cell	to FoxP3 T-cell	1.518	87.405	1.022	6.949	33.883
9	CR	B-cell	to Macrophages	1.935	25.527	6.012	26.571	76.096
9	CR	B-cell	to Negative cell	2.766	13.537	11.905	36.683	86.683
9	CR	Cancer cell	to B-cell	1.92	195.455	0.107	1.103	8.292
9	CR	Cancer cell	to Cancer cell	3.861	11.163	14.307	39.246	89.236
9	CR	Cancer cell	to CD4 T-cell	1.765	52.598	1.719	11.963	50.589
9	CR	Cancer cell	to CD8 T-cell	1.772	75.153	0.884	7.076	37.687
9	CR	Cancer cell	to FoxP3 T-cell	1.626	79.269	0.898	6.904	35.254
9	CR	Cancer cell	to Macrophages	1.762	54.699	1.633	11.366	49.266
9	CR	Cancer cell	to Negative cell	2.206	22.886	6.184	27.191	76.224
9	CR	CD4 T-cell	to B-cell	1.006	83.085	3.401	12.249	37.295
9	CR	CD4 T-cell	to Cancer cell	1.665	26.225	5.447	21.557	61.411
9	CR	CD4 T-cell	to CD4 T-cell	1.839	16.82	9.853	31.429	80.263
9	CR	CD4 T-cell	to CD8 T-cell	1.596	44.74	3.012	15.835	56.827
9	CR	CD4 T-cell	to FoxP3 T-cell	1.428	53.038	2.843	13.895	50.698
9	CR	CD4 T-cell	to Macrophages	1.686	31.835	4.717	21.6	67.943
9	CR	CD4 T-cell	to Negative cell	3.196	11.773	13.18	37.889	87.858
9	CR	CD8 T-cell	to B-cell	1.002	95.803	3.075	11.08	34.459
9	CR	CD8 T-cell	to Cancer cell	1.907	20.22	7.106	25.866	69.831
9	CR	CD8 T-cell	to CD4 T-cell	1.771	23.44	6.768	26.332	73.667
9	CR	CD8 T-cell	to CD8 T-cell	1.446	36.428	5.395	21.223	65.092
9	CR	CD8 T-cell	to FoxP3 T-cell	1.437	54.897	2.812	13.821	50.566
9	CR	CD8 T-cell	to Macrophages	1.701	31.559	4.871	22.2	68.953
9	CR	CD8 T-cell	to Negative cell	2.848	12.58	12.236	36.509	86.44
9	CR	FoxP3 T-cell	to B-cell	1.245	127.416	1.201	6.047	24.338
9	CR	FoxP3 T-cell	to Cancer cell	2.449	16.444	8.862	30.76	78.847
9	CR	FoxP3 T-cell	to CD4 T-cell	1.67	23.765	7.054	26.779	74.449
9	CR	FoxP3 T-cell	to CD8 T-cell	1.483	50.102	3.003	15.17	54.449
9	CR	FoxP3 T-cell	to FoxP3 T-cell	1.514	38.356	5.081	20.394	64.667
9	CR	FoxP3 T-cell	to Macrophages	1.635	34.127	4.424	20.473	65.857
9	CR	FoxP3 T-cell	to Negative cell	2.917	12.626	12.108	36.473	86.338
9	CR	Macrophages	to B-cell	1.047	105.109	2.529	9.654	31.911
9	CR	Macrophages	to Cancer cell	2.043	18.942	7.426	26.622	70.967
9	CR	Macrophages	to CD4 T-cell	1.745	25.217	6.269	25.304	72.852
9	CR	Macrophages	to CD8 T-cell	1.557	46.007	3.036	15.647	56.127
9	CR	Macrophages	to FoxP3 T-cell	1.516	57.328	2.224	12.063	47.999
9	CR	Macrophages	to Macrophages	1.522	22.512	8.159	27.31	74.472
9	CR	Macrophages	to Negative cell	2.716	13.063	11.894	35.992	85.729
9	CR	Negative cell	to B-cell	1.236	156.526	1.063	4.851	19.571
9	CR	Negative cell	to Cancer cell	1.86	23.837	5.676	22.842	64.371
9	CR	Negative cell	to CD4 T-cell	1.694	31.68	4.654	21.379	66.966
9	CR	Negative cell	to CD8 T-cell	1.584	67.325	1.604	9.799	43.176
9	CR	Negative cell	to FoxP3 T-cell	1.434	78.517	1.428	8.724	37.878
9	CR	Negative cell	to Macrophages	1.658	45.735	2.716	15.14	56.603
9	CR	Negative cell	to Negative cell	3.42	10.637	14.678	39.494	89.474
10	NCR	B-cell	to B-cell	3.664	9.096	14.073	36.943	85.331
10	NCR	B-cell	to Cancer cell	1.309	66.442	2.872	12.388	45.745
10	NCR	B-cell	to CD4 T-cell	1.691	33.752	4.197	20.185	64.938
10	NCR	B-cell	to CD8 T-cell	2.135	18.345	8.685	31.334	81.01
10	NCR	B-cell	to FoxP3 T-cell	1.946	157.196	0.119	1.179	9.571
10	NCR	B-cell	to Macrophages	2.034	18.024	8.25	28.892	73.975
10	NCR	B-cell	to Negative cell	1.883	21.271	7.391	28.058	77.339
10	NCR	Cancer cell	to B-cell	1.543	140.036	0.457	3.231	18
10	NCR	Cancer cell	to Cancer cell	4.001	10.277	15.232	40.133	90.111
10	NCR	Cancer cell	to CD4 T-cell	1.753	35.991	3.675	18.924	63.327
10	NCR	Cancer cell	to CD8 T-cell	2.068	19.938	7.552	28.568	76.061
10	NCR	Cancer cell	to FoxP3 T-cell	2.253	204.312	0.06	0.505	3.891
10	NCR	Cancer cell	to Macrophages	1.929	23.392	6.008	24.649	68.429
10	NCR	Cancer cell	to Negative cell	2.163	19.902	7.751	29.9	79.331
10	NCR	CD4 T-cell	to B-cell	1.178	104.543	1.937	8.607	32.128
10	NCR	CD4 T-cell	to Cancer cell	2.635	12.78	10.707	32.647	80.35
10	NCR	CD4 T-cell	to CD4 T-cell	1.661	21.857	8.117	28.771	77.768
10	NCR	CD4 T-cell	to CD8 T-cell	2.01	19.911	7.797	29.088	77.694
10	NCR	CD4 T-cell	to FoxP3 T-cell	1.814	190.659	0.152	1.005	6.407
10	NCR	CD4 T-cell	to Macrophages	2.077	19.107	7.942	29.189	76.484
10	NCR	CD4 T-cell	to Negative cell	2.247	15.019	10.215	33.392	83.106
10	NCR	CD8 T-cell	to B-cell	1.218	99.556	1.866	8.581	32.757
10	NCR	CD8 T-cell	to Cancer cell	2.76	12.708	11.051	33.525	81.707
10	NCR	CD8 T-cell	to CD4 T-cell	1.877	32.669	4.043	20.992	68.022
10	NCR	CD8 T-cell	to CD8 T-cell	2.405	12.858	12.133	36.231	86.093
10	NCR	CD8 T-cell	to FoxP3 T-cell	1.963	194.175	0.092	0.818	5.819
10	NCR	CD8 T-cell	to Macrophages	2.075	18.401	8.203	29.269	75.793
10	NCR	CD8 T-cell	to Negative cell	2.187	16.518	9.47	32.37	81.993
10	NCR	FoxP3 T-cell	to B-cell	1.153	86.108	2.467	12.451	44.374
10	NCR	FoxP3 T-cell	to Cancer cell	2.154	14.755	10.254	30.886	76.944
10	NCR	FoxP3 T-cell	to CD4 T-cell	1.633	25.48	6.863	26.644	76.363
10	NCR	FoxP3 T-cell	to CD8 T-cell	2.444	17.946	9.135	32.794	82.734
10	NCR	FoxP3 T-cell	to FoxP3 T-cell	1.333	238.723	0.556	2.045	14.067
10	NCR	FoxP3 T-cell	to Macrophages	2.597	14.096	10.938	34.851	84.79
10	NCR	FoxP3 T-cell	to Negative cell	1.98	17.954	8.917	31.451	80.785
10	NCR	Macrophages	to B-cell	1.23	85.716	2.158	10.008	37.467
10	NCR	Macrophages	to Cancer cell	2.556	14.404	10.203	32.725	81.006
10	NCR	Macrophages	to CD4 T-cell	1.961	30.072	4.535	23.015	71.774
10	NCR	Macrophages	to CD8 T-cell	2.309	17.397	9.217	32.682	82.376
10	NCR	Macrophages	to FoxP3 T-cell	1.963	187.538	0.129	0.996	7.151
10	NCR	Macrophages	to Macrophages	2.78	11.66	12.631	36.773	86.643
10	NCR	Macrophages	to Negative cell	2.098	17.277	9.163	31.861	81.468
10	NCR	Negative cell	to B-cell	1.271	131.512	0.958	5.207	22.39
10	NCR	Negative cell	to Cancer cell	1.858	21.516	7.025	26.441	72.091
10	NCR	Negative cell	to CD4 T-cell	1.633	41.492	3.046	16.188	56.31
10	NCR	Negative cell	to CD8 T-cell	1.722	27.825	5.408	23.119	68.374
10	NCR	Negative cell	to FoxP3 T-cell	2.094	211.958	0.044	0.373	2.603
10	NCR	Negative cell	to Macrophages	1.406	35.563	4.378	17.949	53.183
10	NCR	Negative cell	to Negative cell	3.594	10.126	15.198	40.046	90.034
11	CR	B-cell	to B-cell	2.134	12.314	10.373	29.393	72.63
11	CR	B-cell	to Cancer cell	1.918	20.279	7.617	28.237	76.535
11	CR	B-cell	to CD4 T-cell	1.871	31.693	4.481	22.302	70.7
11	CR	B-cell	to CD8 T-cell	2.02	19.653	8.216	30.151	79.232
11	CR	B-cell	to FoxP3 T-cell	1.362	81.111	1.348	8.037	33.994
11	CR	B-cell	to Macrophages	1.533	35.734	4.662	20.365	65.263
11	CR	B-cell	to Negative cell	2.988	11.883	12.593	36.642	86.618
11	CR	Cancer cell	to B-cell	1.842	155.055	0.286	2.066	13.701
11	CR	Cancer cell	to Cancer cell	4.481	11.079	14.561	39.422	89.398
11	CR	Cancer cell	to CD4 T-cell	1.922	58.777	1.437	10.035	48.359
11	CR	Cancer cell	to CD8 T-cell	1.888	43.194	2.646	16.01	61.287
11	CR	Cancer cell	to FoxP3 T-cell	1.858	88.97	0.577	4.675	29.011
11	CR	Cancer cell	to Macrophages	1.912	43.185	2.47	15.538	60.409
11	CR	Cancer cell	to Negative cell	1.811	28.906	5.22	23.852	72.359
11	CR	CD4 T-cell	to B-cell	1.406	95.233	1.355	7.226	31.971
11	CR	CD4 T-cell	to Cancer cell	1.904	18.135	8.407	29.043	77.096
11	CR	CD4 T-cell	to CD4 T-cell	1.594	28.476	6.324	24.708	72.248
11	CR	CD4 T-cell	to CD8 T-cell	1.784	26.722	6.034	25.534	74.157
11	CR	CD4 T-cell	to FoxP3 T-cell	1.491	72.037	1.51	9.03	38.966
11	CR	CD4 T-cell	to Macrophages	1.628	32.586	4.778	21.331	66.97
11	CR	CD4 T-cell	to Negative cell	3.341	11.067	13.361	37.761	87.628
11	CR	CD8 T-cell	to B-cell	1.329	93.733	1.567	8.035	33.142
11	CR	CD8 T-cell	to Cancer cell	2.238	16.267	9.17	31.294	80.229
11	CR	CD8 T-cell	to CD4 T-cell	1.716	33.909	4.208	20.466	66.264
11	CR	CD8 T-cell	to CD8 T-cell	1.735	17.384	10.101	31.812	80.78
11	CR	CD8 T-cell	to FoxP3 T-cell	1.472	80.325	1.208	7.811	35.45
11	CR	CD8 T-cell	to Macrophages	1.674	27.178	5.889	23.854	69.682
11	CR	CD8 T-cell	to Negative cell	2.867	11.565	12.287	36.124	85.879
11	CR	FoxP3 T-cell	to B-cell	1.474	114.575	1.021	5.565	25.667
11	CR	FoxP3 T-cell	to Cancer cell	2.303	14.914	9.889	32.434	81.718
11	CR	FoxP3 T-cell	to CD4 T-cell	1.712	32.835	4.502	21.311	67.764
11	CR	FoxP3 T-cell	to CD8 T-cell	1.77	28.273	5.614	24.444	72.494
11	CR	FoxP3 T-cell	to FoxP3 T-cell	1.507	54.612	2.841	14.002	52.561
11	CR	FoxP3 T-cell	to Macrophages	1.689	28.652	5.525	23.769	71.479
11	CR	FoxP3 T-cell	to Negative cell	3.161	11.447	12.489	36.448	86.269
11	CR	Macrophages	to B-cell	1.34	111.278	1.214	6.343	28.174
11	CR	Macrophages	to Cancer cell	2.477	15.145	9.993	33.132	82.557
11	CR	Macrophages	to CD4 T-cell	1.718	35.628	3.895	19.603	65.403
11	CR	Macrophages	to CD8 T-cell	1.814	24.562	6.631	26.411	74.786
11	CR	Macrophages	to FoxP3 T-cell	1.606	71.38	1.372	8.556	39.548
11	CR	Macrophages	to Macrophages	2.094	14.075	10.401	31.882	80.761
11	CR	Macrophages	to Negative cell	2.501	13.641	11.044	34.629	84.408
11	CR	Negative cell	to B-cell	1.521	108.697	0.84	5.269	26.328
11	CR	Negative cell	to Cancer cell	1.779	24.51	6.152	24.639	70.487
11	CR	Negative cell	to CD4 T-cell	1.725	37.671	3.401	18.077	61.718
11	CR	Negative cell	to CD8 T-cell	1.724	33.364	4.397	21.009	66.855
11	CR	Negative cell	to FoxP3 T-cell	1.412	86.546	1.045	6.972	31.9
11	CR	Negative cell	to Macrophages	1.606	40.341	3.238	16.716	56.962
11	CR	Negative cell	to Negative cell	3.981	9.796	15.681	40.565	90.553
12	NCR	B-cell	to B-cell	1.341	36.036	5.748	21.174	64.576
12	NCR	B-cell	to Cancer cell	1.895	23.537	6.416	26.321	74.249
12	NCR	B-cell	to CD4 T-cell	2.061	20.524	7.608	29.476	78.704
12	NCR	B-cell	to CD8 T-cell	1.983	22.786	7.342	28.986	78.316
12	NCR	B-cell	to FoxP3 T-cell	1.962	42.711	2.386	15.561	60.756
12	NCR	B-cell	to Macrophages	1.965	24.591	6.203	26.996	76.263
12	NCR	B-cell	to Negative cell	2.708	13.124	11.212	34.592	84.218
12	NCR	Cancer cell	to B-cell	1.611	101.86	0.631	4.929	27.338
12	NCR	Cancer cell	to Cancer cell	3.803	12.006	13.51	38.409	88.396
12	NCR	Cancer cell	to CD4 T-cell	1.852	39.863	2.873	17.074	62.231
12	NCR	Cancer cell	to CD8 T-cell	1.944	37.115	3.747	20.658	68.323
12	NCR	Cancer cell	to FoxP3 T-cell	1.904	58.446	1.319	9.906	47.673
12	NCR	Cancer cell	to Macrophages	2.007	34.635	3.359	19.717	67.251
12	NCR	Cancer cell	to Negative cell	1.852	31.034	4.396	21.783	69.285
12	NCR	CD4 T-cell	to B-cell	1.525	55.697	2.188	12.479	48.753
12	NCR	CD4 T-cell	to Cancer cell	1.864	21.205	7.237	27.206	75.052
12	NCR	CD4 T-cell	to CD4 T-cell	1.885	18.45	8.916	30.611	79.692
12	NCR	CD4 T-cell	to CD8 T-cell	1.946	24.655	7	28.355	77.834
12	NCR	CD4 T-cell	to FoxP3 T-cell	1.791	43.821	2.808	15.855	60.434
12	NCR	CD4 T-cell	to Macrophages	1.937	26.143	5.619	25.349	74.141
12	NCR	CD4 T-cell	to Negative cell	2.602	13.752	10.569	33.46	82.857
12	NCR	CD8 T-cell	to B-cell	1.45	59.937	2.104	11.596	45.386
12	NCR	CD8 T-cell	to Cancer cell	2.112	17.487	8.613	29.847	78.366
12	NCR	CD8 T-cell	to CD4 T-cell	1.896	23.788	6.488	26.392	74.79
12	NCR	CD8 T-cell	to CD8 T-cell	1.712	22.187	8.554	30.329	79.821
12	NCR	CD8 T-cell	to FoxP3 T-cell	1.952	46.604	2.023	13.917	57.283
12	NCR	CD8 T-cell	to Macrophages	1.991	26.734	5.348	25.029	73.856
12	NCR	CD8 T-cell	to Negative cell	2.242	15.519	9.265	31.072	80.125
12	NCR	FoxP3 T-cell	to B-cell	1.516	69.263	1.567	9.537	41.551
12	NCR	FoxP3 T-cell	to Cancer cell	2.282	15.809	9.078	30.689	78.93
12	NCR	FoxP3 T-cell	to CD4 T-cell	1.733	23.909	6.823	26.601	74.728
12	NCR	FoxP3 T-cell	to CD8 T-cell	1.973	29.755	5.279	25.099	74.155
12	NCR	FoxP3 T-cell	to FoxP3 T-cell	1.787	45.045	2.894	15.714	59.603
12	NCR	FoxP3 T-cell	to Macrophages	1.882	27.579	5.378	24.654	73.434
12	NCR	FoxP3 T-cell	to Negative cell	2.143	16.04	9.137	30.852	80.147
12	NCR	Macrophages	to B-cell	1.456	67.611	1.769	10.252	42.413
12	NCR	Macrophages	to Cancer cell	2.374	16.178	9.175	31.443	80.357
12	NCR	Macrophages	to CD4 T-cell	1.798	26.414	5.769	24.672	72.696
12	NCR	Macrophages	to CD8 T-cell	1.892	28.364	5.8	25.768	74.713
12	NCR	Macrophages	to FoxP3 T-cell	1.833	48.376	2.155	13.708	56.124
12	NCR	Macrophages	to Macrophages	1.778	24.339	6.966	27.685	76.925
12	NCR	Macrophages	to Negative cell	1.988	17.478	8.719	29.924	78.745
12	NCR	Negative cell	to B-cell	1.514	62.499	1.854	11.01	45.31
12	NCR	Negative cell	to Cancer cell	1.922	23.435	6.181	25.341	72.105
12	NCR	Negative cell	to CD4 T-cell	1.934	23.97	6.252	26.338	74.772
12	NCR	Negative cell	to CD8 T-cell	1.918	27.438	5.811	25.935	74.709
12	NCR	Negative cell	to FoxP3 T-cell	1.895	47.382	2.115	13.761	56.787
12	NCR	Negative cell	to Macrophages	1.961	28.348	4.943	23.97	72.613
12	NCR	Negative cell	to Negative cell	3.332	11.211	13.652	38.12	87.999
13	CR	B-cell	to B-cell	2.118	13.352	11.123	33.646	82.728
13	CR	B-cell	to Cancer cell	1.199	58.382	3.629	14.487	47.866
13	CR	B-cell	to CD4 T-cell	1.776	21.672	7.439	27.654	75.552
13	CR	B-cell	to CD8 T-cell	1.511	45.333	3.212	15.954	56.118
13	CR	B-cell	to FoxP3 T-cell	1.807	188.931	0.119	0.907	6.228
13	CR	B-cell	to Macrophages	1.52	59.789	2.073	11.511	46.487
13	CR	B-cell	to Negative cell	3.262	11.117	13.202	37.252	86.994
13	CR	Cancer cell	to B-cell	1.545	79.188	1.228	7.921	36.845
13	CR	Cancer cell	to Cancer cell	4.109	10.581	15.289	40.257	90.245
13	CR	Cancer cell	to CD4 T-cell	1.541	75.677	1.212	8.221	37.91
13	CR	Cancer cell	to CD8 T-cell	1.581	122.089	0.72	4.568	23.318
13	CR	Cancer cell	to FoxP3 T-cell	2.219	214.49	0.075	0.701	5.271
13	CR	Cancer cell	to Macrophages	1.613	44.878	2.879	15.516	56.502
13	CR	Cancer cell	to Negative cell	1.588	40.431	3.506	17.467	59.985
13	CR	CD4 T-cell	to B-cell	1.826	18.915	8.4	29.242	77.315
13	CR	CD4 T-cell	to Cancer cell	1.237	52.976	3.924	15.478	51.065
13	CR	CD4 T-cell	to CD4 T-cell	1.953	16.429	9.574	31.253	80.029
13	CR	CD4 T-cell	to CD8 T-cell	1.52	48.698	2.805	14.672	53.51
13	CR	CD4 T-cell	to FoxP3 T-cell	1.645	178.368	0.232	1.591	9.246
13	CR	CD4 T-cell	to Macrophages	1.539	58.139	2.047	11.651	46.977
13	CR	CD4 T-cell	to Negative cell	3.432	10.706	13.821	38.044	87.74
13	CR	CD8 T-cell	to B-cell	1.83	19.234	8.253	29	76.831
13	CR	CD8 T-cell	to Cancer cell	1.557	21.931	7.192	23.952	65.783
13	CR	CD8 T-cell	to CD4 T-cell	1.854	24.138	6.344	25.981	73.846
13	CR	CD8 T-cell	to CD8 T-cell	1.407	23.901	7.92	25.746	70.273
13	CR	CD8 T-cell	to FoxP3 T-cell	1.668	182.611	0.122	0.869	6.244
13	CR	CD8 T-cell	to Macrophages	1.496	60.662	1.981	11.5	45.79
13	CR	CD8 T-cell	to Negative cell	2.87	11.622	12.299	35.82	85.326
13	CR	FoxP3 T-cell	to B-cell	1.443	40.562	4.22	18.667	61.252
13	CR	FoxP3 T-cell	to Cancer cell	2.03	15.461	9.294	28.997	74.106
13	CR	FoxP3 T-cell	to CD4 T-cell	1.466	28.404	6.534	24.546	69.541
13	CR	FoxP3 T-cell	to CD8 T-cell	1.493	76.834	1.73	9.382	40.6
13	CR	FoxP3 T-cell	to FoxP3 T-cell	1.457	126.028	0.661	3.649	21.773
13	CR	FoxP3 T-cell	to Macrophages	1.48	47.962	3.158	16.215	57.286
13	CR	FoxP3 T-cell	to Negative cell	2.255	14.462	10.005	31.719	80.378
13	CR	Macrophages	to B-cell	1.311	60.244	2.844	13.142	47.172
13	CR	Macrophages	to Cancer cell	3.199	11.663	12.032	34.533	82.129
13	CR	Macrophages	to CD4 T-cell	1.4	60.873	2.41	12.235	46.326
13	CR	Macrophages	to CD8 T-cell	1.46	112.553	0.946	5.845	27.392
13	CR	Macrophages	to FoxP3 T-cell	2.143	216.344	0.1	0.803	5.802
13	CR	Macrophages	to Macrophages	1.87	16.436	9.247	29.681	77.574
13	CR	Macrophages	to Negative cell	1.446	29.81	6.111	22.977	68.452
13	CR	Negative cell	to B-cell	1.643	32.555	4.478	20.442	63.856
13	CR	Negative cell	to Cancer cell	1.284	60.921	2.803	13.057	45.65
13	CR	Negative cell	to CD4 T-cell	1.68	33.648	4.242	20.171	64.571
13	CR	Negative cell	to CD8 T-cell	1.522	73.369	1.412	8.934	39.715
13	CR	Negative cell	to FoxP3 T-cell	2.126	214.739	0.077	0.641	4.497
13	CR	Negative cell	to Macrophages	1.544	77.117	1.212	7.909	37.002
13	CR	Negative cell	to Negative cell	3.986	9.848	15.862	40.763	90.726
14	NCR	B-cell	to B-cell	2.938	9.111	14.292	38.022	87.313
14	NCR	B-cell	to Cancer cell	1.676	89.161	0.89	6.454	32.294
14	NCR	B-cell	to CD4 T-cell	2.116	16.007	10.048	33.453	83.373
14	NCR	B-cell	to CD8 T-cell	1.882	21.847	7.74	29.447	78.993
14	NCR	B-cell	to FoxP3 T-cell	1.613	59.781	1.842	11.107	47.206
14	NCR	B-cell	to Macrophages	1.707	61.532	1.638	10.383	46.37
14	NCR	B-cell	to Negative cell	2.562	13.72	11.311	35.084	85.032
14	NCR	Cancer cell	to B-cell	1.931	197.467	0.073	0.732	5.89
14	NCR	Cancer cell	to Cancer cell	4.168	9.839	16.096	41.05	91.033
14	NCR	Cancer cell	to CD4 T-cell	1.767	74.153	0.862	7.158	37.843
14	NCR	Cancer cell	to CD8 T-cell	1.866	71.517	0.899	7.314	39.404
14	NCR	Cancer cell	to FoxP3 T-cell	1.749	137.842	0.185	2.131	16.596
14	NCR	Cancer cell	to Macrophages	1.724	153.381	0.156	1.685	12.699
14	NCR	Cancer cell	to Negative cell	1.456	54.881	2.462	13.339	49.428
14	NCR	CD4 T-cell	to B-cell	1.499	29.789	5.459	21.37	62.857
14	NCR	CD4 T-cell	to Cancer cell	1.407	63.366	2.293	11.844	45.669
14	NCR	CD4 T-cell	to CD4 T-cell	2.429	12.217	12.474	36.362	85.873
14	NCR	CD4 T-cell	to CD8 T-cell	1.822	22.5	7.413	28.182	76.858
14	NCR	CD4 T-cell	to FoxP3 T-cell	1.647	44.08	2.975	15.904	58.046
14	NCR	CD4 T-cell	to Macrophages	1.593	62.634	1.751	10.278	44.027
14	NCR	CD4 T-cell	to Negative cell	2.984	11.878	13.265	37.844	87.552
14	NCR	CD8 T-cell	to B-cell	1.435	28.396	5.79	20.978	59.512
14	NCR	CD8 T-cell	to Cancer cell	1.255	61.772	3.102	13.303	46.334
14	NCR	CD8 T-cell	to CD4 T-cell	2.296	14.341	10.688	33.305	81.757
14	NCR	CD8 T-cell	to CD8 T-cell	2.021	12.85	11.576	33.822	82.703
14	NCR	CD8 T-cell	to FoxP3 T-cell	1.673	44.286	2.775	15.68	56.75
14	NCR	CD8 T-cell	to Macrophages	1.563	63.774	1.582	10.055	42.665
14	NCR	CD8 T-cell	to Negative cell	2.818	12.942	12.045	36.069	85.582
14	NCR	FoxP3 T-cell	to B-cell	1.305	41.278	4.265	16.921	52.473
14	NCR	FoxP3 T-cell	to Cancer cell	1.402	47.413	3.232	15.801	53.266
14	NCR	FoxP3 T-cell	to CD4 T-cell	2.085	15.44	10.236	33.172	82.626
14	NCR	FoxP3 T-cell	to CD8 T-cell	1.803	25.259	6.691	26.812	75.242
14	NCR	FoxP3 T-cell	to FoxP3 T-cell	1.57	35.313	4.61	20.631	65.379
14	NCR	FoxP3 T-cell	to Macrophages	1.561	61.244	1.883	11.106	46.149
14	NCR	FoxP3 T-cell	to Negative cell	3.3	11.527	13.774	38.623	88.606
14	NCR	Macrophages	to B-cell	1.299	43.096	4.414	17.198	54.589
14	NCR	Macrophages	to Cancer cell	1.504	38.266	3.847	18.223	58.574
14	NCR	Macrophages	to CD4 T-cell	1.892	16.86	9.221	30.609	79.188
14	NCR	Macrophages	to CD8 T-cell	1.683	30.005	5.315	22.934	69.196
14	NCR	Macrophages	to FoxP3 T-cell	1.59	51.865	2.459	13.845	53.773
14	NCR	Macrophages	to Macrophages	1.279	40.585	5.604	20.378	62.217
14	NCR	Macrophages	to Negative cell	2.904	11.764	13.448	38.088	88.032
14	NCR	Negative cell	to B-cell	1.298	54.637	3.046	13.752	46.95
14	NCR	Negative cell	to Cancer cell	1.528	36.641	4.044	18.558	59.271
14	NCR	Negative cell	to CD4 T-cell	1.891	20.643	7.573	28.152	76.089
14	NCR	Negative cell	to CD8 T-cell	1.679	33.123	4.598	21.178	66.772
14	NCR	Negative cell	to FoxP3 T-cell	1.631	54.23	2.071	12.309	50.015
14	NCR	Negative cell	to Macrophages	1.607	68.445	1.422	8.887	40.286
14	NCR	Negative cell	to Negative cell	3.144	10.641	14.928	39.799	89.764
15	CR	B-cell	to B-cell	1.128	56.23	4.531	16.191	49.635
15	CR	B-cell	to Cancer cell	1.785	28.586	5.25	23.685	70.927
15	CR	B-cell	to CD4 T-cell	1.502	39.986	4.033	18.403	61.355
15	CR	B-cell	to CD8 T-cell	1.329	66.244	3.149	13.636	49.045
15	CR	B-cell	to FoxP3 T-cell	1.666	70.56	1.222	8.567	41.19
15	CR	B-cell	to Macrophages	1.793	25.63	6.29	26.309	75.425
15	CR	B-cell	to Negative cell	3.249	11.888	12.868	37.226	87.166
15	CR	Cancer cell	to B-cell	1.774	165.94	0.125	1.237	9.471
15	CR	Cancer cell	to Cancer cell	3.747	11.053	14.406	39.292	89.272
15	CR	Cancer cell	to CD4 T-cell	1.865	72.944	0.834	6.925	38.122
15	CR	Cancer cell	to CD8 T-cell	1.674	93.153	0.79	6.396	34.566
15	CR	Cancer cell	to FoxP3 T-cell	1.703	93.3	0.557	4.694	27.766
15	CR	Cancer cell	to Macrophages	1.941	28.903	4.615	22.735	69.93
15	CR	Cancer cell	to Negative cell	1.979	24.351	5.813	25.098	72.388
15	CR	CD4 T-cell	to B-cell	1.369	118.231	0.785	4.97	23.587
15	CR	CD4 T-cell	to Cancer cell	1.675	31.388	4.891	21.955	68.524
15	CR	CD4 T-cell	to CD4 T-cell	1.469	31.674	5.78	22.263	66.53
15	CR	CD4 T-cell	to CD8 T-cell	1.359	53.11	3.618	16.209	55.394
15	CR	CD4 T-cell	to FoxP3 T-cell	1.631	59.616	1.834	11.037	47.164
15	CR	CD4 T-cell	to Macrophages	1.914	22.412	7.056	28.131	77.438
15	CR	CD4 T-cell	to Negative cell	3.544	10.449	14.21	38.78	88.687
15	CR	CD8 T-cell	to B-cell	1.353	95.157	0.996	6.207	27.656
15	CR	CD8 T-cell	to Cancer cell	1.563	30.248	5.195	21.965	67.287
15	CR	CD8 T-cell	to CD4 T-cell	1.593	30.512	4.898	20.631	64.181
15	CR	CD8 T-cell	to CD8 T-cell	1.242	31.681	7.454	24.132	67.589
15	CR	CD8 T-cell	to FoxP3 T-cell	1.733	58.581	1.63	10.639	46.989
15	CR	CD8 T-cell	to Macrophages	1.939	21.153	7.689	29.549	79.049
15	CR	CD8 T-cell	to Negative cell	3.005	11.139	12.974	37.075	86.903
15	CR	FoxP3 T-cell	to B-cell	1.556	154.38	0.387	2.651	14.734
15	CR	FoxP3 T-cell	to Cancer cell	1.77	25.751	5.98	24.772	72.906
15	CR	FoxP3 T-cell	to CD4 T-cell	1.545	50.627	2.897	14.435	54.719
15	CR	FoxP3 T-cell	to CD8 T-cell	1.488	76.957	2.061	11.215	46.28
15	CR	FoxP3 T-cell	to FoxP3 T-cell	1.703	57.617	2.267	12.002	50.115
15	CR	FoxP3 T-cell	to Macrophages	2.003	21.458	7.354	29.232	78.863
15	CR	FoxP3 T-cell	to Negative cell	3.448	11.211	12.813	37.029	86.962
15	CR	Macrophages	to B-cell	1.544	159.895	0.351	2.35	13.661
15	CR	Macrophages	to Cancer cell	1.917	20.18	7.523	27.793	76.309
15	CR	Macrophages	to CD4 T-cell	1.619	57.242	2.151	12.007	49.919
15	CR	Macrophages	to CD8 T-cell	1.481	84.477	1.828	10.258	43.981
15	CR	Macrophages	to FoxP3 T-cell	1.68	70.044	1.275	8.519	40.688
15	CR	Macrophages	to Macrophages	1.942	16.878	9.788	32.614	82.342
15	CR	Macrophages	to Negative cell	2.575	12.247	11.259	34.263	83.896
15	CR	Negative cell	to B-cell	1.593	165.449	0.275	2.104	12.429
15	CR	Negative cell	to Cancer cell	1.908	33.047	3.817	20.538	67.682
15	CR	Negative cell	to CD4 T-cell	1.656	57.621	1.963	11.629	49.306
15	CR	Negative cell	to CD8 T-cell	1.587	92.761	1.343	8.441	39.819
15	CR	Negative cell	to FoxP3 T-cell	1.721	74.598	1.012	7.418	37.877
15	CR	Negative cell	to Macrophages	1.974	26.97	5.338	25.003	73.764
15	CR	Negative cell	to Negative cell	4.056	9.772	16.029	40.983	90.977
16	NCR	B-cell	to B-cell	0.747	120.303	4.977	15.891	38.26
16	NCR	B-cell	to Cancer cell	1.472	39.471	7.947	30.072	79.822
16	NCR	B-cell	to CD4 T-cell	0.753	194.902	0	0	0.352
16	NCR	B-cell	to CD8 T-cell	1.322	32.915	0	0	0
16	NCR	B-cell	to Macrophages	2.015	39.869	1.562	15.26	59.872
16	NCR	B-cell	to Negative cell	2.935	12.813	13.24	38.197	88.197
16	NCR	Cancer cell	to B-cell	3.101	250.858	0.004	0.04	0.404
16	NCR	Cancer cell	to Cancer cell	4.276	11.317	14.436	39.377	89.371
16	NCR	Cancer cell	to CD4 T-cell	2.456	233.82	0.008	0.078	0.741
16	NCR	Cancer cell	to CD8 T-cell	2.152	240.274	0.004	0.041	0.395
16	NCR	Cancer cell	to FoxP3 T-cell	2.409	233.921	0.002	0.025	0.219
16	NCR	Cancer cell	to Macrophages	1.867	57.935	1.309	10.107	47.793
16	NCR	Cancer cell	to Negative cell	1.935	22.073	6.716	26.747	75.21
16	NCR	CD4 T-cell	to B-cell	1.143	127.702	0	0	0.373
16	NCR	CD4 T-cell	to Cancer cell	1.751	32.839	7.828	29.375	78.453
16	NCR	CD4 T-cell	to CD4 T-cell	1.346	25.157	3.025	7.926	19.132
16	NCR	CD4 T-cell	to CD8 T-cell	1.5	46.17	0.228	0.718	2.635
16	NCR	CD4 T-cell	to FoxP3 T-cell	1.533	191.323	0	0	0.838
16	NCR	CD4 T-cell	to Macrophages	1.754	34.832	3.61	17.738	61.574
16	NCR	CD4 T-cell	to Negative cell	3.21	11.771	10.252	32.647	81.772
16	NCR	CD8 T-cell	to B-cell	1.141	166.497	0	0	0
16	NCR	CD8 T-cell	to Cancer cell	1.855	25.449	8.445	30.695	76.9
16	NCR	CD8 T-cell	to CD4 T-cell	1.222	57.821	0.465	1.465	5.375
16	NCR	CD8 T-cell	to CD8 T-cell	1.318	59.693	1.29	3.29	7.29
16	NCR	CD8 T-cell	to FoxP3 T-cell	1.565	181.291	0	0	0
16	NCR	CD8 T-cell	to Macrophages	1.752	37.191	5.06	21.485	66.51
16	NCR	CD8 T-cell	to Negative cell	3.152	11.519	10.49	35.365	85.365
16	NCR	FoxP3 T-cell	to Cancer cell	3.195	14.983	12.361	36.986	86.986
16	NCR	FoxP3 T-cell	to CD4 T-cell	1.042	265.015	0	0	4.75
16	NCR	FoxP3 T-cell	to CD8 T-cell	1.385	95.943	0	0	0
16	NCR	FoxP3 T-cell	to Macrophages	1.641	42.937	6.5	28.722	76.125
16	NCR	FoxP3 T-cell	to Negative cell	3.229	11.948	12.181	37.181	87.181
16	NCR	Macrophages	to B-cell	2.366	228.456	0.008	0.109	0.878
16	NCR	Macrophages	to Cancer cell	2.555	16.613	9.258	32.428	81.363
16	NCR	Macrophages	to CD4 T-cell	1.88	214.641	0.024	0.209	1.689
16	NCR	Macrophages	to CD8 T-cell	1.809	214.732	0.018	0.158	1.149
16	NCR	Macrophages	to FoxP3 T-cell	1.714	201.753	0.009	0.055	0.274
16	NCR	Macrophages	to Macrophages	1.682	21.809	7.951	27.321	74.427
16	NCR	Macrophages	to Negative cell	2.487	15.882	9.443	32.528	82.164
16	NCR	Negative cell	to B-cell	2.199	223.786	0.016	0.113	0.757
16	NCR	Negative cell	to Cancer cell	2.413	16.759	8.888	30.867	78.218
16	NCR	Negative cell	to CD4 T-cell	1.583	216.695	0.017	0.133	0.967
16	NCR	Negative cell	to CD8 T-cell	1.395	183.885	0.008	0.069	0.523
16	NCR	Negative cell	to FoxP3 T-cell	1.944	198.001	0.003	0.022	0.164
16	NCR	Negative cell	to Macrophages	1.691	52.533	1.944	12.449	51.349
16	NCR	Negative cell	to Negative cell	3.575	11.103	14.129	38.879	88.842
17	CR	B-cell	to B-cell	2.867	9.808	12.519	34.098	80.696
17	CR	B-cell	to Cancer cell	1.676	108.644	1.368	5.901	27.064
17	CR	B-cell	to CD4 T-cell	1.778	23.324	6.877	26.825	74.179
17	CR	B-cell	to CD8 T-cell	1.715	25.043	6.649	26.306	74.879
17	CR	B-cell	to FoxP3 T-cell	1.239	157.837	0.568	3.599	15.267
17	CR	B-cell	to Macrophages	1.41	125.152	0.568	3.613	18.733
17	CR	B-cell	to Negative cell	2.597	13.718	11.652	35.775	85.295
17	CR	Cancer cell	to B-cell	1.951	180.381	0.121	1.075	8.362
17	CR	Cancer cell	to Cancer cell	4.758	10.204	15.892	40.883	90.881
17	CR	Cancer cell	to CD4 T-cell	1.75	125.637	0.301	2.765	18.864
17	CR	Cancer cell	to CD8 T-cell	1.898	40.093	2.926	17.293	63.589
17	CR	Cancer cell	to FoxP3 T-cell	2.188	208.033	0.057	0.605	5.258
17	CR	Cancer cell	to Macrophages	1.635	106.474	0.602	4.441	24.723
17	CR	Cancer cell	to Negative cell	1.556	48.367	2.808	14.797	54.853
17	CR	CD4 T-cell	to B-cell	1.291	41.77	4.343	16.996	52.317
17	CR	CD4 T-cell	to Cancer cell	1.275	59.983	3.275	13.793	48.597
17	CR	CD4 T-cell	to CD4 T-cell	1.753	19.063	8.449	28.358	74.543
17	CR	CD4 T-cell	to CD8 T-cell	1.563	28.82	6.155	24.21	71.475
17	CR	CD4 T-cell	to FoxP3 T-cell	1.206	106.573	1.343	6.839	26.826
17	CR	CD4 T-cell	to Macrophages	1.418	132.363	0.797	4.583	21.952
17	CR	CD4 T-cell	to Negative cell	2.895	11.848	12.912	36.964	86.478
17	CR	CD8 T-cell	to B-cell	1.081	141.588	1.789	7.167	24.659
17	CR	CD8 T-cell	to Cancer cell	3.579	10.169	12.136	32.743	77.856
17	CR	CD8 T-cell	to CD4 T-cell	1.168	79.956	2.863	11.505	39.721
17	CR	CD8 T-cell	to CD8 T-cell	1.476	27.315	7.167	25.872	73.788
17	CR	CD8 T-cell	to FoxP3 T-cell	1.495	181.371	0.499	2.828	13.101
17	CR	CD8 T-cell	to Macrophages	1.531	99.104	0.899	5.758	28.285
17	CR	CD8 T-cell	to Negative cell	1.471	26.102	6.704	23.689	67.648
17	CR	FoxP3 T-cell	to B-cell	1.163	72.148	2.838	12.745	42.421
17	CR	FoxP3 T-cell	to Cancer cell	1.413	32.047	5.874	21.662	65.793
17	CR	FoxP3 T-cell	to CD4 T-cell	1.259	33.27	6.862	23.501	65.677
17	CR	FoxP3 T-cell	to CD8 T-cell	1.551	30.914	6.006	23.314	71.392
17	CR	FoxP3 T-cell	to FoxP3 T-cell	1.145	70.495	3.14	13.146	43.824
17	CR	FoxP3 T-cell	to Macrophages	1.413	138.976	0.861	4.556	22.166
17	CR	FoxP3 T-cell	to Negative cell	3.076	11.606	12.897	36.912	86.444
17	CR	Macrophages	to B-cell	1.764	181.43	0.452	2.239	11.604
17	CR	Macrophages	to Cancer cell	3.676	12.108	12.446	36.383	85.117
17	CR	Macrophages	to CD4 T-cell	1.463	186.209	0.822	3.63	15.996
17	CR	Macrophages	to CD8 T-cell	1.727	48.68	2.576	14.393	57.315
17	CR	Macrophages	to FoxP3 T-cell	2.634	234.76	0.135	0.771	4.536
17	CR	Macrophages	to Macrophages	1.82	19.088	7.804	25.453	68.044
17	CR	Macrophages	to Negative cell	1.612	57.952	2.453	12.306	51.047
17	CR	Negative cell	to B-cell	1.236	98.962	1.483	7.677	30.365
17	CR	Negative cell	to Cancer cell	1.523	24.4	6.582	22.723	63.298
17	CR	Negative cell	to CD4 T-cell	1.429	49.852	3.006	14.745	51.686
17	CR	Negative cell	to CD8 T-cell	1.747	41.481	3.131	17.123	61.772
17	CR	Negative cell	to FoxP3 T-cell	1.47	152.943	0.435	2.809	14.164
17	CR	Negative cell	to Macrophages	1.69	141.424	0.293	2.271	14.936
17	CR	Negative cell	to Negative cell	3.403	10.424	14.755	39.414	89.252
18	CR	B-cell	to B-cell	1.915	13.394	9.696	28.194	70.663
18	CR	B-cell	to Cancer cell	1.393	50.91	3.16	14.772	51.992
18	CR	B-cell	to CD4 T-cell	1.727	30.301	4.998	22.624	69.427
18	CR	B-cell	to CD8 T-cell	1.996	17.821	9.372	32.059	81.567
18	CR	B-cell	to FoxP3 T-cell	1.542	91.641	0.891	6.258	31.185
18	CR	B-cell	to Macrophages	1.702	35.356	4.099	19.968	65.882
18	CR	B-cell	to Negative cell	3.008	11.677	12.982	37.355	87.181
18	CR	Cancer cell	to B-cell	2.119	199.568	0.066	0.666	5.6
18	CR	Cancer cell	to Cancer cell	4.585	10.68	14.97	39.922	89.914
18	CR	Cancer cell	to CD4 T-cell	1.756	66.205	1.213	8.735	42.496
18	CR	Cancer cell	to CD8 T-cell	1.839	33.481	3.984	20.631	67.434
18	CR	Cancer cell	to FoxP3 T-cell	1.792	133.539	0.257	2.331	16.36
18	CR	Cancer cell	to Macrophages	1.819	54.718	1.576	11.164	49.6
18	CR	Cancer cell	to Negative cell	1.795	25.129	6.12	25.228	72.981
18	CR	CD4 T-cell	to B-cell	1.26	145.194	0.894	4.504	19.003
18	CR	CD4 T-cell	to Cancer cell	2.442	13.358	9.743	30.443	77.778
18	CR	CD4 T-cell	to CD4 T-cell	1.561	37.577	4.366	19.44	63.764
18	CR	CD4 T-cell	to CD8 T-cell	1.936	23.251	6.794	27.774	76.929
18	CR	CD4 T-cell	to FoxP3 T-cell	1.564	112.674	0.62	4.23	23.097
18	CR	CD4 T-cell	to Macrophages	1.674	40.684	3.316	17.23	61.022
18	CR	CD4 T-cell	to Negative cell	2.546	12.678	11.098	33.975	83.374
18	CR	CD8 T-cell	to B-cell	1.416	170.14	0.621	3.092	13.736
18	CR	CD8 T-cell	to Cancer cell	2.733	12.745	10.635	32.881	81.487
18	CR	CD8 T-cell	to CD4 T-cell	1.692	47.348	2.484	14.445	55.625
18	CR	CD8 T-cell	to CD8 T-cell	1.865	18.893	8.979	31.084	80.507
18	CR	CD8 T-cell	to FoxP3 T-cell	1.639	122.231	0.386	3.239	19.958
18	CR	CD8 T-cell	to Macrophages	1.728	40.801	3.183	17.108	61.307
18	CR	CD8 T-cell	to Negative cell	2.509	12.527	10.993	33.607	82.817
18	CR	FoxP3 T-cell	to B-cell	1.355	146.537	0.699	3.93	17.835
18	CR	FoxP3 T-cell	to Cancer cell	3.573	12.567	10.57	33.024	81.609
18	CR	FoxP3 T-cell	to CD4 T-cell	1.617	45.706	2.971	15.693	57.889
18	CR	FoxP3 T-cell	to CD8 T-cell	2.08	25.547	5.566	25.54	74.499
18	CR	FoxP3 T-cell	to FoxP3 T-cell	1.568	92.285	1.404	6.949	32.35
18	CR	FoxP3 T-cell	to Macrophages	1.701	39.741	3.354	17.621	62.278
18	CR	FoxP3 T-cell	to Negative cell	2.648	13.671	10.206	32.85	82.144
18	CR	Macrophages	to B-cell	1.361	156.973	0.647	3.499	15.96
18	CR	Macrophages	to Cancer cell	2.774	12.992	10.678	33.151	81.926
18	CR	Macrophages	to CD4 T-cell	1.631	45.862	2.812	15.282	56.751
18	CR	Macrophages	to CD8 T-cell	1.919	22.097	7.212	28.198	77.25
18	CR	Macrophages	to FoxP3 T-cell	1.598	112.275	0.606	4.259	23.655
18	CR	Macrophages	to Macrophages	1.526	35.16	4.987	21.008	66.816
18	CR	Macrophages	to Negative cell	2.188	15.154	9.799	31.968	81.093
18	CR	Negative cell	to B-cell	1.427	183.175	0.418	2.393	11.178
18	CR	Negative cell	to Cancer cell	1.888	19.136	7.864	27.797	74.818
18	CR	Negative cell	to CD4 T-cell	1.624	55.56	2.004	12.061	49.443
18	CR	Negative cell	to CD8 T-cell	1.837	26.4	5.809	25.161	73.304
18	CR	Negative cell	to FoxP3 T-cell	1.58	143.193	0.34	2.666	16.299
18	CR	Negative cell	to Macrophages	1.788	48.96	2.073	13.233	53.922
18	CR	Negative cell	to Negative cell	3.714	10.441	14.43	39.089	89.028
19	CR	B-cell	to Cancer cell	2.932	12.435	13.188	38.188	88.188
19	CR	B-cell	to CD4 T-cell	0.858	103.274	8.07	29.773	76.648
19	CR	B-cell	to Negative cell	2.301	15.715	11.477	36.281	86.281
19	CR	Cancer cell	to B-cell	2.7	237.691	0.012	0.127	1.077
19	CR	Cancer cell	to Cancer cell	4.687	10.283	15.64	40.637	90.636
19	CR	Cancer cell	to CD4 T-cell	1.729	60.644	1.385	10.084	45.89
19	CR	Cancer cell	to CD8 T-cell	1.704	57.696	1.665	11.219	48.547
19	CR	Cancer cell	to FoxP3 T-cell	1.797	114.976	0.354	3.196	20.932
19	CR	Cancer cell	to Macrophages	1.649	79.122	0.969	7.192	35.924
19	CR	Cancer cell	to Negative cell	1.971	23.981	6.24	26.662	75.752
19	CR	CD4 T-cell	to B-cell	2.16	236.444	0.083	0.524	2.836
19	CR	CD4 T-cell	to Cancer cell	3.629	12.093	13.115	37.843	87.828
19	CR	CD4 T-cell	to CD4 T-cell	1.479	28.332	6.443	23.868	69.95
19	CR	CD4 T-cell	to CD8 T-cell	1.622	28.119	5.812	23.557	69.806
19	CR	CD4 T-cell	to FoxP3 T-cell	1.499	91.199	1.307	7.15	33.035
19	CR	CD4 T-cell	to Macrophages	1.461	50.132	3.037	14.736	53.465
19	CR	CD4 T-cell	to Negative cell	2.892	11.887	12.277	36.272	86.175
19	CR	CD8 T-cell	to B-cell	2.462	241.967	0.112	0.58	2.769
19	CR	CD8 T-cell	to Cancer cell	3.405	11.883	13.301	38.103	88.051
19	CR	CD8 T-cell	to CD4 T-cell	1.605	31.591	5.095	21.849	67.586
19	CR	CD8 T-cell	to CD8 T-cell	1.494	22.3	8.494	27.842	75.158
19	CR	CD8 T-cell	to FoxP3 T-cell	1.588	94.565	1.057	6.548	31.264
19	CR	CD8 T-cell	to Macrophages	1.476	48.463	3.096	15.381	54.571
19	CR	CD8 T-cell	to Negative cell	2.752	12.256	12.085	36.166	86.022
19	CR	FoxP3 T-cell	to Cancer cell	3.859	11.532	13.753	38.631	88.631
19	CR	FoxP3 T-cell	to CD4 T-cell	1.391	36.385	5.22	20.512	64.272
19	CR	FoxP3 T-cell	to CD8 T-cell	1.516	35.679	4.766	20.763	64.793
19	CR	FoxP3 T-cell	to FoxP3 T-cell	1.426	85.65	2.291	9.008	38.358
19	CR	FoxP3 T-cell	to Macrophages	1.371	54.611	3.235	14.617	52.758
19	CR	FoxP3 T-cell	to Negative cell	2.64	13.244	11.214	34.962	84.733
19	CR	Macrophages	to B-cell	1.778	216.483	0.082	0.541	3.133
19	CR	Macrophages	to Cancer cell	3.577	12.135	13.118	37.771	87.758
19	CR	Macrophages	to CD4 T-cell	1.545	38.39	4.187	18.889	62.807
19	CR	Macrophages	to CD8 T-cell	1.648	33.546	4.603	20.923	66.145
19	CR	Macrophages	to FoxP3 T-cell	1.699	98.861	1.044	5.735	29.083
19	CR	Macrophages	to Macrophages	1.352	31.617	6.27	22.294	65.501
19	CR	Macrophages	to Negative cell	2.388	13.792	10.657	33.601	83.397
19	CR	Negative cell	to B-cell	2.833	248.873	0.028	0.177	1.152
19	CR	Negative cell	to Cancer cell	3.434	12.466	12.636	37.137	87.03
19	CR	Negative cell	to CD4 T-cell	1.583	45.57	3.064	15.727	57.355
19	CR	Negative cell	to CD8 T-cell	1.579	41.6	3.491	17.288	59.88
19	CR	Negative cell	to FoxP3 T-cell	1.777	105.733	0.638	4.465	25.221
19	CR	Negative cell	to Macrophages	1.563	62.733	1.876	10.88	45.789
19	CR	Negative cell	to Negative cell	3.35	11.154	13.698	38.23	88.169
20	CR	B-cell	to B-cell	1.841	15.727	9.487	29.629	75.678
20	CR	B-cell	to Cancer cell	1.866	25.994	5.17	22.556	65.287
20	CR	B-cell	to CD4 T-cell	2.067	19.411	8.213	30.626	80.058
20	CR	B-cell	to CD8 T-cell	2.384	15.33	11.099	35.183	85.076
20	CR	B-cell	to FoxP3 T-cell	1.684	53.697	1.922	12.201	50.501
20	CR	B-cell	to Macrophages	1.669	38.209	3.564	18.046	61.554
20	CR	B-cell	to Negative cell	2.95	11.839	12.231	35.826	85.448
20	CR	Cancer cell	to B-cell	1.561	152.936	0.229	2.037	12.644
20	CR	Cancer cell	to Cancer cell	3.902	10.485	15.342	40.32	90.315
20	CR	Cancer cell	to CD4 T-cell	1.469	56.565	2.043	12.34	46.535
20	CR	Cancer cell	to CD8 T-cell	1.656	29.874	5.113	21.913	65.821
20	CR	Cancer cell	to FoxP3 T-cell	1.529	97.931	0.62	5.116	27.634
20	CR	Cancer cell	to Macrophages	1.484	73.701	1.155	7.928	35.237
20	CR	Cancer cell	to Negative cell	1.606	47.059	2.649	14.92	55.026
20	CR	CD4 T-cell	to B-cell	1.19	81.777	2.228	10.238	36.92
20	CR	CD4 T-cell	to Cancer cell	2.16	15.983	8.779	29.422	76.015
20	CR	CD4 T-cell	to CD4 T-cell	1.74	22.875	7.455	28.044	76.82
20	CR	CD4 T-cell	to CD8 T-cell	2.211	18.306	8.948	31.77	81.034
20	CR	CD4 T-cell	to FoxP3 T-cell	1.614	54.4	2.183	12.499	50.532
20	CR	CD4 T-cell	to Macrophages	1.632	48.018	2.499	14.003	53.278
20	CR	CD4 T-cell	to Negative cell	2.457	12.849	10.361	31.847	80.531
20	CR	CD8 T-cell	to B-cell	1.286	96.614	1.6	8.06	32.442
20	CR	CD8 T-cell	to Cancer cell	3.167	12.48	10.693	33.188	81.491
20	CR	CD8 T-cell	to CD4 T-cell	1.881	29.779	4.783	22.964	70.298
20	CR	CD8 T-cell	to CD8 T-cell	2.218	15.617	10.825	34.5	84.157
20	CR	CD8 T-cell	to FoxP3 T-cell	1.695	65.27	1.293	9.256	42.871
20	CR	CD8 T-cell	to Macrophages	1.681	49.198	2.241	13.5	52.826
20	CR	CD8 T-cell	to Negative cell	1.584	22.783	7.703	26.816	74.405
20	CR	FoxP3 T-cell	to B-cell	1.231	112.813	1.403	7.036	27.998
20	CR	FoxP3 T-cell	to Cancer cell	2.789	15.006	8.929	30.556	78.597
20	CR	FoxP3 T-cell	to CD4 T-cell	1.783	25.932	6.134	25.732	74.353
20	CR	FoxP3 T-cell	to CD8 T-cell	2.313	20.21	7.815	30.303	79.641
20	CR	FoxP3 T-cell	to FoxP3 T-cell	1.59	45.555	3.276	16.013	58.125
20	CR	FoxP3 T-cell	to Macrophages	1.628	45.869	2.645	14.76	54.632
20	CR	FoxP3 T-cell	to Negative cell	2.48	13.702	9.528	30.423	78.711
20	CR	Macrophages	to B-cell	1.241	97.165	1.648	8.137	32.174
20	CR	Macrophages	to Cancer cell	2.623	13.637	10.42	33.004	81.796
20	CR	Macrophages	to CD4 T-cell	1.811	29.537	4.966	23.115	70.754
20	CR	Macrophages	to CD8 T-cell	2.23	19.04	8.445	31.199	80.522
20	CR	Macrophages	to FoxP3 T-cell	1.65	56.854	1.765	11.383	47.99
20	CR	Macrophages	to Macrophages	1.498	32.113	5.597	22.388	68.267
20	CR	Macrophages	to Negative cell	1.664	20.545	7.904	27.269	74.901
20	CR	Negative cell	to B-cell	1.2	114.742	1.305	6.792	26.839
20	CR	Negative cell	to Cancer cell	1.782	31.313	4.297	20.746	65.13
20	CR	Negative cell	to CD4 T-cell	1.786	31.011	4.595	21.897	68.21
20	CR	Negative cell	to CD8 T-cell	1.863	24.521	6.505	26.228	73.86
20	CR	Negative cell	to FoxP3 T-cell	1.612	65.943	1.374	9.271	41.818
20	CR	Negative cell	to Macrophages	1.553	64.505	1.593	9.816	42.114
20	CR	Negative cell	to Negative cell	3.989	9.892	15.412	40.073	89.937
21	CR	B-cell	to Cancer cell	1.832	21.004	8.917	32.958	82.958
21	CR	B-cell	to CD4 T-cell	0.925	359.813	0	9.125	51.75
21	CR	B-cell	to Negative cell	0.921	51.994	11.083	30.917	80.917
21	CR	Cancer cell	to B-cell	2.667	232.09	0.012	0.125	1.204
21	CR	Cancer cell	to Cancer cell	3.984	11.106	14.248	38.905	88.807
21	CR	Cancer cell	to CD4 T-cell	1.693	78.955	0.918	6.872	35.88
21	CR	Cancer cell	to CD8 T-cell	1.78	89.544	0.77	5.782	32.476
21	CR	Cancer cell	to FoxP3 T-cell	1.628	81.025	0.82	6.448	32.885
21	CR	Cancer cell	to Macrophages	1.596	65.343	1.449	9.216	40.735
21	CR	Cancer cell	to Negative cell	1.601	41.244	3.255	16.782	58.168
21	CR	CD4 T-cell	to B-cell	1.916	231.383	0	0.146	1.333
21	CR	CD4 T-cell	to Cancer cell	2.007	15.14	9.639	30.692	79.366
21	CR	CD4 T-cell	to CD4 T-cell	1.426	60.643	2.753	13.089	49.927
21	CR	CD4 T-cell	to CD8 T-cell	1.678	87.477	0.92	6.566	33.859
21	CR	CD4 T-cell	to FoxP3 T-cell	1.542	58.031	1.591	8.116	33.211
21	CR	CD4 T-cell	to Macrophages	1.521	43.28	2.407	11.642	40.093
21	CR	CD4 T-cell	to Negative cell	1.31	37.567	4.849	18.251	54.807
21	CR	CD8 T-cell	to B-cell	1.726	295.431	0	0.14	1.596
21	CR	CD8 T-cell	to Cancer cell	3.152	11.602	11.564	34.236	83.598
21	CR	CD8 T-cell	to CD4 T-cell	1.697	64.922	1.398	9.485	44.588
21	CR	CD8 T-cell	to CD8 T-cell	1.283	79.926	3.144	12.121	44.629
21	CR	CD8 T-cell	to FoxP3 T-cell	2.07	63.406	0.68	5.43	31.721
21	CR	CD8 T-cell	to Macrophages	1.614	52.137	1.649	10.065	39.039
21	CR	CD8 T-cell	to Negative cell	1.208	46.627	4.39	17.118	53.235
21	CR	FoxP3 T-cell	to Cancer cell	4.233	11.277	13.557	38.151	88.07
21	CR	FoxP3 T-cell	to CD4 T-cell	1.499	56.396	2.485	12.763	50.196
21	CR	FoxP3 T-cell	to CD8 T-cell	1.929	78.147	0.732	5.971	37.193
21	CR	FoxP3 T-cell	to FoxP3 T-cell	1.582	62.59	2.305	11.908	49.765
21	CR	FoxP3 T-cell	to Macrophages	1.767	47.771	1.759	13.537	53.218
21	CR	FoxP3 T-cell	to Negative cell	1.563	27.204	6.767	26.212	74.921
21	CR	Macrophages	to B-cell	2.877	233.324	0.031	0.201	1.417
21	CR	Macrophages	to Cancer cell	3.585	11.034	13.732	38.242	88.155
21	CR	Macrophages	to CD4 T-cell	1.618	55.725	2.352	12.389	51.132
21	CR	Macrophages	to CD8 T-cell	1.776	83.668	0.894	6.667	35.706
21	CR	Macrophages	to FoxP3 T-cell	1.77	63.846	0.997	8.628	42.685
21	CR	Macrophages	to Macrophages	1.529	38.634	4.461	19.969	64.844
21	CR	Macrophages	to Negative cell	1.489	32.173	5.468	22.07	67.172
21	CR	Negative cell	to B-cell	2.3	231.312	0.095	0.599	3.168
21	CR	Negative cell	to Cancer cell	2.784	13.599	11.356	35.337	85.111
21	CR	Negative cell	to CD4 T-cell	1.704	56.506	1.944	11.379	49.229
21	CR	Negative cell	to CD8 T-cell	1.738	84.39	0.965	6.688	35.569
21	CR	Negative cell	to FoxP3 T-cell	1.794	63.172	1.362	9.012	43.338
21	CR	Negative cell	to Macrophages	1.684	48.8	2.244	13.456	52.528
21	CR	Negative cell	to Negative cell	2.818	11.398	12.802	36.199	85.395
22	CR	B-cell	to B-cell	0.799	185.937	5.759	20.027	59.532
22	CR	B-cell	to Cancer cell	2.414	13.732	10.12	30.582	79.825
22	CR	B-cell	to CD4 T-cell	2.113	12.838	11.859	35.795	85.748
22	CR	B-cell	to CD8 T-cell	1.368	71.881	4.266	18.37	58.386
22	CR	B-cell	to FoxP3 T-cell	1.392	63.069	2.418	13.47	52.416
22	CR	B-cell	to Macrophages	1.212	40.72	5.818	21.85	59.361
22	CR	B-cell	to Negative cell	0.794	119.445	8.55	25.464	63.398
22	CR	Cancer cell	to B-cell	1.839	133.901	0.267	2.23	15.259
22	CR	Cancer cell	to Cancer cell	4.52	9.982	15.745	40.699	90.69
22	CR	Cancer cell	to CD4 T-cell	2.01	24.51	6.084	26.793	75.922
22	CR	Cancer cell	to CD8 T-cell	1.875	66.027	2.621	16.079	60.419
22	CR	Cancer cell	to FoxP3 T-cell	1.886	68.788	0.925	7.587	40.648
22	CR	Cancer cell	to Macrophages	1.949	24.63	6.095	26.358	75.309
22	CR	Cancer cell	to Negative cell	1.462	68.623	1.869	10.14	42.006
22	CR	CD4 T-cell	to B-cell	1.328	129.796	0.913	4.966	22.59
22	CR	CD4 T-cell	to Cancer cell	2.994	11.849	11.618	34.163	83.558
22	CR	CD4 T-cell	to CD4 T-cell	2.819	11.379	12.843	37.054	86.93
22	CR	CD4 T-cell	to CD8 T-cell	1.413	69.45	4.127	18.992	60.549
22	CR	CD4 T-cell	to FoxP3 T-cell	1.55	49.433	2.697	14.378	53.864
22	CR	CD4 T-cell	to Macrophages	1.632	32.562	4.397	20.11	62.122
22	CR	CD4 T-cell	to Negative cell	1.482	22.562	7.079	22.771	62.332
22	CR	CD8 T-cell	to B-cell	1.316	109.256	0.734	5.175	26.447
22	CR	CD8 T-cell	to Cancer cell	3.361	11.46	14.017	38.673	88.652
22	CR	CD8 T-cell	to CD4 T-cell	2.236	15.318	10.366	33.682	83.293
22	CR	CD8 T-cell	to CD8 T-cell	1.283	49.073	6.761	26.062	73.989
22	CR	CD8 T-cell	to FoxP3 T-cell	1.53	54.808	2.631	13.542	51.697
22	CR	CD8 T-cell	to Macrophages	1.781	26.703	6.462	26.337	74.91
22	CR	CD8 T-cell	to Negative cell	1.208	46.818	4.12	15.846	50.19
22	CR	FoxP3 T-cell	to B-cell	1.314	127.138	0.753	4.23	23.408
22	CR	FoxP3 T-cell	to Cancer cell	2.67	12.454	11.825	35.288	84.854
22	CR	FoxP3 T-cell	to CD4 T-cell	2.356	13.756	12.059	36.501	86.416
22	CR	FoxP3 T-cell	to CD8 T-cell	1.406	70.629	5.035	21.962	65.315
22	CR	FoxP3 T-cell	to FoxP3 T-cell	1.335	42.74	4.871	19.867	61.954
22	CR	FoxP3 T-cell	to Macrophages	1.539	39.716	3.746	18.048	60.242
22	CR	FoxP3 T-cell	to Negative cell	1.924	17.188	8.462	26.999	70.283
22	CR	Macrophages	to B-cell	1.738	135.441	0.438	2.971	16.912
22	CR	Macrophages	to Cancer cell	3.961	10.924	13.598	37.638	87.353
22	CR	Macrophages	to CD4 T-cell	1.774	29.74	4.994	22.979	70.708
22	CR	Macrophages	to CD8 T-cell	1.933	68.419	2.773	16.274	61.592
22	CR	Macrophages	to FoxP3 T-cell	2.068	84.036	0.66	5.083	32.087
22	CR	Macrophages	to Macrophages	2.889	12.406	12.006	35.877	85.553
22	CR	Macrophages	to Negative cell	1.803	82.598	0.869	5.287	31.321
22	CR	Negative cell	to B-cell	1.246	149.08	0.433	2.794	13.323
22	CR	Negative cell	to Cancer cell	1.628	33.978	4.664	21.079	67.802
22	CR	Negative cell	to CD4 T-cell	1.894	22.196	7.058	27.667	76.571
22	CR	Negative cell	to CD8 T-cell	1.769	138.425	0.993	6.01	30.621
22	CR	Negative cell	to FoxP3 T-cell	1.568	68.746	1.451	9.4	41.899
22	CR	Negative cell	to Macrophages	1.889	91.221	0.744	5.285	30.45
22	CR	Negative cell	to Negative cell	3.827	9.695	15.829	40.588	90.422
23	NCR	B-cell	to B-cell	2.627	11.222	11.96	34.756	83.283
23	NCR	B-cell	to Cancer cell	1.411	104.86	1.112	6.415	29.4
23	NCR	B-cell	to CD4 T-cell	1.915	21.72	7.236	28.197	76.893
23	NCR	B-cell	to CD8 T-cell	1.901	27.31	5.469	24.83	73.106
23	NCR	B-cell	to FoxP3 T-cell	1.183	146.143	0.818	4.762	20.142
23	NCR	B-cell	to Macrophages	1.8	31.213	4.695	22.414	70.434
23	NCR	B-cell	to Negative cell	3.287	11.456	13.887	38.833	88.81
23	NCR	Cancer cell	to B-cell	2.212	204.73	0.075	0.626	5.389
23	NCR	Cancer cell	to Cancer cell	3.976	11.256	14.453	39.372	89.342
23	NCR	Cancer cell	to CD4 T-cell	1.912	104.799	0.371	3.467	23.732
23	NCR	Cancer cell	to CD8 T-cell	1.944	125.103	0.274	2.508	17.964
23	NCR	Cancer cell	to FoxP3 T-cell	2.025	161.993	0.081	1.051	9.625
23	NCR	Cancer cell	to Macrophages	1.848	52.739	1.562	11.685	51.293
23	NCR	Cancer cell	to Negative cell	1.849	29.84	4.518	21.857	68.276
23	NCR	CD4 T-cell	to B-cell	1.337	42.405	3.833	16.041	50.695
23	NCR	CD4 T-cell	to Cancer cell	1.41	95.991	1.293	7.083	31.705
23	NCR	CD4 T-cell	to CD4 T-cell	1.847	18.377	8.807	30.208	78.423
23	NCR	CD4 T-cell	to CD8 T-cell	1.691	33.434	4.232	20.246	63.952
23	NCR	CD4 T-cell	to FoxP3 T-cell	1.366	62.917	1.894	10.276	38.732
23	NCR	CD4 T-cell	to Macrophages	1.822	29.424	4.967	23.193	71.007
23	NCR	CD4 T-cell	to Negative cell	3.591	10.769	14.473	39.178	88.976
23	NCR	CD8 T-cell	to B-cell	1.289	40.39	4.387	17.014	51.88
23	NCR	CD8 T-cell	to Cancer cell	1.357	74.58	1.914	9.81	39.631
23	NCR	CD8 T-cell	to CD4 T-cell	1.734	24.67	6.48	25.831	72.968
23	NCR	CD8 T-cell	to CD8 T-cell	1.536	28.275	6.398	24.58	70.662
23	NCR	CD8 T-cell	to FoxP3 T-cell	1.335	72.288	1.333	8.609	33.638
23	NCR	CD8 T-cell	to Macrophages	1.791	27.95	5.451	24.123	72.092
23	NCR	CD8 T-cell	to Negative cell	3.573	10.773	14.378	39.011	88.859
23	NCR	FoxP3 T-cell	to B-cell	1.157	91.389	2.142	9.454	34.065
23	NCR	FoxP3 T-cell	to Cancer cell	1.396	63.545	1.91	11.477	43.628
23	NCR	FoxP3 T-cell	to CD4 T-cell	1.634	25.326	6.58	25.311	72.003
23	NCR	FoxP3 T-cell	to CD8 T-cell	1.618	41.434	3.249	17.304	58.875
23	NCR	FoxP3 T-cell	to FoxP3 T-cell	1.535	49.058	3.135	14.986	55.5
23	NCR	FoxP3 T-cell	to Macrophages	1.819	27.375	5.587	24.612	72.898
23	NCR	FoxP3 T-cell	to Negative cell	3.668	11.205	13.986	38.825	88.804
23	NCR	Macrophages	to B-cell	1.12	108.183	1.84	7.957	28.625
23	NCR	Macrophages	to Cancer cell	1.409	39.276	4.138	17.696	55.739
23	NCR	Macrophages	to CD4 T-cell	1.511	39.237	3.895	17.887	58.982
23	NCR	Macrophages	to CD8 T-cell	1.396	56.477	2.559	13.191	47.699
23	NCR	Macrophages	to FoxP3 T-cell	1.39	91.273	1.084	6.896	31.222
23	NCR	Macrophages	to Macrophages	1.698	20.323	8.359	29.193	77.785
23	NCR	Macrophages	to Negative cell	3.076	11.558	12.785	36.478	85.958
23	NCR	Negative cell	to B-cell	1.16	96.043	1.715	8.179	29.726
23	NCR	Negative cell	to Cancer cell	1.332	54.623	2.936	13.93	48.067
23	NCR	Negative cell	to CD4 T-cell	1.578	38.309	3.738	18.022	59.789
23	NCR	Negative cell	to CD8 T-cell	1.512	54.141	2.248	12.749	48.425
23	NCR	Negative cell	to FoxP3 T-cell	1.382	96.849	0.815	5.879	27.812
23	NCR	Negative cell	to Macrophages	1.716	35.028	3.918	19.597	64.489
23	NCR	Negative cell	to Negative cell	3.668	10.336	15.071	39.96	89.938
24	NCR	B-cell	to B-cell	2.349	11.266	11.58	33.433	81.532
24	NCR	B-cell	to Cancer cell	1.131	144.099	1.414	5.347	19.314
24	NCR	B-cell	to CD4 T-cell	2.014	20.166	7.866	29.877	79.672
24	NCR	B-cell	to CD8 T-cell	1.808	33.146	5.205	23.55	71.816
24	NCR	B-cell	to FoxP3 T-cell	1.913	48.71	2.036	13.11	55.307
24	NCR	B-cell	to Macrophages	1.652	33.724	4.555	20.952	67.59
24	NCR	B-cell	to Negative cell	3.259	11.627	13.568	38.209	88.072
24	NCR	Cancer cell	to B-cell	1.822	91.685	0.524	4.705	29.006
24	NCR	Cancer cell	to Cancer cell	4.755	10.643	15.195	40.17	90.159
24	NCR	Cancer cell	to CD4 T-cell	2.114	30.469	4.199	22.951	72.132
24	NCR	Cancer cell	to CD8 T-cell	1.988	68.935	1.058	8.36	44.322
24	NCR	Cancer cell	to FoxP3 T-cell	1.982	102.109	0.325	3.272	24.055
24	NCR	Cancer cell	to Macrophages	1.703	60.019	1.479	10.402	46.32
24	NCR	Cancer cell	to Negative cell	1.901	28.937	4.781	23.013	70.601
24	NCR	CD4 T-cell	to B-cell	1.24	60.279	3.403	14.04	48.34
24	NCR	CD4 T-cell	to Cancer cell	1.622	19.594	6.669	20.929	55.348
24	NCR	CD4 T-cell	to CD4 T-cell	1.821	18.448	9.065	31.339	81.065
24	NCR	CD4 T-cell	to CD8 T-cell	1.629	42.112	3.97	19.034	63.292
24	NCR	CD4 T-cell	to FoxP3 T-cell	1.439	59.663	2.387	12.418	47.795
24	NCR	CD4 T-cell	to Macrophages	1.604	37.341	3.972	18.963	63.008
24	NCR	CD4 T-cell	to Negative cell	3.002	10.968	12.62	35.93	85.316
24	NCR	CD8 T-cell	to B-cell	1.236	50.079	4.333	17.121	54.639
24	NCR	CD8 T-cell	to Cancer cell	1.102	52.917	3.921	14.607	44.928
24	NCR	CD8 T-cell	to CD4 T-cell	1.913	21.529	7.802	29.827	79.67
24	NCR	CD8 T-cell	to CD8 T-cell	1.573	31.139	7.07	25.744	72.964
24	NCR	CD8 T-cell	to FoxP3 T-cell	1.592	51.776	2.386	13.921	52.281
24	NCR	CD8 T-cell	to Macrophages	1.602	32.534	4.899	21.503	67.084
24	NCR	CD8 T-cell	to Negative cell	3.371	10.566	14.129	38.165	87.98
24	NCR	FoxP3 T-cell	to B-cell	1.315	47.887	3.888	16.727	55.167
24	NCR	FoxP3 T-cell	to Cancer cell	1.109	73.281	3.161	12.076	38.014
24	NCR	FoxP3 T-cell	to CD4 T-cell	1.942	17.641	9.223	32.017	81.9
24	NCR	FoxP3 T-cell	to CD8 T-cell	1.823	35.404	4.739	22.315	69.586
24	NCR	FoxP3 T-cell	to FoxP3 T-cell	1.451	45.176	3.677	17.043	58.229
24	NCR	FoxP3 T-cell	to Macrophages	1.689	31.199	4.927	22.415	69.025
24	NCR	FoxP3 T-cell	to Negative cell	3.574	10.841	14.32	38.957	88.833
24	NCR	Macrophages	to B-cell	1.212	64.211	3.339	13.37	46.469
24	NCR	Macrophages	to Cancer cell	1.467	27.015	5.53	19.479	54.142
24	NCR	Macrophages	to CD4 T-cell	1.914	23.225	6.838	28	77.568
24	NCR	Macrophages	to CD8 T-cell	1.673	40.407	4.211	20.17	66.427
24	NCR	Macrophages	to FoxP3 T-cell	1.535	62.451	1.865	10.976	45.78
24	NCR	Macrophages	to Macrophages	1.631	22.559	7.73	28.022	76.454
24	NCR	Macrophages	to Negative cell	3.369	10.733	12.969	36.057	85.206
24	NCR	Negative cell	to B-cell	1.38	57.662	2.696	13.313	48.651
24	NCR	Negative cell	to Cancer cell	1.388	38.33	3.904	16.394	49.727
24	NCR	Negative cell	to CD4 T-cell	1.95	24.643	6.234	26.967	76.477
24	NCR	Negative cell	to CD8 T-cell	1.744	42.986	3.512	18.712	64.425
24	NCR	Negative cell	to FoxP3 T-cell	1.658	62.894	1.534	10.098	45.08
24	NCR	Negative cell	to Macrophages	1.719	35.411	3.815	19.278	63.652
24	NCR	Negative cell	to Negative cell	4.111	9.544	15.947	40.848	90.822

## Sheet: SupplementaryTable_3
patientID	Regimen	Path_response	phenotype_from	phenotype_to	shape	scale		Supplementary Table 3
9	NIVO IPI	Non responders	B-cell	to CD4 T-cell	2.055	20.141		Spatial relationship parameters quantified from the IMCISION cohort.
9	NIVO IPI	Non responders	B-cell	to CD4 T-cell	2.055	20.141		Abbreviations: CR: Responder; NCR: Non-responder; SR: spatial relationship.
10	NIVO IPI	Non responders	B-cell	to CD4 T-cell	2.002	19.61
10	NIVO IPI	Non responders	B-cell	to CD4 T-cell	2.002	19.61
13	NIVO IPI	Non responders	B-cell	to CD4 T-cell	2.205	14.749
12	NIVO IPI	Responders	B-cell	to CD4 T-cell	0.898	209.977
15	NIVO IPI	Responders	B-cell	to CD4 T-cell	1.814	28.439
17	NIVO IPI	Responders	B-cell	to CD4 T-cell	2.267	18.491
21	NIVO IPI	Responders	B-cell	to CD4 T-cell	2.172	18.254
23	NIVO IPI	Non responders	B-cell	to CD4 T-cell	2.011	19.317
22	NIVO IPI	Responders	B-cell	to CD4 T-cell	2.136	21.189
22	NIVO IPI	Responders	B-cell	to CD4 T-cell	2.136	21.189
24	NIVO IPI	Non responders	B-cell	to CD4 T-cell	1.781	27.078
24	NIVO IPI	Non responders	B-cell	to CD4 T-cell	1.781	27.078
26	NIVO IPI	Non responders	B-cell	to CD4 T-cell	2.336	16.122
25	NIVO IPI	Non responders	B-cell	to CD4 T-cell	2.172	18.589
28	NIVO IPI	Non responders	B-cell	to CD4 T-cell	2.051	17.194
27	NIVO IPI	Non responders	B-cell	to CD4 T-cell	2.28	16.956
29	NIVO IPI	Responders	B-cell	to CD4 T-cell	2.247	18.459
31	NIVO IPI	Responders	B-cell	to CD4 T-cell	2.267	17.182
30	NIVO IPI	Non responders	B-cell	to CD4 T-cell	2.253	14.821
34	NIVO IPI	Non responders	B-cell	to CD4 T-cell	2.312	15.545
33	NIVO IPI	Non responders	B-cell	to CD4 T-cell	2.48	14.936
32	NIVO IPI	Non responders	B-cell	to CD4 T-cell	1.083	61.23
32	NIVO IPI	Non responders	B-cell	to CD4 T-cell	1.083	61.23
36	NIVO IPI	Responders	B-cell	to CD4 T-cell	1.752	23.128
35	NIVO IPI	Non responders	B-cell	to CD4 T-cell	2.097	19.062
38	NIVO IPI	Non responders	B-cell	to CD4 T-cell	2.218	15.559
38	NIVO IPI	Non responders	B-cell	to CD4 T-cell	2.218	15.559
39	NIVO IPI	Responders	B-cell	to CD4 T-cell	1.952	21.255
37	NIVO IPI	Non responders	B-cell	to CD4 T-cell	2.418	15.11
9	NIVO IPI	Non responders	CD4 T-cell	to B-cell	1.025	87.377
9	NIVO IPI	Non responders	CD4 T-cell	to B-cell	1.025	87.377
10	NIVO IPI	Non responders	CD4 T-cell	to B-cell	1.217	51.468
10	NIVO IPI	Non responders	CD4 T-cell	to B-cell	1.217	51.468
13	NIVO IPI	Non responders	CD4 T-cell	to B-cell	1.304	140.867
12	NIVO IPI	Responders	CD4 T-cell	to B-cell	1.439	206.503
15	NIVO IPI	Responders	CD4 T-cell	to B-cell	1.369	29.256
17	NIVO IPI	Responders	CD4 T-cell	to B-cell	1.212	54.625
21	NIVO IPI	Responders	CD4 T-cell	to B-cell	1.36	53.012
23	NIVO IPI	Non responders	CD4 T-cell	to B-cell	1.648	21.362
22	NIVO IPI	Responders	CD4 T-cell	to B-cell	1.207	87.315
22	NIVO IPI	Responders	CD4 T-cell	to B-cell	1.207	87.315
24	NIVO IPI	Non responders	CD4 T-cell	to B-cell	1.524	171.383
24	NIVO IPI	Non responders	CD4 T-cell	to B-cell	1.524	171.383
26	NIVO IPI	Non responders	CD4 T-cell	to B-cell	1.437	35.635
25	NIVO IPI	Non responders	CD4 T-cell	to B-cell	1.588	23.347
28	NIVO IPI	Non responders	CD4 T-cell	to B-cell	1.454	51.162
27	NIVO IPI	Non responders	CD4 T-cell	to B-cell	1.354	37.56
29	NIVO IPI	Responders	CD4 T-cell	to B-cell	1.344	137.644
31	NIVO IPI	Responders	CD4 T-cell	to B-cell	1.312	40.946
30	NIVO IPI	Non responders	CD4 T-cell	to B-cell	1.247	60.719
34	NIVO IPI	Non responders	CD4 T-cell	to B-cell	1.263	55.303
33	NIVO IPI	Non responders	CD4 T-cell	to B-cell	1.327	84.936
32	NIVO IPI	Non responders	CD4 T-cell	to B-cell	1.581	173.386
32	NIVO IPI	Non responders	CD4 T-cell	to B-cell	1.581	173.386
36	NIVO IPI	Responders	CD4 T-cell	to B-cell	1.499	45.81
35	NIVO IPI	Non responders	CD4 T-cell	to B-cell	1.417	50.762
38	NIVO IPI	Non responders	CD4 T-cell	to B-cell	1.073	126.899
38	NIVO IPI	Non responders	CD4 T-cell	to B-cell	1.073	126.899
39	NIVO IPI	Responders	CD4 T-cell	to B-cell	1.25	42.306
37	NIVO IPI	Non responders	CD4 T-cell	to B-cell	1.321	37.708
9	NIVO IPI	Non responders	Negative cell	to Cancer cell	2.109	24.313
9	NIVO IPI	Non responders	Negative cell	to Cancer cell	2.109	24.313
10	NIVO IPI	Non responders	Negative cell	to Cancer cell	1.705	26.524
10	NIVO IPI	Non responders	Negative cell	to Cancer cell	1.705	26.524
13	NIVO IPI	Non responders	Negative cell	to Cancer cell	1.559	38.091
12	NIVO IPI	Responders	Negative cell	to Cancer cell	2.113	13.89
15	NIVO IPI	Responders	Negative cell	to Cancer cell	1.889	21.782
17	NIVO IPI	Responders	Negative cell	to Cancer cell	1.623	26.545
21	NIVO IPI	Responders	Negative cell	to Cancer cell	1.719	25.374
23	NIVO IPI	Non responders	Negative cell	to Cancer cell	1.524	31.404
22	NIVO IPI	Responders	Negative cell	to Cancer cell	1.75	32.075
22	NIVO IPI	Responders	Negative cell	to Cancer cell	1.75	32.075
24	NIVO IPI	Non responders	Negative cell	to Cancer cell	1.551	33.795
24	NIVO IPI	Non responders	Negative cell	to Cancer cell	1.551	33.795
26	NIVO IPI	Non responders	Negative cell	to Cancer cell	1.587	33.338
25	NIVO IPI	Non responders	Negative cell	to Cancer cell	1.194	61.101
28	NIVO IPI	Non responders	Negative cell	to Cancer cell	1.544	35.341
27	NIVO IPI	Non responders	Negative cell	to Cancer cell	1.366	55.028
29	NIVO IPI	Responders	Negative cell	to Cancer cell	2.85	14.866
31	NIVO IPI	Responders	Negative cell	to Cancer cell	1.925	20.711
30	NIVO IPI	Non responders	Negative cell	to Cancer cell	1.88	26.97
34	NIVO IPI	Non responders	Negative cell	to Cancer cell	1.745	29.882
33	NIVO IPI	Non responders	Negative cell	to Cancer cell	1.567	40.338
32	NIVO IPI	Non responders	Negative cell	to Cancer cell	1.649	32.447
32	NIVO IPI	Non responders	Negative cell	to Cancer cell	1.649	32.447
36	NIVO IPI	Responders	Negative cell	to Cancer cell	1.689	23.055
35	NIVO IPI	Non responders	Negative cell	to Cancer cell	1.928	24.72
38	NIVO IPI	Non responders	Negative cell	to Cancer cell	1.717	37.29
38	NIVO IPI	Non responders	Negative cell	to Cancer cell	1.717	37.29
39	NIVO IPI	Responders	Negative cell	to Cancer cell	2.492	16.7
37	NIVO IPI	Non responders	Negative cell	to Cancer cell	1.656	31.627
9	NIVO IPI	Non responders	Cancer cell	to Negative cell	1.941	29.849
9	NIVO IPI	Non responders	Cancer cell	to Negative cell	1.941	29.849
10	NIVO IPI	Non responders	Cancer cell	to Negative cell	1.768	32.51
10	NIVO IPI	Non responders	Cancer cell	to Negative cell	1.768	32.51
13	NIVO IPI	Non responders	Cancer cell	to Negative cell	1.591	43.584
12	NIVO IPI	Responders	Cancer cell	to Negative cell	1.769	29.136
15	NIVO IPI	Responders	Cancer cell	to Negative cell	1.593	44.059
17	NIVO IPI	Responders	Cancer cell	to Negative cell	1.424	49.549
21	NIVO IPI	Responders	Cancer cell	to Negative cell	2.124	21.224
23	NIVO IPI	Non responders	Cancer cell	to Negative cell	1.747	32.686
22	NIVO IPI	Responders	Cancer cell	to Negative cell	1.461	51.233
22	NIVO IPI	Responders	Cancer cell	to Negative cell	1.461	51.233
24	NIVO IPI	Non responders	Cancer cell	to Negative cell	2.252	24.776
24	NIVO IPI	Non responders	Cancer cell	to Negative cell	2.252	24.776
26	NIVO IPI	Non responders	Cancer cell	to Negative cell	1.794	35.008
25	NIVO IPI	Non responders	Cancer cell	to Negative cell	1.812	38.85
28	NIVO IPI	Non responders	Cancer cell	to Negative cell	1.607	38.973
27	NIVO IPI	Non responders	Cancer cell	to Negative cell	2.537	16.711
29	NIVO IPI	Responders	Cancer cell	to Negative cell	1.934	25.73
31	NIVO IPI	Responders	Cancer cell	to Negative cell	2.231	25.242
30	NIVO IPI	Non responders	Cancer cell	to Negative cell	1.825	28.987
34	NIVO IPI	Non responders	Cancer cell	to Negative cell	1.881	33.724
33	NIVO IPI	Non responders	Cancer cell	to Negative cell	2.384	23.899
32	NIVO IPI	Non responders	Cancer cell	to Negative cell	2.566	18.667
32	NIVO IPI	Non responders	Cancer cell	to Negative cell	2.566	18.667
36	NIVO IPI	Responders	Cancer cell	to Negative cell	1.68	33.931
35	NIVO IPI	Non responders	Cancer cell	to Negative cell	1.852	26.8
38	NIVO IPI	Non responders	Cancer cell	to Negative cell	2.503	17.975
38	NIVO IPI	Non responders	Cancer cell	to Negative cell	2.503	17.975
39	NIVO IPI	Responders	Cancer cell	to Negative cell	1.917	30.955
37	NIVO IPI	Non responders	Cancer cell	to Negative cell	1.581	35.159
9	NIVO IPI	Non responders	Cancer cell	to Cancer cell	3.658	12.29
9	NIVO IPI	Non responders	Cancer cell	to Cancer cell	3.658	12.29
10	NIVO IPI	Non responders	Cancer cell	to Cancer cell	3.398	10.179
10	NIVO IPI	Non responders	Cancer cell	to Cancer cell	3.398	10.179
13	NIVO IPI	Non responders	Cancer cell	to Cancer cell	3.893	9.454
12	NIVO IPI	Responders	Cancer cell	to Cancer cell	3.558	7.89
15	NIVO IPI	Responders	Cancer cell	to Cancer cell	3.725	10.929
17	NIVO IPI	Responders	Cancer cell	to Cancer cell	3.518	11.328
21	NIVO IPI	Responders	Cancer cell	to Cancer cell	3.602	11.478
23	NIVO IPI	Non responders	Cancer cell	to Cancer cell	3.672	11.721
22	NIVO IPI	Responders	Cancer cell	to Cancer cell	3.982	10.178
22	NIVO IPI	Responders	Cancer cell	to Cancer cell	3.982	10.178
24	NIVO IPI	Non responders	Cancer cell	to Cancer cell	3.906	10.267
24	NIVO IPI	Non responders	Cancer cell	to Cancer cell	3.906	10.267
26	NIVO IPI	Non responders	Cancer cell	to Cancer cell	3.106	11.208
25	NIVO IPI	Non responders	Cancer cell	to Cancer cell	4.013	9.546
28	NIVO IPI	Non responders	Cancer cell	to Cancer cell	4.37	11.651
27	NIVO IPI	Non responders	Cancer cell	to Cancer cell	3.47	11.434
29	NIVO IPI	Responders	Cancer cell	to Cancer cell	3.804	11.704
31	NIVO IPI	Responders	Cancer cell	to Cancer cell	4.114	10.87
30	NIVO IPI	Non responders	Cancer cell	to Cancer cell	2.856	13.747
34	NIVO IPI	Non responders	Cancer cell	to Cancer cell	3.8	11.74
33	NIVO IPI	Non responders	Cancer cell	to Cancer cell	3.529	12.111
32	NIVO IPI	Non responders	Cancer cell	to Cancer cell	3.652	10.578
32	NIVO IPI	Non responders	Cancer cell	to Cancer cell	3.652	10.578
36	NIVO IPI	Responders	Cancer cell	to Cancer cell	3.014	11.454
35	NIVO IPI	Non responders	Cancer cell	to Cancer cell	3.7	11.309
38	NIVO IPI	Non responders	Cancer cell	to Cancer cell	3.776	11.108
38	NIVO IPI	Non responders	Cancer cell	to Cancer cell	3.776	11.108
39	NIVO IPI	Responders	Cancer cell	to Cancer cell	3.373	11.771
37	NIVO IPI	Non responders	Cancer cell	to Cancer cell	3.724	11.602
9	NIVO IPI	Non responders	CD4 T-cell	to CD4 T-cell	1.437	28.283
9	NIVO IPI	Non responders	CD4 T-cell	to CD4 T-cell	1.437	28.283
10	NIVO IPI	Non responders	CD4 T-cell	to CD4 T-cell	1.809	16.193
10	NIVO IPI	Non responders	CD4 T-cell	to CD4 T-cell	1.809	16.193
13	NIVO IPI	Non responders	CD4 T-cell	to CD4 T-cell	1.869	16.612
12	NIVO IPI	Responders	CD4 T-cell	to CD4 T-cell	1.322	28.968
15	NIVO IPI	Responders	CD4 T-cell	to CD4 T-cell	1.908	16.296
17	NIVO IPI	Responders	CD4 T-cell	to CD4 T-cell	1.926	19.242
21	NIVO IPI	Responders	CD4 T-cell	to CD4 T-cell	1.743	21.155
23	NIVO IPI	Non responders	CD4 T-cell	to CD4 T-cell	1.994	16.513
22	NIVO IPI	Responders	CD4 T-cell	to CD4 T-cell	1.852	21.228
22	NIVO IPI	Responders	CD4 T-cell	to CD4 T-cell	1.852	21.228
24	NIVO IPI	Non responders	CD4 T-cell	to CD4 T-cell	1.55	26.863
24	NIVO IPI	Non responders	CD4 T-cell	to CD4 T-cell	1.55	26.863
26	NIVO IPI	Non responders	CD4 T-cell	to CD4 T-cell	2.079	14.676
25	NIVO IPI	Non responders	CD4 T-cell	to CD4 T-cell	2.074	14.519
28	NIVO IPI	Non responders	CD4 T-cell	to CD4 T-cell	2.368	12.934
27	NIVO IPI	Non responders	CD4 T-cell	to CD4 T-cell	1.997	16.837
29	NIVO IPI	Responders	CD4 T-cell	to CD4 T-cell	1.763	23.232
31	NIVO IPI	Responders	CD4 T-cell	to CD4 T-cell	2.043	16.258
30	NIVO IPI	Non responders	CD4 T-cell	to CD4 T-cell	1.737	19.229
34	NIVO IPI	Non responders	CD4 T-cell	to CD4 T-cell	1.945	16.253
33	NIVO IPI	Non responders	CD4 T-cell	to CD4 T-cell	2.29	14.426
32	NIVO IPI	Non responders	CD4 T-cell	to CD4 T-cell	1.343	27.864
32	NIVO IPI	Non responders	CD4 T-cell	to CD4 T-cell	1.343	27.864
36	NIVO IPI	Responders	CD4 T-cell	to CD4 T-cell	1.927	14.296
35	NIVO IPI	Non responders	CD4 T-cell	to CD4 T-cell	1.904	19.355
38	NIVO IPI	Non responders	CD4 T-cell	to CD4 T-cell	1.51	26.916
38	NIVO IPI	Non responders	CD4 T-cell	to CD4 T-cell	1.51	26.916
39	NIVO IPI	Responders	CD4 T-cell	to CD4 T-cell	1.971	16.846
37	NIVO IPI	Non responders	CD4 T-cell	to CD4 T-cell	2.328	13.38
9	NIVO IPI	Non responders	CD4 T-cell	to Negative cell	3.181	11.248
9	NIVO IPI	Non responders	CD4 T-cell	to Negative cell	3.181	11.248
10	NIVO IPI	Non responders	CD4 T-cell	to Negative cell	3.056	11.731
10	NIVO IPI	Non responders	CD4 T-cell	to Negative cell	3.056	11.731
13	NIVO IPI	Non responders	CD4 T-cell	to Negative cell	3.171	11.278
12	NIVO IPI	Responders	CD4 T-cell	to Negative cell	1.933	17.776
15	NIVO IPI	Responders	CD4 T-cell	to Negative cell	2.271	14.993
17	NIVO IPI	Responders	CD4 T-cell	to Negative cell	2.917	11.78
21	NIVO IPI	Responders	CD4 T-cell	to Negative cell	3.242	12.237
23	NIVO IPI	Non responders	CD4 T-cell	to Negative cell	2.274	14.009
22	NIVO IPI	Responders	CD4 T-cell	to Negative cell	3.283	11.306
22	NIVO IPI	Responders	CD4 T-cell	to Negative cell	3.283	11.306
24	NIVO IPI	Non responders	CD4 T-cell	to Negative cell	2.922	12.701
24	NIVO IPI	Non responders	CD4 T-cell	to Negative cell	2.922	12.701
26	NIVO IPI	Non responders	CD4 T-cell	to Negative cell	2.871	12.789
25	NIVO IPI	Non responders	CD4 T-cell	to Negative cell	3.059	11.785
28	NIVO IPI	Non responders	CD4 T-cell	to Negative cell	3.43	11.112
27	NIVO IPI	Non responders	CD4 T-cell	to Negative cell	2.817	13.367
29	NIVO IPI	Responders	CD4 T-cell	to Negative cell	2.559	13.214
31	NIVO IPI	Responders	CD4 T-cell	to Negative cell	2.972	12.478
30	NIVO IPI	Non responders	CD4 T-cell	to Negative cell	2.959	12.617
34	NIVO IPI	Non responders	CD4 T-cell	to Negative cell	3.026	12.55
33	NIVO IPI	Non responders	CD4 T-cell	to Negative cell	2.827	14.067
32	NIVO IPI	Non responders	CD4 T-cell	to Negative cell	3.471	10.389
32	NIVO IPI	Non responders	CD4 T-cell	to Negative cell	3.471	10.389
36	NIVO IPI	Responders	CD4 T-cell	to Negative cell	2.753	12.175
35	NIVO IPI	Non responders	CD4 T-cell	to Negative cell	3.135	11.924
38	NIVO IPI	Non responders	CD4 T-cell	to Negative cell	3.276	12.017
38	NIVO IPI	Non responders	CD4 T-cell	to Negative cell	3.276	12.017
39	NIVO IPI	Responders	CD4 T-cell	to Negative cell	2.579	13.432
37	NIVO IPI	Non responders	CD4 T-cell	to Negative cell	2.914	12.094
9	NIVO IPI	Non responders	CD4 T-cell	to Cancer cell	1.616	29.155
9	NIVO IPI	Non responders	CD4 T-cell	to Cancer cell	1.616	29.155
10	NIVO IPI	Non responders	CD4 T-cell	to Cancer cell	1.519	33.959
10	NIVO IPI	Non responders	CD4 T-cell	to Cancer cell	1.519	33.959
13	NIVO IPI	Non responders	CD4 T-cell	to Cancer cell	1.681	39.424
12	NIVO IPI	Responders	CD4 T-cell	to Cancer cell	3.026	10.039
15	NIVO IPI	Responders	CD4 T-cell	to Cancer cell	1.706	23.14
17	NIVO IPI	Responders	CD4 T-cell	to Cancer cell	1.906	17.173
21	NIVO IPI	Responders	CD4 T-cell	to Cancer cell	1.603	27.982
23	NIVO IPI	Non responders	CD4 T-cell	to Cancer cell	1.378	37.905
22	NIVO IPI	Responders	CD4 T-cell	to Cancer cell	1.787	25.554
22	NIVO IPI	Responders	CD4 T-cell	to Cancer cell	1.787	25.554
24	NIVO IPI	Non responders	CD4 T-cell	to Cancer cell	1.4	31.246
24	NIVO IPI	Non responders	CD4 T-cell	to Cancer cell	1.4	31.246
26	NIVO IPI	Non responders	CD4 T-cell	to Cancer cell	1.487	41.663
25	NIVO IPI	Non responders	CD4 T-cell	to Cancer cell	1.359	87.563
28	NIVO IPI	Non responders	CD4 T-cell	to Cancer cell	1.551	67.268
27	NIVO IPI	Non responders	CD4 T-cell	to Cancer cell	1.427	57.21
29	NIVO IPI	Responders	CD4 T-cell	to Cancer cell	3.044	12.872
31	NIVO IPI	Responders	CD4 T-cell	to Cancer cell	1.411	37.933
30	NIVO IPI	Non responders	CD4 T-cell	to Cancer cell	1.556	36.111
34	NIVO IPI	Non responders	CD4 T-cell	to Cancer cell	1.55	40.399
33	NIVO IPI	Non responders	CD4 T-cell	to Cancer cell	1.656	48.845
32	NIVO IPI	Non responders	CD4 T-cell	to Cancer cell	1.791	37.547
32	NIVO IPI	Non responders	CD4 T-cell	to Cancer cell	1.791	37.547
36	NIVO IPI	Responders	CD4 T-cell	to Cancer cell	1.387	64.532
35	NIVO IPI	Non responders	CD4 T-cell	to Cancer cell	1.974	21.047
38	NIVO IPI	Non responders	CD4 T-cell	to Cancer cell	1.69	32.826
38	NIVO IPI	Non responders	CD4 T-cell	to Cancer cell	1.69	32.826
39	NIVO IPI	Responders	CD4 T-cell	to Cancer cell	1.934	19.9
37	NIVO IPI	Non responders	CD4 T-cell	to Cancer cell	1.624	28.763
9	NIVO IPI	Non responders	CD8 T-cell	to CD8 T-cell	2.185	12.819
9	NIVO IPI	Non responders	CD8 T-cell	to CD8 T-cell	2.185	12.819
10	NIVO IPI	Non responders	CD8 T-cell	to CD8 T-cell	1.766	15.057
10	NIVO IPI	Non responders	CD8 T-cell	to CD8 T-cell	1.766	15.057
13	NIVO IPI	Non responders	CD8 T-cell	to CD8 T-cell	1.73	16.375
12	NIVO IPI	Responders	CD8 T-cell	to CD8 T-cell	1.234	29.63
15	NIVO IPI	Responders	CD8 T-cell	to CD8 T-cell	1.684	16.462
17	NIVO IPI	Responders	CD8 T-cell	to CD8 T-cell	1.866	16.621
21	NIVO IPI	Responders	CD8 T-cell	to CD8 T-cell	2.441	12.307
23	NIVO IPI	Non responders	CD8 T-cell	to CD8 T-cell	3.329	9.846
22	NIVO IPI	Responders	CD8 T-cell	to CD8 T-cell	2.349	12.344
22	NIVO IPI	Responders	CD8 T-cell	to CD8 T-cell	2.349	12.344
24	NIVO IPI	Non responders	CD8 T-cell	to CD8 T-cell	1.582	24.05
24	NIVO IPI	Non responders	CD8 T-cell	to CD8 T-cell	1.582	24.05
26	NIVO IPI	Non responders	CD8 T-cell	to CD8 T-cell	2.306	12.767
25	NIVO IPI	Non responders	CD8 T-cell	to CD8 T-cell	1.567	18.621
28	NIVO IPI	Non responders	CD8 T-cell	to CD8 T-cell	1.104	50.399
27	NIVO IPI	Non responders	CD8 T-cell	to CD8 T-cell	2.04	14.333
29	NIVO IPI	Responders	CD8 T-cell	to CD8 T-cell	1.62	26.256
31	NIVO IPI	Responders	CD8 T-cell	to CD8 T-cell	1.842	16.431
30	NIVO IPI	Non responders	CD8 T-cell	to CD8 T-cell	1.269	56.249
34	NIVO IPI	Non responders	CD8 T-cell	to CD8 T-cell	1.819	17.329
33	NIVO IPI	Non responders	CD8 T-cell	to CD8 T-cell	2.005	14.684
32	NIVO IPI	Non responders	CD8 T-cell	to CD8 T-cell	1.315	64.729
32	NIVO IPI	Non responders	CD8 T-cell	to CD8 T-cell	1.315	64.729
36	NIVO IPI	Responders	CD8 T-cell	to CD8 T-cell	1.467	25.157
35	NIVO IPI	Non responders	CD8 T-cell	to CD8 T-cell	1.725	21.796
38	NIVO IPI	Non responders	CD8 T-cell	to CD8 T-cell	1.383	31.218
38	NIVO IPI	Non responders	CD8 T-cell	to CD8 T-cell	1.383	31.218
39	NIVO IPI	Responders	CD8 T-cell	to CD8 T-cell	2.885	11.148
37	NIVO IPI	Non responders	CD8 T-cell	to CD8 T-cell	2.371	12.549
9	NIVO IPI	Non responders	CD8 T-cell	to Negative cell	2.793	12.509
9	NIVO IPI	Non responders	CD8 T-cell	to Negative cell	2.793	12.509
10	NIVO IPI	Non responders	CD8 T-cell	to Negative cell	2.439	13.994
10	NIVO IPI	Non responders	CD8 T-cell	to Negative cell	2.439	13.994
13	NIVO IPI	Non responders	CD8 T-cell	to Negative cell	2.92	12.246
12	NIVO IPI	Responders	CD8 T-cell	to Negative cell	2.047	18.995
15	NIVO IPI	Responders	CD8 T-cell	to Negative cell	1.857	23.105
17	NIVO IPI	Responders	CD8 T-cell	to Negative cell	2.566	12.952
21	NIVO IPI	Responders	CD8 T-cell	to Negative cell	3.149	13.107
23	NIVO IPI	Non responders	CD8 T-cell	to Negative cell	1.874	20.144
22	NIVO IPI	Responders	CD8 T-cell	to Negative cell	2.749	13.153
22	NIVO IPI	Responders	CD8 T-cell	to Negative cell	2.749	13.153
24	NIVO IPI	Non responders	CD8 T-cell	to Negative cell	2.701	13.872
24	NIVO IPI	Non responders	CD8 T-cell	to Negative cell	2.701	13.872
26	NIVO IPI	Non responders	CD8 T-cell	to Negative cell	2.838	13.466
25	NIVO IPI	Non responders	CD8 T-cell	to Negative cell	2.615	13.144
28	NIVO IPI	Non responders	CD8 T-cell	to Negative cell	2.937	11.956
27	NIVO IPI	Non responders	CD8 T-cell	to Negative cell	2.724	14.407
29	NIVO IPI	Responders	CD8 T-cell	to Negative cell	1.965	18.609
31	NIVO IPI	Responders	CD8 T-cell	to Negative cell	2.512	14.915
30	NIVO IPI	Non responders	CD8 T-cell	to Negative cell	2.261	16.488
34	NIVO IPI	Non responders	CD8 T-cell	to Negative cell	2.832	13.557
33	NIVO IPI	Non responders	CD8 T-cell	to Negative cell	2.582	15.771
32	NIVO IPI	Non responders	CD8 T-cell	to Negative cell	3.171	10.668
32	NIVO IPI	Non responders	CD8 T-cell	to Negative cell	3.171	10.668
36	NIVO IPI	Responders	CD8 T-cell	to Negative cell	3.458	11.307
35	NIVO IPI	Non responders	CD8 T-cell	to Negative cell	2.989	12.513
38	NIVO IPI	Non responders	CD8 T-cell	to Negative cell	3.271	12.331
38	NIVO IPI	Non responders	CD8 T-cell	to Negative cell	3.271	12.331
39	NIVO IPI	Responders	CD8 T-cell	to Negative cell	2.332	16.246
37	NIVO IPI	Non responders	CD8 T-cell	to Negative cell	2.698	12.998
9	NIVO IPI	Non responders	Negative cell	to CD4 T-cell	1.491	55.059
9	NIVO IPI	Non responders	Negative cell	to CD4 T-cell	1.491	55.059
10	NIVO IPI	Non responders	Negative cell	to CD4 T-cell	1.713	31.597
10	NIVO IPI	Non responders	Negative cell	to CD4 T-cell	1.713	31.597
13	NIVO IPI	Non responders	Negative cell	to CD4 T-cell	1.731	29.954
12	NIVO IPI	Responders	Negative cell	to CD4 T-cell	1.416	115.474
15	NIVO IPI	Responders	Negative cell	to CD4 T-cell	1.731	26.74
17	NIVO IPI	Responders	Negative cell	to CD4 T-cell	1.895	25.839
21	NIVO IPI	Responders	Negative cell	to CD4 T-cell	1.617	41.303
23	NIVO IPI	Non responders	Negative cell	to CD4 T-cell	1.932	22.33
22	NIVO IPI	Responders	Negative cell	to CD4 T-cell	1.892	29.406
22	NIVO IPI	Responders	Negative cell	to CD4 T-cell	1.892	29.406
24	NIVO IPI	Non responders	Negative cell	to CD4 T-cell	1.664	42.638
24	NIVO IPI	Non responders	Negative cell	to CD4 T-cell	1.664	42.638
26	NIVO IPI	Non responders	Negative cell	to CD4 T-cell	1.837	24.835
25	NIVO IPI	Non responders	Negative cell	to CD4 T-cell	1.818	24.406
28	NIVO IPI	Non responders	Negative cell	to CD4 T-cell	1.382	46.587
27	NIVO IPI	Non responders	Negative cell	to CD4 T-cell	2.149	22.034
29	NIVO IPI	Responders	Negative cell	to CD4 T-cell	1.758	30.206
31	NIVO IPI	Responders	Negative cell	to CD4 T-cell	1.633	29.669
30	NIVO IPI	Non responders	Negative cell	to CD4 T-cell	1.294	69.011
34	NIVO IPI	Non responders	Negative cell	to CD4 T-cell	1.598	34.668
33	NIVO IPI	Non responders	Negative cell	to CD4 T-cell	1.904	25.58
32	NIVO IPI	Non responders	Negative cell	to CD4 T-cell	1.508	64.749
32	NIVO IPI	Non responders	Negative cell	to CD4 T-cell	1.508	64.749
36	NIVO IPI	Responders	Negative cell	to CD4 T-cell	1.428	38.471
35	NIVO IPI	Non responders	Negative cell	to CD4 T-cell	1.817	28.708
38	NIVO IPI	Non responders	Negative cell	to CD4 T-cell	1.451	85.89
38	NIVO IPI	Non responders	Negative cell	to CD4 T-cell	1.451	85.89
39	NIVO IPI	Responders	Negative cell	to CD4 T-cell	1.269	55.06
37	NIVO IPI	Non responders	Negative cell	to CD4 T-cell	1.804	24.188
9	NIVO IPI	Non responders	Negative cell	to CD8 T-cell	1.36	110.87
9	NIVO IPI	Non responders	Negative cell	to CD8 T-cell	1.36	110.87
10	NIVO IPI	Non responders	Negative cell	to CD8 T-cell	1.665	37.475
10	NIVO IPI	Non responders	Negative cell	to CD8 T-cell	1.665	37.475
13	NIVO IPI	Non responders	Negative cell	to CD8 T-cell	1.362	64.997
12	NIVO IPI	Responders	Negative cell	to CD8 T-cell	1.472	142.01
15	NIVO IPI	Responders	Negative cell	to CD8 T-cell	1.798	38.875
17	NIVO IPI	Responders	Negative cell	to CD8 T-cell	1.734	31.006
21	NIVO IPI	Responders	Negative cell	to CD8 T-cell	1.628	33.957
23	NIVO IPI	Non responders	Negative cell	to CD8 T-cell	1.66	25.333
22	NIVO IPI	Responders	Negative cell	to CD8 T-cell	1.718	30.64
22	NIVO IPI	Responders	Negative cell	to CD8 T-cell	1.718	30.64
24	NIVO IPI	Non responders	Negative cell	to CD8 T-cell	1.608	46.41
24	NIVO IPI	Non responders	Negative cell	to CD8 T-cell	1.608	46.41
26	NIVO IPI	Non responders	Negative cell	to CD8 T-cell	1.863	24.152
25	NIVO IPI	Non responders	Negative cell	to CD8 T-cell	1.501	49.375
28	NIVO IPI	Non responders	Negative cell	to CD8 T-cell	1.428	109.753
27	NIVO IPI	Non responders	Negative cell	to CD8 T-cell	2.013	25.715
29	NIVO IPI	Responders	Negative cell	to CD8 T-cell	1.526	47.922
31	NIVO IPI	Responders	Negative cell	to CD8 T-cell	1.36	58.026
30	NIVO IPI	Non responders	Negative cell	to CD8 T-cell	1.362	118.528
34	NIVO IPI	Non responders	Negative cell	to CD8 T-cell	1.493	44.676
33	NIVO IPI	Non responders	Negative cell	to CD8 T-cell	1.838	31.258
32	NIVO IPI	Non responders	Negative cell	to CD8 T-cell	1.552	98.013
32	NIVO IPI	Non responders	Negative cell	to CD8 T-cell	1.552	98.013
36	NIVO IPI	Responders	Negative cell	to CD8 T-cell	1.215	69.039
35	NIVO IPI	Non responders	Negative cell	to CD8 T-cell	1.572	45.479
38	NIVO IPI	Non responders	Negative cell	to CD8 T-cell	1.423	117.314
38	NIVO IPI	Non responders	Negative cell	to CD8 T-cell	1.423	117.314
39	NIVO IPI	Responders	Negative cell	to CD8 T-cell	1.245	53.122
37	NIVO IPI	Non responders	Negative cell	to CD8 T-cell	1.552	33.11
9	NIVO IPI	Non responders	Negative cell	to Negative cell	3.484	10.445
9	NIVO IPI	Non responders	Negative cell	to Negative cell	3.484	10.445
10	NIVO IPI	Non responders	Negative cell	to Negative cell	3.308	10.261
10	NIVO IPI	Non responders	Negative cell	to Negative cell	3.308	10.261
13	NIVO IPI	Non responders	Negative cell	to Negative cell	3.317	10.226
12	NIVO IPI	Responders	Negative cell	to Negative cell	2.689	10.374
15	NIVO IPI	Responders	Negative cell	to Negative cell	3.035	11.072
17	NIVO IPI	Responders	Negative cell	to Negative cell	3.639	10.105
21	NIVO IPI	Responders	Negative cell	to Negative cell	3.499	11.004
23	NIVO IPI	Non responders	Negative cell	to Negative cell	3.386	9.933
22	NIVO IPI	Responders	Negative cell	to Negative cell	3.727	10.251
22	NIVO IPI	Responders	Negative cell	to Negative cell	3.727	10.251
24	NIVO IPI	Non responders	Negative cell	to Negative cell	3.138	11.288
24	NIVO IPI	Non responders	Negative cell	to Negative cell	3.138	11.288
26	NIVO IPI	Non responders	Negative cell	to Negative cell	3.212	10.779
25	NIVO IPI	Non responders	Negative cell	to Negative cell	3.356	10.232
28	NIVO IPI	Non responders	Negative cell	to Negative cell	3.817	10.54
27	NIVO IPI	Non responders	Negative cell	to Negative cell	3.164	11.071
29	NIVO IPI	Responders	Negative cell	to Negative cell	3.396	10.591
31	NIVO IPI	Responders	Negative cell	to Negative cell	3.252	10.791
30	NIVO IPI	Non responders	Negative cell	to Negative cell	3.154	9.389
34	NIVO IPI	Non responders	Negative cell	to Negative cell	3.313	11.099
33	NIVO IPI	Non responders	Negative cell	to Negative cell	3.096	11.877
32	NIVO IPI	Non responders	Negative cell	to Negative cell	3.457	10.112
32	NIVO IPI	Non responders	Negative cell	to Negative cell	3.457	10.112
36	NIVO IPI	Responders	Negative cell	to Negative cell	3.197	9.626
35	NIVO IPI	Non responders	Negative cell	to Negative cell	3.636	10.551
38	NIVO IPI	Non responders	Negative cell	to Negative cell	3.405	11.141
38	NIVO IPI	Non responders	Negative cell	to Negative cell	3.405	11.141
39	NIVO IPI	Responders	Negative cell	to Negative cell	2.979	11.315
37	NIVO IPI	Non responders	Negative cell	to Negative cell	3.708	10.318
9	NIVO IPI	Non responders	Cancer cell	to CD4 T-cell	1.741	90.607
9	NIVO IPI	Non responders	Cancer cell	to CD4 T-cell	1.741	90.607
10	NIVO IPI	Non responders	Cancer cell	to CD4 T-cell	1.771	68.063
10	NIVO IPI	Non responders	Cancer cell	to CD4 T-cell	1.771	68.063
13	NIVO IPI	Non responders	Cancer cell	to CD4 T-cell	1.775	90.442
12	NIVO IPI	Responders	Cancer cell	to CD4 T-cell	1.563	145.53
15	NIVO IPI	Responders	Cancer cell	to CD4 T-cell	1.379	74.833
17	NIVO IPI	Responders	Cancer cell	to CD4 T-cell	1.59	58.381
21	NIVO IPI	Responders	Cancer cell	to CD4 T-cell	1.466	81.26
23	NIVO IPI	Non responders	Cancer cell	to CD4 T-cell	1.723	49.419
22	NIVO IPI	Responders	Cancer cell	to CD4 T-cell	1.709	74.845
22	NIVO IPI	Responders	Cancer cell	to CD4 T-cell	1.709	74.845
24	NIVO IPI	Non responders	Cancer cell	to CD4 T-cell	1.775	58.862
24	NIVO IPI	Non responders	Cancer cell	to CD4 T-cell	1.775	58.862
26	NIVO IPI	Non responders	Cancer cell	to CD4 T-cell	1.695	65.991
25	NIVO IPI	Non responders	Cancer cell	to CD4 T-cell	1.857	78.585
28	NIVO IPI	Non responders	Cancer cell	to CD4 T-cell	1.86	121.148
27	NIVO IPI	Non responders	Cancer cell	to CD4 T-cell	2.127	26.709
29	NIVO IPI	Responders	Cancer cell	to CD4 T-cell	1.906	40.715
31	NIVO IPI	Responders	Cancer cell	to CD4 T-cell	1.813	61.195
30	NIVO IPI	Non responders	Cancer cell	to CD4 T-cell	1.527	101.389
34	NIVO IPI	Non responders	Cancer cell	to CD4 T-cell	1.693	77.616
33	NIVO IPI	Non responders	Cancer cell	to CD4 T-cell	1.793	51.763
32	NIVO IPI	Non responders	Cancer cell	to CD4 T-cell	1.841	79.848
32	NIVO IPI	Non responders	Cancer cell	to CD4 T-cell	1.841	79.848
36	NIVO IPI	Responders	Cancer cell	to CD4 T-cell	1.538	141.105
35	NIVO IPI	Non responders	Cancer cell	to CD4 T-cell	1.595	51.921
38	NIVO IPI	Non responders	Cancer cell	to CD4 T-cell	1.638	83.745
38	NIVO IPI	Non responders	Cancer cell	to CD4 T-cell	1.638	83.745
39	NIVO IPI	Responders	Cancer cell	to CD4 T-cell	1.4	124.518
37	NIVO IPI	Non responders	Cancer cell	to CD4 T-cell	1.53	52.808
9	NIVO IPI	Non responders	FoxP3 T-cell	to FoxP3 T-cell	1.478	33.684
9	NIVO IPI	Non responders	FoxP3 T-cell	to FoxP3 T-cell	1.478	33.684
10	NIVO IPI	Non responders	FoxP3 T-cell	to FoxP3 T-cell	1.69	21.587
10	NIVO IPI	Non responders	FoxP3 T-cell	to FoxP3 T-cell	1.69	21.587
13	NIVO IPI	Non responders	FoxP3 T-cell	to FoxP3 T-cell	2.013	16.995
12	NIVO IPI	Responders	FoxP3 T-cell	to FoxP3 T-cell	1.111	53.234
15	NIVO IPI	Responders	FoxP3 T-cell	to FoxP3 T-cell	1.63	23.681
17	NIVO IPI	Responders	FoxP3 T-cell	to FoxP3 T-cell	1.634	37.895
21	NIVO IPI	Responders	FoxP3 T-cell	to FoxP3 T-cell	1.599	36.237
23	NIVO IPI	Non responders	FoxP3 T-cell	to FoxP3 T-cell	1.794	20.059
22	NIVO IPI	Responders	FoxP3 T-cell	to FoxP3 T-cell	1.951	19.05
22	NIVO IPI	Responders	FoxP3 T-cell	to FoxP3 T-cell	1.951	19.05
24	NIVO IPI	Non responders	FoxP3 T-cell	to FoxP3 T-cell	1.647	30.745
24	NIVO IPI	Non responders	FoxP3 T-cell	to FoxP3 T-cell	1.647	30.745
26	NIVO IPI	Non responders	FoxP3 T-cell	to FoxP3 T-cell	1.821	22.436
25	NIVO IPI	Non responders	FoxP3 T-cell	to FoxP3 T-cell	2.022	17.059
28	NIVO IPI	Non responders	FoxP3 T-cell	to FoxP3 T-cell	1.796	20.621
27	NIVO IPI	Non responders	FoxP3 T-cell	to FoxP3 T-cell	1.864	21.907
29	NIVO IPI	Responders	FoxP3 T-cell	to FoxP3 T-cell	2.035	17.238
31	NIVO IPI	Responders	FoxP3 T-cell	to FoxP3 T-cell	1.648	30.845
30	NIVO IPI	Non responders	FoxP3 T-cell	to FoxP3 T-cell	1.322	32.211
34	NIVO IPI	Non responders	FoxP3 T-cell	to FoxP3 T-cell	1.639	31.715
33	NIVO IPI	Non responders	FoxP3 T-cell	to FoxP3 T-cell	1.909	22.902
32	NIVO IPI	Non responders	FoxP3 T-cell	to FoxP3 T-cell	1.51	50.944
32	NIVO IPI	Non responders	FoxP3 T-cell	to FoxP3 T-cell	1.51	50.944
36	NIVO IPI	Responders	FoxP3 T-cell	to FoxP3 T-cell	1.685	21.146
35	NIVO IPI	Non responders	FoxP3 T-cell	to FoxP3 T-cell	1.949	20.316
38	NIVO IPI	Non responders	FoxP3 T-cell	to FoxP3 T-cell	1.64	46.417
38	NIVO IPI	Non responders	FoxP3 T-cell	to FoxP3 T-cell	1.64	46.417
39	NIVO IPI	Responders	FoxP3 T-cell	to FoxP3 T-cell	1.509	33.098
37	NIVO IPI	Non responders	FoxP3 T-cell	to FoxP3 T-cell	1.874	23.199
9	NIVO IPI	Non responders	FoxP3 T-cell	to CD8 T-cell	1.285	86.256
9	NIVO IPI	Non responders	FoxP3 T-cell	to CD8 T-cell	1.285	86.256
10	NIVO IPI	Non responders	FoxP3 T-cell	to CD8 T-cell	1.631	28.867
10	NIVO IPI	Non responders	FoxP3 T-cell	to CD8 T-cell	1.631	28.867
13	NIVO IPI	Non responders	FoxP3 T-cell	to CD8 T-cell	1.4	47.434
12	NIVO IPI	Responders	FoxP3 T-cell	to CD8 T-cell	1.241	55.872
15	NIVO IPI	Responders	FoxP3 T-cell	to CD8 T-cell	1.744	27.919
17	NIVO IPI	Responders	FoxP3 T-cell	to CD8 T-cell	1.754	23.536
21	NIVO IPI	Responders	FoxP3 T-cell	to CD8 T-cell	1.747	24.594
23	NIVO IPI	Non responders	FoxP3 T-cell	to CD8 T-cell	1.924	19.983
22	NIVO IPI	Responders	FoxP3 T-cell	to CD8 T-cell	1.895	21.823
22	NIVO IPI	Responders	FoxP3 T-cell	to CD8 T-cell	1.895	21.823
24	NIVO IPI	Non responders	FoxP3 T-cell	to CD8 T-cell	1.781	32.068
24	NIVO IPI	Non responders	FoxP3 T-cell	to CD8 T-cell	1.781	32.068
26	NIVO IPI	Non responders	FoxP3 T-cell	to CD8 T-cell	2.027	19.429
25	NIVO IPI	Non responders	FoxP3 T-cell	to CD8 T-cell	1.569	36.662
28	NIVO IPI	Non responders	FoxP3 T-cell	to CD8 T-cell	1.292	74.464
27	NIVO IPI	Non responders	FoxP3 T-cell	to CD8 T-cell	1.959	21.919
29	NIVO IPI	Responders	FoxP3 T-cell	to CD8 T-cell	1.646	33.7
31	NIVO IPI	Responders	FoxP3 T-cell	to CD8 T-cell	1.324	49.433
30	NIVO IPI	Non responders	FoxP3 T-cell	to CD8 T-cell	1.378	43.66
34	NIVO IPI	Non responders	FoxP3 T-cell	to CD8 T-cell	1.723	23.611
33	NIVO IPI	Non responders	FoxP3 T-cell	to CD8 T-cell	1.88	23.967
32	NIVO IPI	Non responders	FoxP3 T-cell	to CD8 T-cell	1.48	75.236
32	NIVO IPI	Non responders	FoxP3 T-cell	to CD8 T-cell	1.48	75.236
36	NIVO IPI	Responders	FoxP3 T-cell	to CD8 T-cell	1.465	37.81
35	NIVO IPI	Non responders	FoxP3 T-cell	to CD8 T-cell	1.709	32.819
38	NIVO IPI	Non responders	FoxP3 T-cell	to CD8 T-cell	1.345	81.692
38	NIVO IPI	Non responders	FoxP3 T-cell	to CD8 T-cell	1.345	81.692
39	NIVO IPI	Responders	FoxP3 T-cell	to CD8 T-cell	1.405	31.066
37	NIVO IPI	Non responders	FoxP3 T-cell	to CD8 T-cell	1.517	31.02
9	NIVO IPI	Non responders	FoxP3 T-cell	to Negative cell	3.268	11.238
9	NIVO IPI	Non responders	FoxP3 T-cell	to Negative cell	3.268	11.238
10	NIVO IPI	Non responders	FoxP3 T-cell	to Negative cell	2.898	11.954
10	NIVO IPI	Non responders	FoxP3 T-cell	to Negative cell	2.898	11.954
13	NIVO IPI	Non responders	FoxP3 T-cell	to Negative cell	3.251	11.463
12	NIVO IPI	Responders	FoxP3 T-cell	to Negative cell	1.929	15.91
15	NIVO IPI	Responders	FoxP3 T-cell	to Negative cell	2.22	16.882
17	NIVO IPI	Responders	FoxP3 T-cell	to Negative cell	2.88	11.627
21	NIVO IPI	Responders	FoxP3 T-cell	to Negative cell	3.284	12.679
23	NIVO IPI	Non responders	FoxP3 T-cell	to Negative cell	2.298	14.196
22	NIVO IPI	Responders	FoxP3 T-cell	to Negative cell	3.216	11.712
22	NIVO IPI	Responders	FoxP3 T-cell	to Negative cell	3.216	11.712
24	NIVO IPI	Non responders	FoxP3 T-cell	to Negative cell	3.079	12.696
24	NIVO IPI	Non responders	FoxP3 T-cell	to Negative cell	3.079	12.696
26	NIVO IPI	Non responders	FoxP3 T-cell	to Negative cell	3.139	12.516
25	NIVO IPI	Non responders	FoxP3 T-cell	to Negative cell	2.967	12.077
28	NIVO IPI	Non responders	FoxP3 T-cell	to Negative cell	3.368	11.382
27	NIVO IPI	Non responders	FoxP3 T-cell	to Negative cell	3.112	12.844
29	NIVO IPI	Responders	FoxP3 T-cell	to Negative cell	2.914	12.514
31	NIVO IPI	Responders	FoxP3 T-cell	to Negative cell	2.573	13.443
30	NIVO IPI	Non responders	FoxP3 T-cell	to Negative cell	2.712	13.574
34	NIVO IPI	Non responders	FoxP3 T-cell	to Negative cell	3.057	12.833
33	NIVO IPI	Non responders	FoxP3 T-cell	to Negative cell	2.877	14.339
32	NIVO IPI	Non responders	FoxP3 T-cell	to Negative cell	3.623	10.61
32	NIVO IPI	Non responders	FoxP3 T-cell	to Negative cell	3.623	10.61
36	NIVO IPI	Responders	FoxP3 T-cell	to Negative cell	2.908	12.616
35	NIVO IPI	Non responders	FoxP3 T-cell	to Negative cell	3.274	11.826
38	NIVO IPI	Non responders	FoxP3 T-cell	to Negative cell	3.26	12.301
38	NIVO IPI	Non responders	FoxP3 T-cell	to Negative cell	3.26	12.301
39	NIVO IPI	Responders	FoxP3 T-cell	to Negative cell	2.237	15.972
37	NIVO IPI	Non responders	FoxP3 T-cell	to Negative cell	3.247	11.107
9	NIVO IPI	Non responders	FoxP3 T-cell	to Cancer cell	1.871	22.338
9	NIVO IPI	Non responders	FoxP3 T-cell	to Cancer cell	1.871	22.338
10	NIVO IPI	Non responders	FoxP3 T-cell	to Cancer cell	1.677	23.158
10	NIVO IPI	Non responders	FoxP3 T-cell	to Cancer cell	1.677	23.158
13	NIVO IPI	Non responders	FoxP3 T-cell	to Cancer cell	1.648	38.697
12	NIVO IPI	Responders	FoxP3 T-cell	to Cancer cell	3.002	10.569
15	NIVO IPI	Responders	FoxP3 T-cell	to Cancer cell	2.149	16.011
17	NIVO IPI	Responders	FoxP3 T-cell	to Cancer cell	2.08	14.89
21	NIVO IPI	Responders	FoxP3 T-cell	to Cancer cell	1.852	19.867
23	NIVO IPI	Non responders	FoxP3 T-cell	to Cancer cell	1.538	30.125
22	NIVO IPI	Responders	FoxP3 T-cell	to Cancer cell	1.794	24.881
22	NIVO IPI	Responders	FoxP3 T-cell	to Cancer cell	1.794	24.881
24	NIVO IPI	Non responders	FoxP3 T-cell	to Cancer cell	1.508	29.47
24	NIVO IPI	Non responders	FoxP3 T-cell	to Cancer cell	1.508	29.47
26	NIVO IPI	Non responders	FoxP3 T-cell	to Cancer cell	1.547	32.72
25	NIVO IPI	Non responders	FoxP3 T-cell	to Cancer cell	1.207	64.416
28	NIVO IPI	Non responders	FoxP3 T-cell	to Cancer cell	1.54	35.119
27	NIVO IPI	Non responders	FoxP3 T-cell	to Cancer cell	1.401	52.606
29	NIVO IPI	Responders	FoxP3 T-cell	to Cancer cell	3.053	13.499
31	NIVO IPI	Responders	FoxP3 T-cell	to Cancer cell	2.164	16.482
30	NIVO IPI	Non responders	FoxP3 T-cell	to Cancer cell	1.469	40.657
34	NIVO IPI	Non responders	FoxP3 T-cell	to Cancer cell	1.621	33.812
33	NIVO IPI	Non responders	FoxP3 T-cell	to Cancer cell	1.615	37.048
32	NIVO IPI	Non responders	FoxP3 T-cell	to Cancer cell	1.809	26.03
32	NIVO IPI	Non responders	FoxP3 T-cell	to Cancer cell	1.809	26.03
36	NIVO IPI	Responders	FoxP3 T-cell	to Cancer cell	1.37	36.408
35	NIVO IPI	Non responders	FoxP3 T-cell	to Cancer cell	1.955	20.612
38	NIVO IPI	Non responders	FoxP3 T-cell	to Cancer cell	1.605	30.294
38	NIVO IPI	Non responders	FoxP3 T-cell	to Cancer cell	1.605	30.294
39	NIVO IPI	Responders	FoxP3 T-cell	to Cancer cell	2.585	14.442
37	NIVO IPI	Non responders	FoxP3 T-cell	to Cancer cell	1.726	23.092
9	NIVO IPI	Non responders	CD8 T-cell	to B-cell	1.665	21.791
9	NIVO IPI	Non responders	CD8 T-cell	to B-cell	1.665	21.791
10	NIVO IPI	Non responders	CD8 T-cell	to B-cell	1.167	51.266
10	NIVO IPI	Non responders	CD8 T-cell	to B-cell	1.167	51.266
13	NIVO IPI	Non responders	CD8 T-cell	to B-cell	1.268	109.75
12	NIVO IPI	Responders	CD8 T-cell	to B-cell	1.281	191.814
15	NIVO IPI	Responders	CD8 T-cell	to B-cell	1.302	30.52
17	NIVO IPI	Responders	CD8 T-cell	to B-cell	1.209	51.65
21	NIVO IPI	Responders	CD8 T-cell	to B-cell	1.375	54.74
23	NIVO IPI	Non responders	CD8 T-cell	to B-cell	2.004	17.212
22	NIVO IPI	Responders	CD8 T-cell	to B-cell	1.248	71.658
22	NIVO IPI	Responders	CD8 T-cell	to B-cell	1.248	71.658
24	NIVO IPI	Non responders	CD8 T-cell	to B-cell	1.503	164.987
24	NIVO IPI	Non responders	CD8 T-cell	to B-cell	1.503	164.987
26	NIVO IPI	Non responders	CD8 T-cell	to B-cell	1.452	35.364
25	NIVO IPI	Non responders	CD8 T-cell	to B-cell	1.571	25.702
28	NIVO IPI	Non responders	CD8 T-cell	to B-cell	1.303	50.79
27	NIVO IPI	Non responders	CD8 T-cell	to B-cell	1.442	31.684
29	NIVO IPI	Responders	CD8 T-cell	to B-cell	1.333	135.162
31	NIVO IPI	Responders	CD8 T-cell	to B-cell	1.403	29.479
30	NIVO IPI	Non responders	CD8 T-cell	to B-cell	1.073	83.469
34	NIVO IPI	Non responders	CD8 T-cell	to B-cell	1.277	50.733
33	NIVO IPI	Non responders	CD8 T-cell	to B-cell	1.34	80.439
32	NIVO IPI	Non responders	CD8 T-cell	to B-cell	1.832	215.308
32	NIVO IPI	Non responders	CD8 T-cell	to B-cell	1.832	215.308
36	NIVO IPI	Responders	CD8 T-cell	to B-cell	1.484	47.849
35	NIVO IPI	Non responders	CD8 T-cell	to B-cell	1.483	50.62
38	NIVO IPI	Non responders	CD8 T-cell	to B-cell	1.084	118.154
38	NIVO IPI	Non responders	CD8 T-cell	to B-cell	1.084	118.154
39	NIVO IPI	Responders	CD8 T-cell	to B-cell	1.453	29.688
37	NIVO IPI	Non responders	CD8 T-cell	to B-cell	1.439	29.393
9	NIVO IPI	Non responders	CD8 T-cell	to FoxP3 T-cell	1.757	38.058
9	NIVO IPI	Non responders	CD8 T-cell	to FoxP3 T-cell	1.757	38.058
10	NIVO IPI	Non responders	CD8 T-cell	to FoxP3 T-cell	1.808	24.517
10	NIVO IPI	Non responders	CD8 T-cell	to FoxP3 T-cell	1.808	24.517
13	NIVO IPI	Non responders	CD8 T-cell	to FoxP3 T-cell	1.976	20.138
12	NIVO IPI	Responders	CD8 T-cell	to FoxP3 T-cell	1.539	39.255
15	NIVO IPI	Responders	CD8 T-cell	to FoxP3 T-cell	1.736	29.178
17	NIVO IPI	Responders	CD8 T-cell	to FoxP3 T-cell	1.592	47.373
21	NIVO IPI	Responders	CD8 T-cell	to FoxP3 T-cell	1.905	38.324
23	NIVO IPI	Non responders	CD8 T-cell	to FoxP3 T-cell	1.634	39.742
22	NIVO IPI	Responders	CD8 T-cell	to FoxP3 T-cell	2.008	22.798
22	NIVO IPI	Responders	CD8 T-cell	to FoxP3 T-cell	2.008	22.798
24	NIVO IPI	Non responders	CD8 T-cell	to FoxP3 T-cell	1.838	33.47
24	NIVO IPI	Non responders	CD8 T-cell	to FoxP3 T-cell	1.838	33.47
26	NIVO IPI	Non responders	CD8 T-cell	to FoxP3 T-cell	2.005	25.261
25	NIVO IPI	Non responders	CD8 T-cell	to FoxP3 T-cell	1.976	20.76
28	NIVO IPI	Non responders	CD8 T-cell	to FoxP3 T-cell	1.994	18.354
27	NIVO IPI	Non responders	CD8 T-cell	to FoxP3 T-cell	1.811	28.397
29	NIVO IPI	Responders	CD8 T-cell	to FoxP3 T-cell	1.829	22.771
31	NIVO IPI	Responders	CD8 T-cell	to FoxP3 T-cell	1.872	30.629
30	NIVO IPI	Non responders	CD8 T-cell	to FoxP3 T-cell	1.082	73.69
34	NIVO IPI	Non responders	CD8 T-cell	to FoxP3 T-cell	1.75	31.897
33	NIVO IPI	Non responders	CD8 T-cell	to FoxP3 T-cell	2.057	24.629
32	NIVO IPI	Non responders	CD8 T-cell	to FoxP3 T-cell	1.494	54.693
32	NIVO IPI	Non responders	CD8 T-cell	to FoxP3 T-cell	1.494	54.693
36	NIVO IPI	Responders	CD8 T-cell	to FoxP3 T-cell	1.939	26.141
35	NIVO IPI	Non responders	CD8 T-cell	to FoxP3 T-cell	2.172	21.466
38	NIVO IPI	Non responders	CD8 T-cell	to FoxP3 T-cell	1.69	43.091
38	NIVO IPI	Non responders	CD8 T-cell	to FoxP3 T-cell	1.69	43.091
39	NIVO IPI	Responders	CD8 T-cell	to FoxP3 T-cell	1.788	34.779
37	NIVO IPI	Non responders	CD8 T-cell	to FoxP3 T-cell	1.618	35.008
9	NIVO IPI	Non responders	Negative cell	to FoxP3 T-cell	1.626	44.418
9	NIVO IPI	Non responders	Negative cell	to FoxP3 T-cell	1.626	44.418
10	NIVO IPI	Non responders	Negative cell	to FoxP3 T-cell	1.819	28.898
10	NIVO IPI	Non responders	Negative cell	to FoxP3 T-cell	1.819	28.898
13	NIVO IPI	Non responders	Negative cell	to FoxP3 T-cell	1.884	25.627
12	NIVO IPI	Responders	Negative cell	to FoxP3 T-cell	1.484	148.403
15	NIVO IPI	Responders	Negative cell	to FoxP3 T-cell	1.734	33.863
17	NIVO IPI	Responders	Negative cell	to FoxP3 T-cell	1.753	46.576
21	NIVO IPI	Responders	Negative cell	to FoxP3 T-cell	1.826	46.447
23	NIVO IPI	Non responders	Negative cell	to FoxP3 T-cell	1.745	31.766
22	NIVO IPI	Responders	Negative cell	to FoxP3 T-cell	1.966	26.25
22	NIVO IPI	Responders	Negative cell	to FoxP3 T-cell	1.966	26.25
24	NIVO IPI	Non responders	Negative cell	to FoxP3 T-cell	1.608	46.093
24	NIVO IPI	Non responders	Negative cell	to FoxP3 T-cell	1.608	46.093
26	NIVO IPI	Non responders	Negative cell	to FoxP3 T-cell	1.892	28.921
25	NIVO IPI	Non responders	Negative cell	to FoxP3 T-cell	1.799	25.953
28	NIVO IPI	Non responders	Negative cell	to FoxP3 T-cell	1.779	29.371
27	NIVO IPI	Non responders	Negative cell	to FoxP3 T-cell	1.896	30.125
29	NIVO IPI	Responders	Negative cell	to FoxP3 T-cell	1.889	23.039
31	NIVO IPI	Responders	Negative cell	to FoxP3 T-cell	1.772	36.421
30	NIVO IPI	Non responders	Negative cell	to FoxP3 T-cell	1.298	136.958
34	NIVO IPI	Non responders	Negative cell	to FoxP3 T-cell	1.526	55.661
33	NIVO IPI	Non responders	Negative cell	to FoxP3 T-cell	2.009	29.66
32	NIVO IPI	Non responders	Negative cell	to FoxP3 T-cell	1.634	73.649
32	NIVO IPI	Non responders	Negative cell	to FoxP3 T-cell	1.634	73.649
36	NIVO IPI	Responders	Negative cell	to FoxP3 T-cell	1.617	38.805
35	NIVO IPI	Non responders	Negative cell	to FoxP3 T-cell	1.912	25.82
38	NIVO IPI	Non responders	Negative cell	to FoxP3 T-cell	1.667	71.963
38	NIVO IPI	Non responders	Negative cell	to FoxP3 T-cell	1.667	71.963
39	NIVO IPI	Responders	Negative cell	to FoxP3 T-cell	1.515	50.935
37	NIVO IPI	Non responders	Negative cell	to FoxP3 T-cell	1.79	30.261
9	NIVO IPI	Non responders	Cancer cell	to FoxP3 T-cell	1.715	78.401
9	NIVO IPI	Non responders	Cancer cell	to FoxP3 T-cell	1.715	78.401
10	NIVO IPI	Non responders	Cancer cell	to FoxP3 T-cell	1.717	53.984
10	NIVO IPI	Non responders	Cancer cell	to FoxP3 T-cell	1.717	53.984
13	NIVO IPI	Non responders	Cancer cell	to FoxP3 T-cell	1.793	84.129
12	NIVO IPI	Responders	Cancer cell	to FoxP3 T-cell	1.761	175.64
15	NIVO IPI	Responders	Cancer cell	to FoxP3 T-cell	1.533	62.339
17	NIVO IPI	Responders	Cancer cell	to FoxP3 T-cell	1.572	97.925
21	NIVO IPI	Responders	Cancer cell	to FoxP3 T-cell	1.695	66.539
23	NIVO IPI	Non responders	Cancer cell	to FoxP3 T-cell	1.621	63.675
22	NIVO IPI	Responders	Cancer cell	to FoxP3 T-cell	1.659	67.378
22	NIVO IPI	Responders	Cancer cell	to FoxP3 T-cell	1.659	67.378
24	NIVO IPI	Non responders	Cancer cell	to FoxP3 T-cell	1.564	71.815
24	NIVO IPI	Non responders	Cancer cell	to FoxP3 T-cell	1.564	71.815
26	NIVO IPI	Non responders	Cancer cell	to FoxP3 T-cell	1.729	62.047
25	NIVO IPI	Non responders	Cancer cell	to FoxP3 T-cell	1.824	67.639
28	NIVO IPI	Non responders	Cancer cell	to FoxP3 T-cell	1.901	66.251
27	NIVO IPI	Non responders	Cancer cell	to FoxP3 T-cell	2.288	32.492
29	NIVO IPI	Responders	Cancer cell	to FoxP3 T-cell	1.854	37.471
31	NIVO IPI	Responders	Cancer cell	to FoxP3 T-cell	2.064	44.967
30	NIVO IPI	Non responders	Cancer cell	to FoxP3 T-cell	1.676	167.186
34	NIVO IPI	Non responders	Cancer cell	to FoxP3 T-cell	1.563	107.231
33	NIVO IPI	Non responders	Cancer cell	to FoxP3 T-cell	1.928	43.913
32	NIVO IPI	Non responders	Cancer cell	to FoxP3 T-cell	2.001	70.675
32	NIVO IPI	Non responders	Cancer cell	to FoxP3 T-cell	2.001	70.675
36	NIVO IPI	Responders	Cancer cell	to FoxP3 T-cell	1.507	108.51
35	NIVO IPI	Non responders	Cancer cell	to FoxP3 T-cell	1.611	47.398
38	NIVO IPI	Non responders	Cancer cell	to FoxP3 T-cell	1.776	69.124
38	NIVO IPI	Non responders	Cancer cell	to FoxP3 T-cell	1.776	69.124
39	NIVO IPI	Responders	Cancer cell	to FoxP3 T-cell	1.66	75.71
37	NIVO IPI	Non responders	Cancer cell	to FoxP3 T-cell	1.606	54.309
9	NIVO IPI	Non responders	CD4 T-cell	to CD8 T-cell	1.144	55.7
9	NIVO IPI	Non responders	CD4 T-cell	to CD8 T-cell	1.144	55.7
10	NIVO IPI	Non responders	CD4 T-cell	to CD8 T-cell	1.646	25.692
10	NIVO IPI	Non responders	CD4 T-cell	to CD8 T-cell	1.646	25.692
13	NIVO IPI	Non responders	CD4 T-cell	to CD8 T-cell	1.503	31.255
12	NIVO IPI	Responders	CD4 T-cell	to CD8 T-cell	1.265	51.03
15	NIVO IPI	Responders	CD4 T-cell	to CD8 T-cell	1.751	27.343
17	NIVO IPI	Responders	CD4 T-cell	to CD8 T-cell	1.839	21.931
21	NIVO IPI	Responders	CD4 T-cell	to CD8 T-cell	2.118	17.657
23	NIVO IPI	Non responders	CD4 T-cell	to CD8 T-cell	1.907	19.393
22	NIVO IPI	Responders	CD4 T-cell	to CD8 T-cell	1.907	20.113
22	NIVO IPI	Responders	CD4 T-cell	to CD8 T-cell	1.907	20.113
24	NIVO IPI	Non responders	CD4 T-cell	to CD8 T-cell	1.597	33.42
24	NIVO IPI	Non responders	CD4 T-cell	to CD8 T-cell	1.597	33.42
26	NIVO IPI	Non responders	CD4 T-cell	to CD8 T-cell	2.099	17.951
25	NIVO IPI	Non responders	CD4 T-cell	to CD8 T-cell	1.578	33.297
28	NIVO IPI	Non responders	CD4 T-cell	to CD8 T-cell	1.478	43.626
27	NIVO IPI	Non responders	CD4 T-cell	to CD8 T-cell	1.974	20.544
29	NIVO IPI	Responders	CD4 T-cell	to CD8 T-cell	1.574	35.804
31	NIVO IPI	Responders	CD4 T-cell	to CD8 T-cell	1.645	25.372
30	NIVO IPI	Non responders	CD4 T-cell	to CD8 T-cell	1.396	53.186
34	NIVO IPI	Non responders	CD4 T-cell	to CD8 T-cell	1.752	22.324
33	NIVO IPI	Non responders	CD4 T-cell	to CD8 T-cell	2.029	19.715
32	NIVO IPI	Non responders	CD4 T-cell	to CD8 T-cell	1.292	86.607
32	NIVO IPI	Non responders	CD4 T-cell	to CD8 T-cell	1.292	86.607
36	NIVO IPI	Responders	CD4 T-cell	to CD8 T-cell	1.892	24.826
35	NIVO IPI	Non responders	CD4 T-cell	to CD8 T-cell	1.591	32.508
38	NIVO IPI	Non responders	CD4 T-cell	to CD8 T-cell	1.376	44.926
38	NIVO IPI	Non responders	CD4 T-cell	to CD8 T-cell	1.376	44.926
39	NIVO IPI	Responders	CD4 T-cell	to CD8 T-cell	2.071	16.682
37	NIVO IPI	Non responders	CD4 T-cell	to CD8 T-cell	2.015	17.197
9	NIVO IPI	Non responders	Macrophages	to Macrophages	0.929	177.274
9	NIVO IPI	Non responders	Macrophages	to Macrophages	0.929	177.274
10	NIVO IPI	Non responders	Macrophages	to Macrophages	1.183	58.515
10	NIVO IPI	Non responders	Macrophages	to Macrophages	1.183	58.515
13	NIVO IPI	Non responders	Macrophages	to Macrophages	1.506	27.822
12	NIVO IPI	Responders	Macrophages	to Macrophages	1.192	29.122
15	NIVO IPI	Responders	Macrophages	to Macrophages	1.418	39.576
17	NIVO IPI	Responders	Macrophages	to Macrophages	1.468	28.517
21	NIVO IPI	Responders	Macrophages	to Macrophages	1.805	23.007
23	NIVO IPI	Non responders	Macrophages	to Macrophages	1.559	22.499
22	NIVO IPI	Responders	Macrophages	to Macrophages	1.614	26.297
22	NIVO IPI	Responders	Macrophages	to Macrophages	1.614	26.297
24	NIVO IPI	Non responders	Macrophages	to Macrophages	1.58	21.522
24	NIVO IPI	Non responders	Macrophages	to Macrophages	1.58	21.522
26	NIVO IPI	Non responders	Macrophages	to Macrophages	1.492	28.564
25	NIVO IPI	Non responders	Macrophages	to Macrophages	1.451	38.671
28	NIVO IPI	Non responders	Macrophages	to Macrophages	1.384	58.642
27	NIVO IPI	Non responders	Macrophages	to Macrophages	2.062	18.587
29	NIVO IPI	Responders	Macrophages	to Macrophages	1.305	51.036
31	NIVO IPI	Responders	Macrophages	to Macrophages	1.809	23.359
30	NIVO IPI	Non responders	Macrophages	to Macrophages	1.706	25.677
34	NIVO IPI	Non responders	Macrophages	to Macrophages	1.84	22.868
33	NIVO IPI	Non responders	Macrophages	to Macrophages	1.651	41.407
32	NIVO IPI	Non responders	Macrophages	to Macrophages	1.577	28.746
32	NIVO IPI	Non responders	Macrophages	to Macrophages	1.577	28.746
36	NIVO IPI	Responders	Macrophages	to Macrophages	1.341	34.929
35	NIVO IPI	Non responders	Macrophages	to Macrophages	1.564	49.364
38	NIVO IPI	Non responders	Macrophages	to Macrophages	1.543	37.878
38	NIVO IPI	Non responders	Macrophages	to Macrophages	1.543	37.878
39	NIVO IPI	Responders	Macrophages	to Macrophages	1.518	29.226
37	NIVO IPI	Non responders	Macrophages	to Macrophages	1.554	35
9	NIVO IPI	Non responders	Macrophages	to Negative cell	2.322	14.792
9	NIVO IPI	Non responders	Macrophages	to Negative cell	2.322	14.792
10	NIVO IPI	Non responders	Macrophages	to Negative cell	1.516	25.477
10	NIVO IPI	Non responders	Macrophages	to Negative cell	1.516	25.477
13	NIVO IPI	Non responders	Macrophages	to Negative cell	2.817	12.667
12	NIVO IPI	Responders	Macrophages	to Negative cell	1.43	31.422
15	NIVO IPI	Responders	Macrophages	to Negative cell	1.525	29.402
17	NIVO IPI	Responders	Macrophages	to Negative cell	2.506	13.662
21	NIVO IPI	Responders	Macrophages	to Negative cell	2.496	14.401
23	NIVO IPI	Non responders	Macrophages	to Negative cell	1.762	20.264
22	NIVO IPI	Responders	Macrophages	to Negative cell	2.3	15.954
22	NIVO IPI	Responders	Macrophages	to Negative cell	2.3	15.954
24	NIVO IPI	Non responders	Macrophages	to Negative cell	2.248	16.667
24	NIVO IPI	Non responders	Macrophages	to Negative cell	2.248	16.667
26	NIVO IPI	Non responders	Macrophages	to Negative cell	2.455	13.713
25	NIVO IPI	Non responders	Macrophages	to Negative cell	2.605	12.702
28	NIVO IPI	Non responders	Macrophages	to Negative cell	1.358	31.253
27	NIVO IPI	Non responders	Macrophages	to Negative cell	2.856	13.346
29	NIVO IPI	Responders	Macrophages	to Negative cell	1.784	22.008
31	NIVO IPI	Responders	Macrophages	to Negative cell	2.436	13.564
30	NIVO IPI	Non responders	Macrophages	to Negative cell	1.822	21.636
34	NIVO IPI	Non responders	Macrophages	to Negative cell	2.595	13.519
33	NIVO IPI	Non responders	Macrophages	to Negative cell	2.687	14.39
32	NIVO IPI	Non responders	Macrophages	to Negative cell	3.159	10.821
32	NIVO IPI	Non responders	Macrophages	to Negative cell	3.159	10.821
36	NIVO IPI	Responders	Macrophages	to Negative cell	2.107	14.343
35	NIVO IPI	Non responders	Macrophages	to Negative cell	2.822	13.123
38	NIVO IPI	Non responders	Macrophages	to Negative cell	3.181	12.669
38	NIVO IPI	Non responders	Macrophages	to Negative cell	3.181	12.669
39	NIVO IPI	Responders	Macrophages	to Negative cell	1.897	19.206
37	NIVO IPI	Non responders	Macrophages	to Negative cell	2.532	13.548
9	NIVO IPI	Non responders	CD8 T-cell	to CD4 T-cell	1.787	23.11
9	NIVO IPI	Non responders	CD8 T-cell	to CD4 T-cell	1.787	23.11
10	NIVO IPI	Non responders	CD8 T-cell	to CD4 T-cell	1.741	24.668
10	NIVO IPI	Non responders	CD8 T-cell	to CD4 T-cell	1.741	24.668
13	NIVO IPI	Non responders	CD8 T-cell	to CD4 T-cell	2.155	16.082
12	NIVO IPI	Responders	CD8 T-cell	to CD4 T-cell	1.57	30.358
15	NIVO IPI	Responders	CD8 T-cell	to CD4 T-cell	1.713	25.31
17	NIVO IPI	Responders	CD8 T-cell	to CD4 T-cell	2.016	19.632
21	NIVO IPI	Responders	CD8 T-cell	to CD4 T-cell	1.978	24.148
23	NIVO IPI	Non responders	CD8 T-cell	to CD4 T-cell	1.824	25.785
22	NIVO IPI	Responders	CD8 T-cell	to CD4 T-cell	1.988	23.2
22	NIVO IPI	Responders	CD8 T-cell	to CD4 T-cell	1.988	23.2
24	NIVO IPI	Non responders	CD8 T-cell	to CD4 T-cell	1.701	32.505
24	NIVO IPI	Non responders	CD8 T-cell	to CD4 T-cell	1.701	32.505
26	NIVO IPI	Non responders	CD8 T-cell	to CD4 T-cell	2.094	19.209
25	NIVO IPI	Non responders	CD8 T-cell	to CD4 T-cell	2.096	16.968
28	NIVO IPI	Non responders	CD8 T-cell	to CD4 T-cell	1.566	22.463
27	NIVO IPI	Non responders	CD8 T-cell	to CD4 T-cell	2.063	19.062
29	NIVO IPI	Responders	CD8 T-cell	to CD4 T-cell	1.75	28.849
31	NIVO IPI	Responders	CD8 T-cell	to CD4 T-cell	2.056	17.787
30	NIVO IPI	Non responders	CD8 T-cell	to CD4 T-cell	1.283	33.771
34	NIVO IPI	Non responders	CD8 T-cell	to CD4 T-cell	1.874	19.657
33	NIVO IPI	Non responders	CD8 T-cell	to CD4 T-cell	2.238	17.295
32	NIVO IPI	Non responders	CD8 T-cell	to CD4 T-cell	1.42	51.4
32	NIVO IPI	Non responders	CD8 T-cell	to CD4 T-cell	1.42	51.4
36	NIVO IPI	Responders	CD8 T-cell	to CD4 T-cell	2.031	17.168
35	NIVO IPI	Non responders	CD8 T-cell	to CD4 T-cell	1.956	21.164
38	NIVO IPI	Non responders	CD8 T-cell	to CD4 T-cell	1.61	26.434
38	NIVO IPI	Non responders	CD8 T-cell	to CD4 T-cell	1.61	26.434
39	NIVO IPI	Responders	CD8 T-cell	to CD4 T-cell	1.788	23.858
37	NIVO IPI	Non responders	CD8 T-cell	to CD4 T-cell	2.316	14.851
9	NIVO IPI	Non responders	Negative cell	to Macrophages	1.835	183.658
9	NIVO IPI	Non responders	Negative cell	to Macrophages	1.835	183.658
10	NIVO IPI	Non responders	Negative cell	to Macrophages	1.668	137.738
10	NIVO IPI	Non responders	Negative cell	to Macrophages	1.668	137.738
13	NIVO IPI	Non responders	Negative cell	to Macrophages	1.521	65.692
12	NIVO IPI	Responders	Negative cell	to Macrophages	1.624	139.411
15	NIVO IPI	Responders	Negative cell	to Macrophages	1.404	93.708
17	NIVO IPI	Responders	Negative cell	to Macrophages	1.567	73.598
21	NIVO IPI	Responders	Negative cell	to Macrophages	1.937	32.244
23	NIVO IPI	Non responders	Negative cell	to Macrophages	1.414	71.033
22	NIVO IPI	Responders	Negative cell	to Macrophages	1.571	74.183
22	NIVO IPI	Responders	Negative cell	to Macrophages	1.571	74.183
24	NIVO IPI	Non responders	Negative cell	to Macrophages	1.607	60.461
24	NIVO IPI	Non responders	Negative cell	to Macrophages	1.607	60.461
26	NIVO IPI	Non responders	Negative cell	to Macrophages	1.65	47.826
25	NIVO IPI	Non responders	Negative cell	to Macrophages	1.549	77.966
28	NIVO IPI	Non responders	Negative cell	to Macrophages	1.708	115.567
27	NIVO IPI	Non responders	Negative cell	to Macrophages	1.822	27.233
29	NIVO IPI	Responders	Negative cell	to Macrophages	1.544	111.836
31	NIVO IPI	Responders	Negative cell	to Macrophages	1.798	28.238
30	NIVO IPI	Non responders	Negative cell	to Macrophages	1.437	58.633
34	NIVO IPI	Non responders	Negative cell	to Macrophages	1.967	27.163
33	NIVO IPI	Non responders	Negative cell	to Macrophages	1.789	53.824
32	NIVO IPI	Non responders	Negative cell	to Macrophages	1.666	49.737
32	NIVO IPI	Non responders	Negative cell	to Macrophages	1.666	49.737
36	NIVO IPI	Responders	Negative cell	to Macrophages	1.521	54.509
35	NIVO IPI	Non responders	Negative cell	to Macrophages	1.543	79.732
38	NIVO IPI	Non responders	Negative cell	to Macrophages	1.524	74.906
38	NIVO IPI	Non responders	Negative cell	to Macrophages	1.524	74.906
39	NIVO IPI	Responders	Negative cell	to Macrophages	1.505	56.802
37	NIVO IPI	Non responders	Negative cell	to Macrophages	1.398	102.524
9	NIVO IPI	Non responders	CD8 T-cell	to Cancer cell	1.586	40.082
9	NIVO IPI	Non responders	CD8 T-cell	to Cancer cell	1.586	40.082
10	NIVO IPI	Non responders	CD8 T-cell	to Cancer cell	1.596	23.875
10	NIVO IPI	Non responders	CD8 T-cell	to Cancer cell	1.596	23.875
13	NIVO IPI	Non responders	CD8 T-cell	to Cancer cell	1.722	37.087
12	NIVO IPI	Responders	CD8 T-cell	to Cancer cell	3.036	10.086
15	NIVO IPI	Responders	CD8 T-cell	to Cancer cell	1.936	16.787
17	NIVO IPI	Responders	CD8 T-cell	to Cancer cell	1.974	16.736
21	NIVO IPI	Responders	CD8 T-cell	to Cancer cell	1.666	29.036
23	NIVO IPI	Non responders	CD8 T-cell	to Cancer cell	1.371	56.884
22	NIVO IPI	Responders	CD8 T-cell	to Cancer cell	1.83	23.149
22	NIVO IPI	Responders	CD8 T-cell	to Cancer cell	1.83	23.149
24	NIVO IPI	Non responders	CD8 T-cell	to Cancer cell	1.371	29.464
24	NIVO IPI	Non responders	CD8 T-cell	to Cancer cell	1.371	29.464
26	NIVO IPI	Non responders	CD8 T-cell	to Cancer cell	1.524	40.488
25	NIVO IPI	Non responders	CD8 T-cell	to Cancer cell	1.203	83.33
28	NIVO IPI	Non responders	CD8 T-cell	to Cancer cell	1.287	49.934
27	NIVO IPI	Non responders	CD8 T-cell	to Cancer cell	1.424	60.403
29	NIVO IPI	Responders	CD8 T-cell	to Cancer cell	3.191	12.578
31	NIVO IPI	Responders	CD8 T-cell	to Cancer cell	1.264	45.296
30	NIVO IPI	Non responders	CD8 T-cell	to Cancer cell	1.728	26.808
34	NIVO IPI	Non responders	CD8 T-cell	to Cancer cell	1.509	40.976
33	NIVO IPI	Non responders	CD8 T-cell	to Cancer cell	1.558	44.86
32	NIVO IPI	Non responders	CD8 T-cell	to Cancer cell	1.541	30.879
32	NIVO IPI	Non responders	CD8 T-cell	to Cancer cell	1.541	30.879
36	NIVO IPI	Responders	CD8 T-cell	to Cancer cell	1.684	82.733
35	NIVO IPI	Non responders	CD8 T-cell	to Cancer cell	2.063	18.166
38	NIVO IPI	Non responders	CD8 T-cell	to Cancer cell	1.744	34.537
38	NIVO IPI	Non responders	CD8 T-cell	to Cancer cell	1.744	34.537
39	NIVO IPI	Responders	CD8 T-cell	to Cancer cell	1.694	26.225
37	NIVO IPI	Non responders	CD8 T-cell	to Cancer cell	1.591	31.069
9	NIVO IPI	Non responders	Cancer cell	to CD8 T-cell	1.737	143.731
9	NIVO IPI	Non responders	Cancer cell	to CD8 T-cell	1.737	143.731
10	NIVO IPI	Non responders	Cancer cell	to CD8 T-cell	1.668	56.825
10	NIVO IPI	Non responders	Cancer cell	to CD8 T-cell	1.668	56.825
13	NIVO IPI	Non responders	Cancer cell	to CD8 T-cell	1.697	148.386
12	NIVO IPI	Responders	Cancer cell	to CD8 T-cell	1.589	163.814
15	NIVO IPI	Responders	Cancer cell	to CD8 T-cell	1.684	48.707
17	NIVO IPI	Responders	Cancer cell	to CD8 T-cell	1.54	59.639
21	NIVO IPI	Responders	Cancer cell	to CD8 T-cell	1.504	67.985
23	NIVO IPI	Non responders	Cancer cell	to CD8 T-cell	1.475	58.256
22	NIVO IPI	Responders	Cancer cell	to CD8 T-cell	1.708	52.98
22	NIVO IPI	Responders	Cancer cell	to CD8 T-cell	1.708	52.98
24	NIVO IPI	Non responders	Cancer cell	to CD8 T-cell	1.63	56.264
24	NIVO IPI	Non responders	Cancer cell	to CD8 T-cell	1.63	56.264
26	NIVO IPI	Non responders	Cancer cell	to CD8 T-cell	1.751	54.202
25	NIVO IPI	Non responders	Cancer cell	to CD8 T-cell	1.903	88.9
28	NIVO IPI	Non responders	Cancer cell	to CD8 T-cell	1.883	153.367
27	NIVO IPI	Non responders	Cancer cell	to CD8 T-cell	1.983	32.018
29	NIVO IPI	Responders	Cancer cell	to CD8 T-cell	1.688	48.894
31	NIVO IPI	Responders	Cancer cell	to CD8 T-cell	1.594	82.076
30	NIVO IPI	Non responders	Cancer cell	to CD8 T-cell	1.586	137.919
34	NIVO IPI	Non responders	Cancer cell	to CD8 T-cell	1.613	79.716
33	NIVO IPI	Non responders	Cancer cell	to CD8 T-cell	1.806	43.781
32	NIVO IPI	Non responders	Cancer cell	to CD8 T-cell	1.764	103.055
32	NIVO IPI	Non responders	Cancer cell	to CD8 T-cell	1.764	103.055
36	NIVO IPI	Responders	Cancer cell	to CD8 T-cell	2.11	192.217
35	NIVO IPI	Non responders	Cancer cell	to CD8 T-cell	1.533	61.921
38	NIVO IPI	Non responders	Cancer cell	to CD8 T-cell	1.592	116.488
38	NIVO IPI	Non responders	Cancer cell	to CD8 T-cell	1.592	116.488
39	NIVO IPI	Responders	Cancer cell	to CD8 T-cell	1.438	107.097
37	NIVO IPI	Non responders	Cancer cell	to CD8 T-cell	1.408	65.53
9	NIVO IPI	Non responders	B-cell	to Negative cell	2.959	12.032
9	NIVO IPI	Non responders	B-cell	to Negative cell	2.959	12.032
10	NIVO IPI	Non responders	B-cell	to Negative cell	2.531	13.414
10	NIVO IPI	Non responders	B-cell	to Negative cell	2.531	13.414
13	NIVO IPI	Non responders	B-cell	to Negative cell	2.826	11.161
12	NIVO IPI	Responders	B-cell	to Negative cell	1.65	27.48
15	NIVO IPI	Responders	B-cell	to Negative cell	2.079	21.924
17	NIVO IPI	Responders	B-cell	to Negative cell	2.683	12.482
21	NIVO IPI	Responders	B-cell	to Negative cell	3.176	12.327
23	NIVO IPI	Non responders	B-cell	to Negative cell	1.791	21.902
22	NIVO IPI	Responders	B-cell	to Negative cell	2.498	14.054
22	NIVO IPI	Responders	B-cell	to Negative cell	2.498	14.054
24	NIVO IPI	Non responders	B-cell	to Negative cell	3.057	12.943
24	NIVO IPI	Non responders	B-cell	to Negative cell	3.057	12.943
26	NIVO IPI	Non responders	B-cell	to Negative cell	2.604	14.497
25	NIVO IPI	Non responders	B-cell	to Negative cell	2.338	16.467
28	NIVO IPI	Non responders	B-cell	to Negative cell	3.83	11.497
27	NIVO IPI	Non responders	B-cell	to Negative cell	2.067	18.417
29	NIVO IPI	Responders	B-cell	to Negative cell	3.031	11.847
31	NIVO IPI	Responders	B-cell	to Negative cell	2.485	15.158
30	NIVO IPI	Non responders	B-cell	to Negative cell	3.174	13.082
34	NIVO IPI	Non responders	B-cell	to Negative cell	2.724	13.89
33	NIVO IPI	Non responders	B-cell	to Negative cell	2.536	14.394
32	NIVO IPI	Non responders	B-cell	to Negative cell	3.853	9.734
32	NIVO IPI	Non responders	B-cell	to Negative cell	3.853	9.734
36	NIVO IPI	Responders	B-cell	to Negative cell	2.719	13.329
35	NIVO IPI	Non responders	B-cell	to Negative cell	2.899	12.645
38	NIVO IPI	Non responders	B-cell	to Negative cell	2.936	12.514
38	NIVO IPI	Non responders	B-cell	to Negative cell	2.936	12.514
39	NIVO IPI	Responders	B-cell	to Negative cell	2.155	18.764
37	NIVO IPI	Non responders	B-cell	to Negative cell	2.537	13.89
9	NIVO IPI	Non responders	CD4 T-cell	to Macrophages	1.699	166.51
9	NIVO IPI	Non responders	CD4 T-cell	to Macrophages	1.699	166.51
10	NIVO IPI	Non responders	CD4 T-cell	to Macrophages	1.571	124.543
10	NIVO IPI	Non responders	CD4 T-cell	to Macrophages	1.571	124.543
13	NIVO IPI	Non responders	CD4 T-cell	to Macrophages	1.578	61.651
12	NIVO IPI	Responders	CD4 T-cell	to Macrophages	1.188	70.943
15	NIVO IPI	Responders	CD4 T-cell	to Macrophages	1.454	73.661
17	NIVO IPI	Responders	CD4 T-cell	to Macrophages	1.408	64.162
21	NIVO IPI	Responders	CD4 T-cell	to Macrophages	1.844	29.943
23	NIVO IPI	Non responders	CD4 T-cell	to Macrophages	1.497	58.33
22	NIVO IPI	Responders	CD4 T-cell	to Macrophages	1.543	60.76
22	NIVO IPI	Responders	CD4 T-cell	to Macrophages	1.543	60.76
24	NIVO IPI	Non responders	CD4 T-cell	to Macrophages	1.648	52.177
24	NIVO IPI	Non responders	CD4 T-cell	to Macrophages	1.648	52.177
26	NIVO IPI	Non responders	CD4 T-cell	to Macrophages	1.672	43.065
25	NIVO IPI	Non responders	CD4 T-cell	to Macrophages	1.579	66.53
28	NIVO IPI	Non responders	CD4 T-cell	to Macrophages	2.032	76.595
27	NIVO IPI	Non responders	CD4 T-cell	to Macrophages	1.923	24.198
29	NIVO IPI	Responders	CD4 T-cell	to Macrophages	1.49	90.789
31	NIVO IPI	Responders	CD4 T-cell	to Macrophages	1.878	24.113
30	NIVO IPI	Non responders	CD4 T-cell	to Macrophages	1.636	33.324
34	NIVO IPI	Non responders	CD4 T-cell	to Macrophages	2.015	24.82
33	NIVO IPI	Non responders	CD4 T-cell	to Macrophages	1.807	49.734
32	NIVO IPI	Non responders	CD4 T-cell	to Macrophages	1.657	52.767
32	NIVO IPI	Non responders	CD4 T-cell	to Macrophages	1.657	52.767
36	NIVO IPI	Responders	CD4 T-cell	to Macrophages	1.696	34.96
35	NIVO IPI	Non responders	CD4 T-cell	to Macrophages	1.58	73.671
38	NIVO IPI	Non responders	CD4 T-cell	to Macrophages	1.612	46.368
38	NIVO IPI	Non responders	CD4 T-cell	to Macrophages	1.612	46.368
39	NIVO IPI	Responders	CD4 T-cell	to Macrophages	1.604	42.057
37	NIVO IPI	Non responders	CD4 T-cell	to Macrophages	1.482	58.336
9	NIVO IPI	Non responders	Macrophages	to CD4 T-cell	1.549	76.95
9	NIVO IPI	Non responders	Macrophages	to CD4 T-cell	1.549	76.95
10	NIVO IPI	Non responders	Macrophages	to CD4 T-cell	1.424	56.087
10	NIVO IPI	Non responders	Macrophages	to CD4 T-cell	1.424	56.087
13	NIVO IPI	Non responders	Macrophages	to CD4 T-cell	1.697	34.48
12	NIVO IPI	Responders	Macrophages	to CD4 T-cell	1.355	42.237
15	NIVO IPI	Responders	Macrophages	to CD4 T-cell	1.561	34.609
17	NIVO IPI	Responders	Macrophages	to CD4 T-cell	1.988	20.527
21	NIVO IPI	Responders	Macrophages	to CD4 T-cell	1.422	52.19
23	NIVO IPI	Non responders	Macrophages	to CD4 T-cell	1.676	30.214
22	NIVO IPI	Responders	Macrophages	to CD4 T-cell	1.7	35.394
22	NIVO IPI	Responders	Macrophages	to CD4 T-cell	1.7	35.394
24	NIVO IPI	Non responders	Macrophages	to CD4 T-cell	1.663	45.705
24	NIVO IPI	Non responders	Macrophages	to CD4 T-cell	1.663	45.705
26	NIVO IPI	Non responders	Macrophages	to CD4 T-cell	1.698	26.746
25	NIVO IPI	Non responders	Macrophages	to CD4 T-cell	1.66	25.301
28	NIVO IPI	Non responders	Macrophages	to CD4 T-cell	1.282	95.031
27	NIVO IPI	Non responders	Macrophages	to CD4 T-cell	2.123	21.325
29	NIVO IPI	Responders	Macrophages	to CD4 T-cell	1.776	30.951
31	NIVO IPI	Responders	Macrophages	to CD4 T-cell	1.467	32.96
30	NIVO IPI	Non responders	Macrophages	to CD4 T-cell	1.32	68.185
34	NIVO IPI	Non responders	Macrophages	to CD4 T-cell	1.464	40.39
33	NIVO IPI	Non responders	Macrophages	to CD4 T-cell	1.875	23.574
32	NIVO IPI	Non responders	Macrophages	to CD4 T-cell	1.581	67.595
32	NIVO IPI	Non responders	Macrophages	to CD4 T-cell	1.581	67.595
36	NIVO IPI	Responders	Macrophages	to CD4 T-cell	1.486	31.988
35	NIVO IPI	Non responders	Macrophages	to CD4 T-cell	1.688	31.601
38	NIVO IPI	Non responders	Macrophages	to CD4 T-cell	1.423	55.315
38	NIVO IPI	Non responders	Macrophages	to CD4 T-cell	1.423	55.315
39	NIVO IPI	Responders	Macrophages	to CD4 T-cell	1.262	60.769
37	NIVO IPI	Non responders	Macrophages	to CD4 T-cell	2.196	15.983
9	NIVO IPI	Non responders	Macrophages	to CD8 T-cell	1.176	124.063
9	NIVO IPI	Non responders	Macrophages	to CD8 T-cell	1.176	124.063
10	NIVO IPI	Non responders	Macrophages	to CD8 T-cell	1.519	41.3
10	NIVO IPI	Non responders	Macrophages	to CD8 T-cell	1.519	41.3
13	NIVO IPI	Non responders	Macrophages	to CD8 T-cell	1.253	72.045
12	NIVO IPI	Responders	Macrophages	to CD8 T-cell	1.308	54.637
15	NIVO IPI	Responders	Macrophages	to CD8 T-cell	1.618	28.874
17	NIVO IPI	Responders	Macrophages	to CD8 T-cell	1.867	20.079
21	NIVO IPI	Responders	Macrophages	to CD8 T-cell	1.43	38.41
23	NIVO IPI	Non responders	Macrophages	to CD8 T-cell	1.746	20.812
22	NIVO IPI	Responders	Macrophages	to CD8 T-cell	1.73	24.452
22	NIVO IPI	Responders	Macrophages	to CD8 T-cell	1.73	24.452
24	NIVO IPI	Non responders	Macrophages	to CD8 T-cell	1.546	46.027
24	NIVO IPI	Non responders	Macrophages	to CD8 T-cell	1.546	46.027
26	NIVO IPI	Non responders	Macrophages	to CD8 T-cell	1.785	21.496
25	NIVO IPI	Non responders	Macrophages	to CD8 T-cell	1.455	41.884
28	NIVO IPI	Non responders	Macrophages	to CD8 T-cell	1.386	138.587
27	NIVO IPI	Non responders	Macrophages	to CD8 T-cell	1.882	23.291
29	NIVO IPI	Responders	Macrophages	to CD8 T-cell	1.657	29.778
31	NIVO IPI	Responders	Macrophages	to CD8 T-cell	1.343	47.254
30	NIVO IPI	Non responders	Macrophages	to CD8 T-cell	1.463	94.085
34	NIVO IPI	Non responders	Macrophages	to CD8 T-cell	1.41	45.136
33	NIVO IPI	Non responders	Macrophages	to CD8 T-cell	1.83	24.72
32	NIVO IPI	Non responders	Macrophages	to CD8 T-cell	1.566	88.53
32	NIVO IPI	Non responders	Macrophages	to CD8 T-cell	1.566	88.53
36	NIVO IPI	Responders	Macrophages	to CD8 T-cell	1.172	65.095
35	NIVO IPI	Non responders	Macrophages	to CD8 T-cell	1.54	39.653
38	NIVO IPI	Non responders	Macrophages	to CD8 T-cell	1.434	74.54
38	NIVO IPI	Non responders	Macrophages	to CD8 T-cell	1.434	74.54
39	NIVO IPI	Responders	Macrophages	to CD8 T-cell	1.3	37.216
37	NIVO IPI	Non responders	Macrophages	to CD8 T-cell	2.163	16.518
9	NIVO IPI	Non responders	Macrophages	to Cancer cell	2.608	13.873
9	NIVO IPI	Non responders	Macrophages	to Cancer cell	2.608	13.873
10	NIVO IPI	Non responders	Macrophages	to Cancer cell	2.27	13.308
10	NIVO IPI	Non responders	Macrophages	to Cancer cell	2.27	13.308
13	NIVO IPI	Non responders	Macrophages	to Cancer cell	1.915	18.729
12	NIVO IPI	Responders	Macrophages	to Cancer cell	2.724	11.031
15	NIVO IPI	Responders	Macrophages	to Cancer cell	2.608	13.224
17	NIVO IPI	Responders	Macrophages	to Cancer cell	2.439	13.83
21	NIVO IPI	Responders	Macrophages	to Cancer cell	2.503	14.784
23	NIVO IPI	Non responders	Macrophages	to Cancer cell	1.679	21.654
22	NIVO IPI	Responders	Macrophages	to Cancer cell	2.47	14.505
22	NIVO IPI	Responders	Macrophages	to Cancer cell	2.47	14.505
24	NIVO IPI	Non responders	Macrophages	to Cancer cell	1.949	19.931
24	NIVO IPI	Non responders	Macrophages	to Cancer cell	1.949	19.931
26	NIVO IPI	Non responders	Macrophages	to Cancer cell	1.877	20.709
25	NIVO IPI	Non responders	Macrophages	to Cancer cell	1.393	24.724
28	NIVO IPI	Non responders	Macrophages	to Cancer cell	3.056	11.852
27	NIVO IPI	Non responders	Macrophages	to Cancer cell	1.623	31.41
29	NIVO IPI	Responders	Macrophages	to Cancer cell	3.379	11.599
31	NIVO IPI	Responders	Macrophages	to Cancer cell	2.371	15.418
30	NIVO IPI	Non responders	Macrophages	to Cancer cell	2.337	17.799
34	NIVO IPI	Non responders	Macrophages	to Cancer cell	1.903	19.933
33	NIVO IPI	Non responders	Macrophages	to Cancer cell	1.707	28.867
32	NIVO IPI	Non responders	Macrophages	to Cancer cell	1.836	23.838
32	NIVO IPI	Non responders	Macrophages	to Cancer cell	1.836	23.838
36	NIVO IPI	Responders	Macrophages	to Cancer cell	1.682	20.828
35	NIVO IPI	Non responders	Macrophages	to Cancer cell	2.278	15.082
38	NIVO IPI	Non responders	Macrophages	to Cancer cell	1.625	30.581
38	NIVO IPI	Non responders	Macrophages	to Cancer cell	1.625	30.581
39	NIVO IPI	Responders	Macrophages	to Cancer cell	2.783	13.655
37	NIVO IPI	Non responders	Macrophages	to Cancer cell	1.849	19.739
9	NIVO IPI	Non responders	CD8 T-cell	to Macrophages	2.138	158.058
9	NIVO IPI	Non responders	CD8 T-cell	to Macrophages	2.138	158.058
10	NIVO IPI	Non responders	CD8 T-cell	to Macrophages	1.493	121.48
10	NIVO IPI	Non responders	CD8 T-cell	to Macrophages	1.493	121.48
13	NIVO IPI	Non responders	CD8 T-cell	to Macrophages	1.49	53.315
12	NIVO IPI	Responders	CD8 T-cell	to Macrophages	1.149	62.635
15	NIVO IPI	Responders	CD8 T-cell	to Macrophages	1.378	65.376
17	NIVO IPI	Responders	CD8 T-cell	to Macrophages	1.361	59.368
21	NIVO IPI	Responders	CD8 T-cell	to Macrophages	1.926	28.612
23	NIVO IPI	Non responders	CD8 T-cell	to Macrophages	1.581	45.149
22	NIVO IPI	Responders	CD8 T-cell	to Macrophages	1.49	53.239
22	NIVO IPI	Responders	CD8 T-cell	to Macrophages	1.49	53.239
24	NIVO IPI	Non responders	CD8 T-cell	to Macrophages	1.614	48.861
24	NIVO IPI	Non responders	CD8 T-cell	to Macrophages	1.614	48.861
26	NIVO IPI	Non responders	CD8 T-cell	to Macrophages	1.731	37.549
25	NIVO IPI	Non responders	CD8 T-cell	to Macrophages	1.555	56.701
28	NIVO IPI	Non responders	CD8 T-cell	to Macrophages	1.509	79.453
27	NIVO IPI	Non responders	CD8 T-cell	to Macrophages	2.126	21.128
29	NIVO IPI	Responders	CD8 T-cell	to Macrophages	1.515	68.7
31	NIVO IPI	Responders	CD8 T-cell	to Macrophages	1.953	23.403
30	NIVO IPI	Non responders	CD8 T-cell	to Macrophages	1.718	31.222
34	NIVO IPI	Non responders	CD8 T-cell	to Macrophages	2.009	23.837
33	NIVO IPI	Non responders	CD8 T-cell	to Macrophages	1.781	46.32
32	NIVO IPI	Non responders	CD8 T-cell	to Macrophages	1.77	41.717
32	NIVO IPI	Non responders	CD8 T-cell	to Macrophages	1.77	41.717
36	NIVO IPI	Responders	CD8 T-cell	to Macrophages	1.674	33.507
35	NIVO IPI	Non responders	CD8 T-cell	to Macrophages	1.634	62.434
38	NIVO IPI	Non responders	CD8 T-cell	to Macrophages	1.685	42.32
38	NIVO IPI	Non responders	CD8 T-cell	to Macrophages	1.685	42.32
39	NIVO IPI	Responders	CD8 T-cell	to Macrophages	1.657	35.842
37	NIVO IPI	Non responders	CD8 T-cell	to Macrophages	1.554	49.674
9	NIVO IPI	Non responders	Negative cell	to B-cell	1.222	179.052
9	NIVO IPI	Non responders	Negative cell	to B-cell	1.222	179.052
10	NIVO IPI	Non responders	Negative cell	to B-cell	1.266	88.674
10	NIVO IPI	Non responders	Negative cell	to B-cell	1.266	88.674
13	NIVO IPI	Non responders	Negative cell	to B-cell	1.599	189.524
12	NIVO IPI	Responders	Negative cell	to B-cell	2.976	254.669
15	NIVO IPI	Responders	Negative cell	to B-cell	1.241	46.926
17	NIVO IPI	Responders	Negative cell	to B-cell	1.304	62.678
21	NIVO IPI	Responders	Negative cell	to B-cell	1.303	123.671
23	NIVO IPI	Non responders	Negative cell	to B-cell	1.441	37.743
22	NIVO IPI	Responders	Negative cell	to B-cell	1.341	118.729
22	NIVO IPI	Responders	Negative cell	to B-cell	1.341	118.729
24	NIVO IPI	Non responders	Negative cell	to B-cell	1.767	197.384
24	NIVO IPI	Non responders	Negative cell	to B-cell	1.767	197.384
26	NIVO IPI	Non responders	Negative cell	to B-cell	1.297	69.705
25	NIVO IPI	Non responders	Negative cell	to B-cell	1.302	51.059
28	NIVO IPI	Non responders	Negative cell	to B-cell	1.348	135.087
27	NIVO IPI	Non responders	Negative cell	to B-cell	1.434	54.468
29	NIVO IPI	Responders	Negative cell	to B-cell	1.548	154.256
31	NIVO IPI	Responders	Negative cell	to B-cell	1.2	91.763
30	NIVO IPI	Non responders	Negative cell	to B-cell	1.451	180.397
34	NIVO IPI	Non responders	Negative cell	to B-cell	1.335	109.958
33	NIVO IPI	Non responders	Negative cell	to B-cell	1.488	123.622
32	NIVO IPI	Non responders	Negative cell	to B-cell	2.266	216.621
32	NIVO IPI	Non responders	Negative cell	to B-cell	2.266	216.621
36	NIVO IPI	Responders	Negative cell	to B-cell	1.33	128.663
35	NIVO IPI	Non responders	Negative cell	to B-cell	1.409	73.525
38	NIVO IPI	Non responders	Negative cell	to B-cell	1.979	227.235
38	NIVO IPI	Non responders	Negative cell	to B-cell	1.979	227.235
39	NIVO IPI	Responders	Negative cell	to B-cell	1.172	89.259
37	NIVO IPI	Non responders	Negative cell	to B-cell	1.235	70.173
9	NIVO IPI	Non responders	Cancer cell	to Macrophages	1.874	199.882
9	NIVO IPI	Non responders	Cancer cell	to Macrophages	1.874	199.882
10	NIVO IPI	Non responders	Cancer cell	to Macrophages	1.556	122.34
10	NIVO IPI	Non responders	Cancer cell	to Macrophages	1.556	122.34
13	NIVO IPI	Non responders	Cancer cell	to Macrophages	1.722	81.281
12	NIVO IPI	Responders	Cancer cell	to Macrophages	1.773	144.138
15	NIVO IPI	Responders	Cancer cell	to Macrophages	1.423	108.659
17	NIVO IPI	Responders	Cancer cell	to Macrophages	1.632	117.981
21	NIVO IPI	Responders	Cancer cell	to Macrophages	1.884	34.431
23	NIVO IPI	Non responders	Cancer cell	to Macrophages	1.686	67.405
22	NIVO IPI	Responders	Cancer cell	to Macrophages	1.575	76.404
22	NIVO IPI	Responders	Cancer cell	to Macrophages	1.575	76.404
24	NIVO IPI	Non responders	Cancer cell	to Macrophages	1.587	64.583
24	NIVO IPI	Non responders	Cancer cell	to Macrophages	1.587	64.583
26	NIVO IPI	Non responders	Cancer cell	to Macrophages	1.637	69.974
25	NIVO IPI	Non responders	Cancer cell	to Macrophages	1.565	147.971
28	NIVO IPI	Non responders	Cancer cell	to Macrophages	1.752	97.138
27	NIVO IPI	Non responders	Cancer cell	to Macrophages	2.385	21.636
29	NIVO IPI	Responders	Cancer cell	to Macrophages	1.531	98.918
31	NIVO IPI	Responders	Cancer cell	to Macrophages	2.086	34.802
30	NIVO IPI	Non responders	Cancer cell	to Macrophages	1.519	57.546
34	NIVO IPI	Non responders	Cancer cell	to Macrophages	1.784	42.776
33	NIVO IPI	Non responders	Cancer cell	to Macrophages	1.908	58.74
32	NIVO IPI	Non responders	Cancer cell	to Macrophages	2.028	46.539
32	NIVO IPI	Non responders	Cancer cell	to Macrophages	2.028	46.539
36	NIVO IPI	Responders	Cancer cell	to Macrophages	1.634	92.122
35	NIVO IPI	Non responders	Cancer cell	to Macrophages	1.52	91.918
38	NIVO IPI	Non responders	Cancer cell	to Macrophages	1.664	71.145
38	NIVO IPI	Non responders	Cancer cell	to Macrophages	1.664	71.145
39	NIVO IPI	Responders	Cancer cell	to Macrophages	1.554	69.116
37	NIVO IPI	Non responders	Cancer cell	to Macrophages	1.383	135.904
9	NIVO IPI	Non responders	CD4 T-cell	to FoxP3 T-cell	1.616	33.625
9	NIVO IPI	Non responders	CD4 T-cell	to FoxP3 T-cell	1.616	33.625
10	NIVO IPI	Non responders	CD4 T-cell	to FoxP3 T-cell	1.653	24.281
10	NIVO IPI	Non responders	CD4 T-cell	to FoxP3 T-cell	1.653	24.281
13	NIVO IPI	Non responders	CD4 T-cell	to FoxP3 T-cell	1.895	20.634
12	NIVO IPI	Responders	CD4 T-cell	to FoxP3 T-cell	1.292	47.52
15	NIVO IPI	Responders	CD4 T-cell	to FoxP3 T-cell	1.783	24.04
17	NIVO IPI	Responders	CD4 T-cell	to FoxP3 T-cell	1.566	47.721
21	NIVO IPI	Responders	CD4 T-cell	to FoxP3 T-cell	1.804	38.688
23	NIVO IPI	Non responders	CD4 T-cell	to FoxP3 T-cell	1.678	26.056
22	NIVO IPI	Responders	CD4 T-cell	to FoxP3 T-cell	1.896	22.148
22	NIVO IPI	Responders	CD4 T-cell	to FoxP3 T-cell	1.896	22.148
24	NIVO IPI	Non responders	CD4 T-cell	to FoxP3 T-cell	1.607	36.579
24	NIVO IPI	Non responders	CD4 T-cell	to FoxP3 T-cell	1.607	36.579
26	NIVO IPI	Non responders	CD4 T-cell	to FoxP3 T-cell	1.857	24.528
25	NIVO IPI	Non responders	CD4 T-cell	to FoxP3 T-cell	1.831	20.253
28	NIVO IPI	Non responders	CD4 T-cell	to FoxP3 T-cell	2.164	17.778
27	NIVO IPI	Non responders	CD4 T-cell	to FoxP3 T-cell	1.78	26.659
29	NIVO IPI	Responders	CD4 T-cell	to FoxP3 T-cell	1.863	20.696
31	NIVO IPI	Responders	CD4 T-cell	to FoxP3 T-cell	1.733	29.75
30	NIVO IPI	Non responders	CD4 T-cell	to FoxP3 T-cell	1.271	42.835
34	NIVO IPI	Non responders	CD4 T-cell	to FoxP3 T-cell	1.692	32.586
33	NIVO IPI	Non responders	CD4 T-cell	to FoxP3 T-cell	1.973	22.624
32	NIVO IPI	Non responders	CD4 T-cell	to FoxP3 T-cell	1.491	57.73
32	NIVO IPI	Non responders	CD4 T-cell	to FoxP3 T-cell	1.491	57.73
36	NIVO IPI	Responders	CD4 T-cell	to FoxP3 T-cell	1.836	21.443
35	NIVO IPI	Non responders	CD4 T-cell	to FoxP3 T-cell	1.997	20.308
38	NIVO IPI	Non responders	CD4 T-cell	to FoxP3 T-cell	1.602	46.992
38	NIVO IPI	Non responders	CD4 T-cell	to FoxP3 T-cell	1.602	46.992
39	NIVO IPI	Responders	CD4 T-cell	to FoxP3 T-cell	1.661	32.438
37	NIVO IPI	Non responders	CD4 T-cell	to FoxP3 T-cell	1.546	34.936
9	NIVO IPI	Non responders	FoxP3 T-cell	to CD4 T-cell	1.425	43.271
9	NIVO IPI	Non responders	FoxP3 T-cell	to CD4 T-cell	1.425	43.271
10	NIVO IPI	Non responders	FoxP3 T-cell	to CD4 T-cell	1.585	27.653
10	NIVO IPI	Non responders	FoxP3 T-cell	to CD4 T-cell	1.585	27.653
13	NIVO IPI	Non responders	FoxP3 T-cell	to CD4 T-cell	1.762	23.849
12	NIVO IPI	Responders	FoxP3 T-cell	to CD4 T-cell	1.24	41.201
15	NIVO IPI	Responders	FoxP3 T-cell	to CD4 T-cell	1.804	20.167
17	NIVO IPI	Responders	FoxP3 T-cell	to CD4 T-cell	1.869	21.973
21	NIVO IPI	Responders	FoxP3 T-cell	to CD4 T-cell	1.55	35.309
23	NIVO IPI	Non responders	FoxP3 T-cell	to CD4 T-cell	2.069	17.334
22	NIVO IPI	Responders	FoxP3 T-cell	to CD4 T-cell	1.827	25.477
22	NIVO IPI	Responders	FoxP3 T-cell	to CD4 T-cell	1.827	25.477
24	NIVO IPI	Non responders	FoxP3 T-cell	to CD4 T-cell	1.641	34.164
24	NIVO IPI	Non responders	FoxP3 T-cell	to CD4 T-cell	1.641	34.164
26	NIVO IPI	Non responders	FoxP3 T-cell	to CD4 T-cell	1.864	20.304
25	NIVO IPI	Non responders	FoxP3 T-cell	to CD4 T-cell	1.941	18.264
28	NIVO IPI	Non responders	FoxP3 T-cell	to CD4 T-cell	1.44	29.647
27	NIVO IPI	Non responders	FoxP3 T-cell	to CD4 T-cell	1.938	19.88
29	NIVO IPI	Responders	FoxP3 T-cell	to CD4 T-cell	1.848	24.383
31	NIVO IPI	Responders	FoxP3 T-cell	to CD4 T-cell	1.448	29.31
30	NIVO IPI	Non responders	FoxP3 T-cell	to CD4 T-cell	1.81	17.218
34	NIVO IPI	Non responders	FoxP3 T-cell	to CD4 T-cell	1.845	20.81
33	NIVO IPI	Non responders	FoxP3 T-cell	to CD4 T-cell	1.929	18.85
32	NIVO IPI	Non responders	FoxP3 T-cell	to CD4 T-cell	1.365	58.117
32	NIVO IPI	Non responders	FoxP3 T-cell	to CD4 T-cell	1.365	58.117
36	NIVO IPI	Responders	FoxP3 T-cell	to CD4 T-cell	1.594	22.236
35	NIVO IPI	Non responders	FoxP3 T-cell	to CD4 T-cell	1.85	22.621
38	NIVO IPI	Non responders	FoxP3 T-cell	to CD4 T-cell	1.38	56.806
38	NIVO IPI	Non responders	FoxP3 T-cell	to CD4 T-cell	1.38	56.806
39	NIVO IPI	Responders	FoxP3 T-cell	to CD4 T-cell	1.334	37.829
37	NIVO IPI	Non responders	FoxP3 T-cell	to CD4 T-cell	1.774	22.459
9	NIVO IPI	Non responders	FoxP3 T-cell	to Macrophages	1.513	170.202
9	NIVO IPI	Non responders	FoxP3 T-cell	to Macrophages	1.513	170.202
10	NIVO IPI	Non responders	FoxP3 T-cell	to Macrophages	1.507	119.405
10	NIVO IPI	Non responders	FoxP3 T-cell	to Macrophages	1.507	119.405
13	NIVO IPI	Non responders	FoxP3 T-cell	to Macrophages	1.498	56.874
12	NIVO IPI	Responders	FoxP3 T-cell	to Macrophages	1.399	54.205
15	NIVO IPI	Responders	FoxP3 T-cell	to Macrophages	1.527	58.883
17	NIVO IPI	Responders	FoxP3 T-cell	to Macrophages	1.381	59.68
21	NIVO IPI	Responders	FoxP3 T-cell	to Macrophages	1.865	27.421
23	NIVO IPI	Non responders	FoxP3 T-cell	to Macrophages	1.505	49.785
22	NIVO IPI	Responders	FoxP3 T-cell	to Macrophages	1.499	54.223
22	NIVO IPI	Responders	FoxP3 T-cell	to Macrophages	1.499	54.223
24	NIVO IPI	Non responders	FoxP3 T-cell	to Macrophages	1.643	47.874
24	NIVO IPI	Non responders	FoxP3 T-cell	to Macrophages	1.643	47.874
26	NIVO IPI	Non responders	FoxP3 T-cell	to Macrophages	1.727	39.334
25	NIVO IPI	Non responders	FoxP3 T-cell	to Macrophages	1.534	75.979
28	NIVO IPI	Non responders	FoxP3 T-cell	to Macrophages	1.655	89.16
27	NIVO IPI	Non responders	FoxP3 T-cell	to Macrophages	2	21.291
29	NIVO IPI	Responders	FoxP3 T-cell	to Macrophages	1.467	82.435
31	NIVO IPI	Responders	FoxP3 T-cell	to Macrophages	1.772	24.742
30	NIVO IPI	Non responders	FoxP3 T-cell	to Macrophages	2.002	23.336
34	NIVO IPI	Non responders	FoxP3 T-cell	to Macrophages	2.053	22.929
33	NIVO IPI	Non responders	FoxP3 T-cell	to Macrophages	1.736	48.636
32	NIVO IPI	Non responders	FoxP3 T-cell	to Macrophages	1.734	35.69
32	NIVO IPI	Non responders	FoxP3 T-cell	to Macrophages	1.734	35.69
36	NIVO IPI	Responders	FoxP3 T-cell	to Macrophages	1.554	34.522
35	NIVO IPI	Non responders	FoxP3 T-cell	to Macrophages	1.587	65.516
38	NIVO IPI	Non responders	FoxP3 T-cell	to Macrophages	1.557	48.338
38	NIVO IPI	Non responders	FoxP3 T-cell	to Macrophages	1.557	48.338
39	NIVO IPI	Responders	FoxP3 T-cell	to Macrophages	1.614	35.614
37	NIVO IPI	Non responders	FoxP3 T-cell	to Macrophages	1.357	108.46
9	NIVO IPI	Non responders	Macrophages	to FoxP3 T-cell	1.317	56.371
9	NIVO IPI	Non responders	Macrophages	to FoxP3 T-cell	1.317	56.371
10	NIVO IPI	Non responders	Macrophages	to FoxP3 T-cell	1.483	37.066
10	NIVO IPI	Non responders	Macrophages	to FoxP3 T-cell	1.483	37.066
13	NIVO IPI	Non responders	Macrophages	to FoxP3 T-cell	1.682	26.359
12	NIVO IPI	Responders	Macrophages	to FoxP3 T-cell	1.375	75.532
15	NIVO IPI	Responders	Macrophages	to FoxP3 T-cell	1.659	32.936
17	NIVO IPI	Responders	Macrophages	to FoxP3 T-cell	1.611	39.929
21	NIVO IPI	Responders	Macrophages	to FoxP3 T-cell	1.694	47.585
23	NIVO IPI	Non responders	Macrophages	to FoxP3 T-cell	1.453	41.175
22	NIVO IPI	Responders	Macrophages	to FoxP3 T-cell	1.831	25.403
22	NIVO IPI	Responders	Macrophages	to FoxP3 T-cell	1.831	25.403
24	NIVO IPI	Non responders	Macrophages	to FoxP3 T-cell	1.554	49.841
24	NIVO IPI	Non responders	Macrophages	to FoxP3 T-cell	1.554	49.841
26	NIVO IPI	Non responders	Macrophages	to FoxP3 T-cell	1.798	28.605
25	NIVO IPI	Non responders	Macrophages	to FoxP3 T-cell	1.666	28.115
28	NIVO IPI	Non responders	Macrophages	to FoxP3 T-cell	1.358	55.596
27	NIVO IPI	Non responders	Macrophages	to FoxP3 T-cell	1.989	25.845
29	NIVO IPI	Responders	Macrophages	to FoxP3 T-cell	1.742	24.603
31	NIVO IPI	Responders	Macrophages	to FoxP3 T-cell	1.691	33.971
30	NIVO IPI	Non responders	Macrophages	to FoxP3 T-cell	1.194	118.694
34	NIVO IPI	Non responders	Macrophages	to FoxP3 T-cell	1.404	57.009
33	NIVO IPI	Non responders	Macrophages	to FoxP3 T-cell	1.913	25.447
32	NIVO IPI	Non responders	Macrophages	to FoxP3 T-cell	1.708	58.045
32	NIVO IPI	Non responders	Macrophages	to FoxP3 T-cell	1.708	58.045
36	NIVO IPI	Responders	Macrophages	to FoxP3 T-cell	1.559	32.794
35	NIVO IPI	Non responders	Macrophages	to FoxP3 T-cell	1.861	24.591
38	NIVO IPI	Non responders	Macrophages	to FoxP3 T-cell	1.625	50.614
38	NIVO IPI	Non responders	Macrophages	to FoxP3 T-cell	1.625	50.614
39	NIVO IPI	Responders	Macrophages	to FoxP3 T-cell	1.633	37.753
37	NIVO IPI	Non responders	Macrophages	to FoxP3 T-cell	1.459	41.671
9	NIVO IPI	Non responders	B-cell	to Cancer cell	1.851	45.06
9	NIVO IPI	Non responders	B-cell	to Cancer cell	1.851	45.06
10	NIVO IPI	Non responders	B-cell	to Cancer cell	1.631	37.534
10	NIVO IPI	Non responders	B-cell	to Cancer cell	1.631	37.534
13	NIVO IPI	Non responders	B-cell	to Cancer cell	1.686	40.821
12	NIVO IPI	Responders	B-cell	to Cancer cell	3.133	10.114
15	NIVO IPI	Responders	B-cell	to Cancer cell	1.657	59.496
17	NIVO IPI	Responders	B-cell	to Cancer cell	1.789	28.869
21	NIVO IPI	Responders	B-cell	to Cancer cell	1.628	38.242
23	NIVO IPI	Non responders	B-cell	to Cancer cell	1.419	73.586
22	NIVO IPI	Responders	B-cell	to Cancer cell	1.932	28.303
22	NIVO IPI	Responders	B-cell	to Cancer cell	1.932	28.303
24	NIVO IPI	Non responders	B-cell	to Cancer cell	1.34	49.473
24	NIVO IPI	Non responders	B-cell	to Cancer cell	1.34	49.473
26	NIVO IPI	Non responders	B-cell	to Cancer cell	1.697	71.599
25	NIVO IPI	Non responders	B-cell	to Cancer cell	1.88	98.032
28	NIVO IPI	Non responders	B-cell	to Cancer cell	1.228	60.296
27	NIVO IPI	Non responders	B-cell	to Cancer cell	2.087	79.843
29	NIVO IPI	Responders	B-cell	to Cancer cell	2.5	17.155
31	NIVO IPI	Responders	B-cell	to Cancer cell	1.75	81.98
30	NIVO IPI	Non responders	B-cell	to Cancer cell	3.042	65.204
34	NIVO IPI	Non responders	B-cell	to Cancer cell	1.634	66.501
33	NIVO IPI	Non responders	B-cell	to Cancer cell	1.842	54.952
32	NIVO IPI	Non responders	B-cell	to Cancer cell	1.281	78.68
32	NIVO IPI	Non responders	B-cell	to Cancer cell	1.281	78.68
36	NIVO IPI	Responders	B-cell	to Cancer cell	1.673	74.172
35	NIVO IPI	Non responders	B-cell	to Cancer cell	1.854	27.841
38	NIVO IPI	Non responders	B-cell	to Cancer cell	1.907	43.35
38	NIVO IPI	Non responders	B-cell	to Cancer cell	1.907	43.35
39	NIVO IPI	Responders	B-cell	to Cancer cell	1.703	41.988
37	NIVO IPI	Non responders	B-cell	to Cancer cell	1.789	50.003
9	NIVO IPI	Non responders	Cancer cell	to B-cell	2.28	228.134
9	NIVO IPI	Non responders	Cancer cell	to B-cell	2.28	228.134
10	NIVO IPI	Non responders	Cancer cell	to B-cell	1.633	141.571
10	NIVO IPI	Non responders	Cancer cell	to B-cell	1.633	141.571
13	NIVO IPI	Non responders	Cancer cell	to B-cell	2.807	236.785
12	NIVO IPI	Responders	Cancer cell	to B-cell	2.761	246.227
15	NIVO IPI	Responders	Cancer cell	to B-cell	1.364	116.351
17	NIVO IPI	Responders	Cancer cell	to B-cell	1.668	155.925
21	NIVO IPI	Responders	Cancer cell	to B-cell	1.677	180.421
23	NIVO IPI	Non responders	Cancer cell	to B-cell	1.559	84.899
22	NIVO IPI	Responders	Cancer cell	to B-cell	1.899	177.806
22	NIVO IPI	Responders	Cancer cell	to B-cell	1.899	177.806
24	NIVO IPI	Non responders	Cancer cell	to B-cell	2.547	226.256
24	NIVO IPI	Non responders	Cancer cell	to B-cell	2.547	226.256
26	NIVO IPI	Non responders	Cancer cell	to B-cell	1.701	165.616
25	NIVO IPI	Non responders	Cancer cell	to B-cell	1.721	150.512
28	NIVO IPI	Non responders	Cancer cell	to B-cell	2.418	229.33
27	NIVO IPI	Non responders	Cancer cell	to B-cell	1.633	93.02
29	NIVO IPI	Responders	Cancer cell	to B-cell	1.938	172.683
31	NIVO IPI	Responders	Cancer cell	to B-cell	1.794	179.616
30	NIVO IPI	Non responders	Cancer cell	to B-cell	2.583	214.84
34	NIVO IPI	Non responders	Cancer cell	to B-cell	1.95	192.261
33	NIVO IPI	Non responders	Cancer cell	to B-cell	1.778	176.189
32	NIVO IPI	Non responders	Cancer cell	to B-cell	2.764	226.544
32	NIVO IPI	Non responders	Cancer cell	to B-cell	2.764	226.544
36	NIVO IPI	Responders	Cancer cell	to B-cell	2.29	204.108
35	NIVO IPI	Non responders	Cancer cell	to B-cell	1.477	120.725
38	NIVO IPI	Non responders	Cancer cell	to B-cell	2.295	231.126
38	NIVO IPI	Non responders	Cancer cell	to B-cell	2.295	231.126
39	NIVO IPI	Responders	Cancer cell	to B-cell	1.465	185.69
37	NIVO IPI	Non responders	Cancer cell	to B-cell	1.634	169.704
9	NIVO IPI	Non responders	Macrophages	to B-cell	1.12	242.19
9	NIVO IPI	Non responders	Macrophages	to B-cell	1.12	242.19
10	NIVO IPI	Non responders	Macrophages	to B-cell	1.426	119.037
10	NIVO IPI	Non responders	Macrophages	to B-cell	1.426	119.037
13	NIVO IPI	Non responders	Macrophages	to B-cell	2.078	197.216
12	NIVO IPI	Responders	Macrophages	to B-cell	1.863	258.124
15	NIVO IPI	Responders	Macrophages	to B-cell	1.091	50.532
17	NIVO IPI	Responders	Macrophages	to B-cell	1.255	45.612
21	NIVO IPI	Responders	Macrophages	to B-cell	1.308	143.834
23	NIVO IPI	Non responders	Macrophages	to B-cell	1.319	40.668
22	NIVO IPI	Responders	Macrophages	to B-cell	1.339	117.672
22	NIVO IPI	Responders	Macrophages	to B-cell	1.339	117.672
24	NIVO IPI	Non responders	Macrophages	to B-cell	1.93	215.622
24	NIVO IPI	Non responders	Macrophages	to B-cell	1.93	215.622
26	NIVO IPI	Non responders	Macrophages	to B-cell	1.174	71.239
25	NIVO IPI	Non responders	Macrophages	to B-cell	1.143	53.006
28	NIVO IPI	Non responders	Macrophages	to B-cell	1.185	205.678
27	NIVO IPI	Non responders	Macrophages	to B-cell	1.288	62.815
29	NIVO IPI	Responders	Macrophages	to B-cell	1.429	137.444
31	NIVO IPI	Responders	Macrophages	to B-cell	1.115	94.062
30	NIVO IPI	Non responders	Macrophages	to B-cell	1.235	165.178
34	NIVO IPI	Non responders	Macrophages	to B-cell	1.235	113.053
33	NIVO IPI	Non responders	Macrophages	to B-cell	1.383	113.023
32	NIVO IPI	Non responders	Macrophages	to B-cell	2.783	244.184
32	NIVO IPI	Non responders	Macrophages	to B-cell	2.783	244.184
36	NIVO IPI	Responders	Macrophages	to B-cell	1.298	87.896
35	NIVO IPI	Non responders	Macrophages	to B-cell	1.461	67.461
38	NIVO IPI	Non responders	Macrophages	to B-cell	1.651	210.31
38	NIVO IPI	Non responders	Macrophages	to B-cell	1.651	210.31
39	NIVO IPI	Responders	Macrophages	to B-cell	1.097	77.815
37	NIVO IPI	Non responders	Macrophages	to B-cell	1.181	48.905
9	NIVO IPI	Non responders	B-cell	to CD8 T-cell	2.014	15.678
9	NIVO IPI	Non responders	B-cell	to CD8 T-cell	2.014	15.678
10	NIVO IPI	Non responders	B-cell	to CD8 T-cell	2.038	16.273
10	NIVO IPI	Non responders	B-cell	to CD8 T-cell	2.038	16.273
13	NIVO IPI	Non responders	B-cell	to CD8 T-cell	2.134	17.235
15	NIVO IPI	Responders	B-cell	to CD8 T-cell	1.669	31.789
17	NIVO IPI	Responders	B-cell	to CD8 T-cell	1.97	19.709
21	NIVO IPI	Responders	B-cell	to CD8 T-cell	2.394	15.189
23	NIVO IPI	Non responders	B-cell	to CD8 T-cell	2.126	15.403
22	NIVO IPI	Responders	B-cell	to CD8 T-cell	2.341	15.402
22	NIVO IPI	Responders	B-cell	to CD8 T-cell	2.341	15.402
24	NIVO IPI	Non responders	B-cell	to CD8 T-cell	1.761	28.503
24	NIVO IPI	Non responders	B-cell	to CD8 T-cell	1.761	28.503
26	NIVO IPI	Non responders	B-cell	to CD8 T-cell	2.49	15.033
25	NIVO IPI	Non responders	B-cell	to CD8 T-cell	1.585	37.37
28	NIVO IPI	Non responders	B-cell	to CD8 T-cell	1.366	45.609
27	NIVO IPI	Non responders	B-cell	to CD8 T-cell	1.88	21.487
29	NIVO IPI	Responders	B-cell	to CD8 T-cell	1.689	28.09
31	NIVO IPI	Responders	B-cell	to CD8 T-cell	2.051	18.712
30	NIVO IPI	Non responders	B-cell	to CD8 T-cell	1.892	24.863
34	NIVO IPI	Non responders	B-cell	to CD8 T-cell	1.99	17.674
33	NIVO IPI	Non responders	B-cell	to CD8 T-cell	2.362	15.735
32	NIVO IPI	Non responders	B-cell	to CD8 T-cell	1.014	383.563
32	NIVO IPI	Non responders	B-cell	to CD8 T-cell	1.014	383.563
36	NIVO IPI	Responders	B-cell	to CD8 T-cell	1.45	38.017
35	NIVO IPI	Non responders	B-cell	to CD8 T-cell	1.629	31.448
38	NIVO IPI	Non responders	B-cell	to CD8 T-cell	1.721	25.244
38	NIVO IPI	Non responders	B-cell	to CD8 T-cell	1.721	25.244
39	NIVO IPI	Responders	B-cell	to CD8 T-cell	2.43	14.426
37	NIVO IPI	Non responders	B-cell	to CD8 T-cell	2.333	15.323
9	NIVO IPI	Non responders	B-cell	to Macrophages	1.881	142.55
9	NIVO IPI	Non responders	B-cell	to Macrophages	1.881	142.55
10	NIVO IPI	Non responders	B-cell	to Macrophages	1.733	149.319
10	NIVO IPI	Non responders	B-cell	to Macrophages	1.733	149.319
13	NIVO IPI	Non responders	B-cell	to Macrophages	1.645	71.635
15	NIVO IPI	Responders	B-cell	to Macrophages	1.392	90.028
17	NIVO IPI	Responders	B-cell	to Macrophages	1.476	47.717
21	NIVO IPI	Responders	B-cell	to Macrophages	1.977	28.61
23	NIVO IPI	Non responders	B-cell	to Macrophages	1.596	57.423
22	NIVO IPI	Responders	B-cell	to Macrophages	1.637	52.003
22	NIVO IPI	Responders	B-cell	to Macrophages	1.637	52.003
24	NIVO IPI	Non responders	B-cell	to Macrophages	1.855	46.036
24	NIVO IPI	Non responders	B-cell	to Macrophages	1.855	46.036
26	NIVO IPI	Non responders	B-cell	to Macrophages	1.818	37.398
25	NIVO IPI	Non responders	B-cell	to Macrophages	1.668	79.79
28	NIVO IPI	Non responders	B-cell	to Macrophages	1.627	68.531
27	NIVO IPI	Non responders	B-cell	to Macrophages	1.744	31.432
29	NIVO IPI	Responders	B-cell	to Macrophages	1.296	86.706
31	NIVO IPI	Responders	B-cell	to Macrophages	1.839	26.624
30	NIVO IPI	Non responders	B-cell	to Macrophages	2.444	21.335
34	NIVO IPI	Non responders	B-cell	to Macrophages	2.105	23.2
33	NIVO IPI	Non responders	B-cell	to Macrophages	1.789	40.606
32	NIVO IPI	Non responders	B-cell	to Macrophages	1.15	79.264
32	NIVO IPI	Non responders	B-cell	to Macrophages	1.15	79.264
36	NIVO IPI	Responders	B-cell	to Macrophages	1.85	36.721
35	NIVO IPI	Non responders	B-cell	to Macrophages	1.674	65.944
38	NIVO IPI	Non responders	B-cell	to Macrophages	1.851	37.775
38	NIVO IPI	Non responders	B-cell	to Macrophages	1.851	37.775
39	NIVO IPI	Responders	B-cell	to Macrophages	1.899	37.089
37	NIVO IPI	Non responders	B-cell	to Macrophages	1.687	50.274
9	NIVO IPI	Non responders	B-cell	to FoxP3 T-cell	1.772	31.923
9	NIVO IPI	Non responders	B-cell	to FoxP3 T-cell	1.772	31.923
10	NIVO IPI	Non responders	B-cell	to FoxP3 T-cell	1.83	24.091
10	NIVO IPI	Non responders	B-cell	to FoxP3 T-cell	1.83	24.091
13	NIVO IPI	Non responders	B-cell	to FoxP3 T-cell	1.988	18.615
15	NIVO IPI	Responders	B-cell	to FoxP3 T-cell	1.706	36.268
17	NIVO IPI	Responders	B-cell	to FoxP3 T-cell	1.758	47.177
21	NIVO IPI	Responders	B-cell	to FoxP3 T-cell	1.794	37.406
23	NIVO IPI	Non responders	B-cell	to FoxP3 T-cell	1.789	29.631
22	NIVO IPI	Responders	B-cell	to FoxP3 T-cell	2.109	21.044
22	NIVO IPI	Responders	B-cell	to FoxP3 T-cell	2.109	21.044
24	NIVO IPI	Non responders	B-cell	to FoxP3 T-cell	1.935	30.157
24	NIVO IPI	Non responders	B-cell	to FoxP3 T-cell	1.935	30.157
26	NIVO IPI	Non responders	B-cell	to FoxP3 T-cell	2.047	24.064
25	NIVO IPI	Non responders	B-cell	to FoxP3 T-cell	2.017	20.433
28	NIVO IPI	Non responders	B-cell	to FoxP3 T-cell	2.126	19.196
27	NIVO IPI	Non responders	B-cell	to FoxP3 T-cell	1.686	36.122
29	NIVO IPI	Responders	B-cell	to FoxP3 T-cell	2.398	15.77
31	NIVO IPI	Responders	B-cell	to FoxP3 T-cell	1.789	31.017
30	NIVO IPI	Non responders	B-cell	to FoxP3 T-cell	2.753	16.019
34	NIVO IPI	Non responders	B-cell	to FoxP3 T-cell	1.771	29.096
33	NIVO IPI	Non responders	B-cell	to FoxP3 T-cell	2.131	22.804
36	NIVO IPI	Responders	B-cell	to FoxP3 T-cell	1.784	26.995
35	NIVO IPI	Non responders	B-cell	to FoxP3 T-cell	2.063	20.862
38	NIVO IPI	Non responders	B-cell	to FoxP3 T-cell	1.614	41.812
38	NIVO IPI	Non responders	B-cell	to FoxP3 T-cell	1.614	41.812
39	NIVO IPI	Responders	B-cell	to FoxP3 T-cell	1.965	33.233
37	NIVO IPI	Non responders	B-cell	to FoxP3 T-cell	1.79	33.924
9	NIVO IPI	Non responders	FoxP3 T-cell	to B-cell	1.159	146.874
9	NIVO IPI	Non responders	FoxP3 T-cell	to B-cell	1.159	146.874
10	NIVO IPI	Non responders	FoxP3 T-cell	to B-cell	1.218	72.323
10	NIVO IPI	Non responders	FoxP3 T-cell	to B-cell	1.218	72.323
13	NIVO IPI	Non responders	FoxP3 T-cell	to B-cell	1.37	182.699
15	NIVO IPI	Responders	FoxP3 T-cell	to B-cell	1.268	35.206
17	NIVO IPI	Responders	FoxP3 T-cell	to B-cell	1.247	64.043
21	NIVO IPI	Responders	FoxP3 T-cell	to B-cell	1.215	109.796
23	NIVO IPI	Non responders	FoxP3 T-cell	to B-cell	1.611	23.304
22	NIVO IPI	Responders	FoxP3 T-cell	to B-cell	1.239	94.594
22	NIVO IPI	Responders	FoxP3 T-cell	to B-cell	1.239	94.594
24	NIVO IPI	Non responders	FoxP3 T-cell	to B-cell	1.6	168.237
24	NIVO IPI	Non responders	FoxP3 T-cell	to B-cell	1.6	168.237
26	NIVO IPI	Non responders	FoxP3 T-cell	to B-cell	1.28	53.243
25	NIVO IPI	Non responders	FoxP3 T-cell	to B-cell	1.461	26.7
27	NIVO IPI	Non responders	FoxP3 T-cell	to B-cell	1.336	55.194
29	NIVO IPI	Responders	FoxP3 T-cell	to B-cell	1.331	128.818
31	NIVO IPI	Responders	FoxP3 T-cell	to B-cell	1.09	87.851
34	NIVO IPI	Non responders	FoxP3 T-cell	to B-cell	1.23	65.905
33	NIVO IPI	Non responders	FoxP3 T-cell	to B-cell	1.354	109.501
36	NIVO IPI	Responders	FoxP3 T-cell	to B-cell	1.236	76.199
35	NIVO IPI	Non responders	FoxP3 T-cell	to B-cell	1.426	57.734
38	NIVO IPI	Non responders	FoxP3 T-cell	to B-cell	1.35	205.125
38	NIVO IPI	Non responders	FoxP3 T-cell	to B-cell	1.35	205.125
39	NIVO IPI	Responders	FoxP3 T-cell	to B-cell	1.218	59.874
37	NIVO IPI	Non responders	FoxP3 T-cell	to B-cell	1.165	79.683
9	NIVO IPI	Non responders	B-cell	to B-cell	2.39	12.088
9	NIVO IPI	Non responders	B-cell	to B-cell	2.39	12.088
10	NIVO IPI	Non responders	B-cell	to B-cell	2.85	10.07
10	NIVO IPI	Non responders	B-cell	to B-cell	2.85	10.07
13	NIVO IPI	Non responders	B-cell	to B-cell	0.914	71.019
15	NIVO IPI	Responders	B-cell	to B-cell	3.528	9.218
17	NIVO IPI	Responders	B-cell	to B-cell	2.717	10.537
21	NIVO IPI	Responders	B-cell	to B-cell	1.477	23.449
23	NIVO IPI	Non responders	B-cell	to B-cell	3.325	9.771
22	NIVO IPI	Responders	B-cell	to B-cell	2.487	11.394
22	NIVO IPI	Responders	B-cell	to B-cell	2.487	11.394
24	NIVO IPI	Non responders	B-cell	to B-cell	0.914	79.71
24	NIVO IPI	Non responders	B-cell	to B-cell	0.914	79.71
26	NIVO IPI	Non responders	B-cell	to B-cell	2.517	11.267
25	NIVO IPI	Non responders	B-cell	to B-cell	3.19	9.723
27	NIVO IPI	Non responders	B-cell	to B-cell	3.19	9.614
29	NIVO IPI	Responders	B-cell	to B-cell	0.992	51.994
31	NIVO IPI	Responders	B-cell	to B-cell	3.048	10.347
34	NIVO IPI	Non responders	B-cell	to B-cell	2.169	12.789
33	NIVO IPI	Non responders	B-cell	to B-cell	1.54	21.647
36	NIVO IPI	Responders	B-cell	to B-cell	1.398	21.947
35	NIVO IPI	Non responders	B-cell	to B-cell	1.708	16.211
38	NIVO IPI	Non responders	B-cell	to B-cell	1.681	17.698
38	NIVO IPI	Non responders	B-cell	to B-cell	1.681	17.698
39	NIVO IPI	Responders	B-cell	to B-cell	3.534	9.519
37	NIVO IPI	Non responders	B-cell	to B-cell	3.227	10.087
