# Supplementary material for: Spatial relationships in the urothelial and head and neck tumor microenvironment predict response to combination immune checkpoint inhibitors
Source: Nat Commun. 2024 Mar 21;15:2538. doi: 10.1038/s41467-024-46450-1 (PMC10957922; doi:10.1038/s41467-024-46450-1)
Supplement: Supplementary file 6 — Source data [file 41467_2024_46450_MOESM6_ESM.zip]

Archive with 48 entries (47 files):
- sourcedata_individual_files/
- __MACOSX/._sourcedata_individual_files
- sourcedata_individual_files/fig5a_nabucco.xlsx
- __MACOSX/sourcedata_individual_files/._fig5a_nabucco.xlsx
- sourcedata_individual_files/fig2a.xlsx
- __MACOSX/sourcedata_individual_files/._fig2a.xlsx
- sourcedata_individual_files/fig3g.xlsx
- __MACOSX/sourcedata_individual_files/._fig3g.xlsx
- sourcedata_individual_files/fig4a.xlsx
- __MACOSX/sourcedata_individual_files/._fig4a.xlsx
- sourcedata_individual_files/fig3ef.xlsx
- __MACOSX/sourcedata_individual_files/._fig3ef.xlsx
- sourcedata_individual_files/fig4f.xlsx
- __MACOSX/sourcedata_individual_files/._fig4f.xlsx
- sourcedata_individual_files/fig3a.xlsx
- __MACOSX/sourcedata_individual_files/._fig3a.xlsx
- sourcedata_individual_files/fig4g.xlsx
- __MACOSX/sourcedata_individual_files/._fig4g.xlsx
- sourcedata_individual_files/fig5b.xlsx
- __MACOSX/sourcedata_individual_files/._fig5b.xlsx
- sourcedata_individual_files/fig4d.xlsx
- __MACOSX/sourcedata_individual_files/._fig4d.xlsx
- sourcedata_individual_files/fig3c.xlsx
- __MACOSX/sourcedata_individual_files/._fig3c.xlsx
- sourcedata_individual_files/fig2e.xlsx
- __MACOSX/sourcedata_individual_files/._fig2e.xlsx
- sourcedata_individual_files/fig3b.xlsx
- __MACOSX/sourcedata_individual_files/._fig3b.xlsx
- sourcedata_individual_files/fig4e.xlsx
- __MACOSX/sourcedata_individual_files/._fig4e.xlsx
- sourcedata_individual_files/fig5c.xlsx
- __MACOSX/sourcedata_individual_files/._fig5c.xlsx
- sourcedata_individual_files/fig4f__pvalues__ROCaucHigherThan0point5.xlsx
- __MACOSX/sourcedata_individual_files/._fig4f__pvalues__ROCaucHigherThan0point5.xlsx
- sourcedata_individual_files/fig3e.xlsx
- __MACOSX/sourcedata_individual_files/._fig3e.xlsx
- sourcedata_individual_files/fig2c.xlsx
- __MACOSX/sourcedata_individual_files/._fig2c.xlsx
- sourcedata_individual_files/fig4b.xlsx
- __MACOSX/sourcedata_individual_files/._fig4b.xlsx
- sourcedata_individual_files/fig4c.xlsx
- __MACOSX/sourcedata_individual_files/._fig4c.xlsx
- sourcedata_individual_files/fig5a_imcision.xlsx
- __MACOSX/sourcedata_individual_files/._fig5a_imcision.xlsx
- sourcedata_individual_files/fig2b.xlsx
- __MACOSX/sourcedata_individual_files/._fig2b.xlsx
- sourcedata_individual_files/fig3d.xlsx
- __MACOSX/sourcedata_individual_files/._fig3d.xlsx
