# Supplementary material for: Spatial relationships in the urothelial and head and neck tumor microenvironment predict response to combination immune checkpoint inhibitors
Source: Nat Commun. 2024 Mar 21;15:2538. doi: 10.1038/s41467-024-46450-1 (PMC10957922; doi:10.1038/s41467-024-46450-1)
Supplement: Supplementary file 6 — Source data [file 41467_2024_46450_MOESM6_ESM.zip › sourcedata_individual_files/fig2a.xlsx]

## Sheet: Sheet1
a	a (shape)	b	b (scale)	phenotype_from	phenotype_to	A	B	Biopsy	ptID	two_class_pa_response	mean_a	mean_b	sd_a	sd_b	label_sample	label_size
1.53334	1.53334	26.2393	26.2393	T-helper	to T-helper	-1.70869	-2.89344	TUR	1	CR	1.81396	20.6244	0.344846	10.5201	Other	0.5
1.90644	1.90644	17.4942	17.4942	T-helper	to T-helper	-1.44583	-3.31712	TUR	4	NCR	1.81396	20.6244	0.344846	10.5201	Other	0.5
2.28076	2.28076	15.341	15.341	T-helper	to T-helper	-1.21921	-3.45292	TUR	8	CR	1.81396	20.6244	0.344846	10.5201	Other	0.5
1.8207	1.8207	18.4479	18.4479	T-helper	to T-helper	-1.50238	-3.26206	TUR	24	NCR	1.81396	20.6244	0.344846	10.5201	Other	0.5
1.96503	1.96503	14.5597	14.5597	T-helper	to T-helper	-1.4083	-3.5068	TUR	2	NCR	1.81396	20.6244	0.344846	10.5201	Other	0.5
1.98862	1.98862	13.7751	13.7751	T-helper	to T-helper	-1.39342	-3.5638	TUR	3	NCR	1.81396	20.6244	0.344846	10.5201	Other	0.5
2.00658	2.00658	14.6603	14.6603	T-helper	to T-helper	-1.38219	-3.49971	TUR	5	NCR	1.81396	20.6244	0.344846	10.5201	Other	0.5
1.3903	1.3903	28.0714	28.0714	T-helper	to T-helper	-1.82337	-2.82208	TUR	6	CR	1.81396	20.6244	0.344846	10.5201	Other	0.5
1.84309	1.84309	17.9918	17.9918	T-helper	to T-helper	-1.48742	-3.28805	TUR	7	CR	1.81396	20.6244	0.344846	10.5201	Other	0.5
1.8387	1.8387	16.8203	16.8203	T-helper	to T-helper	-1.49035	-3.3578	TUR	9	CR	1.81396	20.6244	0.344846	10.5201	Other	0.5
1.59367	1.59367	28.4757	28.4757	T-helper	to T-helper	-1.66295	-2.80692	TUR	11	CR	1.81396	20.6244	0.344846	10.5201	Other	0.5
1.66145	1.66145	21.8567	21.8567	T-helper	to T-helper	-1.6132	-3.08541	TUR	10	NCR	1.81396	20.6244	0.344846	10.5201	Other	0.5
1.88508	1.88508	18.4499	18.4499	T-helper	to T-helper	-1.45973	-3.26195	TUR	12	NCR	1.81396	20.6244	0.344846	10.5201	Other	0.5
1.95263	1.95263	16.429	16.429	T-helper	to T-helper	-1.41617	-3.38215	TUR	13	CR	1.81396	20.6244	0.344846	10.5201	Other	0.5
2.42882	2.42882	12.2174	12.2174	T-helper	to T-helper	-1.13694	-3.68701	TUR	14	NCR	1.81396	20.6244	0.344846	10.5201	Other	0.5
1.4687	1.4687	31.674	31.674	T-helper	to T-helper	-1.75937	-2.69367	TUR	15	CR	1.81396	20.6244	0.344846	10.5201	Other	0.5
1.84707	1.84707	18.3771	18.3771	T-helper	to T-helper	-1.48478	-3.26606	TUR	23	NCR	1.81396	20.6244	0.344846	10.5201	Other	0.5
1.34592	1.34592	25.1569	25.1569	T-helper	to T-helper	-1.86096	-2.93785	TUR	16	NCR	1.81396	20.6244	0.344846	10.5201	Other	0.5
1.75342	1.75342	19.0631	19.0631	T-helper	to T-helper	-1.54823	-3.22798	TUR	17	CR	1.81396	20.6244	0.344846	10.5201	Other	0.5
1.47942	1.47942	28.3324	28.3324	T-helper	to T-helper	-1.75084	-2.81227	TUR	19	CR	1.81396	20.6244	0.344846	10.5201	Other	0.5
2.81862	2.81862	11.379	11.379	T-helper	to T-helper	-0.935245	-3.75982	TUR	22	CR	1.81396	20.6244	0.344846	10.5201	Other	0.5
1.56077	1.56077	37.5772	37.5772	T-helper	to T-helper	-1.68771	-2.51008	TUR	18	CR	1.81396	20.6244	0.344846	10.5201	Other	0.5
1.42602	1.42602	60.6434	60.6434	T-helper	to T-helper	-1.79385	-1.9803	TUR	21	CR	1.81396	20.6244	0.344846	10.5201	Other	0.5
1.7399	1.7399	22.8746	22.8746	T-helper	to T-helper	-1.55761	-3.03775	TUR	20	CR	1.81396	20.6244	0.344846	10.5201	Other	0.5
1.57205	1.57205	27.97	27.97	Macrophages	to Macrophages	-1.67918	-2.82591	TUR	1	CR	1.71903	25.9731	0.496684	22.6528	Other	0.5
2.59124	2.59124	13.2056	13.2056	Macrophages	to Macrophages	-1.05053	-3.6072	TUR	4	NCR	1.71903	25.9731	0.496684	22.6528	Other	0.5
0.856213	0.856213	113.74	113.74	Macrophages	to Macrophages	-2.36831	-1.22259	TUR	8	CR	1.71903	25.9731	0.496684	22.6528	Other	0.5
1.63138	1.63138	22.5595	22.5595	Macrophages	to Macrophages	-1.63506	-3.05228	TUR	24	NCR	1.71903	25.9731	0.496684	22.6528	Other	0.5
1.09512	1.09512	66.6713	66.6713	Macrophages	to Macrophages	-2.09573	-1.87172	TUR	2	NCR	1.71903	25.9731	0.496684	22.6528	Other	0.5
1.1553	1.1553	60.8907	60.8907	Macrophages	to Macrophages	-2.03546	-1.97567	TUR	3	NCR	1.71903	25.9731	0.496684	22.6528	Other	0.5
1.32075	1.32075	40.2384	40.2384	Macrophages	to Macrophages	-1.88273	-2.43589	TUR	5	NCR	1.71903	25.9731	0.496684	22.6528	Other	0.5
1.84079	1.84079	23.9698	23.9698	Macrophages	to Macrophages	-1.48895	-2.98869	TUR	6	CR	1.71903	25.9731	0.496684	22.6528	Other	0.5
1.93303	1.93303	16.3352	16.3352	Macrophages	to Macrophages	-1.42869	-3.38807	TUR	7	CR	1.71903	25.9731	0.496684	22.6528	Other	0.5
1.52154	1.52154	22.5115	22.5115	Macrophages	to Macrophages	-1.71781	-3.05451	TUR	9	CR	1.71903	25.9731	0.496684	22.6528	Other	0.5
2.09363	2.09363	14.0747	14.0747	Macrophages	to Macrophages	-1.32877	-3.54168	TUR	11	CR	1.71903	25.9731	0.496684	22.6528	Other	0.5
2.78022	2.78022	11.6595	11.6595	Macrophages	to Macrophages	-0.954293	-3.73489	TUR	10	NCR	1.71903	25.9731	0.496684	22.6528	Other	0.5
1.77847	1.77847	24.3394	24.3394	Macrophages	to Macrophages	-1.531	-2.97261	TUR	12	NCR	1.71903	25.9731	0.496684	22.6528	Other	0.5
1.87032	1.87032	16.4356	16.4356	Macrophages	to Macrophages	-1.46941	-3.38173	TUR	13	CR	1.71903	25.9731	0.496684	22.6528	Other	0.5
1.27897	1.27897	40.5853	40.5853	Macrophages	to Macrophages	-1.91968	-2.42655	TUR	14	NCR	1.71903	25.9731	0.496684	22.6528	Other	0.5
1.94237	1.94237	16.8778	16.8778	Macrophages	to Macrophages	-1.42271	-3.35427	TUR	15	CR	1.71903	25.9731	0.496684	22.6528	Other	0.5
1.69829	1.69829	20.3235	20.3235	Macrophages	to Macrophages	-1.58684	-3.16134	TUR	23	NCR	1.71903	25.9731	0.496684	22.6528	Other	0.5
1.68249	1.68249	21.8087	21.8087	Macrophages	to Macrophages	-1.59809	-3.0877	TUR	16	NCR	1.71903	25.9731	0.496684	22.6528	Other	0.5
1.8198	1.8198	19.0881	19.0881	Macrophages	to Macrophages	-1.50299	-3.22662	TUR	17	CR	1.71903	25.9731	0.496684	22.6528	Other	0.5
1.35167	1.35167	31.6172	31.6172	Macrophages	to Macrophages	-1.85602	-2.69558	TUR	19	CR	1.71903	25.9731	0.496684	22.6528	Other	0.5
2.8891	2.8891	12.4064	12.4064	Macrophages	to Macrophages	-0.900683	-3.67127	TUR	22	CR	1.71903	25.9731	0.496684	22.6528	Other	0.5
1.52635	1.52635	35.1603	35.1603	Macrophages	to Macrophages	-1.71408	-2.58178	TUR	18	CR	1.71903	25.9731	0.496684	22.6528	Other	0.5
1.52926	1.52926	38.6338	38.6338	Macrophages	to Macrophages	-1.71183	-2.48007	TUR	21	CR	1.71903	25.9731	0.496684	22.6528	Other	0.5
1.49832	1.49832	32.1127	32.1127	Macrophages	to Macrophages	-1.73592	-2.67898	TUR	20	CR	1.71903	25.9731	0.496684	22.6528	Other	0.5
1.26659	1.26659	37.2713	37.2713	CD8 T-cell	to CD8 T-cell	-1.93083	-2.51892	TUR	1	CR	1.64595	25.7954	0.382043	17.2355	Other	0.5
1.57108	1.57108	23.1372	23.1372	CD8 T-cell	to CD8 T-cell	-1.6799	-3.02579	TUR	4	NCR	1.64595	25.7954	0.382043	17.2355	Other	0.5
2.45713	2.45713	12.1641	12.1641	CD8 T-cell	to CD8 T-cell	-1.12161	-3.69149	TUR	8	CR	1.64595	25.7954	0.382043	17.2355	Other	0.5
1.57325	1.57325	31.1392	31.1392	CD8 T-cell	to CD8 T-cell	-1.67827	-2.71184	TUR	24	NCR	1.64595	25.7954	0.382043	17.2355	Other	0.5
1.50463	1.50463	18.8685	18.8685	CD8 T-cell	to CD8 T-cell	-1.73097	-3.23865	TUR	2	NCR	1.64595	25.7954	0.382043	17.2355	Other	0.5
1.26099	1.26099	27.8035	27.8035	CD8 T-cell	to CD8 T-cell	-1.9359	-2.83223	TUR	3	NCR	1.64595	25.7954	0.382043	17.2355	Other	0.5
2.37499	2.37499	12.0248	12.0248	CD8 T-cell	to CD8 T-cell	-1.16644	-3.7033	TUR	5	NCR	1.64595	25.7954	0.382043	17.2355	Other	0.5
1.62066	1.62066	60.6034	60.6034	CD8 T-cell	to CD8 T-cell	-1.64293	-1.98105	TUR	6	CR	1.64595	25.7954	0.382043	17.2355	Other	0.5
1.43108	1.43108	28.846	28.846	CD8 T-cell	to CD8 T-cell	-1.78971	-2.79321	TUR	7	CR	1.64595	25.7954	0.382043	17.2355	Other	0.5
1.44631	1.44631	36.4282	36.4282	CD8 T-cell	to CD8 T-cell	-1.77735	-2.54362	TUR	9	CR	1.64595	25.7954	0.382043	17.2355	Other	0.5
1.73542	1.73542	17.3837	17.3837	CD8 T-cell	to CD8 T-cell	-1.56073	-3.32369	TUR	11	CR	1.64595	25.7954	0.382043	17.2355	Other	0.5
2.40472	2.40472	12.8585	12.8585	CD8 T-cell	to CD8 T-cell	-1.1501	-3.63455	TUR	10	NCR	1.64595	25.7954	0.382043	17.2355	Other	0.5
1.71156	1.71156	22.1872	22.1872	CD8 T-cell	to CD8 T-cell	-1.57746	-3.0697	TUR	12	NCR	1.64595	25.7954	0.382043	17.2355	Other	0.5
1.40713	1.40713	23.9008	23.9008	CD8 T-cell	to CD8 T-cell	-1.80938	-2.99171	TUR	13	CR	1.64595	25.7954	0.382043	17.2355	Other	0.5
2.02072	2.02072	12.85	12.85	CD8 T-cell	to CD8 T-cell	-1.37339	-3.63523	TUR	14	NCR	1.64595	25.7954	0.382043	17.2355	Other	0.5
1.24234	1.24234	31.681	31.681	CD8 T-cell	to CD8 T-cell	-1.95293	-2.69343	TUR	15	CR	1.64595	25.7954	0.382043	17.2355	Other	0.5
1.53609	1.53609	28.2745	28.2745	CD8 T-cell	to CD8 T-cell	-1.70657	-2.81444	TUR	23	NCR	1.64595	25.7954	0.382043	17.2355	Other	0.5
1.31774	1.31774	59.6932	59.6932	CD8 T-cell	to CD8 T-cell	-1.88536	-1.99825	TUR	16	NCR	1.64595	25.7954	0.382043	17.2355	Other	0.5
1.47643	1.47643	27.3147	27.3147	CD8 T-cell	to CD8 T-cell	-1.75321	-2.85101	TUR	17	CR	1.64595	25.7954	0.382043	17.2355	Other	0.5
1.49434	1.49434	22.2999	22.2999	CD8 T-cell	to CD8 T-cell	-1.73905	-3.0644	TUR	19	CR	1.64595	25.7954	0.382043	17.2355	Other	0.5
1.28311	1.28311	49.0732	49.0732	CD8 T-cell	to CD8 T-cell	-1.91597	-2.21799	TUR	22	CR	1.64595	25.7954	0.382043	17.2355	Other	0.5
1.86544	1.86544	18.8935	18.8935	CD8 T-cell	to CD8 T-cell	-1.47263	-3.23727	TUR	18	CR	1.64595	25.7954	0.382043	17.2355	Other	0.5
1.28348	1.28348	79.9256	79.9256	CD8 T-cell	to CD8 T-cell	-1.91564	-1.65934	TUR	21	CR	1.64595	25.7954	0.382043	17.2355	Other	0.5
2.21754	2.21754	15.6168	15.6168	CD8 T-cell	to CD8 T-cell	-1.25547	-3.43453	TUR	20	CR	1.64595	25.7954	0.382043	17.2355	Other	0.5
3.15886	3.15886	12.2283	12.2283	Stroma cell	to Stroma cell	-0.772741	-3.6861	TUR	1	CR	3.57476	10.476	0.366892	0.70868	Other	0.5
4.01335	4.01335	10.4533	10.4533	Stroma cell	to Stroma cell	-0.399906	-3.84656	TUR	4	NCR	3.57476	10.476	0.366892	0.70868	Other	0.5
3.7258	3.7258	10.4072	10.4072	Stroma cell	to Stroma cell	-0.521163	-3.85108	TUR	8	CR	3.57476	10.476	0.366892	0.70868	Other	0.5
4.1106	4.1106	9.54384	9.54384	Stroma cell	to Stroma cell	-0.359586	-3.93944	TUR	24	NCR	3.57476	10.476	0.366892	0.70868	Other	0.5
3.23028	3.23028	10.5834	10.5834	Stroma cell	to Stroma cell	-0.73989	-3.83392	TUR	2	NCR	3.57476	10.476	0.366892	0.70868	Other	0.5
3.56965	3.56965	9.42614	9.42614	Stroma cell	to Stroma cell	-0.588562	-3.95209	TUR	3	NCR	3.57476	10.476	0.366892	0.70868	Other	0.5
3.64365	3.64365	10.4765	10.4765	Stroma cell	to Stroma cell	-0.556468	-3.8443	TUR	5	NCR	3.57476	10.476	0.366892	0.70868	Other	0.5
2.83874	2.83874	11.7992	11.7992	Stroma cell	to Stroma cell	-0.925326	-3.72269	TUR	6	CR	3.57476	10.476	0.366892	0.70868	Other	0.5
3.6465	3.6465	10.5701	10.5701	Stroma cell	to Stroma cell	-0.555237	-3.83521	TUR	7	CR	3.57476	10.476	0.366892	0.70868	Other	0.5
3.42029	3.42029	10.6368	10.6368	Stroma cell	to Stroma cell	-0.654266	-3.82878	TUR	9	CR	3.57476	10.476	0.366892	0.70868	Other	0.5
3.98078	3.98078	9.79588	9.79588	Stroma cell	to Stroma cell	-0.413481	-3.91286	TUR	11	CR	3.57476	10.476	0.366892	0.70868	Other	0.5
3.59393	3.59393	10.1259	10.1259	Stroma cell	to Stroma cell	-0.578001	-3.87905	TUR	10	NCR	3.57476	10.476	0.366892	0.70868	Other	0.5
3.33179	3.33179	11.211	11.211	Stroma cell	to Stroma cell	-0.69384	-3.77504	TUR	12	NCR	3.57476	10.476	0.366892	0.70868	Other	0.5
3.98557	3.98557	9.84783	9.84783	Stroma cell	to Stroma cell	-0.411481	-3.90746	TUR	13	CR	3.57476	10.476	0.366892	0.70868	Other	0.5
3.14421	3.14421	10.6408	10.6408	Stroma cell	to Stroma cell	-0.779533	-3.8284	TUR	14	NCR	3.57476	10.476	0.366892	0.70868	Other	0.5
4.05587	4.05587	9.77241	9.77241	Stroma cell	to Stroma cell	-0.382238	-3.91531	TUR	15	CR	3.57476	10.476	0.366892	0.70868	Other	0.5
3.6683	3.6683	10.3357	10.3357	Stroma cell	to Stroma cell	-0.545838	-3.85811	TUR	23	NCR	3.57476	10.476	0.366892	0.70868	Other	0.5
3.57505	3.57505	11.103	11.103	Stroma cell	to Stroma cell	-0.58621	-3.78493	TUR	16	NCR	3.57476	10.476	0.366892	0.70868	Other	0.5
3.40307	3.40307	10.424	10.424	Stroma cell	to Stroma cell	-0.661928	-3.84943	TUR	17	CR	3.57476	10.476	0.366892	0.70868	Other	0.5
3.35033	3.35033	11.1543	11.1543	Stroma cell	to Stroma cell	-0.68551	-3.78022	TUR	19	CR	3.57476	10.476	0.366892	0.70868	Other	0.5
3.82672	3.82672	9.69514	9.69514	Stroma cell	to Stroma cell	-0.478224	-3.9234	TUR	22	CR	3.57476	10.476	0.366892	0.70868	Other	0.5
3.71429	3.71429	10.441	10.441	Stroma cell	to Stroma cell	-0.526093	-3.84777	TUR	18	CR	3.57476	10.476	0.366892	0.70868	Other	0.5
2.81751	2.81751	11.3976	11.3976	Stroma cell	to Stroma cell	-0.935794	-3.75814	TUR	21	CR	3.57476	10.476	0.366892	0.70868	Other	0.5
3.98918	3.98918	9.892	9.892	Stroma cell	to Stroma cell	-0.409976	-3.9029	TUR	20	CR	3.57476	10.476	0.366892	0.70868	Other	0.5
2.53613	2.53613	17.6817	17.6817	Stroma cell	to Cancer cell	-1.07944	-3.30608	TUR	1	CR	1.88038	26.8926	0.510096	13.2492	Other	0.5
1.88819	1.88819	26.682	26.682	Stroma cell	to Cancer cell	-1.4577	-2.87578	TUR	4	NCR	1.88038	26.8926	0.510096	13.2492	Other	0.5
1.76449	1.76449	32.0669	32.0669	Stroma cell	to Cancer cell	-1.54059	-2.6805	TUR	8	CR	1.88038	26.8926	0.510096	13.2492	Other	0.5
1.38756	1.38756	38.3302	38.3302	Stroma cell	to Cancer cell	-1.82566	-2.48861	TUR	24	NCR	1.88038	26.8926	0.510096	13.2492	Other	0.5
1.99008	1.99008	21.943	21.943	Stroma cell	to Cancer cell	-1.39251	-3.08128	TUR	2	NCR	1.88038	26.8926	0.510096	13.2492	Other	0.5
1.3011	1.3011	46.1512	46.1512	Stroma cell	to Cancer cell	-1.89998	-2.28584	TUR	3	NCR	1.88038	26.8926	0.510096	13.2492	Other	0.5
1.30328	1.30328	53.2762	53.2762	Stroma cell	to Cancer cell	-1.89806	-2.12645	TUR	5	NCR	1.88038	26.8926	0.510096	13.2492	Other	0.5
2.20666	2.20666	16.3839	16.3839	Stroma cell	to Cancer cell	-1.26179	-3.38499	TUR	6	CR	1.88038	26.8926	0.510096	13.2492	Other	0.5
1.82641	1.82641	23.8413	23.8413	Stroma cell	to Cancer cell	-1.49856	-2.99433	TUR	7	CR	1.88038	26.8926	0.510096	13.2492	Other	0.5
1.85994	1.85994	23.8366	23.8366	Stroma cell	to Cancer cell	-1.47625	-2.99454	TUR	9	CR	1.88038	26.8926	0.510096	13.2492	Other	0.5
1.77946	1.77946	24.5101	24.5101	Stroma cell	to Cancer cell	-1.53033	-2.96526	TUR	11	CR	1.88038	26.8926	0.510096	13.2492	Other	0.5
1.85763	1.85763	21.5156	21.5156	Stroma cell	to Cancer cell	-1.47778	-3.10184	TUR	10	NCR	1.88038	26.8926	0.510096	13.2492	Other	0.5
1.92231	1.92231	23.4348	23.4348	Stroma cell	to Cancer cell	-1.43558	-3.01238	TUR	12	NCR	1.88038	26.8926	0.510096	13.2492	Other	0.5
1.28395	1.28395	60.9211	60.9211	Stroma cell	to Cancer cell	-1.91523	-1.9751	TUR	13	CR	1.88038	26.8926	0.510096	13.2492	Other	0.5
1.52844	1.52844	36.6415	36.6415	Stroma cell	to Cancer cell	-1.71246	-2.53732	TUR	14	NCR	1.88038	26.8926	0.510096	13.2492	Other	0.5
1.9085	1.9085	33.0467	33.0467	Stroma cell	to Cancer cell	-1.4445	-2.64831	TUR	15	CR	1.88038	26.8926	0.510096	13.2492	Other	0.5
1.33249	1.33249	54.6227	54.6227	Stroma cell	to Cancer cell	-1.87253	-2.09847	TUR	23	NCR	1.88038	26.8926	0.510096	13.2492	Other	0.5
2.41295	2.41295	16.7586	16.7586	Stroma cell	to Cancer cell	-1.14559	-3.36161	TUR	16	NCR	1.88038	26.8926	0.510096	13.2492	Other	0.5
1.52329	1.52329	24.4003	24.4003	Stroma cell	to Cancer cell	-1.71645	-2.96998	TUR	17	CR	1.88038	26.8926	0.510096	13.2492	Other	0.5
3.43404	3.43404	12.4663	12.4663	Stroma cell	to Cancer cell	-0.648161	-3.66633	TUR	19	CR	1.88038	26.8926	0.510096	13.2492	Other	0.5
1.62781	1.62781	33.9775	33.9775	Stroma cell	to Cancer cell	-1.63768	-2.61853	TUR	22	CR	1.88038	26.8926	0.510096	13.2492	Other	0.5
1.88817	1.88817	19.1358	19.1358	Stroma cell	to Cancer cell	-1.45772	-3.22402	TUR	18	CR	1.88038	26.8926	0.510096	13.2492	Other	0.5
2.78386	2.78386	13.5991	13.5991	Stroma cell	to Cancer cell	-0.952483	-3.57703	TUR	21	CR	1.88038	26.8926	0.510096	13.2492	Other	0.5
1.78244	1.78244	31.3134	31.3134	Stroma cell	to Cancer cell	-1.52829	-2.70589	TUR	20	CR	1.88038	26.8926	0.510096	13.2492	Other	0.5
1.78573	1.78573	38.3742	38.3742	Cancer cell	to Stroma cell	-1.52604	-2.48737	TUR	1	CR	1.84776	32.2016	0.2547	15.2189	Other	0.5
2.10174	2.10174	22.7463	22.7463	Cancer cell	to Stroma cell	-1.32388	-3.04365	TUR	4	NCR	1.84776	32.2016	0.2547	15.2189	Other	0.5
1.57218	1.57218	76.8014	76.8014	Cancer cell	to Stroma cell	-1.67907	-1.70662	TUR	8	CR	1.84776	32.2016	0.2547	15.2189	Other	0.5
1.90127	1.90127	28.9368	28.9368	Cancer cell	to Stroma cell	-1.44918	-2.78988	TUR	24	NCR	1.84776	32.2016	0.2547	15.2189	Other	0.5
2.52794	2.52794	18.2934	18.2934	Cancer cell	to Stroma cell	-1.08377	-3.27079	TUR	2	NCR	1.84776	32.2016	0.2547	15.2189	Other	0.5
1.96587	1.96587	23.0608	23.0608	Cancer cell	to Stroma cell	-1.40776	-3.02926	TUR	3	NCR	1.84776	32.2016	0.2547	15.2189	Other	0.5
1.85216	1.85216	26.0805	26.0805	Cancer cell	to Stroma cell	-1.4814	-2.89985	TUR	5	NCR	1.84776	32.2016	0.2547	15.2189	Other	0.5
1.99361	1.99361	37.8683	37.8683	Cancer cell	to Stroma cell	-1.3903	-2.50174	TUR	6	CR	1.84776	32.2016	0.2547	15.2189	Other	0.5
1.81462	1.81462	33.8718	33.8718	Cancer cell	to Stroma cell	-1.50648	-2.62188	TUR	7	CR	1.84776	32.2016	0.2547	15.2189	Other	0.5
2.20559	2.20559	22.8856	22.8856	Cancer cell	to Stroma cell	-1.26241	-3.03725	TUR	9	CR	1.84776	32.2016	0.2547	15.2189	Other	0.5
1.81148	1.81148	28.9064	28.9064	Cancer cell	to Stroma cell	-1.50859	-2.79099	TUR	11	CR	1.84776	32.2016	0.2547	15.2189	Other	0.5
2.16337	2.16337	19.9023	19.9023	Cancer cell	to Stroma cell	-1.28714	-3.18316	TUR	10	NCR	1.84776	32.2016	0.2547	15.2189	Other	0.5
1.85189	1.85189	31.034	31.034	Cancer cell	to Stroma cell	-1.48158	-2.71545	TUR	12	NCR	1.84776	32.2016	0.2547	15.2189	Other	0.5
1.58821	1.58821	40.4314	40.4314	Cancer cell	to Stroma cell	-1.66703	-2.43068	TUR	13	CR	1.84776	32.2016	0.2547	15.2189	Other	0.5
1.45626	1.45626	54.8814	54.8814	Cancer cell	to Stroma cell	-1.76933	-2.09317	TUR	14	NCR	1.84776	32.2016	0.2547	15.2189	Other	0.5
1.97919	1.97919	24.3511	24.3511	Cancer cell	to Stroma cell	-1.39935	-2.9721	TUR	15	CR	1.84776	32.2016	0.2547	15.2189	Other	0.5
1.84944	1.84944	29.8401	29.8401	Cancer cell	to Stroma cell	-1.4832	-2.75722	TUR	23	NCR	1.84776	32.2016	0.2547	15.2189	Other	0.5
1.93498	1.93498	22.0733	22.0733	Cancer cell	to Stroma cell	-1.42744	-3.07509	TUR	16	NCR	1.84776	32.2016	0.2547	15.2189	Other	0.5
1.55573	1.55573	48.3674	48.3674	Cancer cell	to Stroma cell	-1.69154	-2.23404	TUR	17	CR	1.84776	32.2016	0.2547	15.2189	Other	0.5
1.97111	1.97111	23.9808	23.9808	Cancer cell	to Stroma cell	-1.40445	-2.9882	TUR	19	CR	1.84776	32.2016	0.2547	15.2189	Other	0.5
1.46171	1.46171	68.6232	68.6232	Cancer cell	to Stroma cell	-1.76496	-1.83835	TUR	22	CR	1.84776	32.2016	0.2547	15.2189	Other	0.5
1.7946	1.7946	25.1293	25.1293	Cancer cell	to Stroma cell	-1.52001	-2.93901	TUR	18	CR	1.84776	32.2016	0.2547	15.2189	Other	0.5
1.60111	1.60111	41.2437	41.2437	Cancer cell	to Stroma cell	-1.6574	-2.40902	TUR	21	CR	1.84776	32.2016	0.2547	15.2189	Other	0.5
1.60649	1.60649	47.0594	47.0594	Cancer cell	to Stroma cell	-1.65341	-2.26435	TUR	20	CR	1.84776	32.2016	0.2547	15.2189	Other	0.5
3.46939	3.46939	12.2387	12.2387	Cancer cell	to Cancer cell	-0.632521	-3.68523	TUR	1	CR	4.20538	10.6716	0.34923	0.713548	Other	0.5
4.38116	4.38116	11.0939	11.0939	Cancer cell	to Cancer cell	-0.24881	-3.78577	TUR	4	NCR	4.20538	10.6716	0.34923	0.713548	Other	0.5
4.31651	4.31651	9.775	9.775	Cancer cell	to Cancer cell	-0.275119	-3.91504	TUR	8	CR	4.20538	10.6716	0.34923	0.713548	Other	0.5
4.7549	4.7549	10.6433	10.6433	Cancer cell	to Cancer cell	-0.0981172	-3.82816	TUR	24	NCR	4.20538	10.6716	0.34923	0.713548	Other	0.5
4.21574	4.21574	9.77734	9.77734	Cancer cell	to Cancer cell	-0.316316	-3.91479	TUR	2	NCR	4.20538	10.6716	0.34923	0.713548	Other	0.5
3.94585	3.94585	9.40448	9.40448	Cancer cell	to Cancer cell	-0.42808	-3.95443	TUR	3	NCR	4.20538	10.6716	0.34923	0.713548	Other	0.5
4.03495	4.03495	10.2891	10.2891	Cancer cell	to Cancer cell	-0.390923	-3.86273	TUR	5	NCR	4.20538	10.6716	0.34923	0.713548	Other	0.5
4.28245	4.28245	11.5137	11.5137	Cancer cell	to Cancer cell	-0.289014	-3.74777	TUR	6	CR	4.20538	10.6716	0.34923	0.713548	Other	0.5
4.67117	4.67117	10.6158	10.6158	Cancer cell	to Cancer cell	-0.131722	-3.8308	TUR	7	CR	4.20538	10.6716	0.34923	0.713548	Other	0.5
3.86056	3.86056	11.1635	11.1635	Cancer cell	to Cancer cell	-0.463922	-3.77938	TUR	9	CR	4.20538	10.6716	0.34923	0.713548	Other	0.5
4.48105	4.48105	11.0787	11.0787	Cancer cell	to Cancer cell	-0.208329	-3.78718	TUR	11	CR	4.20538	10.6716	0.34923	0.713548	Other	0.5
4.00103	4.00103	10.2766	10.2766	Cancer cell	to Cancer cell	-0.405038	-3.86397	TUR	10	NCR	4.20538	10.6716	0.34923	0.713548	Other	0.5
3.80278	3.80278	12.0064	12.0064	Cancer cell	to Cancer cell	-0.488368	-3.70486	TUR	12	NCR	4.20538	10.6716	0.34923	0.713548	Other	0.5
4.10897	4.10897	10.5814	10.5814	Cancer cell	to Cancer cell	-0.360259	-3.83412	TUR	13	CR	4.20538	10.6716	0.34923	0.713548	Other	0.5
4.16757	4.16757	9.83891	9.83891	Cancer cell	to Cancer cell	-0.336101	-3.90839	TUR	14	NCR	4.20538	10.6716	0.34923	0.713548	Other	0.5
3.74694	3.74694	11.0532	11.0532	Cancer cell	to Cancer cell	-0.51213	-3.78953	TUR	15	CR	4.20538	10.6716	0.34923	0.713548	Other	0.5
3.97642	3.97642	11.2563	11.2563	Cancer cell	to Cancer cell	-0.4153	-3.77091	TUR	23	NCR	4.20538	10.6716	0.34923	0.713548	Other	0.5
4.27574	4.27574	11.3175	11.3175	Cancer cell	to Cancer cell	-0.291756	-3.76536	TUR	16	NCR	4.20538	10.6716	0.34923	0.713548	Other	0.5
4.75811	4.75811	10.2037	10.2037	Cancer cell	to Cancer cell	-0.096831	-3.87124	TUR	17	CR	4.20538	10.6716	0.34923	0.713548	Other	0.5
4.6873	4.6873	10.2827	10.2827	Cancer cell	to Cancer cell	-0.125243	-3.86337	TUR	19	CR	4.20538	10.6716	0.34923	0.713548	Other	0.5
4.5199	4.5199	9.98243	9.98243	Cancer cell	to Cancer cell	-0.192632	-3.89361	TUR	22	CR	4.20538	10.6716	0.34923	0.713548	Other	0.5
4.58478	4.58478	10.6796	10.6796	Cancer cell	to Cancer cell	-0.166471	-3.82468	TUR	18	CR	4.20538	10.6716	0.34923	0.713548	Other	0.5
3.9842	3.9842	11.1056	11.1056	Cancer cell	to Cancer cell	-0.412053	-3.78469	TUR	21	CR	4.20538	10.6716	0.34923	0.713548	Other	0.5
3.90166	3.90166	10.4845	10.4845	Cancer cell	to Cancer cell	-0.446613	-3.84352	TUR	20	CR	4.20538	10.6716	0.34923	0.713548	Other	0.5
2.16283	2.16283	224.446	224.446	Macrophages	to B-cell	-1.28746	-0.20515	TUR	1	CR	1.48983	109.724	0.459416	84.9657	Other	0.5
1.65727	1.65727	31.4304	31.4304	Macrophages	to B-cell	-1.61622	-2.70191	TUR	4	NCR	1.48983	109.724	0.459416	84.9657	Other	0.5
0.795963	0.795963	399.146	399.146	Macrophages	to B-cell	-2.44784	1.37566	TUR	8	CR	1.48983	109.724	0.459416	84.9657	Other	0.5
1.21214	1.21214	64.2105	64.2105	Macrophages	to B-cell	-1.98098	-1.91499	TUR	24	NCR	1.48983	109.724	0.459416	84.9657	Other	0.5
1.09973	1.09973	132.782	132.782	Macrophages	to B-cell	-2.09101	-1.01725	TUR	2	NCR	1.48983	109.724	0.459416	84.9657	Other	0.5
1.56519	1.56519	24.0477	24.0477	Macrophages	to B-cell	-1.68436	-2.98528	TUR	3	NCR	1.48983	109.724	0.459416	84.9657	Other	0.5
1.18811	1.18811	118.882	118.882	Macrophages	to B-cell	-2.00374	-1.16498	TUR	5	NCR	1.48983	109.724	0.459416	84.9657	Other	0.5
1.37022	1.37022	172.157	172.157	Macrophages	to B-cell	-1.84024	-0.644126	TUR	6	CR	1.48983	109.724	0.459416	84.9657	Other	0.5
1.23196	1.23196	59.6067	59.6067	Macrophages	to B-cell	-1.9625	-1.9999	TUR	7	CR	1.48983	109.724	0.459416	84.9657	Other	0.5
1.04742	1.04742	105.109	105.109	Macrophages	to B-cell	-2.14561	-1.32361	TUR	9	CR	1.48983	109.724	0.459416	84.9657	Other	0.5
1.33958	1.33958	111.278	111.278	Macrophages	to B-cell	-1.86641	-1.25083	TUR	11	CR	1.48983	109.724	0.459416	84.9657	Other	0.5
1.23031	1.23031	85.7159	85.7159	Macrophages	to B-cell	-1.96403	-1.57551	TUR	10	NCR	1.48983	109.724	0.459416	84.9657	Other	0.5
1.45601	1.45601	67.6114	67.6114	Macrophages	to B-cell	-1.76953	-1.85555	TUR	12	NCR	1.48983	109.724	0.459416	84.9657	Other	0.5
1.31068	1.31068	60.2443	60.2443	Macrophages	to B-cell	-1.89155	-1.98781	TUR	13	CR	1.48983	109.724	0.459416	84.9657	Other	0.5
1.2987	1.2987	43.0961	43.0961	Macrophages	to B-cell	-1.90211	-2.36104	TUR	14	NCR	1.48983	109.724	0.459416	84.9657	Other	0.5
1.54434	1.54434	159.895	159.895	Macrophages	to B-cell	-1.70024	-0.754737	TUR	15	CR	1.48983	109.724	0.459416	84.9657	Other	0.5
1.11987	1.11987	108.183	108.183	Macrophages	to B-cell	-2.07061	-1.28698	TUR	23	NCR	1.48983	109.724	0.459416	84.9657	Other	0.5
2.3659	2.3659	228.456	228.456	Macrophages	to B-cell	-1.17147	-0.172781	TUR	16	NCR	1.48983	109.724	0.459416	84.9657	Other	0.5
1.76409	1.76409	181.43	181.43	Macrophages	to B-cell	-1.54087	-0.562971	TUR	17	CR	1.48983	109.724	0.459416	84.9657	Other	0.5
1.77801	1.77801	216.483	216.483	Macrophages	to B-cell	-1.53132	-0.269759	TUR	19	CR	1.48983	109.724	0.459416	84.9657	Other	0.5
1.73824	1.73824	135.441	135.441	Macrophages	to B-cell	-1.55877	-0.990152	TUR	22	CR	1.48983	109.724	0.459416	84.9657	Other	0.5
1.36123	1.36123	156.973	156.973	Macrophages	to B-cell	-1.84787	-0.781731	TUR	18	CR	1.48983	109.724	0.459416	84.9657	Other	0.5
2.87697	2.87697	233.324	233.324	Macrophages	to B-cell	-0.906598	-0.133606	TUR	21	CR	1.48983	109.724	0.459416	84.9657	Other	0.5
1.24119	1.24119	97.1646	97.1646	Macrophages	to B-cell	-1.95399	-1.42212	TUR	20	CR	1.48983	109.724	0.459416	84.9657	Other	0.5
2.20478	2.20478	20.9118	20.9118	Macrophages	to Stroma cell	-1.26288	-3.13157	TUR	1	CR	2.25774	19.0741	0.561013	17.4957	Other	0.5
2.40656	2.40656	15.2696	15.2696	Macrophages	to Stroma cell	-1.14909	-3.45773	TUR	4	NCR	2.25774	19.0741	0.561013	17.4957	Other	0.5
1.16352	1.16352	47.4785	47.4785	Macrophages	to Stroma cell	-2.02744	-2.25456	TUR	8	CR	2.25774	19.0741	0.561013	17.4957	Other	0.5
3.36886	3.36886	10.7331	10.7331	Macrophages	to Stroma cell	-0.677201	-3.81957	TUR	24	NCR	2.25774	19.0741	0.561013	17.4957	Other	0.5
2.85257	2.85257	12.2973	12.2973	Macrophages	to Stroma cell	-0.918532	-3.68033	TUR	2	NCR	2.25774	19.0741	0.561013	17.4957	Other	0.5
2.25516	2.25516	15.2415	15.2415	Macrophages	to Stroma cell	-1.23381	-3.45963	TUR	3	NCR	2.25774	19.0741	0.561013	17.4957	Other	0.5
2.90463	2.90463	11.9265	11.9265	Macrophages	to Stroma cell	-0.893137	-3.7117	TUR	5	NCR	2.25774	19.0741	0.561013	17.4957	Other	0.5
1.86611	1.86611	34.7713	34.7713	Macrophages	to Stroma cell	-1.47218	-2.59374	TUR	6	CR	2.25774	19.0741	0.561013	17.4957	Other	0.5
2.23078	2.23078	15.1588	15.1588	Macrophages	to Stroma cell	-1.24782	-3.46524	TUR	7	CR	2.25774	19.0741	0.561013	17.4957	Other	0.5
2.71555	2.71555	13.0633	13.0633	Macrophages	to Stroma cell	-0.986747	-3.61833	TUR	9	CR	2.25774	19.0741	0.561013	17.4957	Other	0.5
2.50098	2.50098	13.6413	13.6413	Macrophages	to Stroma cell	-1.09809	-3.57385	TUR	11	CR	2.25774	19.0741	0.561013	17.4957	Other	0.5
2.098	2.098	17.2769	17.2769	Macrophages	to Stroma cell	-1.32613	-3.33007	TUR	10	NCR	2.25774	19.0741	0.561013	17.4957	Other	0.5
1.9876	1.9876	17.4776	17.4776	Macrophages	to Stroma cell	-1.39406	-3.31811	TUR	12	NCR	2.25774	19.0741	0.561013	17.4957	Other	0.5
1.44604	1.44604	29.8099	29.8099	Macrophages	to Stroma cell	-1.77757	-2.7583	TUR	13	CR	2.25774	19.0741	0.561013	17.4957	Other	0.5
2.9043	2.9043	11.7643	11.7643	Macrophages	to Stroma cell	-0.893295	-3.72573	TUR	14	NCR	2.25774	19.0741	0.561013	17.4957	Other	0.5
2.57506	2.57506	12.247	12.247	Macrophages	to Stroma cell	-1.05897	-3.68453	TUR	15	CR	2.25774	19.0741	0.561013	17.4957	Other	0.5
3.07555	3.07555	11.5579	11.5579	Macrophages	to Stroma cell	-0.811576	-3.74385	TUR	23	NCR	2.25774	19.0741	0.561013	17.4957	Other	0.5
2.48674	2.48674	15.8815	15.8815	Macrophages	to Stroma cell	-1.10569	-3.41717	TUR	16	NCR	2.25774	19.0741	0.561013	17.4957	Other	0.5
1.61214	1.61214	57.9523	57.9523	Macrophages	to Stroma cell	-1.64922	-2.0318	TUR	17	CR	2.25774	19.0741	0.561013	17.4957	Other	0.5
2.3879	2.3879	13.7917	13.7917	Macrophages	to Stroma cell	-1.15933	-3.56257	TUR	19	CR	2.25774	19.0741	0.561013	17.4957	Other	0.5
1.80269	1.80269	82.5978	82.5978	Macrophages	to Stroma cell	-1.51452	-1.62007	TUR	22	CR	2.25774	19.0741	0.561013	17.4957	Other	0.5
2.18761	2.18761	15.1536	15.1536	Macrophages	to Stroma cell	-1.2729	-3.4656	TUR	18	CR	2.25774	19.0741	0.561013	17.4957	Other	0.5
1.48902	1.48902	32.1728	32.1728	Macrophages	to Stroma cell	-1.74324	-2.67698	TUR	21	CR	2.25774	19.0741	0.561013	17.4957	Other	0.5
1.66369	1.66369	20.5454	20.5454	Macrophages	to Stroma cell	-1.61158	-3.15001	TUR	20	CR	2.25774	19.0741	0.561013	17.4957	Other	0.5
1.45781	1.45781	71.7268	71.7268	Stroma cell	to Macrophages	-1.76808	-1.7869	TUR	1	CR	1.67837	59.4539	0.159797	49.1393	Other	0.5
1.84936	1.84936	32.3749	32.3749	Stroma cell	to Macrophages	-1.48326	-2.67028	TUR	4	NCR	1.67837	59.4539	0.159797	49.1393	Other	0.5
1.67382	1.67382	104.928	104.928	Stroma cell	to Macrophages	-1.60429	-1.32579	TUR	8	CR	1.67837	59.4539	0.159797	49.1393	Other	0.5
1.71878	1.71878	35.4112	35.4112	Stroma cell	to Macrophages	-1.57238	-2.57412	TUR	24	NCR	1.67837	59.4539	0.159797	49.1393	Other	0.5
1.88951	1.88951	201.228	201.228	Stroma cell	to Macrophages	-1.45684	-0.39524	TUR	2	NCR	1.67837	59.4539	0.159797	49.1393	Other	0.5
1.64051	1.64051	203.786	203.786	Stroma cell	to Macrophages	-1.62839	-0.374015	TUR	3	NCR	1.67837	59.4539	0.159797	49.1393	Other	0.5
1.51398	1.51398	95.4187	95.4187	Stroma cell	to Macrophages	-1.72368	-1.44458	TUR	5	NCR	1.67837	59.4539	0.159797	49.1393	Other	0.5
1.42124	1.42124	59.0879	59.0879	Stroma cell	to Macrophages	-1.79776	-2.00982	TUR	6	CR	1.67837	59.4539	0.159797	49.1393	Other	0.5
1.78525	1.78525	31.384	31.384	Stroma cell	to Macrophages	-1.52637	-2.70349	TUR	7	CR	1.67837	59.4539	0.159797	49.1393	Other	0.5
1.65829	1.65829	45.7353	45.7353	Stroma cell	to Macrophages	-1.61548	-2.29581	TUR	9	CR	1.67837	59.4539	0.159797	49.1393	Other	0.5
1.60638	1.60638	40.3409	40.3409	Stroma cell	to Macrophages	-1.65349	-2.43312	TUR	11	CR	1.67837	59.4539	0.159797	49.1393	Other	0.5
1.40611	1.40611	35.5634	35.5634	Stroma cell	to Macrophages	-1.81023	-2.56951	TUR	10	NCR	1.67837	59.4539	0.159797	49.1393	Other	0.5
1.9607	1.9607	28.348	28.348	Stroma cell	to Macrophages	-1.41104	-2.81168	TUR	12	NCR	1.67837	59.4539	0.159797	49.1393	Other	0.5
1.54434	1.54434	77.1168	77.1168	Stroma cell	to Macrophages	-1.70024	-1.70177	TUR	13	CR	1.67837	59.4539	0.159797	49.1393	Other	0.5
1.60652	1.60652	68.4446	68.4446	Stroma cell	to Macrophages	-1.65339	-1.84137	TUR	14	NCR	1.67837	59.4539	0.159797	49.1393	Other	0.5
1.97448	1.97448	26.9698	26.9698	Stroma cell	to Macrophages	-1.40232	-2.86444	TUR	15	CR	1.67837	59.4539	0.159797	49.1393	Other	0.5
1.71598	1.71598	35.0285	35.0285	Stroma cell	to Macrophages	-1.57434	-2.58581	TUR	23	NCR	1.67837	59.4539	0.159797	49.1393	Other	0.5
1.69107	1.69107	52.5329	52.5329	Stroma cell	to Macrophages	-1.59197	-2.14216	TUR	16	NCR	1.67837	59.4539	0.159797	49.1393	Other	0.5
1.69014	1.69014	141.424	141.424	Stroma cell	to Macrophages	-1.59263	-0.93038	TUR	17	CR	1.67837	59.4539	0.159797	49.1393	Other	0.5
1.563	1.563	62.7327	62.7327	Stroma cell	to Macrophages	-1.68602	-1.94166	TUR	19	CR	1.67837	59.4539	0.159797	49.1393	Other	0.5
1.88864	1.88864	91.2207	91.2207	Stroma cell	to Macrophages	-1.45741	-1.49989	TUR	22	CR	1.67837	59.4539	0.159797	49.1393	Other	0.5
1.78816	1.78816	48.9595	48.9595	Stroma cell	to Macrophages	-1.52439	-2.22056	TUR	18	CR	1.67837	59.4539	0.159797	49.1393	Other	0.5
1.68357	1.68357	48.8	48.8	Stroma cell	to Macrophages	-1.59731	-2.22418	TUR	21	CR	1.67837	59.4539	0.159797	49.1393	Other	0.5
1.55332	1.55332	64.505	64.505	Stroma cell	to Macrophages	-1.69338	-1.90974	TUR	20	CR	1.67837	59.4539	0.159797	49.1393	Other	0.5
2.77735	2.77735	15.3295	15.3295	T-helper	to Cancer cell	-0.955724	-3.45369	TUR	1	CR	1.98795	24.5061	0.616801	22.7524	Other	0.5
1.81752	1.81752	25.8283	25.8283	T-helper	to Cancer cell	-1.50452	-2.9101	TUR	4	NCR	1.98795	24.5061	0.616801	22.7524	Other	0.5
1.49288	1.49288	24.6662	24.6662	T-helper	to Cancer cell	-1.7402	-2.95858	TUR	8	CR	1.98795	24.5061	0.616801	22.7524	Other	0.5
1.62165	1.62165	19.5936	19.5936	T-helper	to Cancer cell	-1.64221	-3.19943	TUR	24	NCR	1.98795	24.5061	0.616801	22.7524	Other	0.5
1.90927	1.90927	25.216	25.216	T-helper	to Cancer cell	-1.444	-2.93538	TUR	2	NCR	1.98795	24.5061	0.616801	22.7524	Other	0.5
1.87207	1.87207	21.1618	21.1618	T-helper	to Cancer cell	-1.46826	-3.11916	TUR	3	NCR	1.98795	24.5061	0.616801	22.7524	Other	0.5
1.35495	1.35495	77.1806	77.1806	T-helper	to Cancer cell	-1.85323	-1.7008	TUR	5	NCR	1.98795	24.5061	0.616801	22.7524	Other	0.5
2.9373	2.9373	12.3275	12.3275	T-helper	to Cancer cell	-0.877336	-3.67781	TUR	6	CR	1.98795	24.5061	0.616801	22.7524	Other	0.5
1.87182	1.87182	19.0454	19.0454	T-helper	to Cancer cell	-1.46843	-3.22895	TUR	7	CR	1.98795	24.5061	0.616801	22.7524	Other	0.5
1.66544	1.66544	26.225	26.225	T-helper	to Cancer cell	-1.61032	-2.89402	TUR	9	CR	1.98795	24.5061	0.616801	22.7524	Other	0.5
1.90388	1.90388	18.1353	18.1353	T-helper	to Cancer cell	-1.44749	-3.2798	TUR	11	CR	1.98795	24.5061	0.616801	22.7524	Other	0.5
2.63546	2.63546	12.7802	12.7802	T-helper	to Cancer cell	-1.02762	-3.64082	TUR	10	NCR	1.98795	24.5061	0.616801	22.7524	Other	0.5
1.8635	1.8635	21.2052	21.2052	T-helper	to Cancer cell	-1.4739	-3.11703	TUR	12	NCR	1.98795	24.5061	0.616801	22.7524	Other	0.5
1.23713	1.23713	52.976	52.976	T-helper	to Cancer cell	-1.95773	-2.13277	TUR	13	CR	1.98795	24.5061	0.616801	22.7524	Other	0.5
1.40715	1.40715	63.3659	63.3659	T-helper	to Cancer cell	-1.80936	-1.93017	TUR	14	NCR	1.98795	24.5061	0.616801	22.7524	Other	0.5
1.67517	1.67517	31.3881	31.3881	T-helper	to Cancer cell	-1.60333	-2.70335	TUR	15	CR	1.98795	24.5061	0.616801	22.7524	Other	0.5
1.40981	1.40981	95.9913	95.9913	T-helper	to Cancer cell	-1.80717	-1.43718	TUR	23	NCR	1.98795	24.5061	0.616801	22.7524	Other	0.5
1.75101	1.75101	32.8391	32.8391	T-helper	to Cancer cell	-1.5499	-2.65505	TUR	16	NCR	1.98795	24.5061	0.616801	22.7524	Other	0.5
1.27549	1.27549	59.9832	59.9832	T-helper	to Cancer cell	-1.9228	-1.99275	TUR	17	CR	1.98795	24.5061	0.616801	22.7524	Other	0.5
3.62869	3.62869	12.0934	12.0934	T-helper	to Cancer cell	-0.562934	-3.69746	TUR	19	CR	1.98795	24.5061	0.616801	22.7524	Other	0.5
2.99421	2.99421	11.8487	11.8487	T-helper	to Cancer cell	-0.850054	-3.71841	TUR	22	CR	1.98795	24.5061	0.616801	22.7524	Other	0.5
2.4423	2.4423	13.3584	13.3584	T-helper	to Cancer cell	-1.12963	-3.59538	TUR	18	CR	1.98795	24.5061	0.616801	22.7524	Other	0.5
2.00676	2.00676	15.1396	15.1396	T-helper	to Cancer cell	-1.38207	-3.46655	TUR	21	CR	1.98795	24.5061	0.616801	22.7524	Other	0.5
2.15994	2.15994	15.983	15.983	T-helper	to Cancer cell	-1.28917	-3.4106	TUR	20	CR	1.98795	24.5061	0.616801	22.7524	Other	0.5
1.58703	1.58703	87.5873	87.5873	Cancer cell	to T-helper	-1.66791	-1.54939	TUR	1	CR	1.83938	60.0964	0.203503	42.3583	Other	0.5
1.96695	1.96695	45.3661	45.3661	Cancer cell	to T-helper	-1.40708	-2.30473	TUR	4	NCR	1.83938	60.0964	0.203503	42.3583	Other	0.5
1.75213	1.75213	55.202	55.202	Cancer cell	to T-helper	-1.54912	-2.08662	TUR	8	CR	1.83938	60.0964	0.203503	42.3583	Other	0.5
2.11377	2.11377	30.4689	30.4689	Cancer cell	to T-helper	-1.31664	-2.73503	TUR	24	NCR	1.83938	60.0964	0.203503	42.3583	Other	0.5
1.75018	1.75018	53.2202	53.2202	Cancer cell	to T-helper	-1.55048	-2.12763	TUR	2	NCR	1.83938	60.0964	0.203503	42.3583	Other	0.5
2.06331	2.06331	34.6751	34.6751	Cancer cell	to T-helper	-1.34718	-2.59671	TUR	3	NCR	1.83938	60.0964	0.203503	42.3583	Other	0.5
1.88809	1.88809	71.0624	71.0624	Cancer cell	to T-helper	-1.45777	-1.79775	TUR	5	NCR	1.83938	60.0964	0.203503	42.3583	Other	0.5
1.82492	1.82492	51.5494	51.5494	Cancer cell	to T-helper	-1.49955	-2.16326	TUR	6	CR	1.83938	60.0964	0.203503	42.3583	Other	0.5
1.95569	1.95569	44.3706	44.3706	Cancer cell	to T-helper	-1.41422	-2.3291	TUR	7	CR	1.83938	60.0964	0.203503	42.3583	Other	0.5
1.7652	1.7652	52.5984	52.5984	Cancer cell	to T-helper	-1.5401	-2.14077	TUR	9	CR	1.83938	60.0964	0.203503	42.3583	Other	0.5
1.92244	1.92244	58.7773	58.7773	Cancer cell	to T-helper	-1.4355	-2.01579	TUR	11	CR	1.83938	60.0964	0.203503	42.3583	Other	0.5
1.75338	1.75338	35.991	35.991	Cancer cell	to T-helper	-1.54826	-2.55663	TUR	10	NCR	1.83938	60.0964	0.203503	42.3583	Other	0.5
1.85241	1.85241	39.8626	39.8626	Cancer cell	to T-helper	-1.48123	-2.44609	TUR	12	NCR	1.83938	60.0964	0.203503	42.3583	Other	0.5
1.54135	1.54135	75.6768	75.6768	Cancer cell	to T-helper	-1.70253	-1.72402	TUR	13	CR	1.83938	60.0964	0.203503	42.3583	Other	0.5
1.76692	1.76692	74.1527	74.1527	Cancer cell	to T-helper	-1.53893	-1.74795	TUR	14	NCR	1.83938	60.0964	0.203503	42.3583	Other	0.5
1.86516	1.86516	72.9437	72.9437	Cancer cell	to T-helper	-1.47281	-1.76723	TUR	15	CR	1.83938	60.0964	0.203503	42.3583	Other	0.5
1.91234	1.91234	104.799	104.799	Cancer cell	to T-helper	-1.44201	-1.32735	TUR	23	NCR	1.83938	60.0964	0.203503	42.3583	Other	0.5
2.45635	2.45635	233.82	233.82	Cancer cell	to T-helper	-1.12203	-0.129619	TUR	16	NCR	1.83938	60.0964	0.203503	42.3583	Other	0.5
1.75001	1.75001	125.637	125.637	Cancer cell	to T-helper	-1.55059	-1.09183	TUR	17	CR	1.83938	60.0964	0.203503	42.3583	Other	0.5
1.72922	1.72922	60.6436	60.6436	Cancer cell	to T-helper	-1.56506	-1.9803	TUR	19	CR	1.83938	60.0964	0.203503	42.3583	Other	0.5
2.01013	2.01013	24.5103	24.5103	Cancer cell	to T-helper	-1.37998	-2.96525	TUR	22	CR	1.83938	60.0964	0.203503	42.3583	Other	0.5
1.75574	1.75574	66.205	66.205	Cancer cell	to T-helper	-1.54663	-1.87982	TUR	18	CR	1.83938	60.0964	0.203503	42.3583	Other	0.5
1.69326	1.69326	78.9545	78.9545	Cancer cell	to T-helper	-1.59041	-1.67387	TUR	21	CR	1.83938	60.0964	0.203503	42.3583	Other	0.5
1.46906	1.46906	56.5654	56.5654	Cancer cell	to T-helper	-1.75908	-2.05915	TUR	20	CR	1.83938	60.0964	0.203503	42.3583	Other	0.5
2.23481	2.23481	18.5531	18.5531	B-cell	to Cancer cell	-1.2455	-3.25616	TUR	1	CR	1.93577	41.6841	1.05049	43.9916	Other	0.5
1.69647	1.69647	31.8818	31.8818	B-cell	to Cancer cell	-1.58813	-2.68669	TUR	4	NCR	1.93577	41.6841	1.05049	43.9916	Other	0.5
2.55977	2.55977	38.899	38.899	B-cell	to Cancer cell	-1.06698	-2.47265	TUR	8	CR	1.93577	41.6841	1.05049	43.9916	Other	0.5
1.13114	1.13114	144.099	144.099	B-cell	to Cancer cell	-2.05932	-0.90415	TUR	24	NCR	1.93577	41.6841	1.05049	43.9916	Other	0.5
1.80716	1.80716	36.4195	36.4195	B-cell	to Cancer cell	-1.51151	-2.54388	TUR	2	NCR	1.93577	41.6841	1.05049	43.9916	Other	0.5
1.48473	1.48473	40.7244	40.7244	B-cell	to Cancer cell	-1.74663	-2.42282	TUR	3	NCR	1.93577	41.6841	1.05049	43.9916	Other	0.5
1.52083	1.52083	128.785	128.785	B-cell	to Cancer cell	-1.71835	-1.05864	TUR	5	NCR	1.93577	41.6841	1.05049	43.9916	Other	0.5
6.42335	6.42335	14.1758	14.1758	B-cell	to Cancer cell	0.585515	-3.53431	TUR	6	CR	1.93577	41.6841	1.05049	43.9916	Other	0.5
1.42756	1.42756	51.7021	51.7021	B-cell	to Cancer cell	-1.79259	-2.15996	TUR	7	CR	1.93577	41.6841	1.05049	43.9916	Other	0.5
1.39498	1.39498	161.997	161.997	B-cell	to Cancer cell	-1.81947	-0.735481	TUR	9	CR	1.93577	41.6841	1.05049	43.9916	Other	0.5
1.91788	1.91788	20.2792	20.2792	B-cell	to Cancer cell	-1.43844	-3.16361	TUR	11	CR	1.93577	41.6841	1.05049	43.9916	Other	0.5
1.30936	1.30936	66.4422	66.4422	B-cell	to Cancer cell	-1.89271	-1.87569	TUR	10	NCR	1.93577	41.6841	1.05049	43.9916	Other	0.5
1.8951	1.8951	23.5371	23.5371	B-cell	to Cancer cell	-1.45319	-3.00781	TUR	12	NCR	1.93577	41.6841	1.05049	43.9916	Other	0.5
1.19926	1.19926	58.3823	58.3823	B-cell	to Cancer cell	-1.99314	-2.02343	TUR	13	CR	1.93577	41.6841	1.05049	43.9916	Other	0.5
1.67618	1.67618	89.1607	89.1607	B-cell	to Cancer cell	-1.60261	-1.52776	TUR	14	NCR	1.93577	41.6841	1.05049	43.9916	Other	0.5
1.7852	1.7852	28.5862	28.5862	B-cell	to Cancer cell	-1.52641	-2.80281	TUR	15	CR	1.93577	41.6841	1.05049	43.9916	Other	0.5
1.41056	1.41056	104.86	104.86	B-cell	to Cancer cell	-1.80654	-1.32661	TUR	23	NCR	1.93577	41.6841	1.05049	43.9916	Samp C	1
1.47223	1.47223	39.4711	39.4711	B-cell	to Cancer cell	-1.75655	-2.45681	TUR	16	NCR	1.93577	41.6841	1.05049	43.9916	Other	0.5
1.67595	1.67595	108.644	108.644	B-cell	to Cancer cell	-1.60277	-1.28154	TUR	17	CR	1.93577	41.6841	1.05049	43.9916	Other	0.5
2.93165	2.93165	12.4347	12.4347	B-cell	to Cancer cell	-0.880064	-3.66894	TUR	19	CR	1.93577	41.6841	1.05049	43.9916	Other	0.5
2.41406	2.41406	13.7323	13.7323	B-cell	to Cancer cell	-1.14499	-3.56701	TUR	22	CR	1.93577	41.6841	1.05049	43.9916	Other	0.5
1.39274	1.39274	50.9096	50.9096	B-cell	to Cancer cell	-1.82133	-2.17717	TUR	18	CR	1.93577	41.6841	1.05049	43.9916	Other	0.5
1.83185	1.83185	21.0036	21.0036	B-cell	to Cancer cell	-1.49492	-3.127	TUR	21	CR	1.93577	41.6841	1.05049	43.9916	Other	0.5
1.86561	1.86561	25.9942	25.9942	B-cell	to Cancer cell	-1.47251	-2.90335	TUR	20	CR	1.93577	41.6841	1.05049	43.9916	Other	0.5
2.97078	2.97078	14.5033	14.5033	CD8 T-cell	to Cancer cell	-0.861252	-3.5108	TUR	1	CR	2.3637	19.3711	0.855406	19.0555	Other	0.5
1.94619	1.94619	18.8246	18.8246	CD8 T-cell	to Cancer cell	-1.42027	-3.24107	TUR	4	NCR	2.3637	19.3711	0.855406	19.0555	Other	0.5
2.18081	2.18081	13.2752	13.2752	CD8 T-cell	to Cancer cell	-1.27689	-3.6018	TUR	8	CR	2.3637	19.3711	0.855406	19.0555	Other	0.5
1.10198	1.10198	52.9173	52.9173	CD8 T-cell	to Cancer cell	-2.08872	-2.13401	TUR	24	NCR	2.3637	19.3711	0.855406	19.0555	Other	0.5
1.82837	1.82837	22.9075	22.9075	CD8 T-cell	to Cancer cell	-1.49724	-3.03625	TUR	2	NCR	2.3637	19.3711	0.855406	19.0555	Other	0.5
2.04311	2.04311	14.5467	14.5467	CD8 T-cell	to Cancer cell	-1.35957	-3.50772	TUR	3	NCR	2.3637	19.3711	0.855406	19.0555	Other	0.5
1.22429	1.22429	65.1109	65.1109	CD8 T-cell	to Cancer cell	-1.96963	-1.899	TUR	5	NCR	2.3637	19.3711	0.855406	19.0555	Other	0.5
3.95855	3.95855	11.6025	11.6025	CD8 T-cell	to Cancer cell	-0.422768	-3.73991	TUR	6	CR	2.3637	19.3711	0.855406	19.0555	Other	0.5
3.47464	3.47464	11.1103	11.1103	CD8 T-cell	to Cancer cell	-0.630205	-3.78427	TUR	7	CR	2.3637	19.3711	0.855406	19.0555	Other	0.5
1.90665	1.90665	20.2201	20.2201	CD8 T-cell	to Cancer cell	-1.4457	-3.16665	TUR	9	CR	2.3637	19.3711	0.855406	19.0555	Other	0.5
2.23765	2.23765	16.267	16.267	CD8 T-cell	to Cancer cell	-1.24386	-3.39239	TUR	11	CR	2.3637	19.3711	0.855406	19.0555	Other	0.5
2.76018	2.76018	12.7083	12.7083	CD8 T-cell	to Cancer cell	-0.9643	-3.64661	TUR	10	NCR	2.3637	19.3711	0.855406	19.0555	Other	0.5
2.11152	2.11152	17.4873	17.4873	CD8 T-cell	to Cancer cell	-1.31799	-3.31753	TUR	12	NCR	2.3637	19.3711	0.855406	19.0555	Other	0.5
1.55738	1.55738	21.9307	21.9307	CD8 T-cell	to Cancer cell	-1.69029	-3.08187	TUR	13	CR	2.3637	19.3711	0.855406	19.0555	Other	0.5
1.25543	1.25543	61.7718	61.7718	CD8 T-cell	to Cancer cell	-1.94095	-1.95929	TUR	14	NCR	2.3637	19.3711	0.855406	19.0555	Other	0.5
1.56265	1.56265	30.2484	30.2484	CD8 T-cell	to Cancer cell	-1.68628	-2.74276	TUR	15	CR	2.3637	19.3711	0.855406	19.0555	Other	0.5
1.35703	1.35703	74.5796	74.5796	CD8 T-cell	to Cancer cell	-1.85145	-1.74121	TUR	23	NCR	2.3637	19.3711	0.855406	19.0555	Other	0.5
1.85509	1.85509	25.4486	25.4486	CD8 T-cell	to Cancer cell	-1.47946	-2.92571	TUR	16	NCR	2.3637	19.3711	0.855406	19.0555	Other	0.5
3.5789	3.5789	10.169	10.169	CD8 T-cell	to Cancer cell	-0.584534	-3.87472	TUR	17	CR	2.3637	19.3711	0.855406	19.0555	Other	0.5
3.40496	3.40496	11.8833	11.8833	CD8 T-cell	to Cancer cell	-0.661085	-3.71542	TUR	19	CR	2.3637	19.3711	0.855406	19.0555	Other	0.5
3.36094	3.36094	11.4597	11.4597	CD8 T-cell	to Cancer cell	-0.680751	-3.75258	TUR	22	CR	2.3637	19.3711	0.855406	19.0555	Other	0.5
2.73257	2.73257	12.7453	12.7453	CD8 T-cell	to Cancer cell	-0.978158	-3.64362	TUR	18	CR	2.3637	19.3711	0.855406	19.0555	Other	0.5
3.15187	3.15187	11.6018	11.6018	CD8 T-cell	to Cancer cell	-0.775982	-3.73997	TUR	21	CR	2.3637	19.3711	0.855406	19.0555	Other	0.5
3.16716	3.16716	12.4803	12.4803	CD8 T-cell	to Cancer cell	-0.768904	-3.66518	TUR	20	CR	2.3637	19.3711	0.855406	19.0555	Other	0.5
3.00366	3.00366	248.037	248.037	Cancer cell	to B-cell	-0.845557	-0.0157058	TUR	1	CR	2.00196	150.943	0.460125	58.1382	Other	0.5
1.81489	1.81489	43.4946	43.4946	Cancer cell	to B-cell	-1.50629	-2.35096	TUR	4	NCR	2.00196	150.943	0.460125	58.1382	Other	0.5
2.33088	2.33088	201.762	201.762	Cancer cell	to B-cell	-1.19096	-0.390805	TUR	8	CR	2.00196	150.943	0.460125	58.1382	Other	0.5
1.82201	1.82201	91.6848	91.6848	Cancer cell	to B-cell	-1.5015	-1.49368	TUR	24	NCR	2.00196	150.943	0.460125	58.1382	Other	0.5
1.52137	1.52137	163.382	163.382	Cancer cell	to B-cell	-1.71793	-0.72286	TUR	2	NCR	2.00196	150.943	0.460125	58.1382	Other	0.5
1.46021	1.46021	57.3936	57.3936	Cancer cell	to B-cell	-1.76616	-2.04275	TUR	3	NCR	2.00196	150.943	0.460125	58.1382	Other	0.5
2.11521	2.11521	183.125	183.125	Cancer cell	to B-cell	-1.31578	-0.548342	TUR	5	NCR	2.00196	150.943	0.460125	58.1382	Other	0.5
1.92073	1.92073	191.608	191.608	Cancer cell	to B-cell	-1.4366	-0.475919	TUR	6	CR	2.00196	150.943	0.460125	58.1382	Other	0.5
1.7423	1.7423	127.188	127.188	Cancer cell	to B-cell	-1.55594	-1.0754	TUR	7	CR	2.00196	150.943	0.460125	58.1382	Other	0.5
1.9203	1.9203	195.455	195.455	Cancer cell	to B-cell	-1.43687	-0.443485	TUR	9	CR	2.00196	150.943	0.460125	58.1382	Other	0.5
1.84238	1.84238	155.055	155.055	Cancer cell	to B-cell	-1.4879	-0.799605	TUR	11	CR	2.00196	150.943	0.460125	58.1382	Other	0.5
1.54313	1.54313	140.036	140.036	Cancer cell	to B-cell	-1.70117	-0.944101	TUR	10	NCR	2.00196	150.943	0.460125	58.1382	Other	0.5
1.61125	1.61125	101.86	101.86	Cancer cell	to B-cell	-1.64988	-1.3632	TUR	12	NCR	2.00196	150.943	0.460125	58.1382	Other	0.5
1.545	1.545	79.1879	79.1879	Cancer cell	to B-cell	-1.69973	-1.67036	TUR	13	CR	2.00196	150.943	0.460125	58.1382	Other	0.5
1.93057	1.93057	197.467	197.467	Cancer cell	to B-cell	-1.43027	-0.426618	TUR	14	NCR	2.00196	150.943	0.460125	58.1382	Other	0.5
1.77414	1.77414	165.94	165.94	Cancer cell	to B-cell	-1.53397	-0.699695	TUR	15	CR	2.00196	150.943	0.460125	58.1382	Other	0.5
2.21219	2.21219	204.73	204.73	Cancer cell	to B-cell	-1.25858	-0.366196	TUR	23	NCR	2.00196	150.943	0.460125	58.1382	Samp D	1
3.1009	3.1009	250.858	250.858	Cancer cell	to B-cell	-0.799697	0.00686516	TUR	16	NCR	2.00196	150.943	0.460125	58.1382	Other	0.5
1.95137	1.95137	180.381	180.381	Cancer cell	to B-cell	-1.41697	-0.572056	TUR	17	CR	2.00196	150.943	0.460125	58.1382	Other	0.5
2.69995	2.69995	237.691	237.691	Cancer cell	to B-cell	-0.994649	-0.0985525	TUR	19	CR	2.00196	150.943	0.460125	58.1382	Other	0.5
1.83873	1.83873	133.901	133.901	Cancer cell	to B-cell	-1.49032	-1.00581	TUR	22	CR	2.00196	150.943	0.460125	58.1382	Other	0.5
2.1185	2.1185	199.568	199.568	Cancer cell	to B-cell	-1.31381	-0.409068	TUR	18	CR	2.00196	150.943	0.460125	58.1382	Other	0.5
2.66655	2.66655	232.09	232.09	Cancer cell	to B-cell	-1.01166	-0.143526	TUR	21	CR	2.00196	150.943	0.460125	58.1382	Other	0.5
1.5609	1.5609	152.936	152.936	Cancer cell	to B-cell	-1.68761	-0.819485	TUR	20	CR	2.00196	150.943	0.460125	58.1382	Other	0.5
1.64931	1.64931	120.822	120.822	Cancer cell	to CD8 T-cell	-1.62198	-1.14369	TUR	1	CR	1.83063	59.9194	0.136535	46.9298	Other	0.5
1.88874	1.88874	46.3815	46.3815	Cancer cell	to CD8 T-cell	-1.45734	-2.28036	TUR	4	NCR	1.83063	59.9194	0.136535	46.9298	Other	0.5
1.83322	1.83322	32.016	32.016	Cancer cell	to CD8 T-cell	-1.494	-2.6822	TUR	8	CR	1.83063	59.9194	0.136535	46.9298	Other	0.5
1.98833	1.98833	68.9351	68.9351	Cancer cell	to CD8 T-cell	-1.39361	-1.83309	TUR	24	NCR	1.83063	59.9194	0.136535	46.9298	Other	0.5
1.72413	1.72413	60.0455	60.0455	Cancer cell	to CD8 T-cell	-1.56862	-1.99157	TUR	2	NCR	1.83063	59.9194	0.136535	46.9298	Other	0.5
1.79329	1.79329	42.066	42.066	Cancer cell	to CD8 T-cell	-1.5209	-2.38748	TUR	3	NCR	1.83063	59.9194	0.136535	46.9298	Other	0.5
1.78841	1.78841	53.2524	53.2524	Cancer cell	to CD8 T-cell	-1.52422	-2.12695	TUR	5	NCR	1.83063	59.9194	0.136535	46.9298	Other	0.5
1.72419	1.72419	81.6077	81.6077	Cancer cell	to CD8 T-cell	-1.56858	-1.6345	TUR	6	CR	1.83063	59.9194	0.136535	46.9298	Other	0.5
1.90354	1.90354	42.0654	42.0654	Cancer cell	to CD8 T-cell	-1.44771	-2.3875	TUR	7	CR	1.83063	59.9194	0.136535	46.9298	Other	0.5
1.77217	1.77217	75.1526	75.1526	Cancer cell	to CD8 T-cell	-1.53532	-1.73221	TUR	9	CR	1.83063	59.9194	0.136535	46.9298	Other	0.5
1.88822	1.88822	43.1942	43.1942	Cancer cell	to CD8 T-cell	-1.45768	-2.35855	TUR	11	CR	1.83063	59.9194	0.136535	46.9298	Other	0.5
2.06813	2.06813	19.9378	19.9378	Cancer cell	to CD8 T-cell	-1.34424	-3.1813	TUR	10	NCR	1.83063	59.9194	0.136535	46.9298	Samp B	1
1.94435	1.94435	37.1153	37.1153	Cancer cell	to CD8 T-cell	-1.42144	-2.52345	TUR	12	NCR	1.83063	59.9194	0.136535	46.9298	Other	0.5
1.58055	1.58055	122.089	122.089	Cancer cell	to CD8 T-cell	-1.67277	-1.12991	TUR	13	CR	1.83063	59.9194	0.136535	46.9298	Other	0.5
1.86596	1.86596	71.5165	71.5165	Cancer cell	to CD8 T-cell	-1.47228	-1.79032	TUR	14	NCR	1.83063	59.9194	0.136535	46.9298	Other	0.5
1.67372	1.67372	93.1527	93.1527	Cancer cell	to CD8 T-cell	-1.60436	-1.4742	TUR	15	CR	1.83063	59.9194	0.136535	46.9298	Other	0.5
1.9438	1.9438	125.103	125.103	Cancer cell	to CD8 T-cell	-1.4218	-1.09751	TUR	23	NCR	1.83063	59.9194	0.136535	46.9298	Other	0.5
2.1524	2.1524	240.274	240.274	Cancer cell	to CD8 T-cell	-1.29362	-0.0778478	TUR	16	NCR	1.83063	59.9194	0.136535	46.9298	Other	0.5
1.89781	1.89781	40.0927	40.0927	Cancer cell	to CD8 T-cell	-1.45143	-2.43983	TUR	17	CR	1.83063	59.9194	0.136535	46.9298	Other	0.5
1.70442	1.70442	57.6955	57.6955	Cancer cell	to CD8 T-cell	-1.5825	-2.03682	TUR	19	CR	1.83063	59.9194	0.136535	46.9298	Other	0.5
1.87532	1.87532	66.0275	66.0275	Cancer cell	to CD8 T-cell	-1.46613	-1.88291	TUR	22	CR	1.83063	59.9194	0.136535	46.9298	Other	0.5
1.83911	1.83911	33.481	33.481	Cancer cell	to CD8 T-cell	-1.49007	-2.63432	TUR	18	CR	1.83063	59.9194	0.136535	46.9298	Other	0.5
1.78044	1.78044	89.5444	89.5444	Cancer cell	to CD8 T-cell	-1.52966	-1.52253	TUR	21	CR	1.83063	59.9194	0.136535	46.9298	Other	0.5
1.65567	1.65567	29.8739	29.8739	Cancer cell	to CD8 T-cell	-1.61738	-2.75602	TUR	20	CR	1.83063	59.9194	0.136535	46.9298	Other	0.5
1.56099	1.56099	20.1238	20.1238	B-cell	to T-helper	-1.68755	-3.17162	TUR	1	CR	1.75673	30.3881	0.412083	76.6856	Other	0.5
1.76732	1.76732	25.8945	25.8945	B-cell	to T-helper	-1.53865	-2.9074	TUR	4	NCR	1.75673	30.3881	0.412083	76.6856	Other	0.5
1.85991	1.85991	25.9024	25.9024	B-cell	to T-helper	-1.47627	-2.90708	TUR	8	CR	1.75673	30.3881	0.412083	76.6856	Other	0.5
2.01389	2.01389	20.1659	20.1659	B-cell	to T-helper	-1.37764	-3.16945	TUR	24	NCR	1.75673	30.3881	0.412083	76.6856	Other	0.5
1.97166	1.97166	16.5026	16.5026	B-cell	to T-helper	-1.4041	-3.37753	TUR	2	NCR	1.75673	30.3881	0.412083	76.6856	Other	0.5
1.77491	1.77491	29.1372	29.1372	B-cell	to T-helper	-1.53344	-2.78255	TUR	3	NCR	1.75673	30.3881	0.412083	76.6856	Other	0.5
2.12579	2.12579	17.752	17.752	B-cell	to T-helper	-1.30945	-3.30196	TUR	5	NCR	1.75673	30.3881	0.412083	76.6856	Other	0.5
1.48071	1.48071	60.944	60.944	B-cell	to T-helper	-1.74981	-1.97467	TUR	6	CR	1.75673	30.3881	0.412083	76.6856	Other	0.5
2.10652	2.10652	20.5057	20.5057	B-cell	to T-helper	-1.321	-3.15203	TUR	7	CR	1.75673	30.3881	0.412083	76.6856	Other	0.5
2.34843	2.34843	15.6956	15.6956	B-cell	to T-helper	-1.18117	-3.42934	TUR	9	CR	1.75673	30.3881	0.412083	76.6856	Other	0.5
1.87097	1.87097	31.6931	31.6931	B-cell	to T-helper	-1.46898	-2.69303	TUR	11	CR	1.75673	30.3881	0.412083	76.6856	Other	0.5
1.69074	1.69074	33.7521	33.7521	B-cell	to T-helper	-1.5922	-2.62568	TUR	10	NCR	1.75673	30.3881	0.412083	76.6856	Other	0.5
2.06107	2.06107	20.5242	20.5242	B-cell	to T-helper	-1.34855	-3.15109	TUR	12	NCR	1.75673	30.3881	0.412083	76.6856	Other	0.5
1.77581	1.77581	21.672	21.672	B-cell	to T-helper	-1.53282	-3.09428	TUR	13	CR	1.75673	30.3881	0.412083	76.6856	Other	0.5
2.11557	2.11557	16.0065	16.0065	B-cell	to T-helper	-1.31556	-3.40908	TUR	14	NCR	1.75673	30.3881	0.412083	76.6856	Other	0.5
1.50158	1.50158	39.9864	39.9864	B-cell	to T-helper	-1.73337	-2.44272	TUR	15	CR	1.75673	30.3881	0.412083	76.6856	Other	0.5
1.91452	1.91452	21.7204	21.7204	B-cell	to T-helper	-1.4406	-3.09194	TUR	23	NCR	1.75673	30.3881	0.412083	76.6856	Other	0.5
0.753446	0.753446	194.902	194.902	B-cell	to T-helper	-2.50735	-0.448132	TUR	16	NCR	1.75673	30.3881	0.412083	76.6856	Other	0.5
1.77815	1.77815	23.3237	23.3237	B-cell	to T-helper	-1.53122	-3.01737	TUR	17	CR	1.75673	30.3881	0.412083	76.6856	Other	0.5
0.857839	0.857839	103.274	103.274	B-cell	to T-helper	-2.36624	-1.34586	TUR	19	CR	1.75673	30.3881	0.412083	76.6856	Other	0.5
2.11251	2.11251	12.8382	12.8382	B-cell	to T-helper	-1.3174	-3.63617	TUR	22	CR	1.75673	30.3881	0.412083	76.6856	Other	0.5
1.72679	1.72679	30.3006	30.3006	B-cell	to T-helper	-1.56676	-2.74093	TUR	18	CR	1.75673	30.3881	0.412083	76.6856	Other	0.5
0.925361	0.925361	359.813	359.813	B-cell	to T-helper	-2.28306	0.942605	TUR	21	CR	1.75673	30.3881	0.412083	76.6856	Other	0.5
2.06696	2.06696	19.411	19.411	B-cell	to T-helper	-1.34496	-3.20917	TUR	20	CR	1.75673	30.3881	0.412083	76.6856	Other	0.5
1.66049	1.66049	199.188	199.188	T-helper	to B-cell	-1.61389	-0.412232	TUR	1	CR	1.43825	75.9119	0.313781	68.3455	Other	0.5
1.69951	1.69951	20.8117	20.8117	T-helper	to B-cell	-1.58597	-3.13658	TUR	4	NCR	1.43825	75.9119	0.313781	68.3455	Other	0.5
1.33689	1.33689	66.9416	66.9416	T-helper	to B-cell	-1.86873	-1.86705	TUR	8	CR	1.43825	75.9119	0.313781	68.3455	Other	0.5
1.24005	1.24005	60.2785	60.2785	T-helper	to B-cell	-1.95504	-1.98717	TUR	24	NCR	1.43825	75.9119	0.313781	68.3455	Other	0.5
1.05233	1.05233	64.9312	64.9312	T-helper	to B-cell	-2.14039	-1.90218	TUR	2	NCR	1.43825	75.9119	0.313781	68.3455	Other	0.5
1.62591	1.62591	20.9775	20.9775	T-helper	to B-cell	-1.63907	-3.1283	TUR	3	NCR	1.43825	75.9119	0.313781	68.3455	Other	0.5
1.19203	1.19203	75.2502	75.2502	T-helper	to B-cell	-2	-1.73068	TUR	5	NCR	1.43825	75.9119	0.313781	68.3455	Other	0.5
2.07236	2.07236	234.581	234.581	T-helper	to B-cell	-1.34167	-0.123506	TUR	6	CR	1.43825	75.9119	0.313781	68.3455	Other	0.5
1.20631	1.20631	56.9617	56.9617	T-helper	to B-cell	-1.98647	-2.05128	TUR	7	CR	1.43825	75.9119	0.313781	68.3455	Other	0.5
1.00561	1.00561	83.0847	83.0847	T-helper	to B-cell	-2.191	-1.61302	TUR	9	CR	1.43825	75.9119	0.313781	68.3455	Other	0.5
1.40564	1.40564	95.2328	95.2328	T-helper	to B-cell	-1.81062	-1.44699	TUR	11	CR	1.43825	75.9119	0.313781	68.3455	Other	0.5
1.17768	1.17768	104.543	104.543	T-helper	to B-cell	-2.01374	-1.33044	TUR	10	NCR	1.43825	75.9119	0.313781	68.3455	Other	0.5
1.5246	1.5246	55.6974	55.6974	T-helper	to B-cell	-1.71544	-2.07657	TUR	12	NCR	1.43825	75.9119	0.313781	68.3455	Other	0.5
1.82614	1.82614	18.9146	18.9146	T-helper	to B-cell	-1.49874	-3.23611	TUR	13	CR	1.43825	75.9119	0.313781	68.3455	Other	0.5
1.4991	1.4991	29.7895	29.7895	T-helper	to B-cell	-1.73531	-2.75902	TUR	14	NCR	1.43825	75.9119	0.313781	68.3455	Other	0.5
1.36876	1.36876	118.231	118.231	T-helper	to B-cell	-1.84148	-1.17218	TUR	15	CR	1.43825	75.9119	0.313781	68.3455	Other	0.5
1.33697	1.33697	42.4049	42.4049	T-helper	to B-cell	-1.86866	-2.37872	TUR	23	NCR	1.43825	75.9119	0.313781	68.3455	Other	0.5
1.14274	1.14274	127.702	127.702	T-helper	to B-cell	-2.04781	-1.06999	TUR	16	NCR	1.43825	75.9119	0.313781	68.3455	Other	0.5
1.29145	1.29145	41.7702	41.7702	T-helper	to B-cell	-1.90854	-2.39519	TUR	17	CR	1.43825	75.9119	0.313781	68.3455	Other	0.5
2.16002	2.16002	236.444	236.444	T-helper	to B-cell	-1.28912	-0.108558	TUR	19	CR	1.43825	75.9119	0.313781	68.3455	Other	0.5
1.32804	1.32804	129.796	129.796	T-helper	to B-cell	-1.87639	-1.04809	TUR	22	CR	1.43825	75.9119	0.313781	68.3455	Other	0.5
1.25977	1.25977	145.194	145.194	T-helper	to B-cell	-1.93701	-0.8935	TUR	18	CR	1.43825	75.9119	0.313781	68.3455	Other	0.5
1.91595	1.91595	231.383	231.383	T-helper	to B-cell	-1.43968	-0.14921	TUR	21	CR	1.43825	75.9119	0.313781	68.3455	Other	0.5
1.18962	1.18962	81.7773	81.7773	T-helper	to B-cell	-2.00229	-1.63201	TUR	20	CR	1.43825	75.9119	0.313781	68.3455	Other	0.5
1.41894	1.41894	49.9246	49.9246	T-helper	to CD8 T-cell	-1.79965	-2.1989	TUR	1	CR	1.69983	34.9645	0.213928	17.5637	Other	0.5
1.71783	1.71783	40.4562	40.4562	T-helper	to CD8 T-cell	-1.57304	-2.43001	TUR	4	NCR	1.69983	34.9645	0.213928	17.5637	Other	0.5
2.01238	2.01238	18.6396	18.6396	T-helper	to CD8 T-cell	-1.37857	-3.25133	TUR	8	CR	1.69983	34.9645	0.213928	17.5637	Other	0.5
1.62941	1.62941	42.112	42.112	T-helper	to CD8 T-cell	-1.6365	-2.38629	TUR	24	NCR	1.69983	34.9645	0.213928	17.5637	Other	0.5
1.66608	1.66608	26.8429	26.8429	T-helper	to CD8 T-cell	-1.60986	-2.86942	TUR	2	NCR	1.69983	34.9645	0.213928	17.5637	Other	0.5
1.56491	1.56491	42.3836	42.3836	T-helper	to CD8 T-cell	-1.68457	-2.37927	TUR	3	NCR	1.69983	34.9645	0.213928	17.5637	Other	0.5
1.8264	1.8264	22.9943	22.9943	T-helper	to CD8 T-cell	-1.49856	-3.03228	TUR	5	NCR	1.69983	34.9645	0.213928	17.5637	Other	0.5
1.53467	1.53467	62.8125	62.8125	T-helper	to CD8 T-cell	-1.70766	-1.94021	TUR	6	CR	1.69983	34.9645	0.213928	17.5637	Other	0.5
1.77592	1.77592	38.7224	38.7224	T-helper	to CD8 T-cell	-1.53274	-2.47758	TUR	7	CR	1.69983	34.9645	0.213928	17.5637	Other	0.5
1.59562	1.59562	44.7401	44.7401	T-helper	to CD8 T-cell	-1.66149	-2.32	TUR	9	CR	1.69983	34.9645	0.213928	17.5637	Other	0.5
1.78366	1.78366	26.722	26.722	T-helper	to CD8 T-cell	-1.52745	-2.8742	TUR	11	CR	1.69983	34.9645	0.213928	17.5637	Other	0.5
2.01005	2.01005	19.9106	19.9106	T-helper	to CD8 T-cell	-1.38002	-3.18272	TUR	10	NCR	1.69983	34.9645	0.213928	17.5637	Other	0.5
1.94556	1.94556	24.6547	24.6547	T-helper	to CD8 T-cell	-1.42067	-2.95908	TUR	12	NCR	1.69983	34.9645	0.213928	17.5637	Other	0.5
1.52027	1.52027	48.6983	48.6983	T-helper	to CD8 T-cell	-1.71879	-2.22649	TUR	13	CR	1.69983	34.9645	0.213928	17.5637	Other	0.5
1.82197	1.82197	22.4998	22.4998	T-helper	to CD8 T-cell	-1.50153	-3.05506	TUR	14	NCR	1.69983	34.9645	0.213928	17.5637	Other	0.5
1.35866	1.35866	53.1104	53.1104	T-helper	to CD8 T-cell	-1.85006	-2.12994	TUR	15	CR	1.69983	34.9645	0.213928	17.5637	Other	0.5
1.69051	1.69051	33.4337	33.4337	T-helper	to CD8 T-cell	-1.59237	-2.63584	TUR	23	NCR	1.69983	34.9645	0.213928	17.5637	Other	0.5
1.50019	1.50019	46.1699	46.1699	T-helper	to CD8 T-cell	-1.73445	-2.28539	TUR	16	NCR	1.69983	34.9645	0.213928	17.5637	Other	0.5
1.56278	1.56278	28.8202	28.8202	T-helper	to CD8 T-cell	-1.68619	-2.79416	TUR	17	CR	1.69983	34.9645	0.213928	17.5637	Other	0.5
1.62184	1.62184	28.1192	28.1192	T-helper	to CD8 T-cell	-1.64206	-2.82027	TUR	19	CR	1.69983	34.9645	0.213928	17.5637	Other	0.5
1.41308	1.41308	69.4498	69.4498	T-helper	to CD8 T-cell	-1.80447	-1.82446	TUR	22	CR	1.69983	34.9645	0.213928	17.5637	Other	0.5
1.93612	1.93612	23.2509	23.2509	T-helper	to CD8 T-cell	-1.42671	-3.02065	TUR	18	CR	1.69983	34.9645	0.213928	17.5637	Other	0.5
1.67842	1.67842	87.4768	87.4768	T-helper	to CD8 T-cell	-1.601	-1.55092	TUR	21	CR	1.69983	34.9645	0.213928	17.5637	Other	0.5
2.21062	2.21062	18.3055	18.3055	T-helper	to CD8 T-cell	-1.25949	-3.27011	TUR	20	CR	1.69983	34.9645	0.213928	17.5637	Other	0.5
2.56447	2.56447	15.3098	15.3098	T-helper	to Stroma cell	-1.06452	-3.45502	TUR	1	CR	2.78793	13.4067	0.613576	6.04007	Other	0.5
3.36845	3.36845	11.5831	11.5831	T-helper	to Stroma cell	-0.677386	-3.74162	TUR	4	NCR	2.78793	13.4067	0.613576	6.04007	Other	0.5
2.85286	2.85286	13.1599	13.1599	T-helper	to Stroma cell	-0.91839	-3.61076	TUR	8	CR	2.78793	13.4067	0.613576	6.04007	Other	0.5
3.00166	3.00166	10.9677	10.9677	T-helper	to Stroma cell	-0.846509	-3.79748	TUR	24	NCR	2.78793	13.4067	0.613576	6.04007	Other	0.5
2.87565	2.87565	12.4246	12.4246	T-helper	to Stroma cell	-0.907241	-3.66976	TUR	2	NCR	2.78793	13.4067	0.613576	6.04007	Other	0.5
2.94848	2.94848	11.5469	11.5469	T-helper	to Stroma cell	-0.871955	-3.74483	TUR	3	NCR	2.78793	13.4067	0.613576	6.04007	Other	0.5
3.25939	3.25939	11.1587	11.1587	T-helper	to Stroma cell	-0.726612	-3.77982	TUR	5	NCR	2.78793	13.4067	0.613576	6.04007	Other	0.5
1.68622	1.68622	24.2836	24.2836	T-helper	to Stroma cell	-1.59543	-2.97502	TUR	6	CR	2.78793	13.4067	0.613576	6.04007	Other	0.5
2.62633	2.62633	12.9621	12.9621	T-helper	to Stroma cell	-1.03233	-3.62631	TUR	7	CR	2.78793	13.4067	0.613576	6.04007	Other	0.5
3.19592	3.19592	11.7727	11.7727	T-helper	to Stroma cell	-0.755649	-3.72499	TUR	9	CR	2.78793	13.4067	0.613576	6.04007	Other	0.5
3.34108	3.34108	11.067	11.067	T-helper	to Stroma cell	-0.689664	-3.78826	TUR	11	CR	2.78793	13.4067	0.613576	6.04007	Other	0.5
2.24692	2.24692	15.0189	15.0189	T-helper	to Stroma cell	-1.23853	-3.4748	TUR	10	NCR	2.78793	13.4067	0.613576	6.04007	Other	0.5
2.60162	2.60162	13.7521	13.7521	T-helper	to Stroma cell	-1.04512	-3.56553	TUR	12	NCR	2.78793	13.4067	0.613576	6.04007	Other	0.5
3.43154	3.43154	10.7061	10.7061	T-helper	to Stroma cell	-0.649269	-3.82215	TUR	13	CR	2.78793	13.4067	0.613576	6.04007	Other	0.5
2.98378	2.98378	11.8778	11.8778	T-helper	to Stroma cell	-0.855032	-3.7159	TUR	14	NCR	2.78793	13.4067	0.613576	6.04007	Other	0.5
3.54353	3.54353	10.4492	10.4492	T-helper	to Stroma cell	-0.599958	-3.84696	TUR	15	CR	2.78793	13.4067	0.613576	6.04007	Other	0.5
3.59061	3.59061	10.7692	10.7692	T-helper	to Stroma cell	-0.579441	-3.81615	TUR	23	NCR	2.78793	13.4067	0.613576	6.04007	Other	0.5
3.20996	3.20996	11.7706	11.7706	T-helper	to Stroma cell	-0.749199	-3.72518	TUR	16	NCR	2.78793	13.4067	0.613576	6.04007	Other	0.5
2.89471	2.89471	11.8479	11.8479	T-helper	to Stroma cell	-0.897954	-3.71848	TUR	17	CR	2.78793	13.4067	0.613576	6.04007	Other	0.5
2.89249	2.89249	11.8874	11.8874	T-helper	to Stroma cell	-0.899035	-3.71507	TUR	19	CR	2.78793	13.4067	0.613576	6.04007	Other	0.5
1.48224	1.48224	22.5623	22.5623	T-helper	to Stroma cell	-1.7486	-3.05215	TUR	22	CR	2.78793	13.4067	0.613576	6.04007	Other	0.5
2.54582	2.54582	12.6782	12.6782	T-helper	to Stroma cell	-1.07432	-3.64904	TUR	18	CR	2.78793	13.4067	0.613576	6.04007	Other	0.5
1.3096	1.3096	37.5665	37.5665	T-helper	to Stroma cell	-1.8925	-2.51039	TUR	21	CR	2.78793	13.4067	0.613576	6.04007	Other	0.5
2.45706	2.45706	12.8488	12.8488	T-helper	to Stroma cell	-1.12164	-3.63532	TUR	20	CR	2.78793	13.4067	0.613576	6.04007	Other	0.5
1.38028	1.38028	62.8629	62.8629	Macrophages	to CD8 T-cell	-1.83176	-1.93929	TUR	1	CR	1.73452	43.0104	0.228619	42.2859	Other	0.5
1.76871	1.76871	45.5737	45.5737	Macrophages	to CD8 T-cell	-1.53769	-2.29971	TUR	4	NCR	1.73452	43.0104	0.228619	42.2859	Other	0.5
1.71144	1.71144	25.0861	25.0861	Macrophages	to CD8 T-cell	-1.57754	-2.94082	TUR	8	CR	1.73452	43.0104	0.228619	42.2859	Other	0.5
1.67268	1.67268	40.4075	40.4075	Macrophages	to CD8 T-cell	-1.60511	-2.43133	TUR	24	NCR	1.73452	43.0104	0.228619	42.2859	Other	0.5
1.50401	1.50401	35.5612	35.5612	Macrophages	to CD8 T-cell	-1.73146	-2.56957	TUR	2	NCR	1.73452	43.0104	0.228619	42.2859	Other	0.5
1.84719	1.84719	23.5889	23.5889	Macrophages	to CD8 T-cell	-1.4847	-3.00551	TUR	3	NCR	1.73452	43.0104	0.228619	42.2859	Other	0.5
1.6093	1.6093	30.2722	30.2722	Macrophages	to CD8 T-cell	-1.65132	-2.74193	TUR	5	NCR	1.73452	43.0104	0.228619	42.2859	Other	0.5
1.6937	1.6937	74.9869	74.9869	Macrophages	to CD8 T-cell	-1.5901	-1.73481	TUR	6	CR	1.73452	43.0104	0.228619	42.2859	Other	0.5
1.80692	1.80692	38.2737	38.2737	Macrophages	to CD8 T-cell	-1.51166	-2.49021	TUR	7	CR	1.73452	43.0104	0.228619	42.2859	Other	0.5
1.55709	1.55709	46.0069	46.0069	Macrophages	to CD8 T-cell	-1.69051	-2.28929	TUR	9	CR	1.73452	43.0104	0.228619	42.2859	Other	0.5
1.81412	1.81412	24.5622	24.5622	Macrophages	to CD8 T-cell	-1.50681	-2.96303	TUR	11	CR	1.73452	43.0104	0.228619	42.2859	Other	0.5
2.30929	2.30929	17.3971	17.3971	Macrophages	to CD8 T-cell	-1.20308	-3.32289	TUR	10	NCR	1.73452	43.0104	0.228619	42.2859	Other	0.5
1.89154	1.89154	28.3643	28.3643	Macrophages	to CD8 T-cell	-1.45552	-2.81108	TUR	12	NCR	1.73452	43.0104	0.228619	42.2859	Other	0.5
1.4603	1.4603	112.553	112.553	Macrophages	to CD8 T-cell	-1.76609	-1.23615	TUR	13	CR	1.73452	43.0104	0.228619	42.2859	Other	0.5
1.68299	1.68299	30.0048	30.0048	Macrophages	to CD8 T-cell	-1.59773	-2.75136	TUR	14	NCR	1.73452	43.0104	0.228619	42.2859	Other	0.5
1.4813	1.4813	84.4774	84.4774	Macrophages	to CD8 T-cell	-1.74934	-1.59305	TUR	15	CR	1.73452	43.0104	0.228619	42.2859	Other	0.5
1.39589	1.39589	56.477	56.477	Macrophages	to CD8 T-cell	-1.81871	-2.06092	TUR	23	NCR	1.73452	43.0104	0.228619	42.2859	Other	0.5
1.80886	1.80886	214.732	214.732	Macrophages	to CD8 T-cell	-1.51036	-0.284037	TUR	16	NCR	1.73452	43.0104	0.228619	42.2859	Other	0.5
1.72718	1.72718	48.6804	48.6804	Macrophages	to CD8 T-cell	-1.56649	-2.2269	TUR	17	CR	1.73452	43.0104	0.228619	42.2859	Other	0.5
1.64846	1.64846	33.5465	33.5465	Macrophages	to CD8 T-cell	-1.6226	-2.63223	TUR	19	CR	1.73452	43.0104	0.228619	42.2859	Other	0.5
1.93282	1.93282	68.4191	68.4191	Macrophages	to CD8 T-cell	-1.42882	-1.8418	TUR	22	CR	1.73452	43.0104	0.228619	42.2859	Other	0.5
1.91883	1.91883	22.0974	22.0974	Macrophages	to CD8 T-cell	-1.43782	-3.07395	TUR	18	CR	1.73452	43.0104	0.228619	42.2859	Other	0.5
1.77573	1.77573	83.6675	83.6675	Macrophages	to CD8 T-cell	-1.53288	-1.60463	TUR	21	CR	1.73452	43.0104	0.228619	42.2859	Other	0.5
2.22976	2.22976	19.0399	19.0399	Macrophages	to CD8 T-cell	-1.24841	-3.22925	TUR	20	CR	1.73452	43.0104	0.228619	42.2859	Other	0.5
1.66543	1.66543	27.6637	27.6637	CD8 T-cell	to T-helper	-1.61033	-2.83757	TUR	1	CR	1.75849	29.398	0.2463	15.8889	Other	0.5
1.79334	1.79334	31.8983	31.8983	CD8 T-cell	to T-helper	-1.52087	-2.68613	TUR	4	NCR	1.75849	29.398	0.2463	15.8889	Other	0.5
1.73072	1.73072	24.7928	24.7928	CD8 T-cell	to T-helper	-1.56401	-2.9532	TUR	8	CR	1.75849	29.398	0.2463	15.8889	Other	0.5
1.91312	1.91312	21.5292	21.5292	CD8 T-cell	to T-helper	-1.44151	-3.10119	TUR	24	NCR	1.75849	29.398	0.2463	15.8889	Other	0.5
1.81145	1.81145	19.1736	19.1736	CD8 T-cell	to T-helper	-1.50861	-3.22197	TUR	2	NCR	1.75849	29.398	0.2463	15.8889	Other	0.5
1.75135	1.75135	22.4156	22.4156	CD8 T-cell	to T-helper	-1.54967	-3.05898	TUR	3	NCR	1.75849	29.398	0.2463	15.8889	Other	0.5
1.97708	1.97708	20.5344	20.5344	CD8 T-cell	to T-helper	-1.40068	-3.15057	TUR	5	NCR	1.75849	29.398	0.2463	15.8889	Other	0.5
1.56268	1.56268	41.6804	41.6804	CD8 T-cell	to T-helper	-1.68626	-2.39754	TUR	6	CR	1.75849	29.398	0.2463	15.8889	Other	0.5
1.7587	1.7587	30.404	30.404	CD8 T-cell	to T-helper	-1.54459	-2.7373	TUR	7	CR	1.75849	29.398	0.2463	15.8889	Other	0.5
1.77118	1.77118	23.4403	23.4403	CD8 T-cell	to T-helper	-1.536	-3.01214	TUR	9	CR	1.75849	29.398	0.2463	15.8889	Other	0.5
1.71586	1.71586	33.9093	33.9093	CD8 T-cell	to T-helper	-1.57443	-2.62069	TUR	11	CR	1.75849	29.398	0.2463	15.8889	Other	0.5
1.87733	1.87733	32.6692	32.6692	CD8 T-cell	to T-helper	-1.46481	-2.6606	TUR	10	NCR	1.75849	29.398	0.2463	15.8889	Other	0.5
1.89645	1.89645	23.788	23.788	CD8 T-cell	to T-helper	-1.45232	-2.99668	TUR	12	NCR	1.75849	29.398	0.2463	15.8889	Other	0.5
1.85373	1.85373	24.1377	24.1377	CD8 T-cell	to T-helper	-1.48036	-2.98136	TUR	13	CR	1.75849	29.398	0.2463	15.8889	Other	0.5
2.2963	2.2963	14.3415	14.3415	CD8 T-cell	to T-helper	-1.2104	-3.52235	TUR	14	NCR	1.75849	29.398	0.2463	15.8889	Other	0.5
1.59292	1.59292	30.5119	30.5119	CD8 T-cell	to T-helper	-1.66351	-2.73353	TUR	15	CR	1.75849	29.398	0.2463	15.8889	Other	0.5
1.73402	1.73402	24.67	24.67	CD8 T-cell	to T-helper	-1.56171	-2.95842	TUR	23	NCR	1.75849	29.398	0.2463	15.8889	Other	0.5
1.22243	1.22243	57.8215	57.8215	CD8 T-cell	to T-helper	-1.97135	-2.03435	TUR	16	NCR	1.75849	29.398	0.2463	15.8889	Other	0.5
1.16838	1.16838	79.9559	79.9559	CD8 T-cell	to T-helper	-2.02272	-1.65888	TUR	17	CR	1.75849	29.398	0.2463	15.8889	Other	0.5
1.60497	1.60497	31.5909	31.5909	CD8 T-cell	to T-helper	-1.65454	-2.69647	TUR	19	CR	1.75849	29.398	0.2463	15.8889	Other	0.5
2.23595	2.23595	15.3179	15.3179	CD8 T-cell	to T-helper	-1.24484	-3.45447	TUR	22	CR	1.75849	29.398	0.2463	15.8889	Other	0.5
1.69214	1.69214	47.3476	47.3476	CD8 T-cell	to T-helper	-1.59121	-2.25761	TUR	18	CR	1.75849	29.398	0.2463	15.8889	Other	0.5
1.6973	1.6973	64.9221	64.9221	CD8 T-cell	to T-helper	-1.58754	-1.90234	TUR	21	CR	1.75849	29.398	0.2463	15.8889	Other	0.5
1.88093	1.88093	29.7788	29.7788	CD8 T-cell	to T-helper	-1.46245	-2.75941	TUR	20	CR	1.75849	29.398	0.2463	15.8889	Other	0.5
1.49654	1.49654	38.0295	38.0295	CD8 T-cell	to Macrophages	-1.73732	-2.49714	TUR	1	CR	1.66103	43.1838	0.179352	33.2022	Other	0.5
1.77387	1.77387	31.2686	31.2686	CD8 T-cell	to Macrophages	-1.53415	-2.70742	TUR	4	NCR	1.66103	43.1838	0.179352	33.2022	Other	0.5
1.41101	1.41101	115.092	115.092	CD8 T-cell	to Macrophages	-1.80618	-1.20728	TUR	8	CR	1.66103	43.1838	0.179352	33.2022	Other	0.5
1.60168	1.60168	32.5338	32.5338	CD8 T-cell	to Macrophages	-1.65698	-2.66505	TUR	24	NCR	1.66103	43.1838	0.179352	33.2022	Other	0.5
1.5664	1.5664	159.457	159.457	CD8 T-cell	to Macrophages	-1.68345	-0.758766	TUR	2	NCR	1.66103	43.1838	0.179352	33.2022	Other	0.5
1.40078	1.40078	66.9649	66.9649	CD8 T-cell	to Macrophages	-1.81465	-1.86665	TUR	3	NCR	1.66103	43.1838	0.179352	33.2022	Other	0.5
1.54149	1.54149	66.8042	66.8042	CD8 T-cell	to Macrophages	-1.70242	-1.86942	TUR	5	NCR	1.66103	43.1838	0.179352	33.2022	Other	0.5
1.48492	1.48492	39.3846	39.3846	CD8 T-cell	to Macrophages	-1.74648	-2.45919	TUR	6	CR	1.66103	43.1838	0.179352	33.2022	Other	0.5
1.79251	1.79251	29.3518	29.3518	CD8 T-cell	to Macrophages	-1.52143	-2.77476	TUR	7	CR	1.66103	43.1838	0.179352	33.2022	Other	0.5
1.70137	1.70137	31.5592	31.5592	CD8 T-cell	to Macrophages	-1.58466	-2.69755	TUR	9	CR	1.66103	43.1838	0.179352	33.2022	Other	0.5
1.67441	1.67441	27.1782	27.1782	CD8 T-cell	to Macrophages	-1.60387	-2.85631	TUR	11	CR	1.66103	43.1838	0.179352	33.2022	Other	0.5
2.07545	2.07545	18.4013	18.4013	CD8 T-cell	to Macrophages	-1.33979	-3.26469	TUR	10	NCR	1.66103	43.1838	0.179352	33.2022	Other	0.5
1.99145	1.99145	26.734	26.734	CD8 T-cell	to Macrophages	-1.39165	-2.87372	TUR	12	NCR	1.66103	43.1838	0.179352	33.2022	Other	0.5
1.49603	1.49603	60.6622	60.6622	CD8 T-cell	to Macrophages	-1.73771	-1.97995	TUR	13	CR	1.66103	43.1838	0.179352	33.2022	Other	0.5
1.56294	1.56294	63.774	63.774	CD8 T-cell	to Macrophages	-1.68606	-1.92281	TUR	14	NCR	1.66103	43.1838	0.179352	33.2022	Other	0.5
1.93946	1.93946	21.1527	21.1527	CD8 T-cell	to Macrophages	-1.42457	-3.11961	TUR	15	CR	1.66103	43.1838	0.179352	33.2022	Other	0.5
1.79053	1.79053	27.9504	27.9504	CD8 T-cell	to Macrophages	-1.52277	-2.82665	TUR	23	NCR	1.66103	43.1838	0.179352	33.2022	Other	0.5
1.75211	1.75211	37.1909	37.1909	CD8 T-cell	to Macrophages	-1.54914	-2.52125	TUR	16	NCR	1.66103	43.1838	0.179352	33.2022	Other	0.5
1.53095	1.53095	99.1042	99.1042	CD8 T-cell	to Macrophages	-1.71053	-1.39753	TUR	17	CR	1.66103	43.1838	0.179352	33.2022	Other	0.5
1.47639	1.47639	48.4631	48.4631	CD8 T-cell	to Macrophages	-1.75324	-2.23185	TUR	19	CR	1.66103	43.1838	0.179352	33.2022	Other	0.5
1.78108	1.78108	26.7028	26.7028	CD8 T-cell	to Macrophages	-1.52922	-2.87496	TUR	22	CR	1.66103	43.1838	0.179352	33.2022	Other	0.5
1.72846	1.72846	40.8015	40.8015	CD8 T-cell	to Macrophages	-1.56559	-2.42076	TUR	18	CR	1.66103	43.1838	0.179352	33.2022	Other	0.5
1.61406	1.61406	52.1375	52.1375	CD8 T-cell	to Macrophages	-1.64781	-2.1506	TUR	21	CR	1.66103	43.1838	0.179352	33.2022	Other	0.5
1.68092	1.68092	49.1984	49.1984	CD8 T-cell	to Macrophages	-1.59921	-2.21517	TUR	20	CR	1.66103	43.1838	0.179352	33.2022	Other	0.5
2.24258	2.24258	17.8211	17.8211	CD8 T-cell	to Stroma cell	-1.24102	-3.29793	TUR	1	CR	2.41436	16.5002	0.695974	10.5	Other	0.5
2.97189	2.97189	12.929	12.929	CD8 T-cell	to Stroma cell	-0.860717	-3.62893	TUR	4	NCR	2.41436	16.5002	0.695974	10.5	Other	0.5
1.49915	1.49915	23.1698	23.1698	CD8 T-cell	to Stroma cell	-1.73527	-3.02431	TUR	8	CR	2.41436	16.5002	0.695974	10.5	Other	0.5
3.37116	3.37116	10.5661	10.5661	CD8 T-cell	to Stroma cell	-0.676174	-3.8356	TUR	24	NCR	2.41436	16.5002	0.695974	10.5	Other	0.5
2.80661	2.80661	13.1987	13.1987	CD8 T-cell	to Stroma cell	-0.941185	-3.60774	TUR	2	NCR	2.41436	16.5002	0.695974	10.5	Other	0.5
2.24777	2.24777	14.3626	14.3626	CD8 T-cell	to Stroma cell	-1.23804	-3.52084	TUR	3	NCR	2.41436	16.5002	0.695974	10.5	Other	0.5
2.97371	2.97371	12.4505	12.4505	CD8 T-cell	to Stroma cell	-0.859848	-3.66763	TUR	5	NCR	2.41436	16.5002	0.695974	10.5	Other	0.5
1.88057	1.88057	33.5518	33.5518	CD8 T-cell	to Stroma cell	-1.46268	-2.63206	TUR	6	CR	2.41436	16.5002	0.695974	10.5	Other	0.5
1.65752	1.65752	24.0257	24.0257	CD8 T-cell	to Stroma cell	-1.61604	-2.98624	TUR	7	CR	2.41436	16.5002	0.695974	10.5	Other	0.5
2.84829	2.84829	12.58	12.58	CD8 T-cell	to Stroma cell	-0.920634	-3.65701	TUR	9	CR	2.41436	16.5002	0.695974	10.5	Other	0.5
2.86711	2.86711	11.5653	11.5653	CD8 T-cell	to Stroma cell	-0.911411	-3.7432	TUR	11	CR	2.41436	16.5002	0.695974	10.5	Other	0.5
2.18663	2.18663	16.5183	16.5183	CD8 T-cell	to Stroma cell	-1.27348	-3.37654	TUR	10	NCR	2.41436	16.5002	0.695974	10.5	Other	0.5
2.24218	2.24218	15.5191	15.5191	CD8 T-cell	to Stroma cell	-1.24126	-3.44101	TUR	12	NCR	2.41436	16.5002	0.695974	10.5	Other	0.5
2.8702	2.8702	11.6216	11.6216	CD8 T-cell	to Stroma cell	-0.9099	-3.73822	TUR	13	CR	2.41436	16.5002	0.695974	10.5	Other	0.5
2.81769	2.81769	12.942	12.942	CD8 T-cell	to Stroma cell	-0.935706	-3.62791	TUR	14	NCR	2.41436	16.5002	0.695974	10.5	Other	0.5
3.00456	3.00456	11.139	11.139	CD8 T-cell	to Stroma cell	-0.845127	-3.78162	TUR	15	CR	2.41436	16.5002	0.695974	10.5	Other	0.5
3.57332	3.57332	10.7732	10.7732	CD8 T-cell	to Stroma cell	-0.586962	-3.81576	TUR	23	NCR	2.41436	16.5002	0.695974	10.5	Other	0.5
3.15181	3.15181	11.5185	11.5185	CD8 T-cell	to Stroma cell	-0.776008	-3.74734	TUR	16	NCR	2.41436	16.5002	0.695974	10.5	Other	0.5
1.47122	1.47122	26.1024	26.1024	CD8 T-cell	to Stroma cell	-1.75736	-2.89896	TUR	17	CR	2.41436	16.5002	0.695974	10.5	Other	0.5
2.75227	2.75227	12.2563	12.2563	CD8 T-cell	to Stroma cell	-0.96826	-3.68375	TUR	19	CR	2.41436	16.5002	0.695974	10.5	Other	0.5
1.20787	1.20787	46.8177	46.8177	CD8 T-cell	to Stroma cell	-1.985	-2.27003	TUR	22	CR	2.41436	16.5002	0.695974	10.5	Other	0.5
2.50925	2.50925	12.5265	12.5265	CD8 T-cell	to Stroma cell	-1.09369	-3.66139	TUR	18	CR	2.41436	16.5002	0.695974	10.5	Other	0.5
1.20754	1.20754	46.6272	46.6272	CD8 T-cell	to Stroma cell	-1.98531	-2.27453	TUR	21	CR	2.41436	16.5002	0.695974	10.5	Other	0.5
1.58386	1.58386	22.7835	22.7835	CD8 T-cell	to Stroma cell	-1.67029	-3.04193	TUR	20	CR	2.41436	16.5002	0.695974	10.5	Other	0.5
1.51742	1.51742	48.7369	48.7369	Stroma cell	to T-helper	-1.72101	-2.22561	TUR	1	CR	1.68741	39.0077	0.169873	38.4056	Other	0.5
1.81361	1.81361	30.9168	30.9168	Stroma cell	to T-helper	-1.50715	-2.71948	TUR	4	NCR	1.68741	39.0077	0.169873	38.4056	Other	0.5
1.93408	1.93408	23.2047	23.2047	Stroma cell	to T-helper	-1.42802	-3.02273	TUR	8	CR	1.68741	39.0077	0.169873	38.4056	Other	0.5
1.95032	1.95032	24.6427	24.6427	Stroma cell	to T-helper	-1.41764	-2.95958	TUR	24	NCR	1.68741	39.0077	0.169873	38.4056	Other	0.5
1.29776	1.29776	61.6595	61.6595	Stroma cell	to T-helper	-1.90294	-1.96137	TUR	2	NCR	1.68741	39.0077	0.169873	38.4056	Other	0.5
1.54232	1.54232	38.0442	38.0442	Stroma cell	to T-helper	-1.70178	-2.49672	TUR	3	NCR	1.68741	39.0077	0.169873	38.4056	Other	0.5
1.52999	1.52999	35.336	35.336	Stroma cell	to T-helper	-1.71127	-2.57641	TUR	5	NCR	1.68741	39.0077	0.169873	38.4056	Other	0.5
1.66934	1.66934	41.1738	41.1738	Stroma cell	to T-helper	-1.60751	-2.41087	TUR	6	CR	1.68741	39.0077	0.169873	38.4056	Other	0.5
1.84909	1.84909	27.0582	27.0582	Stroma cell	to T-helper	-1.48343	-2.86098	TUR	7	CR	1.68741	39.0077	0.169873	38.4056	Other	0.5
1.69394	1.69394	31.6798	31.6798	Stroma cell	to T-helper	-1.58993	-2.69347	TUR	9	CR	1.68741	39.0077	0.169873	38.4056	Other	0.5
1.72538	1.72538	37.6715	37.6715	Stroma cell	to T-helper	-1.56775	-2.50737	TUR	11	CR	1.68741	39.0077	0.169873	38.4056	Other	0.5
1.63317	1.63317	41.4917	41.4917	Stroma cell	to T-helper	-1.63375	-2.40249	TUR	10	NCR	1.68741	39.0077	0.169873	38.4056	Other	0.5
1.93401	1.93401	23.9696	23.9696	Stroma cell	to T-helper	-1.42806	-2.9887	TUR	12	NCR	1.68741	39.0077	0.169873	38.4056	Other	0.5
1.67965	1.67965	33.6478	33.6478	Stroma cell	to T-helper	-1.60012	-2.62899	TUR	13	CR	1.68741	39.0077	0.169873	38.4056	Other	0.5
1.89073	1.89073	20.6426	20.6426	Stroma cell	to T-helper	-1.45604	-3.14509	TUR	14	NCR	1.68741	39.0077	0.169873	38.4056	Other	0.5
1.65585	1.65585	57.621	57.621	Stroma cell	to T-helper	-1.61725	-2.03828	TUR	15	CR	1.68741	39.0077	0.169873	38.4056	Other	0.5
1.57779	1.57779	38.3089	38.3089	Stroma cell	to T-helper	-1.67485	-2.48921	TUR	23	NCR	1.68741	39.0077	0.169873	38.4056	Other	0.5
1.58303	1.58303	216.695	216.695	Stroma cell	to T-helper	-1.67091	-0.268035	TUR	16	NCR	1.68741	39.0077	0.169873	38.4056	Other	0.5
1.42909	1.42909	49.8515	49.8515	Stroma cell	to T-helper	-1.79134	-2.20053	TUR	17	CR	1.68741	39.0077	0.169873	38.4056	Other	0.5
1.58314	1.58314	45.5701	45.5701	Stroma cell	to T-helper	-1.67083	-2.29979	TUR	19	CR	1.68741	39.0077	0.169873	38.4056	Other	0.5
1.8939	1.8939	22.1963	22.1963	Stroma cell	to T-helper	-1.45398	-3.06927	TUR	22	CR	1.68741	39.0077	0.169873	38.4056	Other	0.5
1.62401	1.62401	55.5597	55.5597	Stroma cell	to T-helper	-1.64047	-2.07936	TUR	18	CR	1.68741	39.0077	0.169873	38.4056	Other	0.5
1.70418	1.70418	56.5062	56.5062	Stroma cell	to T-helper	-1.58267	-2.06033	TUR	21	CR	1.68741	39.0077	0.169873	38.4056	Other	0.5
1.78593	1.78593	31.011	31.011	Stroma cell	to T-helper	-1.52591	-2.71624	TUR	20	CR	1.68741	39.0077	0.169873	38.4056	Other	0.5
1.46444	1.46444	85.1214	85.1214	Stroma cell	to CD8 T-cell	-1.76277	-1.58391	TUR	1	CR	1.6714	52.7987	0.165002	38.8355	Other	0.5
1.73415	1.73415	44.7097	44.7097	Stroma cell	to CD8 T-cell	-1.56161	-2.32074	TUR	4	NCR	1.6714	52.7987	0.165002	38.8355	Other	0.5
2.00169	2.00169	24.6055	24.6055	Stroma cell	to CD8 T-cell	-1.38524	-2.96117	TUR	8	CR	1.6714	52.7987	0.165002	38.8355	Other	0.5
1.74378	1.74378	42.9861	42.9861	Stroma cell	to CD8 T-cell	-1.55491	-2.36384	TUR	24	NCR	1.6714	52.7987	0.165002	38.8355	Other	0.5
1.36981	1.36981	72.682	72.682	Stroma cell	to CD8 T-cell	-1.84059	-1.77143	TUR	2	NCR	1.6714	52.7987	0.165002	38.8355	Other	0.5
1.49686	1.49686	87.5548	87.5548	Stroma cell	to CD8 T-cell	-1.73707	-1.54984	TUR	3	NCR	1.6714	52.7987	0.165002	38.8355	Other	0.5
1.60996	1.60996	39.6583	39.6583	Stroma cell	to CD8 T-cell	-1.65084	-2.45167	TUR	5	NCR	1.6714	52.7987	0.165002	38.8355	Other	0.5
1.6411	1.6411	89.4182	89.4182	Stroma cell	to CD8 T-cell	-1.62796	-1.52425	TUR	6	CR	1.6714	52.7987	0.165002	38.8355	Other	0.5
1.87417	1.87417	48.2809	48.2809	Stroma cell	to CD8 T-cell	-1.46688	-2.23602	TUR	7	CR	1.6714	52.7987	0.165002	38.8355	Other	0.5
1.58425	1.58425	67.325	67.325	Stroma cell	to CD8 T-cell	-1.66999	-1.86045	TUR	9	CR	1.6714	52.7987	0.165002	38.8355	Other	0.5
1.72369	1.72369	33.3642	33.3642	Stroma cell	to CD8 T-cell	-1.56893	-2.63806	TUR	11	CR	1.6714	52.7987	0.165002	38.8355	Other	0.5
1.72242	1.72242	27.8252	27.8252	Stroma cell	to CD8 T-cell	-1.56982	-2.83141	TUR	10	NCR	1.6714	52.7987	0.165002	38.8355	Other	0.5
1.91838	1.91838	27.4384	27.4384	Stroma cell	to CD8 T-cell	-1.43811	-2.84622	TUR	12	NCR	1.6714	52.7987	0.165002	38.8355	Other	0.5
1.52185	1.52185	73.3688	73.3688	Stroma cell	to CD8 T-cell	-1.71757	-1.76042	TUR	13	CR	1.6714	52.7987	0.165002	38.8355	Other	0.5
1.6794	1.6794	33.1232	33.1232	Stroma cell	to CD8 T-cell	-1.6003	-2.64583	TUR	14	NCR	1.6714	52.7987	0.165002	38.8355	Other	0.5
1.5866	1.5866	92.7609	92.7609	Stroma cell	to CD8 T-cell	-1.66824	-1.47938	TUR	15	CR	1.6714	52.7987	0.165002	38.8355	Other	0.5
1.51225	1.51225	54.1415	54.1415	Stroma cell	to CD8 T-cell	-1.72502	-2.1084	TUR	23	NCR	1.6714	52.7987	0.165002	38.8355	Other	0.5
1.39479	1.39479	183.885	183.885	Stroma cell	to CD8 T-cell	-1.81962	-0.541798	TUR	16	NCR	1.6714	52.7987	0.165002	38.8355	Other	0.5
1.74709	1.74709	41.4805	41.4805	Stroma cell	to CD8 T-cell	-1.55261	-2.40278	TUR	17	CR	1.6714	52.7987	0.165002	38.8355	Other	0.5
1.57945	1.57945	41.5996	41.5996	Stroma cell	to CD8 T-cell	-1.6736	-2.39965	TUR	19	CR	1.6714	52.7987	0.165002	38.8355	Other	0.5
1.76924	1.76924	138.425	138.425	Stroma cell	to CD8 T-cell	-1.53733	-0.960139	TUR	22	CR	1.6714	52.7987	0.165002	38.8355	Other	0.5
1.83707	1.83707	26.4001	26.4001	Stroma cell	to CD8 T-cell	-1.49143	-2.88699	TUR	18	CR	1.6714	52.7987	0.165002	38.8355	Other	0.5
1.73798	1.73798	84.3895	84.3895	Stroma cell	to CD8 T-cell	-1.55894	-1.5943	TUR	21	CR	1.6714	52.7987	0.165002	38.8355	Other	0.5
1.86329	1.86329	24.5212	24.5212	Stroma cell	to CD8 T-cell	-1.47404	-2.96479	TUR	20	CR	1.6714	52.7987	0.165002	38.8355	Other	0.5
2.59234	2.59234	15.3638	15.3638	B-cell	to Stroma cell	-1.04995	-3.45138	TUR	1	CR	2.50047	16.8816	0.697922	23.5546	Other	0.5
3.1977	3.1977	12.0723	12.0723	B-cell	to Stroma cell	-0.754831	-3.69926	TUR	4	NCR	2.50047	16.8816	0.697922	23.5546	Other	0.5
2.2554	2.2554	19.2959	19.2959	B-cell	to Stroma cell	-1.23367	-3.21536	TUR	8	CR	2.50047	16.8816	0.697922	23.5546	Other	0.5
3.25855	3.25855	11.6271	11.6271	B-cell	to Stroma cell	-0.726992	-3.73774	TUR	24	NCR	2.50047	16.8816	0.697922	23.5546	Other	0.5
2.27773	2.27773	15.951	15.951	B-cell	to Stroma cell	-1.22093	-3.41267	TUR	2	NCR	2.50047	16.8816	0.697922	23.5546	Other	0.5
2.37145	2.37145	15.3552	15.3552	B-cell	to Stroma cell	-1.16839	-3.45196	TUR	3	NCR	2.50047	16.8816	0.697922	23.5546	Other	0.5
2.23748	2.23748	15.2071	15.2071	B-cell	to Stroma cell	-1.24396	-3.46196	TUR	5	NCR	2.50047	16.8816	0.697922	23.5546	Other	0.5
1.37328	1.37328	51.914	51.914	B-cell	to Stroma cell	-1.83767	-2.1554	TUR	6	CR	2.50047	16.8816	0.697922	23.5546	Other	0.5
2.23545	2.23545	16.125	16.125	B-cell	to Stroma cell	-1.24513	-3.40146	TUR	7	CR	2.50047	16.8816	0.697922	23.5546	Other	0.5
2.76569	2.76569	13.5371	13.5371	B-cell	to Stroma cell	-0.961547	-3.58173	TUR	9	CR	2.50047	16.8816	0.697922	23.5546	Other	0.5
2.98752	2.98752	11.8834	11.8834	B-cell	to Stroma cell	-0.85325	-3.71541	TUR	11	CR	2.50047	16.8816	0.697922	23.5546	Other	0.5
1.88322	1.88322	21.2709	21.2709	B-cell	to Stroma cell	-1.46095	-3.1138	TUR	10	NCR	2.50047	16.8816	0.697922	23.5546	Other	0.5
2.70823	2.70823	13.1243	13.1243	B-cell	to Stroma cell	-0.990452	-3.61354	TUR	12	NCR	2.50047	16.8816	0.697922	23.5546	Other	0.5
3.26189	3.26189	11.117	11.117	B-cell	to Stroma cell	-0.725473	-3.78365	TUR	13	CR	2.50047	16.8816	0.697922	23.5546	Other	0.5
2.56166	2.56166	13.7196	13.7196	B-cell	to Stroma cell	-1.06599	-3.56796	TUR	14	NCR	2.50047	16.8816	0.697922	23.5546	Other	0.5
3.24903	3.24903	11.8876	11.8876	B-cell	to Stroma cell	-0.731331	-3.71505	TUR	15	CR	2.50047	16.8816	0.697922	23.5546	Other	0.5
3.28692	3.28692	11.4563	11.4563	B-cell	to Stroma cell	-0.714107	-3.75289	TUR	23	NCR	2.50047	16.8816	0.697922	23.5546	Other	0.5
2.93549	2.93549	12.8135	12.8135	B-cell	to Stroma cell	-0.87821	-3.63815	TUR	16	NCR	2.50047	16.8816	0.697922	23.5546	Other	0.5
2.59713	2.59713	13.718	13.718	B-cell	to Stroma cell	-1.04746	-3.56808	TUR	17	CR	2.50047	16.8816	0.697922	23.5546	Other	0.5
2.30128	2.30128	15.7152	15.7152	B-cell	to Stroma cell	-1.20759	-3.42804	TUR	19	CR	2.50047	16.8816	0.697922	23.5546	Other	0.5
0.794232	0.794232	119.445	119.445	B-cell	to Stroma cell	-2.45021	-1.15878	TUR	22	CR	2.50047	16.8816	0.697922	23.5546	Other	0.5
3.00827	3.00827	11.6767	11.6767	B-cell	to Stroma cell	-0.843363	-3.73338	TUR	18	CR	2.50047	16.8816	0.697922	23.5546	Other	0.5
0.92121	0.92121	51.9943	51.9943	B-cell	to Stroma cell	-2.28801	-2.15367	TUR	21	CR	2.50047	16.8816	0.697922	23.5546	Other	0.5
2.95008	2.95008	11.8387	11.8387	B-cell	to Stroma cell	-0.871185	-3.71927	TUR	20	CR	2.50047	16.8816	0.697922	23.5546	Other	0.5
1.38082	1.38082	93.5765	93.5765	T-helper	to Treg	-1.83131	-1.46862	TUR	1	CR	1.53844	71.973	0.137065	46.558	Other	0.5
1.45273	1.45273	63.1402	63.1402	T-helper	to Treg	-1.77217	-1.93426	TUR	4	NCR	1.53844	71.973	0.137065	46.558	Other	0.5
1.4252	1.4252	98.8226	98.8226	T-helper	to Treg	-1.79452	-1.40108	TUR	8	CR	1.53844	71.973	0.137065	46.558	Other	0.5
1.43856	1.43856	59.6629	59.6629	T-helper	to Treg	-1.78363	-1.99883	TUR	24	NCR	1.53844	71.973	0.137065	46.558	Other	0.5
1.47966	1.47966	106.105	106.105	T-helper	to Treg	-1.75064	-1.31166	TUR	2	NCR	1.53844	71.973	0.137065	46.558	Other	0.5
1.50019	1.50019	51.3619	51.3619	T-helper	to Treg	-1.73445	-2.16732	TUR	3	NCR	1.53844	71.973	0.137065	46.558	Other	0.5
1.6855	1.6855	41.8428	41.8428	T-helper	to Treg	-1.59594	-2.39329	TUR	5	NCR	1.53844	71.973	0.137065	46.558	Other	0.5
1.66157	1.66157	36.2016	36.2016	T-helper	to Treg	-1.61311	-2.55035	TUR	6	CR	1.53844	71.973	0.137065	46.558	Other	0.5
1.57797	1.57797	42.172	42.172	T-helper	to Treg	-1.67471	-2.38474	TUR	7	CR	1.53844	71.973	0.137065	46.558	Other	0.5
1.42843	1.42843	53.0383	53.0383	T-helper	to Treg	-1.79188	-2.13146	TUR	9	CR	1.53844	71.973	0.137065	46.558	Other	0.5
1.49092	1.49092	72.0372	72.0372	T-helper	to Treg	-1.74174	-1.78185	TUR	11	CR	1.53844	71.973	0.137065	46.558	Other	0.5
1.81392	1.81392	190.659	190.659	T-helper	to Treg	-1.50695	-0.483958	TUR	10	NCR	1.53844	71.973	0.137065	46.558	Other	0.5
1.79051	1.79051	43.821	43.821	T-helper	to Treg	-1.52279	-2.34277	TUR	12	NCR	1.53844	71.973	0.137065	46.558	Other	0.5
1.64536	1.64536	178.368	178.368	T-helper	to Treg	-1.62486	-0.589557	TUR	13	CR	1.53844	71.973	0.137065	46.558	Other	0.5
1.64698	1.64698	44.0804	44.0804	T-helper	to Treg	-1.62368	-2.3363	TUR	14	NCR	1.53844	71.973	0.137065	46.558	Other	0.5
1.6312	1.6312	59.6161	59.6161	T-helper	to Treg	-1.6352	-1.99972	TUR	15	CR	1.53844	71.973	0.137065	46.558	Other	0.5
1.36604	1.36604	62.9175	62.9175	T-helper	to Treg	-1.84379	-1.9383	TUR	23	NCR	1.53844	71.973	0.137065	46.558	Other	0.5
1.53335	1.53335	191.323	191.323	T-helper	to Treg	-1.70868	-0.478332	TUR	16	NCR	1.53844	71.973	0.137065	46.558	Other	0.5
1.20611	1.20611	106.573	106.573	T-helper	to Treg	-1.98666	-1.30607	TUR	17	CR	1.53844	71.973	0.137065	46.558	Other	0.5
1.49887	1.49887	91.1985	91.1985	T-helper	to Treg	-1.73549	-1.50019	TUR	19	CR	1.53844	71.973	0.137065	46.558	Other	0.5
1.54957	1.54957	49.4327	49.4327	T-helper	to Treg	-1.69624	-2.2099	TUR	22	CR	1.53844	71.973	0.137065	46.558	Other	0.5
1.56358	1.56358	112.674	112.674	T-helper	to Treg	-1.68558	-1.23477	TUR	18	CR	1.53844	71.973	0.137065	46.558	Other	0.5
1.5416	1.5416	58.0314	58.0314	T-helper	to Treg	-1.70234	-2.03026	TUR	21	CR	1.53844	71.973	0.137065	46.558	Other	0.5
1.61399	1.61399	54.3997	54.3997	T-helper	to Treg	-1.64785	-2.10306	TUR	20	CR	1.53844	71.973	0.137065	46.558	Other	0.5
1.47772	1.47772	33.3474	33.3474	Treg	to T-helper	-1.75219	-2.63861	TUR	1	CR	1.65671	29.3971	0.277287	49.5247	Other	0.5
1.91646	1.91646	18.3714	18.3714	Treg	to T-helper	-1.43935	-3.26638	TUR	4	NCR	1.65671	29.3971	0.277287	49.5247	Other	0.5
1.32212	1.32212	23.6611	23.6611	Treg	to T-helper	-1.88154	-3.0023	TUR	8	CR	1.65671	29.3971	0.277287	49.5247	Other	0.5
1.94172	1.94172	17.6414	17.6414	Treg	to T-helper	-1.42313	-3.30844	TUR	24	NCR	1.65671	29.3971	0.277287	49.5247	Other	0.5
1.57336	1.57336	22.522	22.522	Treg	to T-helper	-1.67818	-3.05402	TUR	2	NCR	1.65671	29.3971	0.277287	49.5247	Other	0.5
1.76627	1.76627	19.7858	19.7858	Treg	to T-helper	-1.53937	-3.18927	TUR	3	NCR	1.65671	29.3971	0.277287	49.5247	Other	0.5
1.87882	1.87882	20.3565	20.3565	Treg	to T-helper	-1.46383	-3.15965	TUR	5	NCR	1.65671	29.3971	0.277287	49.5247	Other	0.5
1.63945	1.63945	44.1349	44.1349	Treg	to T-helper	-1.62917	-2.33495	TUR	6	CR	1.65671	29.3971	0.277287	49.5247	Other	0.5
1.81929	1.81929	21.4923	21.4923	Treg	to T-helper	-1.50333	-3.10298	TUR	7	CR	1.65671	29.3971	0.277287	49.5247	Other	0.5
1.66988	1.66988	23.765	23.765	Treg	to T-helper	-1.60713	-2.9977	TUR	9	CR	1.65671	29.3971	0.277287	49.5247	Other	0.5
1.71239	1.71239	32.8351	32.8351	Treg	to T-helper	-1.57687	-2.65519	TUR	11	CR	1.65671	29.3971	0.277287	49.5247	Other	0.5
1.63343	1.63343	25.4801	25.4801	Treg	to T-helper	-1.63356	-2.92441	TUR	10	NCR	1.65671	29.3971	0.277287	49.5247	Other	0.5
1.73332	1.73332	23.9088	23.9088	Treg	to T-helper	-1.56219	-2.99136	TUR	12	NCR	1.65671	29.3971	0.277287	49.5247	Other	0.5
1.46624	1.46624	28.4044	28.4044	Treg	to T-helper	-1.76133	-2.80958	TUR	13	CR	1.65671	29.3971	0.277287	49.5247	Other	0.5
2.08465	2.08465	15.4396	15.4396	Treg	to T-helper	-1.3342	-3.4463	TUR	14	NCR	1.65671	29.3971	0.277287	49.5247	Other	0.5
1.54458	1.54458	50.6273	50.6273	Treg	to T-helper	-1.70005	-2.18336	TUR	15	CR	1.65671	29.3971	0.277287	49.5247	Other	0.5
1.63352	1.63352	25.3262	25.3262	Treg	to T-helper	-1.6335	-2.93079	TUR	23	NCR	1.65671	29.3971	0.277287	49.5247	Other	0.5
1.0417	1.0417	265.015	265.015	Treg	to T-helper	-2.15173	0.120268	TUR	16	NCR	1.65671	29.3971	0.277287	49.5247	Other	0.5
1.2592	1.2592	33.2695	33.2695	Treg	to T-helper	-1.93752	-2.64111	TUR	17	CR	1.65671	29.3971	0.277287	49.5247	Other	0.5
1.39088	1.39088	36.3847	36.3847	Treg	to T-helper	-1.82289	-2.54491	TUR	19	CR	1.65671	29.3971	0.277287	49.5247	Other	0.5
2.35613	2.35613	13.7564	13.7564	Treg	to T-helper	-1.17688	-3.56521	TUR	22	CR	1.65671	29.3971	0.277287	49.5247	Other	0.5
1.61723	1.61723	45.7057	45.7057	Treg	to T-helper	-1.64547	-2.29652	TUR	18	CR	1.65671	29.3971	0.277287	49.5247	Other	0.5
1.49925	1.49925	56.3955	56.3955	Treg	to T-helper	-1.73519	-2.06254	TUR	21	CR	1.65671	29.3971	0.277287	49.5247	Other	0.5
1.78339	1.78339	25.9321	25.9321	Treg	to T-helper	-1.52764	-2.90587	TUR	20	CR	1.65671	29.3971	0.277287	49.5247	Other	0.5
2.05291	2.05291	19.4338	19.4338	Treg	to Stroma cell	-1.35355	-3.20795	TUR	1	CR	2.7006	15.0908	0.744358	11.5813	Other	0.5
3.62245	3.62245	11.6243	11.6243	Treg	to Stroma cell	-0.565632	-3.73798	TUR	4	NCR	2.7006	15.0908	0.744358	11.5813	Other	0.5
0.963249	0.963249	62.8095	62.8095	Treg	to Stroma cell	-2.23874	-1.94026	TUR	8	CR	2.7006	15.0908	0.744358	11.5813	Other	0.5
3.57427	3.57427	10.8407	10.8407	Treg	to Stroma cell	-0.58655	-3.80938	TUR	24	NCR	2.7006	15.0908	0.744358	11.5813	Other	0.5
3.06177	3.06177	12.4738	12.4738	Treg	to Stroma cell	-0.818052	-3.66571	TUR	2	NCR	2.7006	15.0908	0.744358	11.5813	Other	0.5
2.81665	2.81665	12.7482	12.7482	Treg	to Stroma cell	-0.936218	-3.64339	TUR	3	NCR	2.7006	15.0908	0.744358	11.5813	Other	0.5
3.75181	3.75181	11.5853	11.5853	Treg	to Stroma cell	-0.510055	-3.74143	TUR	5	NCR	2.7006	15.0908	0.744358	11.5813	Other	0.5
1.74064	1.74064	38.8256	38.8256	Treg	to Stroma cell	-1.55709	-2.4747	TUR	6	CR	2.7006	15.0908	0.744358	11.5813	Other	0.5
2.79969	2.79969	12.6136	12.6136	Treg	to Stroma cell	-0.944616	-3.65428	TUR	7	CR	2.7006	15.0908	0.744358	11.5813	Other	0.5
2.91651	2.91651	12.6255	12.6255	Treg	to Stroma cell	-0.88738	-3.65331	TUR	9	CR	2.7006	15.0908	0.744358	11.5813	Other	0.5
3.16099	3.16099	11.4471	11.4471	Treg	to Stroma cell	-0.771757	-3.75371	TUR	11	CR	2.7006	15.0908	0.744358	11.5813	Other	0.5
1.98008	1.98008	17.9537	17.9537	Treg	to Stroma cell	-1.39879	-3.29024	TUR	10	NCR	2.7006	15.0908	0.744358	11.5813	Other	0.5
2.14292	2.14292	16.0403	16.0403	Treg	to Stroma cell	-1.29924	-3.4069	TUR	12	NCR	2.7006	15.0908	0.744358	11.5813	Other	0.5
2.25466	2.25466	14.4619	14.4619	Treg	to Stroma cell	-1.23409	-3.51374	TUR	13	CR	2.7006	15.0908	0.744358	11.5813	Other	0.5
3.30001	3.30001	11.527	11.527	Treg	to Stroma cell	-0.708178	-3.74659	TUR	14	NCR	2.7006	15.0908	0.744358	11.5813	Other	0.5
3.44761	3.44761	11.2114	11.2114	Treg	to Stroma cell	-0.642149	-3.775	TUR	15	CR	2.7006	15.0908	0.744358	11.5813	Other	0.5
3.66763	3.66763	11.2045	11.2045	Treg	to Stroma cell	-0.546128	-3.77563	TUR	23	NCR	2.7006	15.0908	0.744358	11.5813	Other	0.5
3.22854	3.22854	11.948	11.948	Treg	to Stroma cell	-0.740685	-3.70986	TUR	16	NCR	2.7006	15.0908	0.744358	11.5813	Other	0.5
3.07628	3.07628	11.6062	11.6062	Treg	to Stroma cell	-0.811233	-3.73958	TUR	17	CR	2.7006	15.0908	0.744358	11.5813	Other	0.5
2.64008	2.64008	13.2441	13.2441	Treg	to Stroma cell	-1.02524	-3.60421	TUR	19	CR	2.7006	15.0908	0.744358	11.5813	Other	0.5
1.92417	1.92417	17.1881	17.1881	Treg	to Stroma cell	-1.43438	-3.33541	TUR	22	CR	2.7006	15.0908	0.744358	11.5813	Other	0.5
2.64817	2.64817	13.6712	13.6712	Treg	to Stroma cell	-1.02108	-3.57159	TUR	18	CR	2.7006	15.0908	0.744358	11.5813	Other	0.5
1.56276	1.56276	27.2044	27.2044	Treg	to Stroma cell	-1.6862	-2.85528	TUR	21	CR	2.7006	15.0908	0.744358	11.5813	Other	0.5
2.48049	2.48049	13.7016	13.7016	Treg	to Stroma cell	-1.10904	-3.56931	TUR	20	CR	2.7006	15.0908	0.744358	11.5813	Other	0.5
2.14364	2.14364	221.813	221.813	Stroma cell	to B-cell	-1.29882	-0.22646	TUR	1	CR	1.58496	110.455	0.484455	68.6953	Other	0.5
1.73847	1.73847	26.9	26.9	Stroma cell	to B-cell	-1.5586	-2.86718	TUR	4	NCR	1.58496	110.455	0.484455	68.6953	Other	0.5
1.4682	1.4682	66.7433	66.7433	Stroma cell	to B-cell	-1.75976	-1.87048	TUR	8	CR	1.58496	110.455	0.484455	68.6953	Other	0.5
1.37981	1.37981	57.6618	57.6618	Stroma cell	to B-cell	-1.83216	-2.03748	TUR	24	NCR	1.58496	110.455	0.484455	68.6953	Other	0.5
1.28262	1.28262	167.103	167.103	Stroma cell	to B-cell	-1.91641	-0.689224	TUR	2	NCR	1.58496	110.455	0.484455	68.6953	Other	0.5
1.07821	1.07821	66.9391	66.9391	Stroma cell	to B-cell	-2.11319	-1.8671	TUR	3	NCR	1.58496	110.455	0.484455	68.6953	Other	0.5
1.35538	1.35538	151.832	151.832	Stroma cell	to B-cell	-1.85286	-0.829914	TUR	5	NCR	1.58496	110.455	0.484455	68.6953	Other	0.5
2.65755	2.65755	232.954	232.954	Stroma cell	to B-cell	-1.01627	-0.136578	TUR	6	CR	1.58496	110.455	0.484455	68.6953	Other	0.5
1.25805	1.25805	75.8083	75.8083	Stroma cell	to B-cell	-1.93857	-1.72198	TUR	7	CR	1.58496	110.455	0.484455	68.6953	Other	0.5
1.23634	1.23634	156.526	156.526	Stroma cell	to B-cell	-1.95846	-0.785886	TUR	9	CR	1.58496	110.455	0.484455	68.6953	Other	0.5
1.52087	1.52087	108.697	108.697	Stroma cell	to B-cell	-1.71833	-1.28092	TUR	11	CR	1.58496	110.455	0.484455	68.6953	Other	0.5
1.27119	1.27119	131.512	131.512	Stroma cell	to B-cell	-1.92668	-1.03031	TUR	10	NCR	1.58496	110.455	0.484455	68.6953	Other	0.5
1.51445	1.51445	62.4988	62.4988	Stroma cell	to B-cell	-1.72331	-1.94593	TUR	12	NCR	1.58496	110.455	0.484455	68.6953	Other	0.5
1.64282	1.64282	32.5549	32.5549	Stroma cell	to B-cell	-1.62671	-2.66436	TUR	13	CR	1.58496	110.455	0.484455	68.6953	Other	0.5
1.29775	1.29775	54.637	54.637	Stroma cell	to B-cell	-1.90295	-2.09818	TUR	14	NCR	1.58496	110.455	0.484455	68.6953	Other	0.5
1.59299	1.59299	165.449	165.449	Stroma cell	to B-cell	-1.66345	-0.704124	TUR	15	CR	1.58496	110.455	0.484455	68.6953	Other	0.5
1.16047	1.16047	96.0432	96.0432	Stroma cell	to B-cell	-2.03041	-1.43651	TUR	23	NCR	1.58496	110.455	0.484455	68.6953	Other	0.5
2.19869	2.19869	223.786	223.786	Stroma cell	to B-cell	-1.26643	-0.210487	TUR	16	NCR	1.58496	110.455	0.484455	68.6953	Other	0.5
1.23614	1.23614	98.9621	98.9621	Stroma cell	to B-cell	-1.95864	-1.39932	TUR	17	CR	1.58496	110.455	0.484455	68.6953	Other	0.5
2.83253	2.83253	248.873	248.873	Stroma cell	to B-cell	-0.928384	-0.00901338	TUR	19	CR	1.58496	110.455	0.484455	68.6953	Other	0.5
1.24613	1.24613	149.08	149.08	Stroma cell	to B-cell	-1.94945	-0.856074	TUR	22	CR	1.58496	110.455	0.484455	68.6953	Other	0.5
1.42659	1.42659	183.175	183.175	Stroma cell	to B-cell	-1.79338	-0.547909	TUR	18	CR	1.58496	110.455	0.484455	68.6953	Other	0.5
2.29963	2.29963	231.312	231.312	Stroma cell	to B-cell	-1.20852	-0.149783	TUR	21	CR	1.58496	110.455	0.484455	68.6953	Other	0.5
1.20047	1.20047	114.742	114.742	Stroma cell	to B-cell	-1.99199	-1.21123	TUR	20	CR	1.58496	110.455	0.484455	68.6953	Other	0.5
1.49982	1.49982	133.009	133.009	Stroma cell	to Treg	-1.73474	-1.01492	TUR	1	CR	1.65304	93.1607	0.205653	52.7411	Other	0.5
1.55766	1.55766	89.8995	89.8995	Stroma cell	to Treg	-1.69008	-1.51771	TUR	4	NCR	1.65304	93.1607	0.205653	52.7411	Other	0.5
1.45491	1.45491	117.029	117.029	Stroma cell	to Treg	-1.77041	-1.18554	TUR	8	CR	1.65304	93.1607	0.205653	52.7411	Other	0.5
1.65775	1.65775	62.8936	62.8936	Stroma cell	to Treg	-1.61587	-1.93873	TUR	24	NCR	1.65304	93.1607	0.205653	52.7411	Other	0.5
1.6334	1.6334	174.941	174.941	Stroma cell	to Treg	-1.63358	-0.619561	TUR	2	NCR	1.65304	93.1607	0.205653	52.7411	Other	0.5
1.4314	1.4314	97.8319	97.8319	Stroma cell	to Treg	-1.78945	-1.41362	TUR	3	NCR	1.65304	93.1607	0.205653	52.7411	Other	0.5
1.58678	1.58678	65.1635	65.1635	Stroma cell	to Treg	-1.6681	-1.89807	TUR	5	NCR	1.65304	93.1607	0.205653	52.7411	Other	0.5
1.78298	1.78298	50.5683	50.5683	Stroma cell	to Treg	-1.52792	-2.18466	TUR	6	CR	1.65304	93.1607	0.205653	52.7411	Other	0.5
1.62818	1.62818	48.8071	48.8071	Stroma cell	to Treg	-1.63741	-2.22402	TUR	7	CR	1.65304	93.1607	0.205653	52.7411	Other	0.5
1.43369	1.43369	78.5174	78.5174	Stroma cell	to Treg	-1.78758	-1.68046	TUR	9	CR	1.65304	93.1607	0.205653	52.7411	Other	0.5
1.41234	1.41234	86.546	86.546	Stroma cell	to Treg	-1.80508	-1.56387	TUR	11	CR	1.65304	93.1607	0.205653	52.7411	Other	0.5
2.09435	2.09435	211.958	211.958	Stroma cell	to Treg	-1.32834	-0.306716	TUR	10	NCR	1.65304	93.1607	0.205653	52.7411	Other	0.5
1.89487	1.89487	47.382	47.382	Stroma cell	to Treg	-1.45335	-2.25681	TUR	12	NCR	1.65304	93.1607	0.205653	52.7411	Other	0.5
2.12614	2.12614	214.739	214.739	Stroma cell	to Treg	-1.30924	-0.283985	TUR	13	CR	1.65304	93.1607	0.205653	52.7411	Other	0.5
1.63099	1.63099	54.23	54.23	Stroma cell	to Treg	-1.63535	-2.10657	TUR	14	NCR	1.65304	93.1607	0.205653	52.7411	Other	0.5
1.72101	1.72101	74.5976	74.5976	Stroma cell	to Treg	-1.57081	-1.74093	TUR	15	CR	1.65304	93.1607	0.205653	52.7411	Other	0.5
1.38214	1.38214	96.8492	96.8492	Stroma cell	to Treg	-1.83021	-1.42616	TUR	23	NCR	1.65304	93.1607	0.205653	52.7411	Other	0.5
1.94429	1.94429	198.001	198.001	Stroma cell	to Treg	-1.42148	-0.422147	TUR	16	NCR	1.65304	93.1607	0.205653	52.7411	Other	0.5
1.46996	1.46996	152.943	152.943	Stroma cell	to Treg	-1.75836	-0.819421	TUR	17	CR	1.65304	93.1607	0.205653	52.7411	Other	0.5
1.77708	1.77708	105.733	105.733	Stroma cell	to Treg	-1.53195	-1.31611	TUR	19	CR	1.65304	93.1607	0.205653	52.7411	Other	0.5
1.56755	1.56755	68.7459	68.7459	Stroma cell	to Treg	-1.68257	-1.83628	TUR	22	CR	1.65304	93.1607	0.205653	52.7411	Other	0.5
1.57983	1.57983	143.193	143.193	Stroma cell	to Treg	-1.67331	-0.913005	TUR	18	CR	1.65304	93.1607	0.205653	52.7411	Other	0.5
1.79378	1.79378	63.1716	63.1716	Stroma cell	to Treg	-1.52057	-1.93369	TUR	21	CR	1.65304	93.1607	0.205653	52.7411	Other	0.5
1.61213	1.61213	65.9432	65.9432	Stroma cell	to Treg	-1.64923	-1.88438	TUR	20	CR	1.65304	93.1607	0.205653	52.7411	Other	0.5
1.48034	1.48034	46.8203	46.8203	T-helper	to Macrophages	-1.7501	-2.26997	TUR	1	CR	1.64836	45.398	0.18089	35.1863	Other	0.5
1.75646	1.75646	30.8339	30.8339	T-helper	to Macrophages	-1.54613	-2.72234	TUR	4	NCR	1.64836	45.398	0.18089	35.1863	Other	0.5
1.55007	1.55007	93.9943	93.9943	T-helper	to Macrophages	-1.69586	-1.46313	TUR	8	CR	1.64836	45.398	0.18089	35.1863	Other	0.5
1.60387	1.60387	37.3411	37.3411	T-helper	to Macrophages	-1.65535	-2.5169	TUR	24	NCR	1.64836	45.398	0.18089	35.1863	Other	0.5
1.64142	1.64142	160.473	160.473	T-helper	to Macrophages	-1.62773	-0.749425	TUR	2	NCR	1.64836	45.398	0.18089	35.1863	Other	0.5
1.32226	1.32226	94.5598	94.5598	T-helper	to Macrophages	-1.88141	-1.45574	TUR	3	NCR	1.64836	45.398	0.18089	35.1863	Other	0.5
1.53097	1.53097	72.2355	72.2355	T-helper	to Macrophages	-1.71051	-1.77864	TUR	5	NCR	1.64836	45.398	0.18089	35.1863	Other	0.5
1.50068	1.50068	50.1251	50.1251	T-helper	to Macrophages	-1.73406	-2.19445	TUR	6	CR	1.64836	45.398	0.18089	35.1863	Other	0.5
1.88704	1.88704	26.6429	26.6429	T-helper	to Macrophages	-1.45845	-2.87733	TUR	7	CR	1.64836	45.398	0.18089	35.1863	Other	0.5
1.68607	1.68607	31.8355	31.8355	T-helper	to Macrophages	-1.59553	-2.68824	TUR	9	CR	1.64836	45.398	0.18089	35.1863	Other	0.5
1.62768	1.62768	32.5865	32.5865	T-helper	to Macrophages	-1.63777	-2.66332	TUR	11	CR	1.64836	45.398	0.18089	35.1863	Other	0.5
2.07736	2.07736	19.1069	19.1069	T-helper	to Macrophages	-1.33862	-3.2256	TUR	10	NCR	1.64836	45.398	0.18089	35.1863	Other	0.5
1.93701	1.93701	26.1425	26.1425	T-helper	to Macrophages	-1.42614	-2.89734	TUR	12	NCR	1.64836	45.398	0.18089	35.1863	Other	0.5
1.53859	1.53859	58.1386	58.1386	T-helper	to Macrophages	-1.70465	-2.02817	TUR	13	CR	1.64836	45.398	0.18089	35.1863	Other	0.5
1.59301	1.59301	62.6337	62.6337	T-helper	to Macrophages	-1.66344	-1.94347	TUR	14	NCR	1.64836	45.398	0.18089	35.1863	Other	0.5
1.91353	1.91353	22.4122	22.4122	T-helper	to Macrophages	-1.44124	-3.05914	TUR	15	CR	1.64836	45.398	0.18089	35.1863	Other	0.5
1.82248	1.82248	29.4244	29.4244	T-helper	to Macrophages	-1.50119	-2.77213	TUR	23	NCR	1.64836	45.398	0.18089	35.1863	Other	0.5
1.75415	1.75415	34.832	34.832	T-helper	to Macrophages	-1.54773	-2.59186	TUR	16	NCR	1.64836	45.398	0.18089	35.1863	Other	0.5
1.4175	1.4175	132.363	132.363	T-helper	to Macrophages	-1.80083	-1.02155	TUR	17	CR	1.64836	45.398	0.18089	35.1863	Other	0.5
1.46075	1.46075	50.1324	50.1324	T-helper	to Macrophages	-1.76572	-2.19429	TUR	19	CR	1.64836	45.398	0.18089	35.1863	Other	0.5
1.63247	1.63247	32.5616	32.5616	T-helper	to Macrophages	-1.63426	-2.66413	TUR	22	CR	1.64836	45.398	0.18089	35.1863	Other	0.5
1.67397	1.67397	40.6844	40.6844	T-helper	to Macrophages	-1.60419	-2.42389	TUR	18	CR	1.64836	45.398	0.18089	35.1863	Other	0.5
1.52077	1.52077	43.2801	43.2801	T-helper	to Macrophages	-1.7184	-2.35638	TUR	21	CR	1.64836	45.398	0.18089	35.1863	Other	0.5
1.63216	1.63216	48.0179	48.0179	T-helper	to Macrophages	-1.63449	-2.24207	TUR	20	CR	1.64836	45.398	0.18089	35.1863	Other	0.5
1.50879	1.50879	42.3495	42.3495	Macrophages	to T-helper	-1.72772	-2.38015	TUR	1	CR	1.68996	39.4438	0.188475	48.0786	Other	0.5
1.75801	1.75801	36.1379	36.1379	Macrophages	to T-helper	-1.54506	-2.55225	TUR	4	NCR	1.68996	39.4438	0.188475	48.0786	Other	0.5
1.2015	1.2015	41.0764	41.0764	Macrophages	to T-helper	-1.99101	-2.41345	TUR	8	CR	1.68996	39.4438	0.188475	48.0786	Other	0.5
1.91422	1.91422	23.2247	23.2247	Macrophages	to T-helper	-1.4408	-3.02183	TUR	24	NCR	1.68996	39.4438	0.188475	48.0786	Other	0.5
1.62393	1.62393	27.6489	27.6489	Macrophages	to T-helper	-1.64053	-2.83814	TUR	2	NCR	1.68996	39.4438	0.188475	48.0786	Other	0.5
1.89925	1.89925	20.5984	20.5984	Macrophages	to T-helper	-1.4505	-3.14733	TUR	3	NCR	1.68996	39.4438	0.188475	48.0786	Other	0.5
1.60725	1.60725	29.4392	29.4392	Macrophages	to T-helper	-1.65284	-2.7716	TUR	5	NCR	1.68996	39.4438	0.188475	48.0786	Other	0.5
1.81869	1.81869	52.3238	52.3238	Macrophages	to T-helper	-1.50373	-2.14662	TUR	6	CR	1.68996	39.4438	0.188475	48.0786	Other	0.5
1.86248	1.86248	27.7137	27.7137	Macrophages	to T-helper	-1.47458	-2.83566	TUR	7	CR	1.68996	39.4438	0.188475	48.0786	Other	0.5
1.7452	1.7452	25.2172	25.2172	Macrophages	to T-helper	-1.55392	-2.93533	TUR	9	CR	1.68996	39.4438	0.188475	48.0786	Other	0.5
1.71804	1.71804	35.6283	35.6283	Macrophages	to T-helper	-1.5729	-2.56754	TUR	11	CR	1.68996	39.4438	0.188475	48.0786	Other	0.5
1.9608	1.9608	30.0721	30.0721	Macrophages	to T-helper	-1.41098	-2.74898	TUR	10	NCR	1.68996	39.4438	0.188475	48.0786	Other	0.5
1.79827	1.79827	26.4142	26.4142	Macrophages	to T-helper	-1.51752	-2.88643	TUR	12	NCR	1.68996	39.4438	0.188475	48.0786	Other	0.5
1.40012	1.40012	60.8726	60.8726	Macrophages	to T-helper	-1.81519	-1.97601	TUR	13	CR	1.68996	39.4438	0.188475	48.0786	Other	0.5
1.89159	1.89159	16.8601	16.8601	Macrophages	to T-helper	-1.45548	-3.35535	TUR	14	NCR	1.68996	39.4438	0.188475	48.0786	Other	0.5
1.61912	1.61912	57.2422	57.2422	Macrophages	to T-helper	-1.64407	-2.04573	TUR	15	CR	1.68996	39.4438	0.188475	48.0786	Other	0.5
1.51142	1.51142	39.2365	39.2365	Macrophages	to T-helper	-1.72567	-2.46328	TUR	23	NCR	1.68996	39.4438	0.188475	48.0786	Other	0.5
1.87951	1.87951	214.641	214.641	Macrophages	to T-helper	-1.46338	-0.284782	TUR	16	NCR	1.68996	39.4438	0.188475	48.0786	Other	0.5
1.4626	1.4626	186.209	186.209	Macrophages	to T-helper	-1.76424	-0.521861	TUR	17	CR	1.68996	39.4438	0.188475	48.0786	Other	0.5
1.54489	1.54489	38.3899	38.3899	Macrophages	to T-helper	-1.69982	-2.48693	TUR	19	CR	1.68996	39.4438	0.188475	48.0786	Other	0.5
1.77357	1.77357	29.7396	29.7396	Macrophages	to T-helper	-1.53436	-2.76081	TUR	22	CR	1.68996	39.4438	0.188475	48.0786	Other	0.5
1.63143	1.63143	45.8622	45.8622	Macrophages	to T-helper	-1.63503	-2.29276	TUR	18	CR	1.68996	39.4438	0.188475	48.0786	Other	0.5
1.61772	1.61772	55.7249	55.7249	Macrophages	to T-helper	-1.6451	-2.07602	TUR	21	CR	1.68996	39.4438	0.188475	48.0786	Other	0.5
1.81066	1.81066	29.5371	29.5371	Macrophages	to T-helper	-1.50915	-2.76807	TUR	20	CR	1.68996	39.4438	0.188475	48.0786	Other	0.5
1.38555	1.38555	44.3647	44.3647	Treg	to Macrophages	-1.82734	-2.32925	TUR	1	CR	1.64082	46.8942	0.299533	79.1087	Other	0.5
1.76878	1.76878	29.7294	29.7294	Treg	to Macrophages	-1.53764	-2.76117	TUR	4	NCR	1.64082	46.8942	0.299533	79.1087	Other	0.5
0.944008	0.944008	398.506	398.506	Treg	to Macrophages	-2.26105	1.36772	TUR	8	CR	1.64082	46.8942	0.299533	79.1087	Other	0.5
1.68875	1.68875	31.1991	31.1991	Treg	to Macrophages	-1.59362	-2.70979	TUR	24	NCR	1.64082	46.8942	0.299533	79.1087	Other	0.5
1.54015	1.54015	155.687	155.687	Treg	to Macrophages	-1.70345	-0.793706	TUR	2	NCR	1.64082	46.8942	0.299533	79.1087	Other	0.5
1.3129	1.3129	102.871	102.871	Treg	to Macrophages	-1.8896	-1.35079	TUR	3	NCR	1.64082	46.8942	0.299533	79.1087	Other	0.5
1.5509	1.5509	69.4952	69.4952	Treg	to Macrophages	-1.69522	-1.8237	TUR	5	NCR	1.64082	46.8942	0.299533	79.1087	Other	0.5
1.61341	1.61341	37.3293	37.3293	Treg	to Macrophages	-1.64829	-2.51724	TUR	6	CR	1.64082	46.8942	0.299533	79.1087	Other	0.5
1.84963	1.84963	25.3923	25.3923	Treg	to Macrophages	-1.48308	-2.92804	TUR	7	CR	1.64082	46.8942	0.299533	79.1087	Other	0.5
1.63504	1.63504	34.1272	34.1272	Treg	to Macrophages	-1.63238	-2.61382	TUR	9	CR	1.64082	46.8942	0.299533	79.1087	Other	0.5
1.68882	1.68882	28.6522	28.6522	Treg	to Macrophages	-1.59357	-2.80037	TUR	11	CR	1.64082	46.8942	0.299533	79.1087	Other	0.5
2.59665	2.59665	14.0965	14.0965	Treg	to Macrophages	-1.04771	-3.54009	TUR	10	NCR	1.64082	46.8942	0.299533	79.1087	Other	0.5
1.88205	1.88205	27.5794	27.5794	Treg	to Macrophages	-1.46172	-2.8408	TUR	12	NCR	1.64082	46.8942	0.299533	79.1087	Other	0.5
1.48001	1.48001	47.9617	47.9617	Treg	to Macrophages	-1.75036	-2.24336	TUR	13	CR	1.64082	46.8942	0.299533	79.1087	Other	0.5
1.56146	1.56146	61.2443	61.2443	Treg	to Macrophages	-1.68719	-1.96907	TUR	14	NCR	1.64082	46.8942	0.299533	79.1087	Other	0.5
2.00335	2.00335	21.4582	21.4582	Treg	to Macrophages	-1.3842	-3.10464	TUR	15	CR	1.64082	46.8942	0.299533	79.1087	Other	0.5
1.81853	1.81853	27.3755	27.3755	Treg	to Macrophages	-1.50384	-2.84865	TUR	23	NCR	1.64082	46.8942	0.299533	79.1087	Other	0.5
1.64068	1.64068	42.9372	42.9372	Treg	to Macrophages	-1.62827	-2.36508	TUR	16	NCR	1.64082	46.8942	0.299533	79.1087	Other	0.5
1.41318	1.41318	138.976	138.976	Treg	to Macrophages	-1.80438	-0.954644	TUR	17	CR	1.64082	46.8942	0.299533	79.1087	Other	0.5
1.37098	1.37098	54.6108	54.6108	Treg	to Macrophages	-1.83961	-2.09872	TUR	19	CR	1.64082	46.8942	0.299533	79.1087	Other	0.5
1.53872	1.53872	39.7162	39.7162	Treg	to Macrophages	-1.70455	-2.45008	TUR	22	CR	1.64082	46.8942	0.299533	79.1087	Other	0.5
1.70081	1.70081	39.7406	39.7406	Treg	to Macrophages	-1.58505	-2.44942	TUR	18	CR	1.64082	46.8942	0.299533	79.1087	Other	0.5
1.76711	1.76711	47.7709	47.7709	Treg	to Macrophages	-1.53879	-2.24777	TUR	21	CR	1.64082	46.8942	0.299533	79.1087	Other	0.5
1.62825	1.62825	45.8693	45.8693	Treg	to Macrophages	-1.63735	-2.29259	TUR	20	CR	1.64082	46.8942	0.299533	79.1087	Other	0.5
1.41437	1.41437	96.8831	96.8831	Macrophages	to Treg	-1.80341	-1.42572	TUR	1	CR	1.70105	85.2981	0.303446	62.3395	Other	0.5
1.65549	1.65549	80.9584	80.9584	Macrophages	to Treg	-1.6175	-1.64403	TUR	4	NCR	1.70105	85.2981	0.303446	62.3395	Other	0.5
1.06427	1.06427	218.524	218.524	Macrophages	to Treg	-2.12777	-0.253151	TUR	8	CR	1.70105	85.2981	0.303446	62.3395	Other	0.5
1.5353	1.5353	62.4513	62.4513	Macrophages	to Treg	-1.70718	-1.9468	TUR	24	NCR	1.70105	85.2981	0.303446	62.3395	Other	0.5
1.39504	1.39504	107.455	107.455	Macrophages	to Treg	-1.81941	-1.29558	TUR	2	NCR	1.70105	85.2981	0.303446	62.3395	Other	0.5
1.65542	1.65542	49.8466	49.8466	Macrophages	to Treg	-1.61756	-2.20064	TUR	3	NCR	1.70105	85.2981	0.303446	62.3395	Other	0.5
1.67004	1.67004	52.7673	52.7673	Macrophages	to Treg	-1.60701	-2.13719	TUR	5	NCR	1.70105	85.2981	0.303446	62.3395	Other	0.5
1.91191	1.91191	35.5747	35.5747	Macrophages	to Treg	-1.44229	-2.56916	TUR	6	CR	1.70105	85.2981	0.303446	62.3395	Other	0.5
1.66915	1.66915	47.8744	47.8744	Macrophages	to Treg	-1.60765	-2.24538	TUR	7	CR	1.70105	85.2981	0.303446	62.3395	Other	0.5
1.51559	1.51559	57.3281	57.3281	Macrophages	to Treg	-1.72243	-2.04404	TUR	9	CR	1.70105	85.2981	0.303446	62.3395	Other	0.5
1.60583	1.60583	71.3801	71.3801	Macrophages	to Treg	-1.6539	-1.79255	TUR	11	CR	1.70105	85.2981	0.303446	62.3395	Other	0.5
1.96335	1.96335	187.538	187.538	Macrophages	to Treg	-1.40936	-0.510505	TUR	10	NCR	1.70105	85.2981	0.303446	62.3395	Other	0.5
1.83307	1.83307	48.3764	48.3764	Macrophages	to Treg	-1.4941	-2.23384	TUR	12	NCR	1.70105	85.2981	0.303446	62.3395	Other	0.5
2.14309	2.14309	216.344	216.344	Macrophages	to Treg	-1.29914	-0.270895	TUR	13	CR	1.70105	85.2981	0.303446	62.3395	Other	0.5
1.59029	1.59029	51.8654	51.8654	Macrophages	to Treg	-1.66547	-2.15644	TUR	14	NCR	1.70105	85.2981	0.303446	62.3395	Other	0.5
1.68044	1.68044	70.0442	70.0442	Macrophages	to Treg	-1.59955	-1.81456	TUR	15	CR	1.70105	85.2981	0.303446	62.3395	Other	0.5
1.3896	1.3896	91.2735	91.2735	Macrophages	to Treg	-1.82396	-1.49919	TUR	23	NCR	1.70105	85.2981	0.303446	62.3395	Other	0.5
1.71356	1.71356	201.753	201.753	Macrophages	to Treg	-1.57604	-0.390881	TUR	16	NCR	1.70105	85.2981	0.303446	62.3395	Other	0.5
2.63415	2.63415	234.76	234.76	Macrophages	to Treg	-1.02829	-0.122072	TUR	17	CR	1.70105	85.2981	0.303446	62.3395	Other	0.5
1.69932	1.69932	98.8612	98.8612	Macrophages	to Treg	-1.58611	-1.40059	TUR	19	CR	1.70105	85.2981	0.303446	62.3395	Other	0.5
2.06819	2.06819	84.0363	84.0363	Macrophages	to Treg	-1.34421	-1.59935	TUR	22	CR	1.70105	85.2981	0.303446	62.3395	Other	0.5
1.59763	1.59763	112.275	112.275	Macrophages	to Treg	-1.65999	-1.23935	TUR	18	CR	1.70105	85.2981	0.303446	62.3395	Other	0.5
1.76982	1.76982	63.8464	63.8464	Macrophages	to Treg	-1.53693	-1.92151	TUR	21	CR	1.70105	85.2981	0.303446	62.3395	Other	0.5
1.65016	1.65016	56.8545	56.8545	Macrophages	to Treg	-1.62137	-2.0534	TUR	20	CR	1.70105	85.2981	0.303446	62.3395	Other	0.5
3.08534	3.08534	14.6857	14.6857	Macrophages	to Cancer cell	-0.806982	-3.49792	TUR	1	CR	2.56488	16.7188	0.787512	9.2856	Other	0.5
2.33145	2.33145	16.1675	16.1675	Macrophages	to Cancer cell	-1.19064	-3.39874	TUR	4	NCR	2.56488	16.7188	0.787512	9.2856	Other	0.5
2.70711	2.70711	12.8745	12.8745	Macrophages	to Cancer cell	-0.99102	-3.63327	TUR	8	CR	2.56488	16.7188	0.787512	9.2856	Other	0.5
1.46736	1.46736	27.0146	27.0146	Macrophages	to Cancer cell	-1.76043	-2.86269	TUR	24	NCR	2.56488	16.7188	0.787512	9.2856	Other	0.5
1.90542	1.90542	22.8603	22.8603	Macrophages	to Cancer cell	-1.44649	-3.03841	TUR	2	NCR	2.56488	16.7188	0.787512	9.2856	Other	0.5
2.27564	2.27564	13.0553	13.0553	Macrophages	to Cancer cell	-1.22212	-3.61896	TUR	3	NCR	2.56488	16.7188	0.787512	9.2856	Other	0.5
1.33749	1.33749	42.8468	42.8468	Macrophages	to Cancer cell	-1.86821	-2.36739	TUR	5	NCR	2.56488	16.7188	0.787512	9.2856	Other	0.5
3.88339	3.88339	11.35	11.35	Macrophages	to Cancer cell	-0.454298	-3.76243	TUR	6	CR	2.56488	16.7188	0.787512	9.2856	Other	0.5
2.3316	2.3316	15.3969	15.3969	Macrophages	to Cancer cell	-1.19056	-3.44917	TUR	7	CR	2.56488	16.7188	0.787512	9.2856	Other	0.5
2.04321	2.04321	18.9424	18.9424	Macrophages	to Cancer cell	-1.3595	-3.23458	TUR	9	CR	2.56488	16.7188	0.787512	9.2856	Other	0.5
2.47746	2.47746	15.1454	15.1454	Macrophages	to Cancer cell	-1.11067	-3.46615	TUR	11	CR	2.56488	16.7188	0.787512	9.2856	Other	0.5
2.55648	2.55648	14.4038	14.4038	Macrophages	to Cancer cell	-1.06871	-3.51789	TUR	10	NCR	2.56488	16.7188	0.787512	9.2856	Other	0.5
2.37426	2.37426	16.1782	16.1782	Macrophages	to Cancer cell	-1.16685	-3.39805	TUR	12	NCR	2.56488	16.7188	0.787512	9.2856	Other	0.5
3.19874	3.19874	11.6625	11.6625	Macrophages	to Cancer cell	-0.754352	-3.73463	TUR	13	CR	2.56488	16.7188	0.787512	9.2856	Other	0.5
1.50407	1.50407	38.2657	38.2657	Macrophages	to Cancer cell	-1.73141	-2.49044	TUR	14	NCR	2.56488	16.7188	0.787512	9.2856	Other	0.5
1.91734	1.91734	20.1799	20.1799	Macrophages	to Cancer cell	-1.43878	-3.16872	TUR	15	CR	2.56488	16.7188	0.787512	9.2856	Other	0.5
1.40933	1.40933	39.2756	39.2756	Macrophages	to Cancer cell	-1.80756	-2.4622	TUR	23	NCR	2.56488	16.7188	0.787512	9.2856	Other	0.5
2.55473	2.55473	16.6131	16.6131	Macrophages	to Cancer cell	-1.06963	-3.37063	TUR	16	NCR	2.56488	16.7188	0.787512	9.2856	Other	0.5
3.67625	3.67625	12.1082	12.1082	Macrophages	to Cancer cell	-0.542418	-3.69621	TUR	17	CR	2.56488	16.7188	0.787512	9.2856	Other	0.5
3.5773	3.5773	12.1347	12.1347	Macrophages	to Cancer cell	-0.585228	-3.69397	TUR	19	CR	2.56488	16.7188	0.787512	9.2856	Other	0.5
3.96121	3.96121	10.9241	10.9241	Macrophages	to Cancer cell	-0.421654	-3.80155	TUR	22	CR	2.56488	16.7188	0.787512	9.2856	Samp A	1
2.77398	2.77398	12.9916	12.9916	Macrophages	to Cancer cell	-0.957406	-3.62397	TUR	18	CR	2.56488	16.7188	0.787512	9.2856	Other	0.5
3.58516	3.58516	11.0343	11.0343	Macrophages	to Cancer cell	-0.58181	-3.79128	TUR	21	CR	2.56488	16.7188	0.787512	9.2856	Other	0.5
2.62291	2.62291	13.6368	13.6368	Macrophages	to Cancer cell	-1.0341	-3.57419	TUR	20	CR	2.56488	16.7188	0.787512	9.2856	Other	0.5
1.57398	1.57398	87.0685	87.0685	Cancer cell	to Macrophages	-1.67771	-1.55659	TUR	1	CR	1.7612	59.8551	0.156872	43.8316	Other	0.5
1.8164	1.8164	32.6047	32.6047	Cancer cell	to Macrophages	-1.50527	-2.66272	TUR	4	NCR	1.7612	59.8551	0.156872	43.8316	Other	0.5
1.61593	1.61593	124.507	124.507	Cancer cell	to Macrophages	-1.64642	-1.10387	TUR	8	CR	1.7612	59.8551	0.156872	43.8316	Other	0.5
1.70306	1.70306	60.0193	60.0193	Cancer cell	to Macrophages	-1.58346	-1.99206	TUR	24	NCR	1.7612	59.8551	0.156872	43.8316	Other	0.5
1.9821	1.9821	204.555	204.555	Cancer cell	to Macrophages	-1.39752	-0.367647	TUR	2	NCR	1.7612	59.8551	0.156872	43.8316	Other	0.5
1.50459	1.50459	95.3192	95.3192	Cancer cell	to Macrophages	-1.731	-1.44587	TUR	3	NCR	1.7612	59.8551	0.156872	43.8316	Other	0.5
1.75402	1.75402	103.383	103.383	Cancer cell	to Macrophages	-1.54782	-1.34453	TUR	5	NCR	1.7612	59.8551	0.156872	43.8316	Other	0.5
1.66906	1.66906	40.6665	40.6665	Cancer cell	to Macrophages	-1.60771	-2.42437	TUR	6	CR	1.7612	59.8551	0.156872	43.8316	Other	0.5
1.91532	1.91532	40.422	40.422	Cancer cell	to Macrophages	-1.44008	-2.43094	TUR	7	CR	1.7612	59.8551	0.156872	43.8316	Other	0.5
1.76197	1.76197	54.6994	54.6994	Cancer cell	to Macrophages	-1.54233	-2.0969	TUR	9	CR	1.7612	59.8551	0.156872	43.8316	Other	0.5
1.91175	1.91175	43.1847	43.1847	Cancer cell	to Macrophages	-1.44239	-2.35879	TUR	11	CR	1.7612	59.8551	0.156872	43.8316	Other	0.5
1.92916	1.92916	23.3917	23.3917	Cancer cell	to Macrophages	-1.43117	-3.01431	TUR	10	NCR	1.7612	59.8551	0.156872	43.8316	Other	0.5
2.0068	2.0068	34.6348	34.6348	Cancer cell	to Macrophages	-1.38205	-2.59796	TUR	12	NCR	1.7612	59.8551	0.156872	43.8316	Other	0.5
1.61316	1.61316	44.8777	44.8777	Cancer cell	to Macrophages	-1.64847	-2.31662	TUR	13	CR	1.7612	59.8551	0.156872	43.8316	Other	0.5
1.72361	1.72361	153.381	153.381	Cancer cell	to Macrophages	-1.56898	-0.815299	TUR	14	NCR	1.7612	59.8551	0.156872	43.8316	Other	0.5
1.94082	1.94082	28.903	28.903	Cancer cell	to Macrophages	-1.4237	-2.79112	TUR	15	CR	1.7612	59.8551	0.156872	43.8316	Other	0.5
1.84834	1.84834	52.7392	52.7392	Cancer cell	to Macrophages	-1.48394	-2.13778	TUR	23	NCR	1.7612	59.8551	0.156872	43.8316	Other	0.5
1.86722	1.86722	57.9352	57.9352	Cancer cell	to Macrophages	-1.47145	-2.03213	TUR	16	NCR	1.7612	59.8551	0.156872	43.8316	Other	0.5
1.63477	1.63477	106.474	106.474	Cancer cell	to Macrophages	-1.63258	-1.30725	TUR	17	CR	1.7612	59.8551	0.156872	43.8316	Other	0.5
1.6491	1.6491	79.1218	79.1218	Cancer cell	to Macrophages	-1.62214	-1.67136	TUR	19	CR	1.7612	59.8551	0.156872	43.8316	Other	0.5
1.94855	1.94855	24.6298	24.6298	Cancer cell	to Macrophages	-1.41877	-2.96014	TUR	22	CR	1.7612	59.8551	0.156872	43.8316	Other	0.5
1.81853	1.81853	54.718	54.718	Cancer cell	to Macrophages	-1.50384	-2.09652	TUR	18	CR	1.7612	59.8551	0.156872	43.8316	Other	0.5
1.59628	1.59628	65.3431	65.3431	Cancer cell	to Macrophages	-1.661	-1.8949	TUR	21	CR	1.7612	59.8551	0.156872	43.8316	Other	0.5
1.48421	1.48421	73.7015	73.7015	Cancer cell	to Macrophages	-1.74704	-1.75512	TUR	20	CR	1.7612	59.8551	0.156872	43.8316	Other	0.5
3.23988	3.23988	13.7162	13.7162	Treg	to Cancer cell	-0.735505	-3.56822	TUR	1	CR	2.37381	20.4094	0.98003	17.7495	Other	0.5
1.91768	1.91768	21.6429	21.6429	Treg	to Cancer cell	-1.43856	-3.09568	TUR	4	NCR	2.37381	20.4094	0.98003	17.7495	Other	0.5
1.48894	1.48894	20.9662	20.9662	Treg	to Cancer cell	-1.7433	-3.12886	TUR	8	CR	2.37381	20.4094	0.98003	17.7495	Other	0.5
1.10892	1.10892	73.2814	73.2814	Treg	to Cancer cell	-2.08166	-1.76182	TUR	24	NCR	2.37381	20.4094	0.98003	17.7495	Other	0.5
1.93597	1.93597	20.903	20.903	Treg	to Cancer cell	-1.42681	-3.13201	TUR	2	NCR	2.37381	20.4094	0.98003	17.7495	Other	0.5
1.74433	1.74433	21.5488	21.5488	Treg	to Cancer cell	-1.55453	-3.10024	TUR	3	NCR	2.37381	20.4094	0.98003	17.7495	Other	0.5
1.3629	1.3629	58.9997	58.9997	Treg	to Cancer cell	-1.84645	-2.01151	TUR	5	NCR	2.37381	20.4094	0.98003	17.7495	Other	0.5
4.72541	4.72541	12.1613	12.1613	Treg	to Cancer cell	-0.109946	-3.69172	TUR	6	CR	2.37381	20.4094	0.98003	17.7495	Other	0.5
1.92892	1.92892	18.3943	18.3943	Treg	to Cancer cell	-1.43133	-3.26508	TUR	7	CR	2.37381	20.4094	0.98003	17.7495	Other	0.5
2.44931	2.44931	16.444	16.444	Treg	to Cancer cell	-1.12583	-3.38121	TUR	9	CR	2.37381	20.4094	0.98003	17.7495	Other	0.5
2.3026	2.3026	14.9142	14.9142	Treg	to Cancer cell	-1.20684	-3.48201	TUR	11	CR	2.37381	20.4094	0.98003	17.7495	Other	0.5
2.15407	2.15407	14.7549	14.7549	Treg	to Cancer cell	-1.29263	-3.49308	TUR	10	NCR	2.37381	20.4094	0.98003	17.7495	Other	0.5
2.28211	2.28211	15.809	15.809	Treg	to Cancer cell	-1.21844	-3.4219	TUR	12	NCR	2.37381	20.4094	0.98003	17.7495	Other	0.5
2.03028	2.03028	15.4609	15.4609	Treg	to Cancer cell	-1.36748	-3.44489	TUR	13	CR	2.37381	20.4094	0.98003	17.7495	Other	0.5
1.40239	1.40239	47.4133	47.4133	Treg	to Cancer cell	-1.81331	-2.25608	TUR	14	NCR	2.37381	20.4094	0.98003	17.7495	Other	0.5
1.7696	1.7696	25.7512	25.7512	Treg	to Cancer cell	-1.53708	-2.91325	TUR	15	CR	2.37381	20.4094	0.98003	17.7495	Other	0.5
1.39595	1.39595	63.5453	63.5453	Treg	to Cancer cell	-1.81866	-1.92693	TUR	23	NCR	2.37381	20.4094	0.98003	17.7495	Other	0.5
3.19537	3.19537	14.9834	14.9834	Treg	to Cancer cell	-0.7559	-3.47724	TUR	16	NCR	2.37381	20.4094	0.98003	17.7495	Other	0.5
1.41255	1.41255	32.0474	32.0474	Treg	to Cancer cell	-1.80491	-2.68115	TUR	17	CR	2.37381	20.4094	0.98003	17.7495	Other	0.5
3.85944	3.85944	11.5317	11.5317	Treg	to Cancer cell	-0.464395	-3.74618	TUR	19	CR	2.37381	20.4094	0.98003	17.7495	Other	0.5
2.66989	2.66989	12.4541	12.4541	Treg	to Cancer cell	-1.00995	-3.66733	TUR	22	CR	2.37381	20.4094	0.98003	17.7495	Other	0.5
3.57252	3.57252	12.5667	12.5667	Treg	to Cancer cell	-0.587313	-3.6581	TUR	18	CR	2.37381	20.4094	0.98003	17.7495	Other	0.5
4.23343	4.23343	11.2766	11.2766	Treg	to Cancer cell	-0.309065	-3.76906	TUR	21	CR	2.37381	20.4094	0.98003	17.7495	Other	0.5
2.78904	2.78904	15.0058	15.0058	Treg	to Cancer cell	-0.949906	-3.4757	TUR	20	CR	2.37381	20.4094	0.98003	17.7495	Other	0.5
1.60607	1.60607	191.657	191.657	CD8 T-cell	to B-cell	-1.65372	-0.475505	TUR	1	CR	1.39209	84.7772	0.323352	73.6371	Other	0.5
1.71187	1.71187	24.0225	24.0225	CD8 T-cell	to B-cell	-1.57724	-2.98638	TUR	4	NCR	1.39209	84.7772	0.323352	73.6371	Other	0.5
1.02732	1.02732	86.7282	86.7282	CD8 T-cell	to B-cell	-2.16723	-1.56133	TUR	8	CR	1.39209	84.7772	0.323352	73.6371	Other	0.5
1.23633	1.23633	50.0793	50.0793	CD8 T-cell	to B-cell	-1.95847	-2.19546	TUR	24	NCR	1.39209	84.7772	0.323352	73.6371	Other	0.5
1.04494	1.04494	71.9892	71.9892	CD8 T-cell	to B-cell	-2.14826	-1.78263	TUR	2	NCR	1.39209	84.7772	0.323352	73.6371	Other	0.5
1.40523	1.40523	25.4397	25.4397	CD8 T-cell	to B-cell	-1.81095	-2.92608	TUR	3	NCR	1.39209	84.7772	0.323352	73.6371	Other	0.5
1.16642	1.16642	72.1377	72.1377	CD8 T-cell	to B-cell	-2.02462	-1.78022	TUR	5	NCR	1.39209	84.7772	0.323352	73.6371	Other	0.5
1.65609	1.65609	226.072	226.072	CD8 T-cell	to B-cell	-1.61707	-0.192011	TUR	6	CR	1.39209	84.7772	0.323352	73.6371	Other	0.5
1.22145	1.22145	93.44	93.44	CD8 T-cell	to B-cell	-1.97227	-1.47041	TUR	7	CR	1.39209	84.7772	0.323352	73.6371	Other	0.5
1.00159	1.00159	95.8027	95.8027	CD8 T-cell	to B-cell	-2.19546	-1.43961	TUR	9	CR	1.39209	84.7772	0.323352	73.6371	Other	0.5
1.32934	1.32934	93.7333	93.7333	CD8 T-cell	to B-cell	-1.87526	-1.46656	TUR	11	CR	1.39209	84.7772	0.323352	73.6371	Other	0.5
1.21805	1.21805	99.5558	99.5558	CD8 T-cell	to B-cell	-1.97545	-1.39186	TUR	10	NCR	1.39209	84.7772	0.323352	73.6371	Other	0.5
1.45004	1.45004	59.9374	59.9374	CD8 T-cell	to B-cell	-1.77433	-1.99362	TUR	12	NCR	1.39209	84.7772	0.323352	73.6371	Other	0.5
1.82994	1.82994	19.2339	19.2339	CD8 T-cell	to B-cell	-1.49619	-3.21871	TUR	13	CR	1.39209	84.7772	0.323352	73.6371	Other	0.5
1.43548	1.43548	28.3964	28.3964	CD8 T-cell	to B-cell	-1.78613	-2.80988	TUR	14	NCR	1.39209	84.7772	0.323352	73.6371	Other	0.5
1.35269	1.35269	95.1573	95.1573	CD8 T-cell	to B-cell	-1.85516	-1.44797	TUR	15	CR	1.39209	84.7772	0.323352	73.6371	Other	0.5
1.28945	1.28945	40.3903	40.3903	CD8 T-cell	to B-cell	-1.91031	-2.43179	TUR	23	NCR	1.39209	84.7772	0.323352	73.6371	Other	0.5
1.14087	1.14087	166.497	166.497	CD8 T-cell	to B-cell	-2.04966	-0.694675	TUR	16	NCR	1.39209	84.7772	0.323352	73.6371	Other	0.5
1.0809	1.0809	141.588	141.588	CD8 T-cell	to B-cell	-2.11041	-0.928764	TUR	17	CR	1.39209	84.7772	0.323352	73.6371	Other	0.5
2.46176	2.46176	241.967	241.967	CD8 T-cell	to B-cell	-1.11911	-0.0642871	TUR	19	CR	1.39209	84.7772	0.323352	73.6371	Other	0.5
1.31613	1.31613	109.256	109.256	CD8 T-cell	to B-cell	-1.88677	-1.27436	TUR	22	CR	1.39209	84.7772	0.323352	73.6371	Other	0.5
1.41612	1.41612	170.14	170.14	CD8 T-cell	to B-cell	-1.80197	-0.662045	TUR	18	CR	1.39209	84.7772	0.323352	73.6371	Other	0.5
1.72601	1.72601	295.431	295.431	CD8 T-cell	to B-cell	-1.56731	0.367533	TUR	21	CR	1.39209	84.7772	0.323352	73.6371	Other	0.5
1.28597	1.28597	96.6136	96.6136	CD8 T-cell	to B-cell	-1.91342	-1.42917	TUR	20	CR	1.39209	84.7772	0.323352	73.6371	Other	0.5
1.81036	1.81036	150.177	150.177	Cancer cell	to Treg	-1.50935	-0.845617	TUR	1	CR	1.89917	109.923	0.214588	54.0636	Other	0.5
1.73962	1.73962	100.376	100.376	Cancer cell	to Treg	-1.55781	-1.3816	TUR	4	NCR	1.89917	109.923	0.214588	54.0636	Other	0.5
2.03708	2.03708	146.461	146.461	Cancer cell	to Treg	-1.36328	-0.881236	TUR	8	CR	1.89917	109.923	0.214588	54.0636	Other	0.5
1.98191	1.98191	102.109	102.109	Cancer cell	to Treg	-1.39764	-1.36014	TUR	24	NCR	1.89917	109.923	0.214588	54.0636	Other	0.5
1.71075	1.71075	160.457	160.457	Cancer cell	to Treg	-1.57803	-0.749574	TUR	2	NCR	1.89917	109.923	0.214588	54.0636	Other	0.5
1.96297	1.96297	63.5813	63.5813	Cancer cell	to Treg	-1.4096	-1.92628	TUR	3	NCR	1.89917	109.923	0.214588	54.0636	Other	0.5
1.95499	1.95499	95.4788	95.4788	Cancer cell	to Treg	-1.41467	-1.4438	TUR	5	NCR	1.89917	109.923	0.214588	54.0636	Other	0.5
1.91533	1.91533	39.5797	39.5797	Cancer cell	to Treg	-1.44008	-2.45382	TUR	6	CR	1.89917	109.923	0.214588	54.0636	Other	0.5
1.90115	1.90115	72.609	72.609	Cancer cell	to Treg	-1.44926	-1.77261	TUR	7	CR	1.89917	109.923	0.214588	54.0636	Other	0.5
1.62584	1.62584	79.2691	79.2691	Cancer cell	to Treg	-1.63913	-1.66915	TUR	9	CR	1.89917	109.923	0.214588	54.0636	Other	0.5
1.85763	1.85763	88.9701	88.9701	Cancer cell	to Treg	-1.47778	-1.53036	TUR	11	CR	1.89917	109.923	0.214588	54.0636	Other	0.5
2.25265	2.25265	204.312	204.312	Cancer cell	to Treg	-1.23524	-0.369654	TUR	10	NCR	1.89917	109.923	0.214588	54.0636	Other	0.5
1.90435	1.90435	58.4455	58.4455	Cancer cell	to Treg	-1.44718	-2.02221	TUR	12	NCR	1.89917	109.923	0.214588	54.0636	Other	0.5
2.21893	2.21893	214.49	214.49	Cancer cell	to Treg	-1.25467	-0.286017	TUR	13	CR	1.89917	109.923	0.214588	54.0636	Other	0.5
1.74891	1.74891	137.842	137.842	Cancer cell	to Treg	-1.55135	-0.965976	TUR	14	NCR	1.89917	109.923	0.214588	54.0636	Other	0.5
1.70296	1.70296	93.3002	93.3002	Cancer cell	to Treg	-1.58353	-1.47225	TUR	15	CR	1.89917	109.923	0.214588	54.0636	Other	0.5
2.025	2.025	161.993	161.993	Cancer cell	to Treg	-1.37074	-0.735515	TUR	23	NCR	1.89917	109.923	0.214588	54.0636	Other	0.5
2.40943	2.40943	233.921	233.921	Cancer cell	to Treg	-1.14752	-0.128808	TUR	16	NCR	1.89917	109.923	0.214588	54.0636	Other	0.5
2.18808	2.18808	208.033	208.033	Cancer cell	to Treg	-1.27263	-0.338945	TUR	17	CR	1.89917	109.923	0.214588	54.0636	Other	0.5
1.7966	1.7966	114.976	114.976	Cancer cell	to Treg	-1.51865	-1.20858	TUR	19	CR	1.89917	109.923	0.214588	54.0636	Other	0.5
1.88647	1.88647	68.7876	68.7876	Cancer cell	to Treg	-1.45883	-1.83558	TUR	22	CR	1.89917	109.923	0.214588	54.0636	Other	0.5
1.79167	1.79167	133.539	133.539	Cancer cell	to Treg	-1.522	-1.0095	TUR	18	CR	1.89917	109.923	0.214588	54.0636	Other	0.5
1.62801	1.62801	81.0255	81.0255	Cancer cell	to Treg	-1.63753	-1.64305	TUR	21	CR	1.89917	109.923	0.214588	54.0636	Other	0.5
1.52933	1.52933	97.9308	97.9308	Cancer cell	to Treg	-1.71178	-1.41236	TUR	20	CR	1.89917	109.923	0.214588	54.0636	Other	0.5
1.33588	1.33588	62.5012	62.5012	Treg	to CD8 T-cell	-1.8696	-1.94589	TUR	1	CR	1.75796	40.458	0.336812	22.6648	Other	0.5
1.75289	1.75289	42.4578	42.4578	Treg	to CD8 T-cell	-1.5486	-2.37736	TUR	4	NCR	1.75796	40.458	0.336812	22.6648	Other	0.5
2.63374	2.63374	18.2833	18.2833	Treg	to CD8 T-cell	-1.0285	-3.27137	TUR	8	CR	1.75796	40.458	0.336812	22.6648	Other	0.5
1.82307	1.82307	35.4036	35.4036	Treg	to CD8 T-cell	-1.50079	-2.57435	TUR	24	NCR	1.75796	40.458	0.336812	22.6648	Other	0.5
1.53976	1.53976	35.8689	35.8689	Treg	to CD8 T-cell	-1.70375	-2.5603	TUR	2	NCR	1.75796	40.458	0.336812	22.6648	Other	0.5
1.56523	1.56523	46.6897	46.6897	Treg	to CD8 T-cell	-1.68433	-2.27305	TUR	3	NCR	1.75796	40.458	0.336812	22.6648	Other	0.5
1.81124	1.81124	28.8224	28.8224	Treg	to CD8 T-cell	-1.50875	-2.79408	TUR	5	NCR	1.75796	40.458	0.336812	22.6648	Other	0.5
1.67532	1.67532	76.6764	76.6764	Treg	to CD8 T-cell	-1.60322	-1.70854	TUR	6	CR	1.75796	40.458	0.336812	22.6648	Other	0.5
1.79994	1.79994	41.2223	41.2223	Treg	to CD8 T-cell	-1.51639	-2.40959	TUR	7	CR	1.75796	40.458	0.336812	22.6648	Other	0.5
1.48348	1.48348	50.1016	50.1016	Treg	to CD8 T-cell	-1.74762	-2.19497	TUR	9	CR	1.75796	40.458	0.336812	22.6648	Other	0.5
1.76993	1.76993	28.2734	28.2734	Treg	to CD8 T-cell	-1.53685	-2.81448	TUR	11	CR	1.75796	40.458	0.336812	22.6648	Other	0.5
2.44428	2.44428	17.9459	17.9459	Treg	to CD8 T-cell	-1.12855	-3.29069	TUR	10	NCR	1.75796	40.458	0.336812	22.6648	Other	0.5
1.97316	1.97316	29.7551	29.7551	Treg	to CD8 T-cell	-1.40316	-2.76025	TUR	12	NCR	1.75796	40.458	0.336812	22.6648	Other	0.5
1.4934	1.4934	76.834	76.834	Treg	to CD8 T-cell	-1.73979	-1.70612	TUR	13	CR	1.75796	40.458	0.336812	22.6648	Other	0.5
1.80349	1.80349	25.2585	25.2585	Treg	to CD8 T-cell	-1.51398	-2.93361	TUR	14	NCR	1.75796	40.458	0.336812	22.6648	Other	0.5
1.4878	1.4878	76.9565	76.9565	Treg	to CD8 T-cell	-1.7442	-1.70423	TUR	15	CR	1.75796	40.458	0.336812	22.6648	Other	0.5
1.618	1.618	41.4343	41.4343	Treg	to CD8 T-cell	-1.64489	-2.40399	TUR	23	NCR	1.75796	40.458	0.336812	22.6648	Other	0.5
1.3847	1.3847	95.9433	95.9433	Treg	to CD8 T-cell	-1.82806	-1.4378	TUR	16	NCR	1.75796	40.458	0.336812	22.6648	Other	0.5
1.55075	1.55075	30.9137	30.9137	Treg	to CD8 T-cell	-1.69534	-2.71959	TUR	17	CR	1.75796	40.458	0.336812	22.6648	Other	0.5
1.51619	1.51619	35.6785	35.6785	Treg	to CD8 T-cell	-1.72196	-2.56603	TUR	19	CR	1.75796	40.458	0.336812	22.6648	Other	0.5
1.40598	1.40598	70.6292	70.6292	Treg	to CD8 T-cell	-1.81033	-1.80488	TUR	22	CR	1.75796	40.458	0.336812	22.6648	Other	0.5
2.0803	2.0803	25.5468	25.5468	Treg	to CD8 T-cell	-1.33684	-2.92165	TUR	18	CR	1.75796	40.458	0.336812	22.6648	Other	0.5
1.92933	1.92933	78.1471	78.1471	Treg	to CD8 T-cell	-1.43107	-1.68606	TUR	21	CR	1.75796	40.458	0.336812	22.6648	Other	0.5
2.31315	2.31315	20.2098	20.2098	Treg	to CD8 T-cell	-1.2009	-3.16718	TUR	20	CR	1.75796	40.458	0.336812	22.6648	Other	0.5
1.40591	1.40591	90.1559	90.1559	CD8 T-cell	to Treg	-1.81039	-1.51424	TUR	1	CR	1.6398	79.3085	0.186105	49.2382	Other	0.5
1.49643	1.49643	96.9293	96.9293	CD8 T-cell	to Treg	-1.7374	-1.42513	TUR	4	NCR	1.6398	79.3085	0.186105	49.2382	Other	0.5
1.54545	1.54545	119.059	119.059	CD8 T-cell	to Treg	-1.69939	-1.16303	TUR	8	CR	1.6398	79.3085	0.186105	49.2382	Other	0.5
1.59205	1.59205	51.7761	51.7761	CD8 T-cell	to Treg	-1.66416	-2.15836	TUR	24	NCR	1.6398	79.3085	0.186105	49.2382	Other	0.5
1.46049	1.46049	106.488	106.488	CD8 T-cell	to Treg	-1.76593	-1.30708	TUR	2	NCR	1.6398	79.3085	0.186105	49.2382	Other	0.5
1.762	1.762	55.1146	55.1146	CD8 T-cell	to Treg	-1.54231	-2.0884	TUR	3	NCR	1.6398	79.3085	0.186105	49.2382	Other	0.5
1.74988	1.74988	49.9758	49.9758	CD8 T-cell	to Treg	-1.55068	-2.19776	TUR	5	NCR	1.6398	79.3085	0.186105	49.2382	Other	0.5
1.85513	1.85513	36.6836	36.6836	CD8 T-cell	to Treg	-1.47944	-2.53608	TUR	6	CR	1.6398	79.3085	0.186105	49.2382	Other	0.5
1.67398	1.67398	56.1526	56.1526	CD8 T-cell	to Treg	-1.60418	-2.06741	TUR	7	CR	1.6398	79.3085	0.186105	49.2382	Other	0.5
1.43745	1.43745	54.8973	54.8973	CD8 T-cell	to Treg	-1.78453	-2.09284	TUR	9	CR	1.6398	79.3085	0.186105	49.2382	Other	0.5
1.47175	1.47175	80.3247	80.3247	CD8 T-cell	to Treg	-1.75693	-1.6534	TUR	11	CR	1.6398	79.3085	0.186105	49.2382	Other	0.5
1.963	1.963	194.175	194.175	CD8 T-cell	to Treg	-1.40958	-0.454253	TUR	10	NCR	1.6398	79.3085	0.186105	49.2382	Other	0.5
1.95187	1.95187	46.6039	46.6039	CD8 T-cell	to Treg	-1.41665	-2.27508	TUR	12	NCR	1.6398	79.3085	0.186105	49.2382	Other	0.5
1.66766	1.66766	182.611	182.611	CD8 T-cell	to Treg	-1.60872	-0.552766	TUR	13	CR	1.6398	79.3085	0.186105	49.2382	Other	0.5
1.67288	1.67288	44.2856	44.2856	CD8 T-cell	to Treg	-1.60497	-2.33121	TUR	14	NCR	1.6398	79.3085	0.186105	49.2382	Other	0.5
1.73283	1.73283	58.5813	58.5813	CD8 T-cell	to Treg	-1.56254	-2.01958	TUR	15	CR	1.6398	79.3085	0.186105	49.2382	Other	0.5
1.33506	1.33506	72.2878	72.2878	CD8 T-cell	to Treg	-1.87031	-1.7778	TUR	23	NCR	1.6398	79.3085	0.186105	49.2382	Other	0.5
1.56537	1.56537	181.291	181.291	CD8 T-cell	to Treg	-1.68422	-0.564175	TUR	16	NCR	1.6398	79.3085	0.186105	49.2382	Other	0.5
1.49474	1.49474	181.371	181.371	CD8 T-cell	to Treg	-1.73873	-0.563482	TUR	17	CR	1.6398	79.3085	0.186105	49.2382	Other	0.5
1.58842	1.58842	94.5648	94.5648	CD8 T-cell	to Treg	-1.66687	-1.45568	TUR	19	CR	1.6398	79.3085	0.186105	49.2382	Other	0.5
1.53001	1.53001	54.8076	54.8076	CD8 T-cell	to Treg	-1.71125	-2.09468	TUR	22	CR	1.6398	79.3085	0.186105	49.2382	Other	0.5
1.63863	1.63863	122.231	122.231	CD8 T-cell	to Treg	-1.62976	-1.12837	TUR	18	CR	1.6398	79.3085	0.186105	49.2382	Other	0.5
2.06958	2.06958	63.406	63.406	CD8 T-cell	to Treg	-1.34336	-1.92944	TUR	21	CR	1.6398	79.3085	0.186105	49.2382	Other	0.5
1.69472	1.69472	65.2698	65.2698	CD8 T-cell	to Treg	-1.58937	-1.8962	TUR	20	CR	1.6398	79.3085	0.186105	49.2382	Other	0.5
1.38082	1.38082	48.8646	48.8646	B-cell	to Macrophages	-1.83131	-2.22271	TUR	1	CR	1.6973	42.937	0.22759	41.2028	Other	0.5
1.68758	1.68758	33.0291	33.0291	B-cell	to Macrophages	-1.59446	-2.64888	TUR	4	NCR	1.6973	42.937	0.22759	41.2028	Other	0.5
1.72722	1.72722	48.7533	48.7533	B-cell	to Macrophages	-1.56646	-2.22524	TUR	8	CR	1.6973	42.937	0.22759	41.2028	Other	0.5
1.65225	1.65225	33.7243	33.7243	B-cell	to Macrophages	-1.61986	-2.62656	TUR	24	NCR	1.6973	42.937	0.22759	41.2028	Other	0.5
1.56265	1.56265	194.305	194.305	B-cell	to Macrophages	-1.68629	-0.453161	TUR	2	NCR	1.6973	42.937	0.22759	41.2028	Other	0.5
1.53597	1.53597	94.3435	94.3435	B-cell	to Macrophages	-1.70667	-1.45856	TUR	3	NCR	1.6973	42.937	0.22759	41.2028	Other	0.5
1.71851	1.71851	56.933	56.933	B-cell	to Macrophages	-1.57256	-2.05185	TUR	5	NCR	1.6973	42.937	0.22759	41.2028	Other	0.5
2.08238	2.08238	21.5295	21.5295	B-cell	to Macrophages	-1.33558	-3.10117	TUR	7	CR	1.6973	42.937	0.22759	41.2028	Other	0.5
1.93473	1.93473	25.5265	25.5265	B-cell	to Macrophages	-1.4276	-2.92249	TUR	9	CR	1.6973	42.937	0.22759	41.2028	Other	0.5
1.53333	1.53333	35.734	35.734	B-cell	to Macrophages	-1.70869	-2.56436	TUR	11	CR	1.6973	42.937	0.22759	41.2028	Other	0.5
2.03401	2.03401	18.0243	18.0243	B-cell	to Macrophages	-1.36517	-3.28617	TUR	10	NCR	1.6973	42.937	0.22759	41.2028	Other	0.5
1.96534	1.96534	24.5914	24.5914	B-cell	to Macrophages	-1.4081	-2.96178	TUR	12	NCR	1.6973	42.937	0.22759	41.2028	Other	0.5
1.52016	1.52016	59.7887	59.7887	B-cell	to Macrophages	-1.71888	-1.99644	TUR	13	CR	1.6973	42.937	0.22759	41.2028	Other	0.5
1.70741	1.70741	61.5323	61.5323	B-cell	to Macrophages	-1.58038	-1.96372	TUR	14	NCR	1.6973	42.937	0.22759	41.2028	Other	0.5
1.79294	1.79294	25.6302	25.6302	B-cell	to Macrophages	-1.52114	-2.91821	TUR	15	CR	1.6973	42.937	0.22759	41.2028	Other	0.5
1.80027	1.80027	31.2133	31.2133	B-cell	to Macrophages	-1.51616	-2.7093	TUR	23	NCR	1.6973	42.937	0.22759	41.2028	Other	0.5
2.01512	2.01512	39.8693	39.8693	B-cell	to Macrophages	-1.37687	-2.4459	TUR	16	NCR	1.6973	42.937	0.22759	41.2028	Other	0.5
1.40999	1.40999	125.152	125.152	B-cell	to Macrophages	-1.80702	-1.09699	TUR	17	CR	1.6973	42.937	0.22759	41.2028	Other	0.5
1.21176	1.21176	40.7199	40.7199	B-cell	to Macrophages	-1.98134	-2.42294	TUR	22	CR	1.6973	42.937	0.22759	41.2028	Other	0.5
1.70231	1.70231	35.3555	35.3555	B-cell	to Macrophages	-1.58399	-2.57582	TUR	18	CR	1.6973	42.937	0.22759	41.2028	Other	0.5
1.66854	1.66854	38.209	38.209	B-cell	to Macrophages	-1.60809	-2.49204	TUR	20	CR	1.6973	42.937	0.22759	41.2028	Other	0.5
1.23323	1.23323	51.4801	51.4801	B-cell	to CD8 T-cell	-1.96133	-2.16476	TUR	1	CR	1.79992	29.5185	0.354207	17.1603	Other	0.5
1.72287	1.72287	37.3201	37.3201	B-cell	to CD8 T-cell	-1.5695	-2.5175	TUR	4	NCR	1.79992	29.5185	0.354207	17.1603	Other	0.5
2.60663	2.60663	14.4296	14.4296	B-cell	to CD8 T-cell	-1.04252	-3.51605	TUR	8	CR	1.79992	29.5185	0.354207	17.1603	Other	0.5
1.80767	1.80767	33.1463	33.1463	B-cell	to CD8 T-cell	-1.51116	-2.64509	TUR	24	NCR	1.79992	29.5185	0.354207	17.1603	Other	0.5
1.56186	1.56186	28.6823	28.6823	B-cell	to CD8 T-cell	-1.68689	-2.79925	TUR	2	NCR	1.79992	29.5185	0.354207	17.1603	Other	0.5
1.54785	1.54785	62.4307	62.4307	B-cell	to CD8 T-cell	-1.69755	-1.94718	TUR	3	NCR	1.79992	29.5185	0.354207	17.1603	Other	0.5
2.10083	2.10083	17.0075	17.0075	B-cell	to CD8 T-cell	-1.32442	-3.34635	TUR	5	NCR	1.79992	29.5185	0.354207	17.1603	Other	0.5
1.83339	1.83339	36.2496	36.2496	B-cell	to CD8 T-cell	-1.49389	-2.54892	TUR	7	CR	1.79992	29.5185	0.354207	17.1603	Other	0.5
1.83766	1.83766	30.812	30.812	B-cell	to CD8 T-cell	-1.49104	-2.7231	TUR	9	CR	1.79992	29.5185	0.354207	17.1603	Other	0.5
2.01982	2.01982	19.6534	19.6534	B-cell	to CD8 T-cell	-1.37395	-3.19626	TUR	11	CR	1.79992	29.5185	0.354207	17.1603	Other	0.5
2.13452	2.13452	18.345	18.345	B-cell	to CD8 T-cell	-1.30424	-3.26787	TUR	10	NCR	1.79992	29.5185	0.354207	17.1603	Other	0.5
1.98348	1.98348	22.7864	22.7864	B-cell	to CD8 T-cell	-1.39665	-3.0418	TUR	12	NCR	1.79992	29.5185	0.354207	17.1603	Other	0.5
1.51125	1.51125	45.3328	45.3328	B-cell	to CD8 T-cell	-1.72581	-2.30553	TUR	13	CR	1.79992	29.5185	0.354207	17.1603	Other	0.5
1.882	1.882	21.8465	21.8465	B-cell	to CD8 T-cell	-1.46175	-3.08589	TUR	14	NCR	1.79992	29.5185	0.354207	17.1603	Other	0.5
1.32882	1.32882	66.2439	66.2439	B-cell	to CD8 T-cell	-1.87571	-1.87914	TUR	15	CR	1.79992	29.5185	0.354207	17.1603	Other	0.5
1.90109	1.90109	27.3096	27.3096	B-cell	to CD8 T-cell	-1.4493	-2.8512	TUR	23	NCR	1.79992	29.5185	0.354207	17.1603	Other	0.5
1.32231	1.32231	32.9146	32.9146	B-cell	to CD8 T-cell	-1.88137	-2.65259	TUR	16	NCR	1.79992	29.5185	0.354207	17.1603	Other	0.5
1.71547	1.71547	25.0428	25.0428	B-cell	to CD8 T-cell	-1.57471	-2.94264	TUR	17	CR	1.79992	29.5185	0.354207	17.1603	Other	0.5
1.36758	1.36758	71.8812	71.8812	B-cell	to CD8 T-cell	-1.84249	-1.78439	TUR	22	CR	1.79992	29.5185	0.354207	17.1603	Other	0.5
1.99611	1.99611	17.8207	17.8207	B-cell	to CD8 T-cell	-1.38873	-3.29796	TUR	18	CR	1.79992	29.5185	0.354207	17.1603	Other	0.5
2.38398	2.38398	15.3299	15.3299	B-cell	to CD8 T-cell	-1.16148	-3.45366	TUR	20	CR	1.79992	29.5185	0.354207	17.1603	Other	0.5
1.384	1.384	82.2506	82.2506	Treg	to Treg	-1.82864	-1.62511	TUR	1	CR	1.49623	58.2081	0.151598	45.0298	Other	0.5
1.48525	1.48525	49.2306	49.2306	Treg	to Treg	-1.74622	-2.21444	TUR	4	NCR	1.49623	58.2081	0.151598	45.0298	Other	0.5
1.45084	1.45084	45.1763	45.1763	Treg	to Treg	-1.77369	-2.30934	TUR	24	NCR	1.49623	58.2081	0.151598	45.0298	Other	0.5
1.34323	1.34323	86.7254	86.7254	Treg	to Treg	-1.86327	-1.56137	TUR	2	NCR	1.49623	58.2081	0.151598	45.0298	Other	0.5
1.3397	1.3397	46.7525	46.7525	Treg	to Treg	-1.86631	-2.27157	TUR	3	NCR	1.49623	58.2081	0.151598	45.0298	Other	0.5
1.57223	1.57223	38.6692	38.6692	Treg	to Treg	-1.67904	-2.47907	TUR	5	NCR	1.49623	58.2081	0.151598	45.0298	Other	0.5
1.77105	1.77105	33.0373	33.0373	Treg	to Treg	-1.53609	-2.64861	TUR	6	CR	1.49623	58.2081	0.151598	45.0298	Other	0.5
1.51843	1.51843	37.0523	37.0523	Treg	to Treg	-1.72022	-2.52528	TUR	7	CR	1.49623	58.2081	0.151598	45.0298	Other	0.5
1.51429	1.51429	38.3563	38.3563	Treg	to Treg	-1.72344	-2.48788	TUR	9	CR	1.49623	58.2081	0.151598	45.0298	Other	0.5
1.50689	1.50689	54.6116	54.6116	Treg	to Treg	-1.72921	-2.0987	TUR	11	CR	1.49623	58.2081	0.151598	45.0298	Other	0.5
1.33299	1.33299	238.723	238.723	Treg	to Treg	-1.8721	-0.0902782	TUR	10	NCR	1.49623	58.2081	0.151598	45.0298	Other	0.5
1.78662	1.78662	45.0452	45.0452	Treg	to Treg	-1.52544	-2.31253	TUR	12	NCR	1.49623	58.2081	0.151598	45.0298	Other	0.5
1.45743	1.45743	126.028	126.028	Treg	to Treg	-1.76839	-1.08768	TUR	13	CR	1.49623	58.2081	0.151598	45.0298	Other	0.5
1.57016	1.57016	35.3126	35.3126	Treg	to Treg	-1.6806	-2.57712	TUR	14	NCR	1.49623	58.2081	0.151598	45.0298	Other	0.5
1.70319	1.70319	57.6165	57.6165	Treg	to Treg	-1.58337	-2.03837	TUR	15	CR	1.49623	58.2081	0.151598	45.0298	Other	0.5
1.53453	1.53453	49.0579	49.0579	Treg	to Treg	-1.70777	-2.21834	TUR	23	NCR	1.49623	58.2081	0.151598	45.0298	Other	0.5
1.14528	1.14528	70.4952	70.4952	Treg	to Treg	-2.0453	-1.80709	TUR	17	CR	1.49623	58.2081	0.151598	45.0298	Other	0.5
1.42584	1.42584	85.6501	85.6501	Treg	to Treg	-1.79399	-1.57644	TUR	19	CR	1.49623	58.2081	0.151598	45.0298	Other	0.5
1.33492	1.33492	42.7399	42.7399	Treg	to Treg	-1.87043	-2.37012	TUR	22	CR	1.49623	58.2081	0.151598	45.0298	Other	0.5
1.56821	1.56821	92.285	92.285	Treg	to Treg	-1.68207	-1.48569	TUR	18	CR	1.49623	58.2081	0.151598	45.0298	Other	0.5
1.58154	1.58154	62.5903	62.5903	Treg	to Treg	-1.67203	-1.94426	TUR	21	CR	1.49623	58.2081	0.151598	45.0298	Other	0.5
1.59034	1.59034	45.5545	45.5545	Treg	to Treg	-1.66543	-2.30017	TUR	20	CR	1.49623	58.2081	0.151598	45.0298	Other	0.5
2.6533	2.6533	11.6543	11.6543	B-cell	to B-cell	-1.01845	-3.73535	TUR	4	NCR	2.48575	16.1913	0.977479	45.3223	Other	0.5
3.59506	3.59506	10.0019	10.0019	B-cell	to B-cell	-0.577509	-3.89162	TUR	8	CR	2.48575	16.1913	0.977479	45.3223	Other	0.5
2.34913	2.34913	11.2662	11.2662	B-cell	to B-cell	-1.18078	-3.77002	TUR	24	NCR	2.48575	16.1913	0.977479	45.3223	Other	0.5
3.60737	3.60737	9.04347	9.04347	B-cell	to B-cell	-0.572169	-3.99431	TUR	2	NCR	2.48575	16.1913	0.977479	45.3223	Other	0.5
3.8346	3.8346	8.6237	8.6237	B-cell	to B-cell	-0.474888	-4.0427	TUR	3	NCR	2.48575	16.1913	0.977479	45.3223	Other	0.5
2.58042	2.58042	11.1939	11.1939	B-cell	to B-cell	-1.05617	-3.7766	TUR	5	NCR	2.48575	16.1913	0.977479	45.3223	Other	0.5
3.44934	3.44934	9.69257	9.69257	B-cell	to B-cell	-0.641383	-3.92367	TUR	7	CR	2.48575	16.1913	0.977479	45.3223	Other	0.5
3.52649	3.52649	9.6357	9.6357	B-cell	to B-cell	-0.607415	-3.92967	TUR	9	CR	2.48575	16.1913	0.977479	45.3223	Other	0.5
2.13444	2.13444	12.3143	12.3143	B-cell	to B-cell	-1.30429	-3.67891	TUR	11	CR	2.48575	16.1913	0.977479	45.3223	Other	0.5
3.66391	3.66391	9.09638	9.09638	B-cell	to B-cell	-0.547731	-3.98837	TUR	10	NCR	2.48575	16.1913	0.977479	45.3223	Other	0.5
1.34106	1.34106	36.0357	36.0357	B-cell	to B-cell	-1.86513	-2.5553	TUR	12	NCR	2.48575	16.1913	0.977479	45.3223	Other	0.5
2.1184	2.1184	13.3525	13.3525	B-cell	to B-cell	-1.31387	-3.59584	TUR	13	CR	2.48575	16.1913	0.977479	45.3223	Other	0.5
2.93781	2.93781	9.11146	9.11146	B-cell	to B-cell	-0.877089	-3.98668	TUR	14	NCR	2.48575	16.1913	0.977479	45.3223	Other	0.5
1.12802	1.12802	56.2302	56.2302	B-cell	to B-cell	-2.06243	-2.06585	TUR	15	CR	2.48575	16.1913	0.977479	45.3223	Other	0.5
2.62668	2.62668	11.2219	11.2219	B-cell	to B-cell	-1.03215	-3.77405	TUR	23	NCR	2.48575	16.1913	0.977479	45.3223	Other	0.5
0.746924	0.746924	120.303	120.303	B-cell	to B-cell	-2.51675	-1.14936	TUR	16	NCR	2.48575	16.1913	0.977479	45.3223	Other	0.5
2.86691	2.86691	9.80819	9.80819	B-cell	to B-cell	-0.911508	-3.91158	TUR	17	CR	2.48575	16.1913	0.977479	45.3223	Other	0.5
0.799489	0.799489	185.937	185.937	B-cell	to B-cell	-2.44304	-0.524184	TUR	22	CR	2.48575	16.1913	0.977479	45.3223	Other	0.5
1.91507	1.91507	13.3937	13.3937	B-cell	to B-cell	-1.44024	-3.59267	TUR	18	CR	2.48575	16.1913	0.977479	45.3223	Other	0.5
1.84062	1.84062	15.7268	15.7268	B-cell	to B-cell	-1.48906	-3.42728	TUR	20	CR	2.48575	16.1913	0.977479	45.3223	Other	0.5
1.60632	1.60632	90.1451	90.1451	B-cell	to Treg	-1.65354	-1.51438	TUR	4	NCR	1.62444	81.5706	0.224066	44.1102	Other	0.5
1.91313	1.91313	48.7101	48.7101	B-cell	to Treg	-1.4415	-2.22622	TUR	24	NCR	1.62444	81.5706	0.224066	44.1102	Other	0.5
1.67476	1.67476	104.776	104.776	B-cell	to Treg	-1.60362	-1.32763	TUR	2	NCR	1.62444	81.5706	0.224066	44.1102	Other	0.5
1.65919	1.65919	86.6645	86.6645	B-cell	to Treg	-1.61483	-1.56222	TUR	3	NCR	1.62444	81.5706	0.224066	44.1102	Other	0.5
1.7477	1.7477	50.1167	50.1167	B-cell	to Treg	-1.55219	-2.19463	TUR	5	NCR	1.62444	81.5706	0.224066	44.1102	Other	0.5
1.72401	1.72401	47.1078	47.1078	B-cell	to Treg	-1.56871	-2.26322	TUR	7	CR	1.62444	81.5706	0.224066	44.1102	Other	0.5
1.51827	1.51827	87.4046	87.4046	B-cell	to Treg	-1.72035	-1.55192	TUR	9	CR	1.62444	81.5706	0.224066	44.1102	Other	0.5
1.36222	1.36222	81.1112	81.1112	B-cell	to Treg	-1.84703	-1.64179	TUR	11	CR	1.62444	81.5706	0.224066	44.1102	Other	0.5
1.94589	1.94589	157.196	157.196	B-cell	to Treg	-1.42046	-0.779665	TUR	10	NCR	1.62444	81.5706	0.224066	44.1102	Other	0.5
1.96221	1.96221	42.7113	42.7113	B-cell	to Treg	-1.41008	-2.37085	TUR	12	NCR	1.62444	81.5706	0.224066	44.1102	Other	0.5
1.80677	1.80677	188.931	188.931	B-cell	to Treg	-1.51177	-0.49863	TUR	13	CR	1.62444	81.5706	0.224066	44.1102	Other	0.5
1.61342	1.61342	59.7812	59.7812	B-cell	to Treg	-1.64828	-1.99658	TUR	14	NCR	1.62444	81.5706	0.224066	44.1102	Other	0.5
1.66642	1.66642	70.56	70.56	B-cell	to Treg	-1.60962	-1.80602	TUR	15	CR	1.62444	81.5706	0.224066	44.1102	Other	0.5
1.18273	1.18273	146.143	146.143	B-cell	to Treg	-2.00888	-0.884307	TUR	23	NCR	1.62444	81.5706	0.224066	44.1102	Other	0.5
1.23873	1.23873	157.837	157.837	B-cell	to Treg	-1.95626	-0.773729	TUR	17	CR	1.62444	81.5706	0.224066	44.1102	Other	0.5
1.39166	1.39166	63.0692	63.0692	B-cell	to Treg	-1.82223	-1.93554	TUR	22	CR	1.62444	81.5706	0.224066	44.1102	Other	0.5
1.54223	1.54223	91.6412	91.6412	B-cell	to Treg	-1.70186	-1.49427	TUR	18	CR	1.62444	81.5706	0.224066	44.1102	Other	0.5
1.68427	1.68427	53.6971	53.6971	B-cell	to Treg	-1.59682	-2.11764	TUR	20	CR	1.62444	81.5706	0.224066	44.1102	Other	0.5
1.66245	1.66245	26.829	26.829	Treg	to B-cell	-1.61247	-2.86997	TUR	4	NCR	1.34303	74.3706	0.17879	40.2879	Other	0.5
1.31483	1.31483	47.8874	47.8874	Treg	to B-cell	-1.88791	-2.24508	TUR	24	NCR	1.34303	74.3706	0.17879	40.2879	Other	0.5
1.05578	1.05578	90.4467	90.4467	Treg	to B-cell	-2.13673	-1.51031	TUR	2	NCR	1.34303	74.3706	0.17879	40.2879	Other	0.5
1.68249	1.68249	24.5005	24.5005	Treg	to B-cell	-1.59809	-2.96567	TUR	3	NCR	1.34303	74.3706	0.17879	40.2879	Other	0.5
1.23608	1.23608	97.1193	97.1193	Treg	to B-cell	-1.9587	-1.4227	TUR	5	NCR	1.34303	74.3706	0.17879	40.2879	Other	0.5
1.31073	1.31073	56.1732	56.1732	Treg	to B-cell	-1.8915	-2.06699	TUR	7	CR	1.34303	74.3706	0.17879	40.2879	Other	0.5
1.24528	1.24528	127.416	127.416	Treg	to B-cell	-1.95023	-1.073	TUR	9	CR	1.34303	74.3706	0.17879	40.2879	Other	0.5
1.47382	1.47382	114.575	114.575	Treg	to B-cell	-1.75529	-1.21312	TUR	11	CR	1.34303	74.3706	0.17879	40.2879	Other	0.5
1.15277	1.15277	86.1078	86.1078	Treg	to B-cell	-2.03794	-1.57001	TUR	10	NCR	1.34303	74.3706	0.17879	40.2879	Other	0.5
1.51613	1.51613	69.2627	69.2627	Treg	to B-cell	-1.722	-1.82759	TUR	12	NCR	1.34303	74.3706	0.17879	40.2879	Other	0.5
1.44322	1.44322	40.5621	40.5621	Treg	to B-cell	-1.77984	-2.42717	TUR	13	CR	1.34303	74.3706	0.17879	40.2879	Other	0.5
1.30487	1.30487	41.2781	41.2781	Treg	to B-cell	-1.89666	-2.40811	TUR	14	NCR	1.34303	74.3706	0.17879	40.2879	Other	0.5
1.55622	1.55622	154.38	154.38	Treg	to B-cell	-1.69117	-0.805924	TUR	15	CR	1.34303	74.3706	0.17879	40.2879	Other	0.5
1.15724	1.15724	91.3895	91.3895	Treg	to B-cell	-2.03356	-1.49763	TUR	23	NCR	1.34303	74.3706	0.17879	40.2879	Other	0.5
1.16267	1.16267	72.1483	72.1483	Treg	to B-cell	-2.02827	-1.78005	TUR	17	CR	1.34303	74.3706	0.17879	40.2879	Other	0.5
1.31393	1.31393	127.138	127.138	Treg	to B-cell	-1.8887	-1.07593	TUR	22	CR	1.34303	74.3706	0.17879	40.2879	Other	0.5
1.35514	1.35514	146.537	146.537	Treg	to B-cell	-1.85306	-0.880502	TUR	18	CR	1.34303	74.3706	0.17879	40.2879	Other	0.5
1.23097	1.23097	112.813	112.813	Treg	to B-cell	-1.96342	-1.23317	TUR	20	CR	1.34303	74.3706	0.17879	40.2879	Other	0.5
