# Supplementary material for: Spatial relationships in the urothelial and head and neck tumor microenvironment predict response to combination immune checkpoint inhibitors
Source: Nat Commun. 2024 Mar 21;15:2538. doi: 10.1038/s41467-024-46450-1 (PMC10957922; doi:10.1038/s41467-024-46450-1)
Supplement: Supplementary file 6 — Source data [file 41467_2024_46450_MOESM6_ESM.zip › sourcedata_individual_files/fig3g.xlsx]

## Sheet: Sheet1
x	a	a (shape)	b	b (scale)	sample	y
0.25	6.42	6.42	14.17	14.17	a	5.53324e-12
0.5	6.42	6.42	14.17	14.17	a	4.73798e-10
0.75	6.42	6.42	14.17	14.17	a	6.3988e-09
1	6.42	6.42	14.17	14.17	a	4.05701e-08
1.25	6.42	6.42	14.17	14.17	a	1.69968e-07
1.5	6.42	6.42	14.17	14.17	a	5.47913e-07
1.75	6.42	6.42	14.17	14.17	a	1.47404e-06
2	6.42	6.42	14.17	14.17	a	3.4739e-06
2.25	6.42	6.42	14.17	14.17	a	7.39973e-06
2.5	6.42	6.42	14.17	14.17	a	1.45538e-05
2.75	6.42	6.42	14.17	14.17	a	2.68359e-05
3	6.42	6.42	14.17	14.17	a	4.69152e-05
3.25	6.42	6.42	14.17	14.17	a	7.84295e-05
3.5	6.42	6.42	14.17	14.17	a	0.00012621
3.75	6.42	6.42	14.17	14.17	a	0.000196537
4	6.42	6.42	14.17	14.17	a	0.000297417
4.25	6.42	6.42	14.17	14.17	a	0.000438902
4.5	6.42	6.42	14.17	14.17	a	0.000633421
4.75	6.42	6.42	14.17	14.17	a	0.000896157
5	6.42	6.42	14.17	14.17	a	0.00124544
5.25	6.42	6.42	14.17	14.17	a	0.00170317
5.5	6.42	6.42	14.17	14.17	a	0.00229528
5.75	6.42	6.42	14.17	14.17	a	0.00305218
6	6.42	6.42	14.17	14.17	a	0.00400926
6.25	6.42	6.42	14.17	14.17	a	0.00520741
6.5	6.42	6.42	14.17	14.17	a	0.00669348
6.75	6.42	6.42	14.17	14.17	a	0.00852077
7	6.42	6.42	14.17	14.17	a	0.0107495
7.25	6.42	6.42	14.17	14.17	a	0.0134474
7.5	6.42	6.42	14.17	14.17	a	0.0166897
7.75	6.42	6.42	14.17	14.17	a	0.0205598
8	6.42	6.42	14.17	14.17	a	0.0251492
8.25	6.42	6.42	14.17	14.17	a	0.0305575
8.5	6.42	6.42	14.17	14.17	a	0.0368925
8.75	6.42	6.42	14.17	14.17	a	0.0442692
9	6.42	6.42	14.17	14.17	a	0.0528098
9.25	6.42	6.42	14.17	14.17	a	0.0626418
9.5	6.42	6.42	14.17	14.17	a	0.0738971
9.75	6.42	6.42	14.17	14.17	a	0.0867099
10	6.42	6.42	14.17	14.17	a	0.101214
10.25	6.42	6.42	14.17	14.17	a	0.117539
10.5	6.42	6.42	14.17	14.17	a	0.13581
10.75	6.42	6.42	14.17	14.17	a	0.156137
11	6.42	6.42	14.17	14.17	a	0.178616
11.25	6.42	6.42	14.17	14.17	a	0.20332
11.5	6.42	6.42	14.17	14.17	a	0.230296
11.75	6.42	6.42	14.17	14.17	a	0.259554
12	6.42	6.42	14.17	14.17	a	0.291066
12.25	6.42	6.42	14.17	14.17	a	0.324755
12.5	6.42	6.42	14.17	14.17	a	0.360496
12.75	6.42	6.42	14.17	14.17	a	0.398103
13	6.42	6.42	14.17	14.17	a	0.437335
13.25	6.42	6.42	14.17	14.17	a	0.47789
13.5	6.42	6.42	14.17	14.17	a	0.519408
13.75	6.42	6.42	14.17	14.17	a	0.561478
14	6.42	6.42	14.17	14.17	a	0.603642
14.25	6.42	6.42	14.17	14.17	a	0.645414
14.5	6.42	6.42	14.17	14.17	a	0.686288
14.75	6.42	6.42	14.17	14.17	a	0.72576
15	6.42	6.42	14.17	14.17	a	0.763346
15.25	6.42	6.42	14.17	14.17	a	0.798608
15.5	6.42	6.42	14.17	14.17	a	0.831165
15.75	6.42	6.42	14.17	14.17	a	0.860721
16	6.42	6.42	14.17	14.17	a	0.887072
16.25	6.42	6.42	14.17	14.17	a	0.910118
16.5	6.42	6.42	14.17	14.17	a	0.929868
16.75	6.42	6.42	14.17	14.17	a	0.946427
17	6.42	6.42	14.17	14.17	a	0.959995
17.25	6.42	6.42	14.17	14.17	a	0.970842
17.5	6.42	6.42	14.17	14.17	a	0.97929
17.75	6.42	6.42	14.17	14.17	a	0.98569
18	6.42	6.42	14.17	14.17	a	0.990398
18.25	6.42	6.42	14.17	14.17	a	0.993755
18.5	6.42	6.42	14.17	14.17	a	0.99607
18.75	6.42	6.42	14.17	14.17	a	0.997613
19	6.42	6.42	14.17	14.17	a	0.998603
19.25	6.42	6.42	14.17	14.17	a	0.999214
19.5	6.42	6.42	14.17	14.17	a	0.999576
19.75	6.42	6.42	14.17	14.17	a	0.999781
20	6.42	6.42	14.17	14.17	a	0.999892
20.25	6.42	6.42	14.17	14.17	a	0.99995
20.5	6.42	6.42	14.17	14.17	a	0.999978
20.75	6.42	6.42	14.17	14.17	a	0.999991
21	6.42	6.42	14.17	14.17	a	0.999996
21.25	6.42	6.42	14.17	14.17	a	0.999999
21.5	6.42	6.42	14.17	14.17	a	1
21.75	6.42	6.42	14.17	14.17	a	1
22	6.42	6.42	14.17	14.17	a	1
22.25	6.42	6.42	14.17	14.17	a	1
22.5	6.42	6.42	14.17	14.17	a	1
22.75	6.42	6.42	14.17	14.17	a	1
23	6.42	6.42	14.17	14.17	a	1
23.25	6.42	6.42	14.17	14.17	a	1
23.5	6.42	6.42	14.17	14.17	a	1
23.75	6.42	6.42	14.17	14.17	a	1
24	6.42	6.42	14.17	14.17	a	1
24.25	6.42	6.42	14.17	14.17	a	1
24.5	6.42	6.42	14.17	14.17	a	1
24.75	6.42	6.42	14.17	14.17	a	1
25	6.42	6.42	14.17	14.17	a	1
25.25	6.42	6.42	14.17	14.17	a	1
25.5	6.42	6.42	14.17	14.17	a	1
25.75	6.42	6.42	14.17	14.17	a	1
26	6.42	6.42	14.17	14.17	a	1
26.25	6.42	6.42	14.17	14.17	a	1
26.5	6.42	6.42	14.17	14.17	a	1
26.75	6.42	6.42	14.17	14.17	a	1
27	6.42	6.42	14.17	14.17	a	1
27.25	6.42	6.42	14.17	14.17	a	1
27.5	6.42	6.42	14.17	14.17	a	1
27.75	6.42	6.42	14.17	14.17	a	1
28	6.42	6.42	14.17	14.17	a	1
28.25	6.42	6.42	14.17	14.17	a	1
28.5	6.42	6.42	14.17	14.17	a	1
28.75	6.42	6.42	14.17	14.17	a	1
29	6.42	6.42	14.17	14.17	a	1
29.25	6.42	6.42	14.17	14.17	a	1
29.5	6.42	6.42	14.17	14.17	a	1
29.75	6.42	6.42	14.17	14.17	a	1
30	6.42	6.42	14.17	14.17	a	1
30.25	6.42	6.42	14.17	14.17	a	1
30.5	6.42	6.42	14.17	14.17	a	1
30.75	6.42	6.42	14.17	14.17	a	1
31	6.42	6.42	14.17	14.17	a	1
31.25	6.42	6.42	14.17	14.17	a	1
31.5	6.42	6.42	14.17	14.17	a	1
31.75	6.42	6.42	14.17	14.17	a	1
32	6.42	6.42	14.17	14.17	a	1
32.25	6.42	6.42	14.17	14.17	a	1
32.5	6.42	6.42	14.17	14.17	a	1
32.75	6.42	6.42	14.17	14.17	a	1
33	6.42	6.42	14.17	14.17	a	1
33.25	6.42	6.42	14.17	14.17	a	1
33.5	6.42	6.42	14.17	14.17	a	1
33.75	6.42	6.42	14.17	14.17	a	1
34	6.42	6.42	14.17	14.17	a	1
34.25	6.42	6.42	14.17	14.17	a	1
34.5	6.42	6.42	14.17	14.17	a	1
34.75	6.42	6.42	14.17	14.17	a	1
35	6.42	6.42	14.17	14.17	a	1
35.25	6.42	6.42	14.17	14.17	a	1
35.5	6.42	6.42	14.17	14.17	a	1
35.75	6.42	6.42	14.17	14.17	a	1
36	6.42	6.42	14.17	14.17	a	1
36.25	6.42	6.42	14.17	14.17	a	1
36.5	6.42	6.42	14.17	14.17	a	1
36.75	6.42	6.42	14.17	14.17	a	1
37	6.42	6.42	14.17	14.17	a	1
37.25	6.42	6.42	14.17	14.17	a	1
37.5	6.42	6.42	14.17	14.17	a	1
37.75	6.42	6.42	14.17	14.17	a	1
38	6.42	6.42	14.17	14.17	a	1
38.25	6.42	6.42	14.17	14.17	a	1
38.5	6.42	6.42	14.17	14.17	a	1
38.75	6.42	6.42	14.17	14.17	a	1
39	6.42	6.42	14.17	14.17	a	1
39.25	6.42	6.42	14.17	14.17	a	1
39.5	6.42	6.42	14.17	14.17	a	1
39.75	6.42	6.42	14.17	14.17	a	1
40	6.42	6.42	14.17	14.17	a	1
40.25	6.42	6.42	14.17	14.17	a	1
40.5	6.42	6.42	14.17	14.17	a	1
40.75	6.42	6.42	14.17	14.17	a	1
41	6.42	6.42	14.17	14.17	a	1
41.25	6.42	6.42	14.17	14.17	a	1
41.5	6.42	6.42	14.17	14.17	a	1
41.75	6.42	6.42	14.17	14.17	a	1
42	6.42	6.42	14.17	14.17	a	1
42.25	6.42	6.42	14.17	14.17	a	1
42.5	6.42	6.42	14.17	14.17	a	1
42.75	6.42	6.42	14.17	14.17	a	1
43	6.42	6.42	14.17	14.17	a	1
43.25	6.42	6.42	14.17	14.17	a	1
43.5	6.42	6.42	14.17	14.17	a	1
43.75	6.42	6.42	14.17	14.17	a	1
44	6.42	6.42	14.17	14.17	a	1
44.25	6.42	6.42	14.17	14.17	a	1
44.5	6.42	6.42	14.17	14.17	a	1
44.75	6.42	6.42	14.17	14.17	a	1
45	6.42	6.42	14.17	14.17	a	1
45.25	6.42	6.42	14.17	14.17	a	1
45.5	6.42	6.42	14.17	14.17	a	1
45.75	6.42	6.42	14.17	14.17	a	1
46	6.42	6.42	14.17	14.17	a	1
46.25	6.42	6.42	14.17	14.17	a	1
46.5	6.42	6.42	14.17	14.17	a	1
46.75	6.42	6.42	14.17	14.17	a	1
47	6.42	6.42	14.17	14.17	a	1
47.25	6.42	6.42	14.17	14.17	a	1
47.5	6.42	6.42	14.17	14.17	a	1
47.75	6.42	6.42	14.17	14.17	a	1
48	6.42	6.42	14.17	14.17	a	1
48.25	6.42	6.42	14.17	14.17	a	1
48.5	6.42	6.42	14.17	14.17	a	1
48.75	6.42	6.42	14.17	14.17	a	1
49	6.42	6.42	14.17	14.17	a	1
49.25	6.42	6.42	14.17	14.17	a	1
49.5	6.42	6.42	14.17	14.17	a	1
49.75	6.42	6.42	14.17	14.17	a	1
50	6.42	6.42	14.17	14.17	a	1
50.25	6.42	6.42	14.17	14.17	a	1
50.5	6.42	6.42	14.17	14.17	a	1
50.75	6.42	6.42	14.17	14.17	a	1
51	6.42	6.42	14.17	14.17	a	1
51.25	6.42	6.42	14.17	14.17	a	1
51.5	6.42	6.42	14.17	14.17	a	1
51.75	6.42	6.42	14.17	14.17	a	1
52	6.42	6.42	14.17	14.17	a	1
52.25	6.42	6.42	14.17	14.17	a	1
52.5	6.42	6.42	14.17	14.17	a	1
52.75	6.42	6.42	14.17	14.17	a	1
53	6.42	6.42	14.17	14.17	a	1
53.25	6.42	6.42	14.17	14.17	a	1
53.5	6.42	6.42	14.17	14.17	a	1
53.75	6.42	6.42	14.17	14.17	a	1
54	6.42	6.42	14.17	14.17	a	1
54.25	6.42	6.42	14.17	14.17	a	1
54.5	6.42	6.42	14.17	14.17	a	1
54.75	6.42	6.42	14.17	14.17	a	1
55	6.42	6.42	14.17	14.17	a	1
55.25	6.42	6.42	14.17	14.17	a	1
55.5	6.42	6.42	14.17	14.17	a	1
55.75	6.42	6.42	14.17	14.17	a	1
56	6.42	6.42	14.17	14.17	a	1
56.25	6.42	6.42	14.17	14.17	a	1
56.5	6.42	6.42	14.17	14.17	a	1
56.75	6.42	6.42	14.17	14.17	a	1
57	6.42	6.42	14.17	14.17	a	1
57.25	6.42	6.42	14.17	14.17	a	1
57.5	6.42	6.42	14.17	14.17	a	1
57.75	6.42	6.42	14.17	14.17	a	1
58	6.42	6.42	14.17	14.17	a	1
58.25	6.42	6.42	14.17	14.17	a	1
58.5	6.42	6.42	14.17	14.17	a	1
58.75	6.42	6.42	14.17	14.17	a	1
59	6.42	6.42	14.17	14.17	a	1
59.25	6.42	6.42	14.17	14.17	a	1
59.5	6.42	6.42	14.17	14.17	a	1
59.75	6.42	6.42	14.17	14.17	a	1
60	6.42	6.42	14.17	14.17	a	1
60.25	6.42	6.42	14.17	14.17	a	1
60.5	6.42	6.42	14.17	14.17	a	1
60.75	6.42	6.42	14.17	14.17	a	1
61	6.42	6.42	14.17	14.17	a	1
61.25	6.42	6.42	14.17	14.17	a	1
61.5	6.42	6.42	14.17	14.17	a	1
61.75	6.42	6.42	14.17	14.17	a	1
62	6.42	6.42	14.17	14.17	a	1
62.25	6.42	6.42	14.17	14.17	a	1
62.5	6.42	6.42	14.17	14.17	a	1
62.75	6.42	6.42	14.17	14.17	a	1
63	6.42	6.42	14.17	14.17	a	1
63.25	6.42	6.42	14.17	14.17	a	1
63.5	6.42	6.42	14.17	14.17	a	1
63.75	6.42	6.42	14.17	14.17	a	1
64	6.42	6.42	14.17	14.17	a	1
64.25	6.42	6.42	14.17	14.17	a	1
64.5	6.42	6.42	14.17	14.17	a	1
64.75	6.42	6.42	14.17	14.17	a	1
65	6.42	6.42	14.17	14.17	a	1
65.25	6.42	6.42	14.17	14.17	a	1
65.5	6.42	6.42	14.17	14.17	a	1
65.75	6.42	6.42	14.17	14.17	a	1
66	6.42	6.42	14.17	14.17	a	1
66.25	6.42	6.42	14.17	14.17	a	1
66.5	6.42	6.42	14.17	14.17	a	1
66.75	6.42	6.42	14.17	14.17	a	1
67	6.42	6.42	14.17	14.17	a	1
67.25	6.42	6.42	14.17	14.17	a	1
67.5	6.42	6.42	14.17	14.17	a	1
67.75	6.42	6.42	14.17	14.17	a	1
68	6.42	6.42	14.17	14.17	a	1
68.25	6.42	6.42	14.17	14.17	a	1
68.5	6.42	6.42	14.17	14.17	a	1
68.75	6.42	6.42	14.17	14.17	a	1
69	6.42	6.42	14.17	14.17	a	1
69.25	6.42	6.42	14.17	14.17	a	1
69.5	6.42	6.42	14.17	14.17	a	1
69.75	6.42	6.42	14.17	14.17	a	1
70	6.42	6.42	14.17	14.17	a	1
70.25	6.42	6.42	14.17	14.17	a	1
70.5	6.42	6.42	14.17	14.17	a	1
70.75	6.42	6.42	14.17	14.17	a	1
71	6.42	6.42	14.17	14.17	a	1
71.25	6.42	6.42	14.17	14.17	a	1
71.5	6.42	6.42	14.17	14.17	a	1
71.75	6.42	6.42	14.17	14.17	a	1
72	6.42	6.42	14.17	14.17	a	1
72.25	6.42	6.42	14.17	14.17	a	1
72.5	6.42	6.42	14.17	14.17	a	1
72.75	6.42	6.42	14.17	14.17	a	1
73	6.42	6.42	14.17	14.17	a	1
73.25	6.42	6.42	14.17	14.17	a	1
73.5	6.42	6.42	14.17	14.17	a	1
73.75	6.42	6.42	14.17	14.17	a	1
74	6.42	6.42	14.17	14.17	a	1
74.25	6.42	6.42	14.17	14.17	a	1
74.5	6.42	6.42	14.17	14.17	a	1
74.75	6.42	6.42	14.17	14.17	a	1
75	6.42	6.42	14.17	14.17	a	1
75.25	6.42	6.42	14.17	14.17	a	1
75.5	6.42	6.42	14.17	14.17	a	1
75.75	6.42	6.42	14.17	14.17	a	1
76	6.42	6.42	14.17	14.17	a	1
76.25	6.42	6.42	14.17	14.17	a	1
76.5	6.42	6.42	14.17	14.17	a	1
76.75	6.42	6.42	14.17	14.17	a	1
77	6.42	6.42	14.17	14.17	a	1
77.25	6.42	6.42	14.17	14.17	a	1
77.5	6.42	6.42	14.17	14.17	a	1
77.75	6.42	6.42	14.17	14.17	a	1
78	6.42	6.42	14.17	14.17	a	1
78.25	6.42	6.42	14.17	14.17	a	1
78.5	6.42	6.42	14.17	14.17	a	1
78.75	6.42	6.42	14.17	14.17	a	1
79	6.42	6.42	14.17	14.17	a	1
79.25	6.42	6.42	14.17	14.17	a	1
79.5	6.42	6.42	14.17	14.17	a	1
79.75	6.42	6.42	14.17	14.17	a	1
80	6.42	6.42	14.17	14.17	a	1
80.25	6.42	6.42	14.17	14.17	a	1
80.5	6.42	6.42	14.17	14.17	a	1
80.75	6.42	6.42	14.17	14.17	a	1
81	6.42	6.42	14.17	14.17	a	1
81.25	6.42	6.42	14.17	14.17	a	1
81.5	6.42	6.42	14.17	14.17	a	1
81.75	6.42	6.42	14.17	14.17	a	1
82	6.42	6.42	14.17	14.17	a	1
82.25	6.42	6.42	14.17	14.17	a	1
82.5	6.42	6.42	14.17	14.17	a	1
82.75	6.42	6.42	14.17	14.17	a	1
83	6.42	6.42	14.17	14.17	a	1
83.25	6.42	6.42	14.17	14.17	a	1
83.5	6.42	6.42	14.17	14.17	a	1
83.75	6.42	6.42	14.17	14.17	a	1
84	6.42	6.42	14.17	14.17	a	1
84.25	6.42	6.42	14.17	14.17	a	1
84.5	6.42	6.42	14.17	14.17	a	1
84.75	6.42	6.42	14.17	14.17	a	1
85	6.42	6.42	14.17	14.17	a	1
85.25	6.42	6.42	14.17	14.17	a	1
85.5	6.42	6.42	14.17	14.17	a	1
85.75	6.42	6.42	14.17	14.17	a	1
86	6.42	6.42	14.17	14.17	a	1
86.25	6.42	6.42	14.17	14.17	a	1
86.5	6.42	6.42	14.17	14.17	a	1
86.75	6.42	6.42	14.17	14.17	a	1
87	6.42	6.42	14.17	14.17	a	1
87.25	6.42	6.42	14.17	14.17	a	1
87.5	6.42	6.42	14.17	14.17	a	1
87.75	6.42	6.42	14.17	14.17	a	1
88	6.42	6.42	14.17	14.17	a	1
88.25	6.42	6.42	14.17	14.17	a	1
88.5	6.42	6.42	14.17	14.17	a	1
88.75	6.42	6.42	14.17	14.17	a	1
89	6.42	6.42	14.17	14.17	a	1
89.25	6.42	6.42	14.17	14.17	a	1
89.5	6.42	6.42	14.17	14.17	a	1
89.75	6.42	6.42	14.17	14.17	a	1
90	6.42	6.42	14.17	14.17	a	1
90.25	6.42	6.42	14.17	14.17	a	1
90.5	6.42	6.42	14.17	14.17	a	1
90.75	6.42	6.42	14.17	14.17	a	1
91	6.42	6.42	14.17	14.17	a	1
91.25	6.42	6.42	14.17	14.17	a	1
91.5	6.42	6.42	14.17	14.17	a	1
91.75	6.42	6.42	14.17	14.17	a	1
92	6.42	6.42	14.17	14.17	a	1
92.25	6.42	6.42	14.17	14.17	a	1
92.5	6.42	6.42	14.17	14.17	a	1
92.75	6.42	6.42	14.17	14.17	a	1
93	6.42	6.42	14.17	14.17	a	1
93.25	6.42	6.42	14.17	14.17	a	1
93.5	6.42	6.42	14.17	14.17	a	1
93.75	6.42	6.42	14.17	14.17	a	1
94	6.42	6.42	14.17	14.17	a	1
94.25	6.42	6.42	14.17	14.17	a	1
94.5	6.42	6.42	14.17	14.17	a	1
94.75	6.42	6.42	14.17	14.17	a	1
95	6.42	6.42	14.17	14.17	a	1
95.25	6.42	6.42	14.17	14.17	a	1
95.5	6.42	6.42	14.17	14.17	a	1
95.75	6.42	6.42	14.17	14.17	a	1
96	6.42	6.42	14.17	14.17	a	1
96.25	6.42	6.42	14.17	14.17	a	1
96.5	6.42	6.42	14.17	14.17	a	1
96.75	6.42	6.42	14.17	14.17	a	1
97	6.42	6.42	14.17	14.17	a	1
97.25	6.42	6.42	14.17	14.17	a	1
97.5	6.42	6.42	14.17	14.17	a	1
97.75	6.42	6.42	14.17	14.17	a	1
98	6.42	6.42	14.17	14.17	a	1
98.25	6.42	6.42	14.17	14.17	a	1
98.5	6.42	6.42	14.17	14.17	a	1
98.75	6.42	6.42	14.17	14.17	a	1
99	6.42	6.42	14.17	14.17	a	1
99.25	6.42	6.42	14.17	14.17	a	1
99.5	6.42	6.42	14.17	14.17	a	1
99.75	6.42	6.42	14.17	14.17	a	1
100	6.42	6.42	14.17	14.17	a	1
100.25	6.42	6.42	14.17	14.17	a	1
100.5	6.42	6.42	14.17	14.17	a	1
100.75	6.42	6.42	14.17	14.17	a	1
101	6.42	6.42	14.17	14.17	a	1
101.25	6.42	6.42	14.17	14.17	a	1
101.5	6.42	6.42	14.17	14.17	a	1
101.75	6.42	6.42	14.17	14.17	a	1
102	6.42	6.42	14.17	14.17	a	1
102.25	6.42	6.42	14.17	14.17	a	1
102.5	6.42	6.42	14.17	14.17	a	1
102.75	6.42	6.42	14.17	14.17	a	1
103	6.42	6.42	14.17	14.17	a	1
103.25	6.42	6.42	14.17	14.17	a	1
103.5	6.42	6.42	14.17	14.17	a	1
103.75	6.42	6.42	14.17	14.17	a	1
104	6.42	6.42	14.17	14.17	a	1
104.25	6.42	6.42	14.17	14.17	a	1
104.5	6.42	6.42	14.17	14.17	a	1
104.75	6.42	6.42	14.17	14.17	a	1
105	6.42	6.42	14.17	14.17	a	1
105.25	6.42	6.42	14.17	14.17	a	1
105.5	6.42	6.42	14.17	14.17	a	1
105.75	6.42	6.42	14.17	14.17	a	1
106	6.42	6.42	14.17	14.17	a	1
106.25	6.42	6.42	14.17	14.17	a	1
106.5	6.42	6.42	14.17	14.17	a	1
106.75	6.42	6.42	14.17	14.17	a	1
107	6.42	6.42	14.17	14.17	a	1
107.25	6.42	6.42	14.17	14.17	a	1
107.5	6.42	6.42	14.17	14.17	a	1
107.75	6.42	6.42	14.17	14.17	a	1
108	6.42	6.42	14.17	14.17	a	1
108.25	6.42	6.42	14.17	14.17	a	1
108.5	6.42	6.42	14.17	14.17	a	1
108.75	6.42	6.42	14.17	14.17	a	1
109	6.42	6.42	14.17	14.17	a	1
109.25	6.42	6.42	14.17	14.17	a	1
109.5	6.42	6.42	14.17	14.17	a	1
109.75	6.42	6.42	14.17	14.17	a	1
110	6.42	6.42	14.17	14.17	a	1
110.25	6.42	6.42	14.17	14.17	a	1
110.5	6.42	6.42	14.17	14.17	a	1
110.75	6.42	6.42	14.17	14.17	a	1
111	6.42	6.42	14.17	14.17	a	1
111.25	6.42	6.42	14.17	14.17	a	1
111.5	6.42	6.42	14.17	14.17	a	1
111.75	6.42	6.42	14.17	14.17	a	1
112	6.42	6.42	14.17	14.17	a	1
112.25	6.42	6.42	14.17	14.17	a	1
112.5	6.42	6.42	14.17	14.17	a	1
112.75	6.42	6.42	14.17	14.17	a	1
113	6.42	6.42	14.17	14.17	a	1
113.25	6.42	6.42	14.17	14.17	a	1
113.5	6.42	6.42	14.17	14.17	a	1
113.75	6.42	6.42	14.17	14.17	a	1
114	6.42	6.42	14.17	14.17	a	1
114.25	6.42	6.42	14.17	14.17	a	1
114.5	6.42	6.42	14.17	14.17	a	1
114.75	6.42	6.42	14.17	14.17	a	1
115	6.42	6.42	14.17	14.17	a	1
115.25	6.42	6.42	14.17	14.17	a	1
115.5	6.42	6.42	14.17	14.17	a	1
115.75	6.42	6.42	14.17	14.17	a	1
116	6.42	6.42	14.17	14.17	a	1
116.25	6.42	6.42	14.17	14.17	a	1
116.5	6.42	6.42	14.17	14.17	a	1
116.75	6.42	6.42	14.17	14.17	a	1
117	6.42	6.42	14.17	14.17	a	1
117.25	6.42	6.42	14.17	14.17	a	1
117.5	6.42	6.42	14.17	14.17	a	1
117.75	6.42	6.42	14.17	14.17	a	1
118	6.42	6.42	14.17	14.17	a	1
118.25	6.42	6.42	14.17	14.17	a	1
118.5	6.42	6.42	14.17	14.17	a	1
118.75	6.42	6.42	14.17	14.17	a	1
119	6.42	6.42	14.17	14.17	a	1
119.25	6.42	6.42	14.17	14.17	a	1
119.5	6.42	6.42	14.17	14.17	a	1
119.75	6.42	6.42	14.17	14.17	a	1
120	6.42	6.42	14.17	14.17	a	1
120.25	6.42	6.42	14.17	14.17	a	1
120.5	6.42	6.42	14.17	14.17	a	1
120.75	6.42	6.42	14.17	14.17	a	1
121	6.42	6.42	14.17	14.17	a	1
121.25	6.42	6.42	14.17	14.17	a	1
121.5	6.42	6.42	14.17	14.17	a	1
121.75	6.42	6.42	14.17	14.17	a	1
122	6.42	6.42	14.17	14.17	a	1
122.25	6.42	6.42	14.17	14.17	a	1
122.5	6.42	6.42	14.17	14.17	a	1
122.75	6.42	6.42	14.17	14.17	a	1
123	6.42	6.42	14.17	14.17	a	1
123.25	6.42	6.42	14.17	14.17	a	1
123.5	6.42	6.42	14.17	14.17	a	1
123.75	6.42	6.42	14.17	14.17	a	1
124	6.42	6.42	14.17	14.17	a	1
124.25	6.42	6.42	14.17	14.17	a	1
124.5	6.42	6.42	14.17	14.17	a	1
124.75	6.42	6.42	14.17	14.17	a	1
125	6.42	6.42	14.17	14.17	a	1
125.25	6.42	6.42	14.17	14.17	a	1
125.5	6.42	6.42	14.17	14.17	a	1
125.75	6.42	6.42	14.17	14.17	a	1
126	6.42	6.42	14.17	14.17	a	1
126.25	6.42	6.42	14.17	14.17	a	1
126.5	6.42	6.42	14.17	14.17	a	1
126.75	6.42	6.42	14.17	14.17	a	1
127	6.42	6.42	14.17	14.17	a	1
127.25	6.42	6.42	14.17	14.17	a	1
127.5	6.42	6.42	14.17	14.17	a	1
127.75	6.42	6.42	14.17	14.17	a	1
128	6.42	6.42	14.17	14.17	a	1
128.25	6.42	6.42	14.17	14.17	a	1
128.5	6.42	6.42	14.17	14.17	a	1
128.75	6.42	6.42	14.17	14.17	a	1
129	6.42	6.42	14.17	14.17	a	1
129.25	6.42	6.42	14.17	14.17	a	1
129.5	6.42	6.42	14.17	14.17	a	1
129.75	6.42	6.42	14.17	14.17	a	1
130	6.42	6.42	14.17	14.17	a	1
130.25	6.42	6.42	14.17	14.17	a	1
130.5	6.42	6.42	14.17	14.17	a	1
130.75	6.42	6.42	14.17	14.17	a	1
131	6.42	6.42	14.17	14.17	a	1
131.25	6.42	6.42	14.17	14.17	a	1
131.5	6.42	6.42	14.17	14.17	a	1
131.75	6.42	6.42	14.17	14.17	a	1
132	6.42	6.42	14.17	14.17	a	1
132.25	6.42	6.42	14.17	14.17	a	1
132.5	6.42	6.42	14.17	14.17	a	1
132.75	6.42	6.42	14.17	14.17	a	1
133	6.42	6.42	14.17	14.17	a	1
133.25	6.42	6.42	14.17	14.17	a	1
133.5	6.42	6.42	14.17	14.17	a	1
133.75	6.42	6.42	14.17	14.17	a	1
134	6.42	6.42	14.17	14.17	a	1
134.25	6.42	6.42	14.17	14.17	a	1
134.5	6.42	6.42	14.17	14.17	a	1
134.75	6.42	6.42	14.17	14.17	a	1
135	6.42	6.42	14.17	14.17	a	1
135.25	6.42	6.42	14.17	14.17	a	1
135.5	6.42	6.42	14.17	14.17	a	1
135.75	6.42	6.42	14.17	14.17	a	1
136	6.42	6.42	14.17	14.17	a	1
136.25	6.42	6.42	14.17	14.17	a	1
136.5	6.42	6.42	14.17	14.17	a	1
136.75	6.42	6.42	14.17	14.17	a	1
137	6.42	6.42	14.17	14.17	a	1
137.25	6.42	6.42	14.17	14.17	a	1
137.5	6.42	6.42	14.17	14.17	a	1
137.75	6.42	6.42	14.17	14.17	a	1
138	6.42	6.42	14.17	14.17	a	1
138.25	6.42	6.42	14.17	14.17	a	1
138.5	6.42	6.42	14.17	14.17	a	1
138.75	6.42	6.42	14.17	14.17	a	1
139	6.42	6.42	14.17	14.17	a	1
139.25	6.42	6.42	14.17	14.17	a	1
139.5	6.42	6.42	14.17	14.17	a	1
139.75	6.42	6.42	14.17	14.17	a	1
140	6.42	6.42	14.17	14.17	a	1
140.25	6.42	6.42	14.17	14.17	a	1
140.5	6.42	6.42	14.17	14.17	a	1
140.75	6.42	6.42	14.17	14.17	a	1
141	6.42	6.42	14.17	14.17	a	1
141.25	6.42	6.42	14.17	14.17	a	1
141.5	6.42	6.42	14.17	14.17	a	1
141.75	6.42	6.42	14.17	14.17	a	1
142	6.42	6.42	14.17	14.17	a	1
142.25	6.42	6.42	14.17	14.17	a	1
142.5	6.42	6.42	14.17	14.17	a	1
142.75	6.42	6.42	14.17	14.17	a	1
143	6.42	6.42	14.17	14.17	a	1
143.25	6.42	6.42	14.17	14.17	a	1
143.5	6.42	6.42	14.17	14.17	a	1
143.75	6.42	6.42	14.17	14.17	a	1
144	6.42	6.42	14.17	14.17	a	1
144.25	6.42	6.42	14.17	14.17	a	1
144.5	6.42	6.42	14.17	14.17	a	1
144.75	6.42	6.42	14.17	14.17	a	1
145	6.42	6.42	14.17	14.17	a	1
145.25	6.42	6.42	14.17	14.17	a	1
145.5	6.42	6.42	14.17	14.17	a	1
145.75	6.42	6.42	14.17	14.17	a	1
146	6.42	6.42	14.17	14.17	a	1
146.25	6.42	6.42	14.17	14.17	a	1
146.5	6.42	6.42	14.17	14.17	a	1
146.75	6.42	6.42	14.17	14.17	a	1
147	6.42	6.42	14.17	14.17	a	1
147.25	6.42	6.42	14.17	14.17	a	1
147.5	6.42	6.42	14.17	14.17	a	1
147.75	6.42	6.42	14.17	14.17	a	1
148	6.42	6.42	14.17	14.17	a	1
148.25	6.42	6.42	14.17	14.17	a	1
148.5	6.42	6.42	14.17	14.17	a	1
148.75	6.42	6.42	14.17	14.17	a	1
149	6.42	6.42	14.17	14.17	a	1
149.25	6.42	6.42	14.17	14.17	a	1
149.5	6.42	6.42	14.17	14.17	a	1
149.75	6.42	6.42	14.17	14.17	a	1
150	6.42	6.42	14.17	14.17	a	1
0.25	3	3	14.17	14.17	b	5.49173e-06
0.5	3	3	14.17	14.17	b	4.3933e-05
0.75	3	3	14.17	14.17	b	0.000148266
1	3	3	14.17	14.17	b	0.00035141
1.25	3	3	14.17	14.17	b	0.000686233
1.5	3	3	14.17	14.17	b	0.00118551
1.75	3	3	14.17	14.17	b	0.0018819
2	3	3	14.17	14.17	b	0.00280782
2.25	3	3	14.17	14.17	b	0.00399548
2.5	3	3	14.17	14.17	b	0.00547669
2.75	3	3	14.17	14.17	b	0.00728286
3	3	3	14.17	14.17	b	0.00944485
3.25	3	3	14.17	14.17	b	0.0119929
3.5	3	3	14.17	14.17	b	0.0149564
3.75	3	3	14.17	14.17	b	0.0183639
4	3	3	14.17	14.17	b	0.0222431
4.25	3	3	14.17	14.17	b	0.0266202
4.5	3	3	14.17	14.17	b	0.0315204
4.75	3	3	14.17	14.17	b	0.0369673
5	3	3	14.17	14.17	b	0.0429829
5.25	3	3	14.17	14.17	b	0.0495874
5.5	3	3	14.17	14.17	b	0.0567992
5.75	3	3	14.17	14.17	b	0.0646347
6	3	3	14.17	14.17	b	0.0731077
6.25	3	3	14.17	14.17	b	0.0822301
6.5	3	3	14.17	14.17	b	0.0920109
6.75	3	3	14.17	14.17	b	0.102457
7	3	3	14.17	14.17	b	0.113572
7.25	3	3	14.17	14.17	b	0.125356
7.5	3	3	14.17	14.17	b	0.137808
7.75	3	3	14.17	14.17	b	0.150922
8	3	3	14.17	14.17	b	0.164691
8.25	3	3	14.17	14.17	b	0.179102
8.5	3	3	14.17	14.17	b	0.194142
8.75	3	3	14.17	14.17	b	0.209792
9	3	3	14.17	14.17	b	0.226031
9.25	3	3	14.17	14.17	b	0.242835
9.5	3	3	14.17	14.17	b	0.260176
9.75	3	3	14.17	14.17	b	0.278025
10	3	3	14.17	14.17	b	0.296348
10.25	3	3	14.17	14.17	b	0.31511
10.5	3	3	14.17	14.17	b	0.334271
10.75	3	3	14.17	14.17	b	0.353791
11	3	3	14.17	14.17	b	0.373627
11.25	3	3	14.17	14.17	b	0.393733
11.5	3	3	14.17	14.17	b	0.414064
11.75	3	3	14.17	14.17	b	0.43457
12	3	3	14.17	14.17	b	0.455204
12.25	3	3	14.17	14.17	b	0.475913
12.5	3	3	14.17	14.17	b	0.496649
12.75	3	3	14.17	14.17	b	0.517361
13	3	3	14.17	14.17	b	0.537997
13.25	3	3	14.17	14.17	b	0.558508
13.5	3	3	14.17	14.17	b	0.578844
13.75	3	3	14.17	14.17	b	0.598958
14	3	3	14.17	14.17	b	0.618803
14.25	3	3	14.17	14.17	b	0.638334
14.5	3	3	14.17	14.17	b	0.657508
14.75	3	3	14.17	14.17	b	0.676284
15	3	3	14.17	14.17	b	0.694626
15.25	3	3	14.17	14.17	b	0.712497
15.5	3	3	14.17	14.17	b	0.729866
15.75	3	3	14.17	14.17	b	0.746704
16	3	3	14.17	14.17	b	0.762984
16.25	3	3	14.17	14.17	b	0.778686
16.5	3	3	14.17	14.17	b	0.793789
16.75	3	3	14.17	14.17	b	0.808279
17	3	3	14.17	14.17	b	0.822144
17.25	3	3	14.17	14.17	b	0.835375
17.5	3	3	14.17	14.17	b	0.847969
17.75	3	3	14.17	14.17	b	0.859922
18	3	3	14.17	14.17	b	0.871237
18.25	3	3	14.17	14.17	b	0.881919
18.5	3	3	14.17	14.17	b	0.891974
18.75	3	3	14.17	14.17	b	0.901414
19	3	3	14.17	14.17	b	0.910252
19.25	3	3	14.17	14.17	b	0.918501
19.5	3	3	14.17	14.17	b	0.92618
19.75	3	3	14.17	14.17	b	0.933306
20	3	3	14.17	14.17	b	0.939902
20.25	3	3	14.17	14.17	b	0.945987
20.5	3	3	14.17	14.17	b	0.951586
20.75	3	3	14.17	14.17	b	0.956722
21	3	3	14.17	14.17	b	0.961418
21.25	3	3	14.17	14.17	b	0.9657
21.5	3	3	14.17	14.17	b	0.969592
21.75	3	3	14.17	14.17	b	0.973119
22	3	3	14.17	14.17	b	0.976305
22.25	3	3	14.17	14.17	b	0.979173
22.5	3	3	14.17	14.17	b	0.981748
22.75	3	3	14.17	14.17	b	0.984052
23	3	3	14.17	14.17	b	0.986107
23.25	3	3	14.17	14.17	b	0.987934
23.5	3	3	14.17	14.17	b	0.989552
23.75	3	3	14.17	14.17	b	0.990982
24	3	3	14.17	14.17	b	0.99224
24.25	3	3	14.17	14.17	b	0.993344
24.5	3	3	14.17	14.17	b	0.994309
24.75	3	3	14.17	14.17	b	0.995149
25	3	3	14.17	14.17	b	0.995879
25.25	3	3	14.17	14.17	b	0.996511
25.5	3	3	14.17	14.17	b	0.997056
25.75	3	3	14.17	14.17	b	0.997524
26	3	3	14.17	14.17	b	0.997924
26.25	3	3	14.17	14.17	b	0.998266
26.5	3	3	14.17	14.17	b	0.998557
26.75	3	3	14.17	14.17	b	0.998803
27	3	3	14.17	14.17	b	0.99901
27.25	3	3	14.17	14.17	b	0.999185
27.5	3	3	14.17	14.17	b	0.999331
27.75	3	3	14.17	14.17	b	0.999453
28	3	3	14.17	14.17	b	0.999554
28.25	3	3	14.17	14.17	b	0.999638
28.5	3	3	14.17	14.17	b	0.999707
28.75	3	3	14.17	14.17	b	0.999764
29	3	3	14.17	14.17	b	0.999811
29.25	3	3	14.17	14.17	b	0.999849
29.5	3	3	14.17	14.17	b	0.999879
29.75	3	3	14.17	14.17	b	0.999904
30	3	3	14.17	14.17	b	0.999924
30.25	3	3	14.17	14.17	b	0.99994
30.5	3	3	14.17	14.17	b	0.999953
30.75	3	3	14.17	14.17	b	0.999964
31	3	3	14.17	14.17	b	0.999972
31.25	3	3	14.17	14.17	b	0.999978
31.5	3	3	14.17	14.17	b	0.999983
31.75	3	3	14.17	14.17	b	0.999987
32	3	3	14.17	14.17	b	0.99999
32.25	3	3	14.17	14.17	b	0.999992
32.5	3	3	14.17	14.17	b	0.999994
32.75	3	3	14.17	14.17	b	0.999996
33	3	3	14.17	14.17	b	0.999997
33.25	3	3	14.17	14.17	b	0.999998
33.5	3	3	14.17	14.17	b	0.999998
33.75	3	3	14.17	14.17	b	0.999999
34	3	3	14.17	14.17	b	0.999999
34.25	3	3	14.17	14.17	b	0.999999
34.5	3	3	14.17	14.17	b	0.999999
34.75	3	3	14.17	14.17	b	1
35	3	3	14.17	14.17	b	1
35.25	3	3	14.17	14.17	b	1
35.5	3	3	14.17	14.17	b	1
35.75	3	3	14.17	14.17	b	1
36	3	3	14.17	14.17	b	1
36.25	3	3	14.17	14.17	b	1
36.5	3	3	14.17	14.17	b	1
36.75	3	3	14.17	14.17	b	1
37	3	3	14.17	14.17	b	1
37.25	3	3	14.17	14.17	b	1
37.5	3	3	14.17	14.17	b	1
37.75	3	3	14.17	14.17	b	1
38	3	3	14.17	14.17	b	1
38.25	3	3	14.17	14.17	b	1
38.5	3	3	14.17	14.17	b	1
38.75	3	3	14.17	14.17	b	1
39	3	3	14.17	14.17	b	1
39.25	3	3	14.17	14.17	b	1
39.5	3	3	14.17	14.17	b	1
39.75	3	3	14.17	14.17	b	1
40	3	3	14.17	14.17	b	1
40.25	3	3	14.17	14.17	b	1
40.5	3	3	14.17	14.17	b	1
40.75	3	3	14.17	14.17	b	1
41	3	3	14.17	14.17	b	1
41.25	3	3	14.17	14.17	b	1
41.5	3	3	14.17	14.17	b	1
41.75	3	3	14.17	14.17	b	1
42	3	3	14.17	14.17	b	1
42.25	3	3	14.17	14.17	b	1
42.5	3	3	14.17	14.17	b	1
42.75	3	3	14.17	14.17	b	1
43	3	3	14.17	14.17	b	1
43.25	3	3	14.17	14.17	b	1
43.5	3	3	14.17	14.17	b	1
43.75	3	3	14.17	14.17	b	1
44	3	3	14.17	14.17	b	1
44.25	3	3	14.17	14.17	b	1
44.5	3	3	14.17	14.17	b	1
44.75	3	3	14.17	14.17	b	1
45	3	3	14.17	14.17	b	1
45.25	3	3	14.17	14.17	b	1
45.5	3	3	14.17	14.17	b	1
45.75	3	3	14.17	14.17	b	1
46	3	3	14.17	14.17	b	1
46.25	3	3	14.17	14.17	b	1
46.5	3	3	14.17	14.17	b	1
46.75	3	3	14.17	14.17	b	1
47	3	3	14.17	14.17	b	1
47.25	3	3	14.17	14.17	b	1
47.5	3	3	14.17	14.17	b	1
47.75	3	3	14.17	14.17	b	1
48	3	3	14.17	14.17	b	1
48.25	3	3	14.17	14.17	b	1
48.5	3	3	14.17	14.17	b	1
48.75	3	3	14.17	14.17	b	1
49	3	3	14.17	14.17	b	1
49.25	3	3	14.17	14.17	b	1
49.5	3	3	14.17	14.17	b	1
49.75	3	3	14.17	14.17	b	1
50	3	3	14.17	14.17	b	1
50.25	3	3	14.17	14.17	b	1
50.5	3	3	14.17	14.17	b	1
50.75	3	3	14.17	14.17	b	1
51	3	3	14.17	14.17	b	1
51.25	3	3	14.17	14.17	b	1
51.5	3	3	14.17	14.17	b	1
51.75	3	3	14.17	14.17	b	1
52	3	3	14.17	14.17	b	1
52.25	3	3	14.17	14.17	b	1
52.5	3	3	14.17	14.17	b	1
52.75	3	3	14.17	14.17	b	1
53	3	3	14.17	14.17	b	1
53.25	3	3	14.17	14.17	b	1
53.5	3	3	14.17	14.17	b	1
53.75	3	3	14.17	14.17	b	1
54	3	3	14.17	14.17	b	1
54.25	3	3	14.17	14.17	b	1
54.5	3	3	14.17	14.17	b	1
54.75	3	3	14.17	14.17	b	1
55	3	3	14.17	14.17	b	1
55.25	3	3	14.17	14.17	b	1
55.5	3	3	14.17	14.17	b	1
55.75	3	3	14.17	14.17	b	1
56	3	3	14.17	14.17	b	1
56.25	3	3	14.17	14.17	b	1
56.5	3	3	14.17	14.17	b	1
56.75	3	3	14.17	14.17	b	1
57	3	3	14.17	14.17	b	1
57.25	3	3	14.17	14.17	b	1
57.5	3	3	14.17	14.17	b	1
57.75	3	3	14.17	14.17	b	1
58	3	3	14.17	14.17	b	1
58.25	3	3	14.17	14.17	b	1
58.5	3	3	14.17	14.17	b	1
58.75	3	3	14.17	14.17	b	1
59	3	3	14.17	14.17	b	1
59.25	3	3	14.17	14.17	b	1
59.5	3	3	14.17	14.17	b	1
59.75	3	3	14.17	14.17	b	1
60	3	3	14.17	14.17	b	1
60.25	3	3	14.17	14.17	b	1
60.5	3	3	14.17	14.17	b	1
60.75	3	3	14.17	14.17	b	1
61	3	3	14.17	14.17	b	1
61.25	3	3	14.17	14.17	b	1
61.5	3	3	14.17	14.17	b	1
61.75	3	3	14.17	14.17	b	1
62	3	3	14.17	14.17	b	1
62.25	3	3	14.17	14.17	b	1
62.5	3	3	14.17	14.17	b	1
62.75	3	3	14.17	14.17	b	1
63	3	3	14.17	14.17	b	1
63.25	3	3	14.17	14.17	b	1
63.5	3	3	14.17	14.17	b	1
63.75	3	3	14.17	14.17	b	1
64	3	3	14.17	14.17	b	1
64.25	3	3	14.17	14.17	b	1
64.5	3	3	14.17	14.17	b	1
64.75	3	3	14.17	14.17	b	1
65	3	3	14.17	14.17	b	1
65.25	3	3	14.17	14.17	b	1
65.5	3	3	14.17	14.17	b	1
65.75	3	3	14.17	14.17	b	1
66	3	3	14.17	14.17	b	1
66.25	3	3	14.17	14.17	b	1
66.5	3	3	14.17	14.17	b	1
66.75	3	3	14.17	14.17	b	1
67	3	3	14.17	14.17	b	1
67.25	3	3	14.17	14.17	b	1
67.5	3	3	14.17	14.17	b	1
67.75	3	3	14.17	14.17	b	1
68	3	3	14.17	14.17	b	1
68.25	3	3	14.17	14.17	b	1
68.5	3	3	14.17	14.17	b	1
68.75	3	3	14.17	14.17	b	1
69	3	3	14.17	14.17	b	1
69.25	3	3	14.17	14.17	b	1
69.5	3	3	14.17	14.17	b	1
69.75	3	3	14.17	14.17	b	1
70	3	3	14.17	14.17	b	1
70.25	3	3	14.17	14.17	b	1
70.5	3	3	14.17	14.17	b	1
70.75	3	3	14.17	14.17	b	1
71	3	3	14.17	14.17	b	1
71.25	3	3	14.17	14.17	b	1
71.5	3	3	14.17	14.17	b	1
71.75	3	3	14.17	14.17	b	1
72	3	3	14.17	14.17	b	1
72.25	3	3	14.17	14.17	b	1
72.5	3	3	14.17	14.17	b	1
72.75	3	3	14.17	14.17	b	1
73	3	3	14.17	14.17	b	1
73.25	3	3	14.17	14.17	b	1
73.5	3	3	14.17	14.17	b	1
73.75	3	3	14.17	14.17	b	1
74	3	3	14.17	14.17	b	1
74.25	3	3	14.17	14.17	b	1
74.5	3	3	14.17	14.17	b	1
74.75	3	3	14.17	14.17	b	1
75	3	3	14.17	14.17	b	1
75.25	3	3	14.17	14.17	b	1
75.5	3	3	14.17	14.17	b	1
75.75	3	3	14.17	14.17	b	1
76	3	3	14.17	14.17	b	1
76.25	3	3	14.17	14.17	b	1
76.5	3	3	14.17	14.17	b	1
76.75	3	3	14.17	14.17	b	1
77	3	3	14.17	14.17	b	1
77.25	3	3	14.17	14.17	b	1
77.5	3	3	14.17	14.17	b	1
77.75	3	3	14.17	14.17	b	1
78	3	3	14.17	14.17	b	1
78.25	3	3	14.17	14.17	b	1
78.5	3	3	14.17	14.17	b	1
78.75	3	3	14.17	14.17	b	1
79	3	3	14.17	14.17	b	1
79.25	3	3	14.17	14.17	b	1
79.5	3	3	14.17	14.17	b	1
79.75	3	3	14.17	14.17	b	1
80	3	3	14.17	14.17	b	1
80.25	3	3	14.17	14.17	b	1
80.5	3	3	14.17	14.17	b	1
80.75	3	3	14.17	14.17	b	1
81	3	3	14.17	14.17	b	1
81.25	3	3	14.17	14.17	b	1
81.5	3	3	14.17	14.17	b	1
81.75	3	3	14.17	14.17	b	1
82	3	3	14.17	14.17	b	1
82.25	3	3	14.17	14.17	b	1
82.5	3	3	14.17	14.17	b	1
82.75	3	3	14.17	14.17	b	1
83	3	3	14.17	14.17	b	1
83.25	3	3	14.17	14.17	b	1
83.5	3	3	14.17	14.17	b	1
83.75	3	3	14.17	14.17	b	1
84	3	3	14.17	14.17	b	1
84.25	3	3	14.17	14.17	b	1
84.5	3	3	14.17	14.17	b	1
84.75	3	3	14.17	14.17	b	1
85	3	3	14.17	14.17	b	1
85.25	3	3	14.17	14.17	b	1
85.5	3	3	14.17	14.17	b	1
85.75	3	3	14.17	14.17	b	1
86	3	3	14.17	14.17	b	1
86.25	3	3	14.17	14.17	b	1
86.5	3	3	14.17	14.17	b	1
86.75	3	3	14.17	14.17	b	1
87	3	3	14.17	14.17	b	1
87.25	3	3	14.17	14.17	b	1
87.5	3	3	14.17	14.17	b	1
87.75	3	3	14.17	14.17	b	1
88	3	3	14.17	14.17	b	1
88.25	3	3	14.17	14.17	b	1
88.5	3	3	14.17	14.17	b	1
88.75	3	3	14.17	14.17	b	1
89	3	3	14.17	14.17	b	1
89.25	3	3	14.17	14.17	b	1
89.5	3	3	14.17	14.17	b	1
89.75	3	3	14.17	14.17	b	1
90	3	3	14.17	14.17	b	1
90.25	3	3	14.17	14.17	b	1
90.5	3	3	14.17	14.17	b	1
90.75	3	3	14.17	14.17	b	1
91	3	3	14.17	14.17	b	1
91.25	3	3	14.17	14.17	b	1
91.5	3	3	14.17	14.17	b	1
91.75	3	3	14.17	14.17	b	1
92	3	3	14.17	14.17	b	1
92.25	3	3	14.17	14.17	b	1
92.5	3	3	14.17	14.17	b	1
92.75	3	3	14.17	14.17	b	1
93	3	3	14.17	14.17	b	1
93.25	3	3	14.17	14.17	b	1
93.5	3	3	14.17	14.17	b	1
93.75	3	3	14.17	14.17	b	1
94	3	3	14.17	14.17	b	1
94.25	3	3	14.17	14.17	b	1
94.5	3	3	14.17	14.17	b	1
94.75	3	3	14.17	14.17	b	1
95	3	3	14.17	14.17	b	1
95.25	3	3	14.17	14.17	b	1
95.5	3	3	14.17	14.17	b	1
95.75	3	3	14.17	14.17	b	1
96	3	3	14.17	14.17	b	1
96.25	3	3	14.17	14.17	b	1
96.5	3	3	14.17	14.17	b	1
96.75	3	3	14.17	14.17	b	1
97	3	3	14.17	14.17	b	1
97.25	3	3	14.17	14.17	b	1
97.5	3	3	14.17	14.17	b	1
97.75	3	3	14.17	14.17	b	1
98	3	3	14.17	14.17	b	1
98.25	3	3	14.17	14.17	b	1
98.5	3	3	14.17	14.17	b	1
98.75	3	3	14.17	14.17	b	1
99	3	3	14.17	14.17	b	1
99.25	3	3	14.17	14.17	b	1
99.5	3	3	14.17	14.17	b	1
99.75	3	3	14.17	14.17	b	1
100	3	3	14.17	14.17	b	1
100.25	3	3	14.17	14.17	b	1
100.5	3	3	14.17	14.17	b	1
100.75	3	3	14.17	14.17	b	1
101	3	3	14.17	14.17	b	1
101.25	3	3	14.17	14.17	b	1
101.5	3	3	14.17	14.17	b	1
101.75	3	3	14.17	14.17	b	1
102	3	3	14.17	14.17	b	1
102.25	3	3	14.17	14.17	b	1
102.5	3	3	14.17	14.17	b	1
102.75	3	3	14.17	14.17	b	1
103	3	3	14.17	14.17	b	1
103.25	3	3	14.17	14.17	b	1
103.5	3	3	14.17	14.17	b	1
103.75	3	3	14.17	14.17	b	1
104	3	3	14.17	14.17	b	1
104.25	3	3	14.17	14.17	b	1
104.5	3	3	14.17	14.17	b	1
104.75	3	3	14.17	14.17	b	1
105	3	3	14.17	14.17	b	1
105.25	3	3	14.17	14.17	b	1
105.5	3	3	14.17	14.17	b	1
105.75	3	3	14.17	14.17	b	1
106	3	3	14.17	14.17	b	1
106.25	3	3	14.17	14.17	b	1
106.5	3	3	14.17	14.17	b	1
106.75	3	3	14.17	14.17	b	1
107	3	3	14.17	14.17	b	1
107.25	3	3	14.17	14.17	b	1
107.5	3	3	14.17	14.17	b	1
107.75	3	3	14.17	14.17	b	1
108	3	3	14.17	14.17	b	1
108.25	3	3	14.17	14.17	b	1
108.5	3	3	14.17	14.17	b	1
108.75	3	3	14.17	14.17	b	1
109	3	3	14.17	14.17	b	1
109.25	3	3	14.17	14.17	b	1
109.5	3	3	14.17	14.17	b	1
109.75	3	3	14.17	14.17	b	1
110	3	3	14.17	14.17	b	1
110.25	3	3	14.17	14.17	b	1
110.5	3	3	14.17	14.17	b	1
110.75	3	3	14.17	14.17	b	1
111	3	3	14.17	14.17	b	1
111.25	3	3	14.17	14.17	b	1
111.5	3	3	14.17	14.17	b	1
111.75	3	3	14.17	14.17	b	1
112	3	3	14.17	14.17	b	1
112.25	3	3	14.17	14.17	b	1
112.5	3	3	14.17	14.17	b	1
112.75	3	3	14.17	14.17	b	1
113	3	3	14.17	14.17	b	1
113.25	3	3	14.17	14.17	b	1
113.5	3	3	14.17	14.17	b	1
113.75	3	3	14.17	14.17	b	1
114	3	3	14.17	14.17	b	1
114.25	3	3	14.17	14.17	b	1
114.5	3	3	14.17	14.17	b	1
114.75	3	3	14.17	14.17	b	1
115	3	3	14.17	14.17	b	1
115.25	3	3	14.17	14.17	b	1
115.5	3	3	14.17	14.17	b	1
115.75	3	3	14.17	14.17	b	1
116	3	3	14.17	14.17	b	1
116.25	3	3	14.17	14.17	b	1
116.5	3	3	14.17	14.17	b	1
116.75	3	3	14.17	14.17	b	1
117	3	3	14.17	14.17	b	1
117.25	3	3	14.17	14.17	b	1
117.5	3	3	14.17	14.17	b	1
117.75	3	3	14.17	14.17	b	1
118	3	3	14.17	14.17	b	1
118.25	3	3	14.17	14.17	b	1
118.5	3	3	14.17	14.17	b	1
118.75	3	3	14.17	14.17	b	1
119	3	3	14.17	14.17	b	1
119.25	3	3	14.17	14.17	b	1
119.5	3	3	14.17	14.17	b	1
119.75	3	3	14.17	14.17	b	1
120	3	3	14.17	14.17	b	1
120.25	3	3	14.17	14.17	b	1
120.5	3	3	14.17	14.17	b	1
120.75	3	3	14.17	14.17	b	1
121	3	3	14.17	14.17	b	1
121.25	3	3	14.17	14.17	b	1
121.5	3	3	14.17	14.17	b	1
121.75	3	3	14.17	14.17	b	1
122	3	3	14.17	14.17	b	1
122.25	3	3	14.17	14.17	b	1
122.5	3	3	14.17	14.17	b	1
122.75	3	3	14.17	14.17	b	1
123	3	3	14.17	14.17	b	1
123.25	3	3	14.17	14.17	b	1
123.5	3	3	14.17	14.17	b	1
123.75	3	3	14.17	14.17	b	1
124	3	3	14.17	14.17	b	1
124.25	3	3	14.17	14.17	b	1
124.5	3	3	14.17	14.17	b	1
124.75	3	3	14.17	14.17	b	1
125	3	3	14.17	14.17	b	1
125.25	3	3	14.17	14.17	b	1
125.5	3	3	14.17	14.17	b	1
125.75	3	3	14.17	14.17	b	1
126	3	3	14.17	14.17	b	1
126.25	3	3	14.17	14.17	b	1
126.5	3	3	14.17	14.17	b	1
126.75	3	3	14.17	14.17	b	1
127	3	3	14.17	14.17	b	1
127.25	3	3	14.17	14.17	b	1
127.5	3	3	14.17	14.17	b	1
127.75	3	3	14.17	14.17	b	1
128	3	3	14.17	14.17	b	1
128.25	3	3	14.17	14.17	b	1
128.5	3	3	14.17	14.17	b	1
128.75	3	3	14.17	14.17	b	1
129	3	3	14.17	14.17	b	1
129.25	3	3	14.17	14.17	b	1
129.5	3	3	14.17	14.17	b	1
129.75	3	3	14.17	14.17	b	1
130	3	3	14.17	14.17	b	1
130.25	3	3	14.17	14.17	b	1
130.5	3	3	14.17	14.17	b	1
130.75	3	3	14.17	14.17	b	1
131	3	3	14.17	14.17	b	1
131.25	3	3	14.17	14.17	b	1
131.5	3	3	14.17	14.17	b	1
131.75	3	3	14.17	14.17	b	1
132	3	3	14.17	14.17	b	1
132.25	3	3	14.17	14.17	b	1
132.5	3	3	14.17	14.17	b	1
132.75	3	3	14.17	14.17	b	1
133	3	3	14.17	14.17	b	1
133.25	3	3	14.17	14.17	b	1
133.5	3	3	14.17	14.17	b	1
133.75	3	3	14.17	14.17	b	1
134	3	3	14.17	14.17	b	1
134.25	3	3	14.17	14.17	b	1
134.5	3	3	14.17	14.17	b	1
134.75	3	3	14.17	14.17	b	1
135	3	3	14.17	14.17	b	1
135.25	3	3	14.17	14.17	b	1
135.5	3	3	14.17	14.17	b	1
135.75	3	3	14.17	14.17	b	1
136	3	3	14.17	14.17	b	1
136.25	3	3	14.17	14.17	b	1
136.5	3	3	14.17	14.17	b	1
136.75	3	3	14.17	14.17	b	1
137	3	3	14.17	14.17	b	1
137.25	3	3	14.17	14.17	b	1
137.5	3	3	14.17	14.17	b	1
137.75	3	3	14.17	14.17	b	1
138	3	3	14.17	14.17	b	1
138.25	3	3	14.17	14.17	b	1
138.5	3	3	14.17	14.17	b	1
138.75	3	3	14.17	14.17	b	1
139	3	3	14.17	14.17	b	1
139.25	3	3	14.17	14.17	b	1
139.5	3	3	14.17	14.17	b	1
139.75	3	3	14.17	14.17	b	1
140	3	3	14.17	14.17	b	1
140.25	3	3	14.17	14.17	b	1
140.5	3	3	14.17	14.17	b	1
140.75	3	3	14.17	14.17	b	1
141	3	3	14.17	14.17	b	1
141.25	3	3	14.17	14.17	b	1
141.5	3	3	14.17	14.17	b	1
141.75	3	3	14.17	14.17	b	1
142	3	3	14.17	14.17	b	1
142.25	3	3	14.17	14.17	b	1
142.5	3	3	14.17	14.17	b	1
142.75	3	3	14.17	14.17	b	1
143	3	3	14.17	14.17	b	1
143.25	3	3	14.17	14.17	b	1
143.5	3	3	14.17	14.17	b	1
143.75	3	3	14.17	14.17	b	1
144	3	3	14.17	14.17	b	1
144.25	3	3	14.17	14.17	b	1
144.5	3	3	14.17	14.17	b	1
144.75	3	3	14.17	14.17	b	1
145	3	3	14.17	14.17	b	1
145.25	3	3	14.17	14.17	b	1
145.5	3	3	14.17	14.17	b	1
145.75	3	3	14.17	14.17	b	1
146	3	3	14.17	14.17	b	1
146.25	3	3	14.17	14.17	b	1
146.5	3	3	14.17	14.17	b	1
146.75	3	3	14.17	14.17	b	1
147	3	3	14.17	14.17	b	1
147.25	3	3	14.17	14.17	b	1
147.5	3	3	14.17	14.17	b	1
147.75	3	3	14.17	14.17	b	1
148	3	3	14.17	14.17	b	1
148.25	3	3	14.17	14.17	b	1
148.5	3	3	14.17	14.17	b	1
148.75	3	3	14.17	14.17	b	1
149	3	3	14.17	14.17	b	1
149.25	3	3	14.17	14.17	b	1
149.5	3	3	14.17	14.17	b	1
149.75	3	3	14.17	14.17	b	1
150	3	3	14.17	14.17	b	1
