# Supplementary material for: Spatial relationships in the urothelial and head and neck tumor microenvironment predict response to combination immune checkpoint inhibitors
Source: Nat Commun. 2024 Mar 21;15:2538. doi: 10.1038/s41467-024-46450-1 (PMC10957922; doi:10.1038/s41467-024-46450-1)
Supplement: Supplementary file 6 — Source data [file 41467_2024_46450_MOESM6_ESM.zip › sourcedata_individual_files/fig4a.xlsx]

## Sheet: Sheet1
phenotype	pval	fdr	NCR	CR	FC	is_significant	label
B-cell Stroma	0.149823	0.638934	172.969	74.7133	-1.21108	FALSE
Treg Tumor	0.182512	0.638934	7.04351	11.7649	0.740117	FALSE
B-cell Tumor	0.214605	0.638934	26.7287	4.7516	-2.49191	FALSE
Macrophages Tumor	0.310036	0.638934	47.6904	53.3737	0.162431	FALSE
Treg Stroma	0.376625	0.638934	32.4329	37.8433	0.222582	FALSE
CD8 T-cell Tumor	0.383361	0.638934	24.2652	24.5418	0.0163521	FALSE
T-helper Stroma	0.473568	0.676525	196.073	226.581	0.208636	FALSE
CD8 T-cell Stroma	0.648169	0.744396	75.9782	91.9158	0.274728	FALSE
T-helper Tumor	0.669957	0.744396	42.1482	37.6728	-0.161948	FALSE
Macrophages Stroma	0.987661	0.987661	127.635	118.097	-0.112051	FALSE
