# Supplementary material for: Spatial relationships in the urothelial and head and neck tumor microenvironment predict response to combination immune checkpoint inhibitors
Source: Nat Commun. 2024 Mar 21;15:2538. doi: 10.1038/s41467-024-46450-1 (PMC10957922; doi:10.1038/s41467-024-46450-1)
Supplement: Supplementary file 6 — Source data [file 41467_2024_46450_MOESM6_ESM.zip › sourcedata_individual_files/fig3ef.xlsx]

## Sheet: Sheet1
x	a	a (shape)	b	b (scale)	phenotype_combo	A	B	Biopsy	ptID	PA_Response	two_class_pa_response	y
0.25	1.65829	1.65829	45.7353	45.7353	negative_to_CD68+	-1.61548	-2.29581	TUR	9	Complete response	CR	0.000177168
0.5	1.65829	1.65829	45.7353	45.7353	negative_to_CD68+	-1.61548	-2.29581	TUR	9	Complete response	CR	0.000559112
0.75	1.65829	1.65829	45.7353	45.7353	negative_to_CD68+	-1.61548	-2.29581	TUR	9	Complete response	CR	0.00109495
1	1.65829	1.65829	45.7353	45.7353	negative_to_CD68+	-1.61548	-2.29581	TUR	9	Complete response	CR	0.00176373
1.25	1.65829	1.65829	45.7353	45.7353	negative_to_CD68+	-1.61548	-2.29581	TUR	9	Complete response	CR	0.00255251
1.5	1.65829	1.65829	45.7353	45.7353	negative_to_CD68+	-1.61548	-2.29581	TUR	9	Complete response	CR	0.00345205
1.75	1.65829	1.65829	45.7353	45.7353	negative_to_CD68+	-1.61548	-2.29581	TUR	9	Complete response	CR	0.00445528
2	1.65829	1.65829	45.7353	45.7353	negative_to_CD68+	-1.61548	-2.29581	TUR	9	Complete response	CR	0.00555652
2.25	1.65829	1.65829	45.7353	45.7353	negative_to_CD68+	-1.61548	-2.29581	TUR	9	Complete response	CR	0.006751
2.5	1.65829	1.65829	45.7353	45.7353	negative_to_CD68+	-1.61548	-2.29581	TUR	9	Complete response	CR	0.00803465
2.75	1.65829	1.65829	45.7353	45.7353	negative_to_CD68+	-1.61548	-2.29581	TUR	9	Complete response	CR	0.00940391
3	1.65829	1.65829	45.7353	45.7353	negative_to_CD68+	-1.61548	-2.29581	TUR	9	Complete response	CR	0.0108556
3.25	1.65829	1.65829	45.7353	45.7353	negative_to_CD68+	-1.61548	-2.29581	TUR	9	Complete response	CR	0.012387
3.5	1.65829	1.65829	45.7353	45.7353	negative_to_CD68+	-1.61548	-2.29581	TUR	9	Complete response	CR	0.0139954
3.75	1.65829	1.65829	45.7353	45.7353	negative_to_CD68+	-1.61548	-2.29581	TUR	9	Complete response	CR	0.0156784
4	1.65829	1.65829	45.7353	45.7353	negative_to_CD68+	-1.61548	-2.29581	TUR	9	Complete response	CR	0.0174339
4.25	1.65829	1.65829	45.7353	45.7353	negative_to_CD68+	-1.61548	-2.29581	TUR	9	Complete response	CR	0.0192599
4.5	1.65829	1.65829	45.7353	45.7353	negative_to_CD68+	-1.61548	-2.29581	TUR	9	Complete response	CR	0.0211543
4.75	1.65829	1.65829	45.7353	45.7353	negative_to_CD68+	-1.61548	-2.29581	TUR	9	Complete response	CR	0.0231156
5	1.65829	1.65829	45.7353	45.7353	negative_to_CD68+	-1.61548	-2.29581	TUR	9	Complete response	CR	0.0251418
5.25	1.65829	1.65829	45.7353	45.7353	negative_to_CD68+	-1.61548	-2.29581	TUR	9	Complete response	CR	0.0272314
5.5	1.65829	1.65829	45.7353	45.7353	negative_to_CD68+	-1.61548	-2.29581	TUR	9	Complete response	CR	0.0293829
5.75	1.65829	1.65829	45.7353	45.7353	negative_to_CD68+	-1.61548	-2.29581	TUR	9	Complete response	CR	0.0315948
6	1.65829	1.65829	45.7353	45.7353	negative_to_CD68+	-1.61548	-2.29581	TUR	9	Complete response	CR	0.0338657
6.25	1.65829	1.65829	45.7353	45.7353	negative_to_CD68+	-1.61548	-2.29581	TUR	9	Complete response	CR	0.0361941
6.5	1.65829	1.65829	45.7353	45.7353	negative_to_CD68+	-1.61548	-2.29581	TUR	9	Complete response	CR	0.0385789
6.75	1.65829	1.65829	45.7353	45.7353	negative_to_CD68+	-1.61548	-2.29581	TUR	9	Complete response	CR	0.0410187
7	1.65829	1.65829	45.7353	45.7353	negative_to_CD68+	-1.61548	-2.29581	TUR	9	Complete response	CR	0.0435123
7.25	1.65829	1.65829	45.7353	45.7353	negative_to_CD68+	-1.61548	-2.29581	TUR	9	Complete response	CR	0.0460585
7.5	1.65829	1.65829	45.7353	45.7353	negative_to_CD68+	-1.61548	-2.29581	TUR	9	Complete response	CR	0.0486562
7.75	1.65829	1.65829	45.7353	45.7353	negative_to_CD68+	-1.61548	-2.29581	TUR	9	Complete response	CR	0.0513042
8	1.65829	1.65829	45.7353	45.7353	negative_to_CD68+	-1.61548	-2.29581	TUR	9	Complete response	CR	0.0540014
8.25	1.65829	1.65829	45.7353	45.7353	negative_to_CD68+	-1.61548	-2.29581	TUR	9	Complete response	CR	0.0567468
8.5	1.65829	1.65829	45.7353	45.7353	negative_to_CD68+	-1.61548	-2.29581	TUR	9	Complete response	CR	0.0595393
8.75	1.65829	1.65829	45.7353	45.7353	negative_to_CD68+	-1.61548	-2.29581	TUR	9	Complete response	CR	0.0623779
9	1.65829	1.65829	45.7353	45.7353	negative_to_CD68+	-1.61548	-2.29581	TUR	9	Complete response	CR	0.0652616
9.25	1.65829	1.65829	45.7353	45.7353	negative_to_CD68+	-1.61548	-2.29581	TUR	9	Complete response	CR	0.0681894
9.5	1.65829	1.65829	45.7353	45.7353	negative_to_CD68+	-1.61548	-2.29581	TUR	9	Complete response	CR	0.0711603
9.75	1.65829	1.65829	45.7353	45.7353	negative_to_CD68+	-1.61548	-2.29581	TUR	9	Complete response	CR	0.0741734
10	1.65829	1.65829	45.7353	45.7353	negative_to_CD68+	-1.61548	-2.29581	TUR	9	Complete response	CR	0.0772278
10.25	1.65829	1.65829	45.7353	45.7353	negative_to_CD68+	-1.61548	-2.29581	TUR	9	Complete response	CR	0.0803226
10.5	1.65829	1.65829	45.7353	45.7353	negative_to_CD68+	-1.61548	-2.29581	TUR	9	Complete response	CR	0.0834568
10.75	1.65829	1.65829	45.7353	45.7353	negative_to_CD68+	-1.61548	-2.29581	TUR	9	Complete response	CR	0.0866296
11	1.65829	1.65829	45.7353	45.7353	negative_to_CD68+	-1.61548	-2.29581	TUR	9	Complete response	CR	0.0898401
11.25	1.65829	1.65829	45.7353	45.7353	negative_to_CD68+	-1.61548	-2.29581	TUR	9	Complete response	CR	0.0930874
11.5	1.65829	1.65829	45.7353	45.7353	negative_to_CD68+	-1.61548	-2.29581	TUR	9	Complete response	CR	0.0963708
11.75	1.65829	1.65829	45.7353	45.7353	negative_to_CD68+	-1.61548	-2.29581	TUR	9	Complete response	CR	0.0996893
12	1.65829	1.65829	45.7353	45.7353	negative_to_CD68+	-1.61548	-2.29581	TUR	9	Complete response	CR	0.103042
12.25	1.65829	1.65829	45.7353	45.7353	negative_to_CD68+	-1.61548	-2.29581	TUR	9	Complete response	CR	0.106429
12.5	1.65829	1.65829	45.7353	45.7353	negative_to_CD68+	-1.61548	-2.29581	TUR	9	Complete response	CR	0.109848
12.75	1.65829	1.65829	45.7353	45.7353	negative_to_CD68+	-1.61548	-2.29581	TUR	9	Complete response	CR	0.113299
13	1.65829	1.65829	45.7353	45.7353	negative_to_CD68+	-1.61548	-2.29581	TUR	9	Complete response	CR	0.116782
13.25	1.65829	1.65829	45.7353	45.7353	negative_to_CD68+	-1.61548	-2.29581	TUR	9	Complete response	CR	0.120294
13.5	1.65829	1.65829	45.7353	45.7353	negative_to_CD68+	-1.61548	-2.29581	TUR	9	Complete response	CR	0.123837
13.75	1.65829	1.65829	45.7353	45.7353	negative_to_CD68+	-1.61548	-2.29581	TUR	9	Complete response	CR	0.127408
14	1.65829	1.65829	45.7353	45.7353	negative_to_CD68+	-1.61548	-2.29581	TUR	9	Complete response	CR	0.131008
14.25	1.65829	1.65829	45.7353	45.7353	negative_to_CD68+	-1.61548	-2.29581	TUR	9	Complete response	CR	0.134635
14.5	1.65829	1.65829	45.7353	45.7353	negative_to_CD68+	-1.61548	-2.29581	TUR	9	Complete response	CR	0.138289
14.75	1.65829	1.65829	45.7353	45.7353	negative_to_CD68+	-1.61548	-2.29581	TUR	9	Complete response	CR	0.141969
15	1.65829	1.65829	45.7353	45.7353	negative_to_CD68+	-1.61548	-2.29581	TUR	9	Complete response	CR	0.145674
15.25	1.65829	1.65829	45.7353	45.7353	negative_to_CD68+	-1.61548	-2.29581	TUR	9	Complete response	CR	0.149403
15.5	1.65829	1.65829	45.7353	45.7353	negative_to_CD68+	-1.61548	-2.29581	TUR	9	Complete response	CR	0.153157
15.75	1.65829	1.65829	45.7353	45.7353	negative_to_CD68+	-1.61548	-2.29581	TUR	9	Complete response	CR	0.156934
16	1.65829	1.65829	45.7353	45.7353	negative_to_CD68+	-1.61548	-2.29581	TUR	9	Complete response	CR	0.160733
16.25	1.65829	1.65829	45.7353	45.7353	negative_to_CD68+	-1.61548	-2.29581	TUR	9	Complete response	CR	0.164555
16.5	1.65829	1.65829	45.7353	45.7353	negative_to_CD68+	-1.61548	-2.29581	TUR	9	Complete response	CR	0.168397
16.75	1.65829	1.65829	45.7353	45.7353	negative_to_CD68+	-1.61548	-2.29581	TUR	9	Complete response	CR	0.17226
17	1.65829	1.65829	45.7353	45.7353	negative_to_CD68+	-1.61548	-2.29581	TUR	9	Complete response	CR	0.176143
17.25	1.65829	1.65829	45.7353	45.7353	negative_to_CD68+	-1.61548	-2.29581	TUR	9	Complete response	CR	0.180046
17.5	1.65829	1.65829	45.7353	45.7353	negative_to_CD68+	-1.61548	-2.29581	TUR	9	Complete response	CR	0.183967
17.75	1.65829	1.65829	45.7353	45.7353	negative_to_CD68+	-1.61548	-2.29581	TUR	9	Complete response	CR	0.187906
18	1.65829	1.65829	45.7353	45.7353	negative_to_CD68+	-1.61548	-2.29581	TUR	9	Complete response	CR	0.191862
18.25	1.65829	1.65829	45.7353	45.7353	negative_to_CD68+	-1.61548	-2.29581	TUR	9	Complete response	CR	0.195836
18.5	1.65829	1.65829	45.7353	45.7353	negative_to_CD68+	-1.61548	-2.29581	TUR	9	Complete response	CR	0.199825
18.75	1.65829	1.65829	45.7353	45.7353	negative_to_CD68+	-1.61548	-2.29581	TUR	9	Complete response	CR	0.20383
19	1.65829	1.65829	45.7353	45.7353	negative_to_CD68+	-1.61548	-2.29581	TUR	9	Complete response	CR	0.20785
19.25	1.65829	1.65829	45.7353	45.7353	negative_to_CD68+	-1.61548	-2.29581	TUR	9	Complete response	CR	0.211885
19.5	1.65829	1.65829	45.7353	45.7353	negative_to_CD68+	-1.61548	-2.29581	TUR	9	Complete response	CR	0.215933
19.75	1.65829	1.65829	45.7353	45.7353	negative_to_CD68+	-1.61548	-2.29581	TUR	9	Complete response	CR	0.219995
20	1.65829	1.65829	45.7353	45.7353	negative_to_CD68+	-1.61548	-2.29581	TUR	9	Complete response	CR	0.224069
20.25	1.65829	1.65829	45.7353	45.7353	negative_to_CD68+	-1.61548	-2.29581	TUR	9	Complete response	CR	0.228155
20.5	1.65829	1.65829	45.7353	45.7353	negative_to_CD68+	-1.61548	-2.29581	TUR	9	Complete response	CR	0.232253
20.75	1.65829	1.65829	45.7353	45.7353	negative_to_CD68+	-1.61548	-2.29581	TUR	9	Complete response	CR	0.236362
21	1.65829	1.65829	45.7353	45.7353	negative_to_CD68+	-1.61548	-2.29581	TUR	9	Complete response	CR	0.240481
21.25	1.65829	1.65829	45.7353	45.7353	negative_to_CD68+	-1.61548	-2.29581	TUR	9	Complete response	CR	0.244611
21.5	1.65829	1.65829	45.7353	45.7353	negative_to_CD68+	-1.61548	-2.29581	TUR	9	Complete response	CR	0.248749
21.75	1.65829	1.65829	45.7353	45.7353	negative_to_CD68+	-1.61548	-2.29581	TUR	9	Complete response	CR	0.252897
22	1.65829	1.65829	45.7353	45.7353	negative_to_CD68+	-1.61548	-2.29581	TUR	9	Complete response	CR	0.257053
22.25	1.65829	1.65829	45.7353	45.7353	negative_to_CD68+	-1.61548	-2.29581	TUR	9	Complete response	CR	0.261217
22.5	1.65829	1.65829	45.7353	45.7353	negative_to_CD68+	-1.61548	-2.29581	TUR	9	Complete response	CR	0.265388
22.75	1.65829	1.65829	45.7353	45.7353	negative_to_CD68+	-1.61548	-2.29581	TUR	9	Complete response	CR	0.269565
23	1.65829	1.65829	45.7353	45.7353	negative_to_CD68+	-1.61548	-2.29581	TUR	9	Complete response	CR	0.27375
23.25	1.65829	1.65829	45.7353	45.7353	negative_to_CD68+	-1.61548	-2.29581	TUR	9	Complete response	CR	0.27794
23.5	1.65829	1.65829	45.7353	45.7353	negative_to_CD68+	-1.61548	-2.29581	TUR	9	Complete response	CR	0.282135
23.75	1.65829	1.65829	45.7353	45.7353	negative_to_CD68+	-1.61548	-2.29581	TUR	9	Complete response	CR	0.286335
24	1.65829	1.65829	45.7353	45.7353	negative_to_CD68+	-1.61548	-2.29581	TUR	9	Complete response	CR	0.29054
24.25	1.65829	1.65829	45.7353	45.7353	negative_to_CD68+	-1.61548	-2.29581	TUR	9	Complete response	CR	0.294748
24.5	1.65829	1.65829	45.7353	45.7353	negative_to_CD68+	-1.61548	-2.29581	TUR	9	Complete response	CR	0.29896
24.75	1.65829	1.65829	45.7353	45.7353	negative_to_CD68+	-1.61548	-2.29581	TUR	9	Complete response	CR	0.303175
25	1.65829	1.65829	45.7353	45.7353	negative_to_CD68+	-1.61548	-2.29581	TUR	9	Complete response	CR	0.307392
25.25	1.65829	1.65829	45.7353	45.7353	negative_to_CD68+	-1.61548	-2.29581	TUR	9	Complete response	CR	0.311612
25.5	1.65829	1.65829	45.7353	45.7353	negative_to_CD68+	-1.61548	-2.29581	TUR	9	Complete response	CR	0.315833
25.75	1.65829	1.65829	45.7353	45.7353	negative_to_CD68+	-1.61548	-2.29581	TUR	9	Complete response	CR	0.320055
26	1.65829	1.65829	45.7353	45.7353	negative_to_CD68+	-1.61548	-2.29581	TUR	9	Complete response	CR	0.324278
26.25	1.65829	1.65829	45.7353	45.7353	negative_to_CD68+	-1.61548	-2.29581	TUR	9	Complete response	CR	0.328502
26.5	1.65829	1.65829	45.7353	45.7353	negative_to_CD68+	-1.61548	-2.29581	TUR	9	Complete response	CR	0.332725
26.75	1.65829	1.65829	45.7353	45.7353	negative_to_CD68+	-1.61548	-2.29581	TUR	9	Complete response	CR	0.336948
27	1.65829	1.65829	45.7353	45.7353	negative_to_CD68+	-1.61548	-2.29581	TUR	9	Complete response	CR	0.34117
27.25	1.65829	1.65829	45.7353	45.7353	negative_to_CD68+	-1.61548	-2.29581	TUR	9	Complete response	CR	0.34539
27.5	1.65829	1.65829	45.7353	45.7353	negative_to_CD68+	-1.61548	-2.29581	TUR	9	Complete response	CR	0.349609
27.75	1.65829	1.65829	45.7353	45.7353	negative_to_CD68+	-1.61548	-2.29581	TUR	9	Complete response	CR	0.353826
28	1.65829	1.65829	45.7353	45.7353	negative_to_CD68+	-1.61548	-2.29581	TUR	9	Complete response	CR	0.35804
28.25	1.65829	1.65829	45.7353	45.7353	negative_to_CD68+	-1.61548	-2.29581	TUR	9	Complete response	CR	0.362252
28.5	1.65829	1.65829	45.7353	45.7353	negative_to_CD68+	-1.61548	-2.29581	TUR	9	Complete response	CR	0.36646
28.75	1.65829	1.65829	45.7353	45.7353	negative_to_CD68+	-1.61548	-2.29581	TUR	9	Complete response	CR	0.370664
29	1.65829	1.65829	45.7353	45.7353	negative_to_CD68+	-1.61548	-2.29581	TUR	9	Complete response	CR	0.374865
29.25	1.65829	1.65829	45.7353	45.7353	negative_to_CD68+	-1.61548	-2.29581	TUR	9	Complete response	CR	0.379061
29.5	1.65829	1.65829	45.7353	45.7353	negative_to_CD68+	-1.61548	-2.29581	TUR	9	Complete response	CR	0.383252
29.75	1.65829	1.65829	45.7353	45.7353	negative_to_CD68+	-1.61548	-2.29581	TUR	9	Complete response	CR	0.387439
30	1.65829	1.65829	45.7353	45.7353	negative_to_CD68+	-1.61548	-2.29581	TUR	9	Complete response	CR	0.391619
30.25	1.65829	1.65829	45.7353	45.7353	negative_to_CD68+	-1.61548	-2.29581	TUR	9	Complete response	CR	0.395794
30.5	1.65829	1.65829	45.7353	45.7353	negative_to_CD68+	-1.61548	-2.29581	TUR	9	Complete response	CR	0.399963
30.75	1.65829	1.65829	45.7353	45.7353	negative_to_CD68+	-1.61548	-2.29581	TUR	9	Complete response	CR	0.404126
31	1.65829	1.65829	45.7353	45.7353	negative_to_CD68+	-1.61548	-2.29581	TUR	9	Complete response	CR	0.408282
31.25	1.65829	1.65829	45.7353	45.7353	negative_to_CD68+	-1.61548	-2.29581	TUR	9	Complete response	CR	0.41243
31.5	1.65829	1.65829	45.7353	45.7353	negative_to_CD68+	-1.61548	-2.29581	TUR	9	Complete response	CR	0.416572
31.75	1.65829	1.65829	45.7353	45.7353	negative_to_CD68+	-1.61548	-2.29581	TUR	9	Complete response	CR	0.420705
32	1.65829	1.65829	45.7353	45.7353	negative_to_CD68+	-1.61548	-2.29581	TUR	9	Complete response	CR	0.424831
32.25	1.65829	1.65829	45.7353	45.7353	negative_to_CD68+	-1.61548	-2.29581	TUR	9	Complete response	CR	0.428948
32.5	1.65829	1.65829	45.7353	45.7353	negative_to_CD68+	-1.61548	-2.29581	TUR	9	Complete response	CR	0.433056
32.75	1.65829	1.65829	45.7353	45.7353	negative_to_CD68+	-1.61548	-2.29581	TUR	9	Complete response	CR	0.437156
33	1.65829	1.65829	45.7353	45.7353	negative_to_CD68+	-1.61548	-2.29581	TUR	9	Complete response	CR	0.441246
33.25	1.65829	1.65829	45.7353	45.7353	negative_to_CD68+	-1.61548	-2.29581	TUR	9	Complete response	CR	0.445327
33.5	1.65829	1.65829	45.7353	45.7353	negative_to_CD68+	-1.61548	-2.29581	TUR	9	Complete response	CR	0.449398
33.75	1.65829	1.65829	45.7353	45.7353	negative_to_CD68+	-1.61548	-2.29581	TUR	9	Complete response	CR	0.45346
34	1.65829	1.65829	45.7353	45.7353	negative_to_CD68+	-1.61548	-2.29581	TUR	9	Complete response	CR	0.45751
34.25	1.65829	1.65829	45.7353	45.7353	negative_to_CD68+	-1.61548	-2.29581	TUR	9	Complete response	CR	0.46155
34.5	1.65829	1.65829	45.7353	45.7353	negative_to_CD68+	-1.61548	-2.29581	TUR	9	Complete response	CR	0.46558
34.75	1.65829	1.65829	45.7353	45.7353	negative_to_CD68+	-1.61548	-2.29581	TUR	9	Complete response	CR	0.469598
35	1.65829	1.65829	45.7353	45.7353	negative_to_CD68+	-1.61548	-2.29581	TUR	9	Complete response	CR	0.473605
35.25	1.65829	1.65829	45.7353	45.7353	negative_to_CD68+	-1.61548	-2.29581	TUR	9	Complete response	CR	0.4776
35.5	1.65829	1.65829	45.7353	45.7353	negative_to_CD68+	-1.61548	-2.29581	TUR	9	Complete response	CR	0.481583
35.75	1.65829	1.65829	45.7353	45.7353	negative_to_CD68+	-1.61548	-2.29581	TUR	9	Complete response	CR	0.485555
36	1.65829	1.65829	45.7353	45.7353	negative_to_CD68+	-1.61548	-2.29581	TUR	9	Complete response	CR	0.489514
36.25	1.65829	1.65829	45.7353	45.7353	negative_to_CD68+	-1.61548	-2.29581	TUR	9	Complete response	CR	0.49346
36.5	1.65829	1.65829	45.7353	45.7353	negative_to_CD68+	-1.61548	-2.29581	TUR	9	Complete response	CR	0.497394
36.75	1.65829	1.65829	45.7353	45.7353	negative_to_CD68+	-1.61548	-2.29581	TUR	9	Complete response	CR	0.501315
37	1.65829	1.65829	45.7353	45.7353	negative_to_CD68+	-1.61548	-2.29581	TUR	9	Complete response	CR	0.505222
37.25	1.65829	1.65829	45.7353	45.7353	negative_to_CD68+	-1.61548	-2.29581	TUR	9	Complete response	CR	0.509117
37.5	1.65829	1.65829	45.7353	45.7353	negative_to_CD68+	-1.61548	-2.29581	TUR	9	Complete response	CR	0.512997
37.75	1.65829	1.65829	45.7353	45.7353	negative_to_CD68+	-1.61548	-2.29581	TUR	9	Complete response	CR	0.516864
38	1.65829	1.65829	45.7353	45.7353	negative_to_CD68+	-1.61548	-2.29581	TUR	9	Complete response	CR	0.520717
38.25	1.65829	1.65829	45.7353	45.7353	negative_to_CD68+	-1.61548	-2.29581	TUR	9	Complete response	CR	0.524555
38.5	1.65829	1.65829	45.7353	45.7353	negative_to_CD68+	-1.61548	-2.29581	TUR	9	Complete response	CR	0.528379
38.75	1.65829	1.65829	45.7353	45.7353	negative_to_CD68+	-1.61548	-2.29581	TUR	9	Complete response	CR	0.532189
39	1.65829	1.65829	45.7353	45.7353	negative_to_CD68+	-1.61548	-2.29581	TUR	9	Complete response	CR	0.535984
39.25	1.65829	1.65829	45.7353	45.7353	negative_to_CD68+	-1.61548	-2.29581	TUR	9	Complete response	CR	0.539764
39.5	1.65829	1.65829	45.7353	45.7353	negative_to_CD68+	-1.61548	-2.29581	TUR	9	Complete response	CR	0.543528
39.75	1.65829	1.65829	45.7353	45.7353	negative_to_CD68+	-1.61548	-2.29581	TUR	9	Complete response	CR	0.547278
40	1.65829	1.65829	45.7353	45.7353	negative_to_CD68+	-1.61548	-2.29581	TUR	9	Complete response	CR	0.551012
40.25	1.65829	1.65829	45.7353	45.7353	negative_to_CD68+	-1.61548	-2.29581	TUR	9	Complete response	CR	0.55473
40.5	1.65829	1.65829	45.7353	45.7353	negative_to_CD68+	-1.61548	-2.29581	TUR	9	Complete response	CR	0.558433
40.75	1.65829	1.65829	45.7353	45.7353	negative_to_CD68+	-1.61548	-2.29581	TUR	9	Complete response	CR	0.56212
41	1.65829	1.65829	45.7353	45.7353	negative_to_CD68+	-1.61548	-2.29581	TUR	9	Complete response	CR	0.565791
41.25	1.65829	1.65829	45.7353	45.7353	negative_to_CD68+	-1.61548	-2.29581	TUR	9	Complete response	CR	0.569445
41.5	1.65829	1.65829	45.7353	45.7353	negative_to_CD68+	-1.61548	-2.29581	TUR	9	Complete response	CR	0.573084
41.75	1.65829	1.65829	45.7353	45.7353	negative_to_CD68+	-1.61548	-2.29581	TUR	9	Complete response	CR	0.576705
42	1.65829	1.65829	45.7353	45.7353	negative_to_CD68+	-1.61548	-2.29581	TUR	9	Complete response	CR	0.58031
42.25	1.65829	1.65829	45.7353	45.7353	negative_to_CD68+	-1.61548	-2.29581	TUR	9	Complete response	CR	0.583899
42.5	1.65829	1.65829	45.7353	45.7353	negative_to_CD68+	-1.61548	-2.29581	TUR	9	Complete response	CR	0.587471
42.75	1.65829	1.65829	45.7353	45.7353	negative_to_CD68+	-1.61548	-2.29581	TUR	9	Complete response	CR	0.591025
43	1.65829	1.65829	45.7353	45.7353	negative_to_CD68+	-1.61548	-2.29581	TUR	9	Complete response	CR	0.594563
43.25	1.65829	1.65829	45.7353	45.7353	negative_to_CD68+	-1.61548	-2.29581	TUR	9	Complete response	CR	0.598083
43.5	1.65829	1.65829	45.7353	45.7353	negative_to_CD68+	-1.61548	-2.29581	TUR	9	Complete response	CR	0.601586
43.75	1.65829	1.65829	45.7353	45.7353	negative_to_CD68+	-1.61548	-2.29581	TUR	9	Complete response	CR	0.605071
44	1.65829	1.65829	45.7353	45.7353	negative_to_CD68+	-1.61548	-2.29581	TUR	9	Complete response	CR	0.60854
44.25	1.65829	1.65829	45.7353	45.7353	negative_to_CD68+	-1.61548	-2.29581	TUR	9	Complete response	CR	0.61199
44.5	1.65829	1.65829	45.7353	45.7353	negative_to_CD68+	-1.61548	-2.29581	TUR	9	Complete response	CR	0.615423
44.75	1.65829	1.65829	45.7353	45.7353	negative_to_CD68+	-1.61548	-2.29581	TUR	9	Complete response	CR	0.618837
45	1.65829	1.65829	45.7353	45.7353	negative_to_CD68+	-1.61548	-2.29581	TUR	9	Complete response	CR	0.622234
45.25	1.65829	1.65829	45.7353	45.7353	negative_to_CD68+	-1.61548	-2.29581	TUR	9	Complete response	CR	0.625613
45.5	1.65829	1.65829	45.7353	45.7353	negative_to_CD68+	-1.61548	-2.29581	TUR	9	Complete response	CR	0.628974
45.75	1.65829	1.65829	45.7353	45.7353	negative_to_CD68+	-1.61548	-2.29581	TUR	9	Complete response	CR	0.632317
46	1.65829	1.65829	45.7353	45.7353	negative_to_CD68+	-1.61548	-2.29581	TUR	9	Complete response	CR	0.635641
46.25	1.65829	1.65829	45.7353	45.7353	negative_to_CD68+	-1.61548	-2.29581	TUR	9	Complete response	CR	0.638948
46.5	1.65829	1.65829	45.7353	45.7353	negative_to_CD68+	-1.61548	-2.29581	TUR	9	Complete response	CR	0.642235
46.75	1.65829	1.65829	45.7353	45.7353	negative_to_CD68+	-1.61548	-2.29581	TUR	9	Complete response	CR	0.645505
47	1.65829	1.65829	45.7353	45.7353	negative_to_CD68+	-1.61548	-2.29581	TUR	9	Complete response	CR	0.648756
47.25	1.65829	1.65829	45.7353	45.7353	negative_to_CD68+	-1.61548	-2.29581	TUR	9	Complete response	CR	0.651988
47.5	1.65829	1.65829	45.7353	45.7353	negative_to_CD68+	-1.61548	-2.29581	TUR	9	Complete response	CR	0.655202
47.75	1.65829	1.65829	45.7353	45.7353	negative_to_CD68+	-1.61548	-2.29581	TUR	9	Complete response	CR	0.658397
48	1.65829	1.65829	45.7353	45.7353	negative_to_CD68+	-1.61548	-2.29581	TUR	9	Complete response	CR	0.661573
48.25	1.65829	1.65829	45.7353	45.7353	negative_to_CD68+	-1.61548	-2.29581	TUR	9	Complete response	CR	0.66473
48.5	1.65829	1.65829	45.7353	45.7353	negative_to_CD68+	-1.61548	-2.29581	TUR	9	Complete response	CR	0.667869
48.75	1.65829	1.65829	45.7353	45.7353	negative_to_CD68+	-1.61548	-2.29581	TUR	9	Complete response	CR	0.670989
49	1.65829	1.65829	45.7353	45.7353	negative_to_CD68+	-1.61548	-2.29581	TUR	9	Complete response	CR	0.67409
49.25	1.65829	1.65829	45.7353	45.7353	negative_to_CD68+	-1.61548	-2.29581	TUR	9	Complete response	CR	0.677172
49.5	1.65829	1.65829	45.7353	45.7353	negative_to_CD68+	-1.61548	-2.29581	TUR	9	Complete response	CR	0.680235
49.75	1.65829	1.65829	45.7353	45.7353	negative_to_CD68+	-1.61548	-2.29581	TUR	9	Complete response	CR	0.683279
50	1.65829	1.65829	45.7353	45.7353	negative_to_CD68+	-1.61548	-2.29581	TUR	9	Complete response	CR	0.686304
50.25	1.65829	1.65829	45.7353	45.7353	negative_to_CD68+	-1.61548	-2.29581	TUR	9	Complete response	CR	0.68931
50.5	1.65829	1.65829	45.7353	45.7353	negative_to_CD68+	-1.61548	-2.29581	TUR	9	Complete response	CR	0.692296
50.75	1.65829	1.65829	45.7353	45.7353	negative_to_CD68+	-1.61548	-2.29581	TUR	9	Complete response	CR	0.695264
51	1.65829	1.65829	45.7353	45.7353	negative_to_CD68+	-1.61548	-2.29581	TUR	9	Complete response	CR	0.698213
51.25	1.65829	1.65829	45.7353	45.7353	negative_to_CD68+	-1.61548	-2.29581	TUR	9	Complete response	CR	0.701142
51.5	1.65829	1.65829	45.7353	45.7353	negative_to_CD68+	-1.61548	-2.29581	TUR	9	Complete response	CR	0.704052
51.75	1.65829	1.65829	45.7353	45.7353	negative_to_CD68+	-1.61548	-2.29581	TUR	9	Complete response	CR	0.706943
52	1.65829	1.65829	45.7353	45.7353	negative_to_CD68+	-1.61548	-2.29581	TUR	9	Complete response	CR	0.709815
52.25	1.65829	1.65829	45.7353	45.7353	negative_to_CD68+	-1.61548	-2.29581	TUR	9	Complete response	CR	0.712668
52.5	1.65829	1.65829	45.7353	45.7353	negative_to_CD68+	-1.61548	-2.29581	TUR	9	Complete response	CR	0.715502
52.75	1.65829	1.65829	45.7353	45.7353	negative_to_CD68+	-1.61548	-2.29581	TUR	9	Complete response	CR	0.718316
53	1.65829	1.65829	45.7353	45.7353	negative_to_CD68+	-1.61548	-2.29581	TUR	9	Complete response	CR	0.721111
53.25	1.65829	1.65829	45.7353	45.7353	negative_to_CD68+	-1.61548	-2.29581	TUR	9	Complete response	CR	0.723888
53.5	1.65829	1.65829	45.7353	45.7353	negative_to_CD68+	-1.61548	-2.29581	TUR	9	Complete response	CR	0.726644
53.75	1.65829	1.65829	45.7353	45.7353	negative_to_CD68+	-1.61548	-2.29581	TUR	9	Complete response	CR	0.729382
54	1.65829	1.65829	45.7353	45.7353	negative_to_CD68+	-1.61548	-2.29581	TUR	9	Complete response	CR	0.732101
54.25	1.65829	1.65829	45.7353	45.7353	negative_to_CD68+	-1.61548	-2.29581	TUR	9	Complete response	CR	0.7348
54.5	1.65829	1.65829	45.7353	45.7353	negative_to_CD68+	-1.61548	-2.29581	TUR	9	Complete response	CR	0.737481
54.75	1.65829	1.65829	45.7353	45.7353	negative_to_CD68+	-1.61548	-2.29581	TUR	9	Complete response	CR	0.740142
55	1.65829	1.65829	45.7353	45.7353	negative_to_CD68+	-1.61548	-2.29581	TUR	9	Complete response	CR	0.742784
55.25	1.65829	1.65829	45.7353	45.7353	negative_to_CD68+	-1.61548	-2.29581	TUR	9	Complete response	CR	0.745407
55.5	1.65829	1.65829	45.7353	45.7353	negative_to_CD68+	-1.61548	-2.29581	TUR	9	Complete response	CR	0.748011
55.75	1.65829	1.65829	45.7353	45.7353	negative_to_CD68+	-1.61548	-2.29581	TUR	9	Complete response	CR	0.750596
56	1.65829	1.65829	45.7353	45.7353	negative_to_CD68+	-1.61548	-2.29581	TUR	9	Complete response	CR	0.753162
56.25	1.65829	1.65829	45.7353	45.7353	negative_to_CD68+	-1.61548	-2.29581	TUR	9	Complete response	CR	0.755709
56.5	1.65829	1.65829	45.7353	45.7353	negative_to_CD68+	-1.61548	-2.29581	TUR	9	Complete response	CR	0.758237
56.75	1.65829	1.65829	45.7353	45.7353	negative_to_CD68+	-1.61548	-2.29581	TUR	9	Complete response	CR	0.760746
57	1.65829	1.65829	45.7353	45.7353	negative_to_CD68+	-1.61548	-2.29581	TUR	9	Complete response	CR	0.763237
57.25	1.65829	1.65829	45.7353	45.7353	negative_to_CD68+	-1.61548	-2.29581	TUR	9	Complete response	CR	0.765708
57.5	1.65829	1.65829	45.7353	45.7353	negative_to_CD68+	-1.61548	-2.29581	TUR	9	Complete response	CR	0.768161
57.75	1.65829	1.65829	45.7353	45.7353	negative_to_CD68+	-1.61548	-2.29581	TUR	9	Complete response	CR	0.770595
58	1.65829	1.65829	45.7353	45.7353	negative_to_CD68+	-1.61548	-2.29581	TUR	9	Complete response	CR	0.77301
58.25	1.65829	1.65829	45.7353	45.7353	negative_to_CD68+	-1.61548	-2.29581	TUR	9	Complete response	CR	0.775407
58.5	1.65829	1.65829	45.7353	45.7353	negative_to_CD68+	-1.61548	-2.29581	TUR	9	Complete response	CR	0.777785
58.75	1.65829	1.65829	45.7353	45.7353	negative_to_CD68+	-1.61548	-2.29581	TUR	9	Complete response	CR	0.780144
59	1.65829	1.65829	45.7353	45.7353	negative_to_CD68+	-1.61548	-2.29581	TUR	9	Complete response	CR	0.782485
59.25	1.65829	1.65829	45.7353	45.7353	negative_to_CD68+	-1.61548	-2.29581	TUR	9	Complete response	CR	0.784807
59.5	1.65829	1.65829	45.7353	45.7353	negative_to_CD68+	-1.61548	-2.29581	TUR	9	Complete response	CR	0.787111
59.75	1.65829	1.65829	45.7353	45.7353	negative_to_CD68+	-1.61548	-2.29581	TUR	9	Complete response	CR	0.789397
60	1.65829	1.65829	45.7353	45.7353	negative_to_CD68+	-1.61548	-2.29581	TUR	9	Complete response	CR	0.791664
60.25	1.65829	1.65829	45.7353	45.7353	negative_to_CD68+	-1.61548	-2.29581	TUR	9	Complete response	CR	0.793913
60.5	1.65829	1.65829	45.7353	45.7353	negative_to_CD68+	-1.61548	-2.29581	TUR	9	Complete response	CR	0.796143
60.75	1.65829	1.65829	45.7353	45.7353	negative_to_CD68+	-1.61548	-2.29581	TUR	9	Complete response	CR	0.798356
61	1.65829	1.65829	45.7353	45.7353	negative_to_CD68+	-1.61548	-2.29581	TUR	9	Complete response	CR	0.80055
61.25	1.65829	1.65829	45.7353	45.7353	negative_to_CD68+	-1.61548	-2.29581	TUR	9	Complete response	CR	0.802727
61.5	1.65829	1.65829	45.7353	45.7353	negative_to_CD68+	-1.61548	-2.29581	TUR	9	Complete response	CR	0.804885
61.75	1.65829	1.65829	45.7353	45.7353	negative_to_CD68+	-1.61548	-2.29581	TUR	9	Complete response	CR	0.807025
62	1.65829	1.65829	45.7353	45.7353	negative_to_CD68+	-1.61548	-2.29581	TUR	9	Complete response	CR	0.809148
62.25	1.65829	1.65829	45.7353	45.7353	negative_to_CD68+	-1.61548	-2.29581	TUR	9	Complete response	CR	0.811253
62.5	1.65829	1.65829	45.7353	45.7353	negative_to_CD68+	-1.61548	-2.29581	TUR	9	Complete response	CR	0.81334
62.75	1.65829	1.65829	45.7353	45.7353	negative_to_CD68+	-1.61548	-2.29581	TUR	9	Complete response	CR	0.815409
63	1.65829	1.65829	45.7353	45.7353	negative_to_CD68+	-1.61548	-2.29581	TUR	9	Complete response	CR	0.817461
63.25	1.65829	1.65829	45.7353	45.7353	negative_to_CD68+	-1.61548	-2.29581	TUR	9	Complete response	CR	0.819495
63.5	1.65829	1.65829	45.7353	45.7353	negative_to_CD68+	-1.61548	-2.29581	TUR	9	Complete response	CR	0.821512
63.75	1.65829	1.65829	45.7353	45.7353	negative_to_CD68+	-1.61548	-2.29581	TUR	9	Complete response	CR	0.823511
64	1.65829	1.65829	45.7353	45.7353	negative_to_CD68+	-1.61548	-2.29581	TUR	9	Complete response	CR	0.825493
64.25	1.65829	1.65829	45.7353	45.7353	negative_to_CD68+	-1.61548	-2.29581	TUR	9	Complete response	CR	0.827458
64.5	1.65829	1.65829	45.7353	45.7353	negative_to_CD68+	-1.61548	-2.29581	TUR	9	Complete response	CR	0.829406
64.75	1.65829	1.65829	45.7353	45.7353	negative_to_CD68+	-1.61548	-2.29581	TUR	9	Complete response	CR	0.831336
65	1.65829	1.65829	45.7353	45.7353	negative_to_CD68+	-1.61548	-2.29581	TUR	9	Complete response	CR	0.83325
65.25	1.65829	1.65829	45.7353	45.7353	negative_to_CD68+	-1.61548	-2.29581	TUR	9	Complete response	CR	0.835147
65.5	1.65829	1.65829	45.7353	45.7353	negative_to_CD68+	-1.61548	-2.29581	TUR	9	Complete response	CR	0.837026
65.75	1.65829	1.65829	45.7353	45.7353	negative_to_CD68+	-1.61548	-2.29581	TUR	9	Complete response	CR	0.838889
66	1.65829	1.65829	45.7353	45.7353	negative_to_CD68+	-1.61548	-2.29581	TUR	9	Complete response	CR	0.840736
66.25	1.65829	1.65829	45.7353	45.7353	negative_to_CD68+	-1.61548	-2.29581	TUR	9	Complete response	CR	0.842565
66.5	1.65829	1.65829	45.7353	45.7353	negative_to_CD68+	-1.61548	-2.29581	TUR	9	Complete response	CR	0.844378
66.75	1.65829	1.65829	45.7353	45.7353	negative_to_CD68+	-1.61548	-2.29581	TUR	9	Complete response	CR	0.846175
67	1.65829	1.65829	45.7353	45.7353	negative_to_CD68+	-1.61548	-2.29581	TUR	9	Complete response	CR	0.847955
67.25	1.65829	1.65829	45.7353	45.7353	negative_to_CD68+	-1.61548	-2.29581	TUR	9	Complete response	CR	0.849719
67.5	1.65829	1.65829	45.7353	45.7353	negative_to_CD68+	-1.61548	-2.29581	TUR	9	Complete response	CR	0.851467
67.75	1.65829	1.65829	45.7353	45.7353	negative_to_CD68+	-1.61548	-2.29581	TUR	9	Complete response	CR	0.853198
68	1.65829	1.65829	45.7353	45.7353	negative_to_CD68+	-1.61548	-2.29581	TUR	9	Complete response	CR	0.854914
68.25	1.65829	1.65829	45.7353	45.7353	negative_to_CD68+	-1.61548	-2.29581	TUR	9	Complete response	CR	0.856614
68.5	1.65829	1.65829	45.7353	45.7353	negative_to_CD68+	-1.61548	-2.29581	TUR	9	Complete response	CR	0.858297
68.75	1.65829	1.65829	45.7353	45.7353	negative_to_CD68+	-1.61548	-2.29581	TUR	9	Complete response	CR	0.859965
69	1.65829	1.65829	45.7353	45.7353	negative_to_CD68+	-1.61548	-2.29581	TUR	9	Complete response	CR	0.861617
69.25	1.65829	1.65829	45.7353	45.7353	negative_to_CD68+	-1.61548	-2.29581	TUR	9	Complete response	CR	0.863254
69.5	1.65829	1.65829	45.7353	45.7353	negative_to_CD68+	-1.61548	-2.29581	TUR	9	Complete response	CR	0.864875
69.75	1.65829	1.65829	45.7353	45.7353	negative_to_CD68+	-1.61548	-2.29581	TUR	9	Complete response	CR	0.866481
70	1.65829	1.65829	45.7353	45.7353	negative_to_CD68+	-1.61548	-2.29581	TUR	9	Complete response	CR	0.868071
70.25	1.65829	1.65829	45.7353	45.7353	negative_to_CD68+	-1.61548	-2.29581	TUR	9	Complete response	CR	0.869646
70.5	1.65829	1.65829	45.7353	45.7353	negative_to_CD68+	-1.61548	-2.29581	TUR	9	Complete response	CR	0.871206
70.75	1.65829	1.65829	45.7353	45.7353	negative_to_CD68+	-1.61548	-2.29581	TUR	9	Complete response	CR	0.87275
71	1.65829	1.65829	45.7353	45.7353	negative_to_CD68+	-1.61548	-2.29581	TUR	9	Complete response	CR	0.87428
71.25	1.65829	1.65829	45.7353	45.7353	negative_to_CD68+	-1.61548	-2.29581	TUR	9	Complete response	CR	0.875795
71.5	1.65829	1.65829	45.7353	45.7353	negative_to_CD68+	-1.61548	-2.29581	TUR	9	Complete response	CR	0.877295
71.75	1.65829	1.65829	45.7353	45.7353	negative_to_CD68+	-1.61548	-2.29581	TUR	9	Complete response	CR	0.87878
72	1.65829	1.65829	45.7353	45.7353	negative_to_CD68+	-1.61548	-2.29581	TUR	9	Complete response	CR	0.880251
72.25	1.65829	1.65829	45.7353	45.7353	negative_to_CD68+	-1.61548	-2.29581	TUR	9	Complete response	CR	0.881707
72.5	1.65829	1.65829	45.7353	45.7353	negative_to_CD68+	-1.61548	-2.29581	TUR	9	Complete response	CR	0.883149
72.75	1.65829	1.65829	45.7353	45.7353	negative_to_CD68+	-1.61548	-2.29581	TUR	9	Complete response	CR	0.884576
73	1.65829	1.65829	45.7353	45.7353	negative_to_CD68+	-1.61548	-2.29581	TUR	9	Complete response	CR	0.885989
73.25	1.65829	1.65829	45.7353	45.7353	negative_to_CD68+	-1.61548	-2.29581	TUR	9	Complete response	CR	0.887388
73.5	1.65829	1.65829	45.7353	45.7353	negative_to_CD68+	-1.61548	-2.29581	TUR	9	Complete response	CR	0.888773
73.75	1.65829	1.65829	45.7353	45.7353	negative_to_CD68+	-1.61548	-2.29581	TUR	9	Complete response	CR	0.890144
74	1.65829	1.65829	45.7353	45.7353	negative_to_CD68+	-1.61548	-2.29581	TUR	9	Complete response	CR	0.891501
74.25	1.65829	1.65829	45.7353	45.7353	negative_to_CD68+	-1.61548	-2.29581	TUR	9	Complete response	CR	0.892844
74.5	1.65829	1.65829	45.7353	45.7353	negative_to_CD68+	-1.61548	-2.29581	TUR	9	Complete response	CR	0.894173
74.75	1.65829	1.65829	45.7353	45.7353	negative_to_CD68+	-1.61548	-2.29581	TUR	9	Complete response	CR	0.895489
75	1.65829	1.65829	45.7353	45.7353	negative_to_CD68+	-1.61548	-2.29581	TUR	9	Complete response	CR	0.896792
75.25	1.65829	1.65829	45.7353	45.7353	negative_to_CD68+	-1.61548	-2.29581	TUR	9	Complete response	CR	0.89808
75.5	1.65829	1.65829	45.7353	45.7353	negative_to_CD68+	-1.61548	-2.29581	TUR	9	Complete response	CR	0.899356
75.75	1.65829	1.65829	45.7353	45.7353	negative_to_CD68+	-1.61548	-2.29581	TUR	9	Complete response	CR	0.900618
76	1.65829	1.65829	45.7353	45.7353	negative_to_CD68+	-1.61548	-2.29581	TUR	9	Complete response	CR	0.901868
76.25	1.65829	1.65829	45.7353	45.7353	negative_to_CD68+	-1.61548	-2.29581	TUR	9	Complete response	CR	0.903104
76.5	1.65829	1.65829	45.7353	45.7353	negative_to_CD68+	-1.61548	-2.29581	TUR	9	Complete response	CR	0.904327
76.75	1.65829	1.65829	45.7353	45.7353	negative_to_CD68+	-1.61548	-2.29581	TUR	9	Complete response	CR	0.905537
77	1.65829	1.65829	45.7353	45.7353	negative_to_CD68+	-1.61548	-2.29581	TUR	9	Complete response	CR	0.906735
77.25	1.65829	1.65829	45.7353	45.7353	negative_to_CD68+	-1.61548	-2.29581	TUR	9	Complete response	CR	0.90792
77.5	1.65829	1.65829	45.7353	45.7353	negative_to_CD68+	-1.61548	-2.29581	TUR	9	Complete response	CR	0.909092
77.75	1.65829	1.65829	45.7353	45.7353	negative_to_CD68+	-1.61548	-2.29581	TUR	9	Complete response	CR	0.910252
78	1.65829	1.65829	45.7353	45.7353	negative_to_CD68+	-1.61548	-2.29581	TUR	9	Complete response	CR	0.9114
78.25	1.65829	1.65829	45.7353	45.7353	negative_to_CD68+	-1.61548	-2.29581	TUR	9	Complete response	CR	0.912535
78.5	1.65829	1.65829	45.7353	45.7353	negative_to_CD68+	-1.61548	-2.29581	TUR	9	Complete response	CR	0.913658
78.75	1.65829	1.65829	45.7353	45.7353	negative_to_CD68+	-1.61548	-2.29581	TUR	9	Complete response	CR	0.914769
79	1.65829	1.65829	45.7353	45.7353	negative_to_CD68+	-1.61548	-2.29581	TUR	9	Complete response	CR	0.915867
79.25	1.65829	1.65829	45.7353	45.7353	negative_to_CD68+	-1.61548	-2.29581	TUR	9	Complete response	CR	0.916954
79.5	1.65829	1.65829	45.7353	45.7353	negative_to_CD68+	-1.61548	-2.29581	TUR	9	Complete response	CR	0.91803
79.75	1.65829	1.65829	45.7353	45.7353	negative_to_CD68+	-1.61548	-2.29581	TUR	9	Complete response	CR	0.919093
80	1.65829	1.65829	45.7353	45.7353	negative_to_CD68+	-1.61548	-2.29581	TUR	9	Complete response	CR	0.920145
80.25	1.65829	1.65829	45.7353	45.7353	negative_to_CD68+	-1.61548	-2.29581	TUR	9	Complete response	CR	0.921185
80.5	1.65829	1.65829	45.7353	45.7353	negative_to_CD68+	-1.61548	-2.29581	TUR	9	Complete response	CR	0.922214
80.75	1.65829	1.65829	45.7353	45.7353	negative_to_CD68+	-1.61548	-2.29581	TUR	9	Complete response	CR	0.923231
81	1.65829	1.65829	45.7353	45.7353	negative_to_CD68+	-1.61548	-2.29581	TUR	9	Complete response	CR	0.924237
81.25	1.65829	1.65829	45.7353	45.7353	negative_to_CD68+	-1.61548	-2.29581	TUR	9	Complete response	CR	0.925232
81.5	1.65829	1.65829	45.7353	45.7353	negative_to_CD68+	-1.61548	-2.29581	TUR	9	Complete response	CR	0.926216
81.75	1.65829	1.65829	45.7353	45.7353	negative_to_CD68+	-1.61548	-2.29581	TUR	9	Complete response	CR	0.927189
82	1.65829	1.65829	45.7353	45.7353	negative_to_CD68+	-1.61548	-2.29581	TUR	9	Complete response	CR	0.928151
82.25	1.65829	1.65829	45.7353	45.7353	negative_to_CD68+	-1.61548	-2.29581	TUR	9	Complete response	CR	0.929102
82.5	1.65829	1.65829	45.7353	45.7353	negative_to_CD68+	-1.61548	-2.29581	TUR	9	Complete response	CR	0.930042
82.75	1.65829	1.65829	45.7353	45.7353	negative_to_CD68+	-1.61548	-2.29581	TUR	9	Complete response	CR	0.930972
83	1.65829	1.65829	45.7353	45.7353	negative_to_CD68+	-1.61548	-2.29581	TUR	9	Complete response	CR	0.931891
83.25	1.65829	1.65829	45.7353	45.7353	negative_to_CD68+	-1.61548	-2.29581	TUR	9	Complete response	CR	0.9328
83.5	1.65829	1.65829	45.7353	45.7353	negative_to_CD68+	-1.61548	-2.29581	TUR	9	Complete response	CR	0.933698
83.75	1.65829	1.65829	45.7353	45.7353	negative_to_CD68+	-1.61548	-2.29581	TUR	9	Complete response	CR	0.934586
84	1.65829	1.65829	45.7353	45.7353	negative_to_CD68+	-1.61548	-2.29581	TUR	9	Complete response	CR	0.935464
84.25	1.65829	1.65829	45.7353	45.7353	negative_to_CD68+	-1.61548	-2.29581	TUR	9	Complete response	CR	0.936332
84.5	1.65829	1.65829	45.7353	45.7353	negative_to_CD68+	-1.61548	-2.29581	TUR	9	Complete response	CR	0.93719
84.75	1.65829	1.65829	45.7353	45.7353	negative_to_CD68+	-1.61548	-2.29581	TUR	9	Complete response	CR	0.938038
85	1.65829	1.65829	45.7353	45.7353	negative_to_CD68+	-1.61548	-2.29581	TUR	9	Complete response	CR	0.938876
85.25	1.65829	1.65829	45.7353	45.7353	negative_to_CD68+	-1.61548	-2.29581	TUR	9	Complete response	CR	0.939704
85.5	1.65829	1.65829	45.7353	45.7353	negative_to_CD68+	-1.61548	-2.29581	TUR	9	Complete response	CR	0.940523
85.75	1.65829	1.65829	45.7353	45.7353	negative_to_CD68+	-1.61548	-2.29581	TUR	9	Complete response	CR	0.941332
86	1.65829	1.65829	45.7353	45.7353	negative_to_CD68+	-1.61548	-2.29581	TUR	9	Complete response	CR	0.942132
86.25	1.65829	1.65829	45.7353	45.7353	negative_to_CD68+	-1.61548	-2.29581	TUR	9	Complete response	CR	0.942922
86.5	1.65829	1.65829	45.7353	45.7353	negative_to_CD68+	-1.61548	-2.29581	TUR	9	Complete response	CR	0.943703
86.75	1.65829	1.65829	45.7353	45.7353	negative_to_CD68+	-1.61548	-2.29581	TUR	9	Complete response	CR	0.944475
87	1.65829	1.65829	45.7353	45.7353	negative_to_CD68+	-1.61548	-2.29581	TUR	9	Complete response	CR	0.945237
87.25	1.65829	1.65829	45.7353	45.7353	negative_to_CD68+	-1.61548	-2.29581	TUR	9	Complete response	CR	0.945991
87.5	1.65829	1.65829	45.7353	45.7353	negative_to_CD68+	-1.61548	-2.29581	TUR	9	Complete response	CR	0.946735
87.75	1.65829	1.65829	45.7353	45.7353	negative_to_CD68+	-1.61548	-2.29581	TUR	9	Complete response	CR	0.947471
88	1.65829	1.65829	45.7353	45.7353	negative_to_CD68+	-1.61548	-2.29581	TUR	9	Complete response	CR	0.948198
88.25	1.65829	1.65829	45.7353	45.7353	negative_to_CD68+	-1.61548	-2.29581	TUR	9	Complete response	CR	0.948916
88.5	1.65829	1.65829	45.7353	45.7353	negative_to_CD68+	-1.61548	-2.29581	TUR	9	Complete response	CR	0.949625
88.75	1.65829	1.65829	45.7353	45.7353	negative_to_CD68+	-1.61548	-2.29581	TUR	9	Complete response	CR	0.950326
89	1.65829	1.65829	45.7353	45.7353	negative_to_CD68+	-1.61548	-2.29581	TUR	9	Complete response	CR	0.951019
89.25	1.65829	1.65829	45.7353	45.7353	negative_to_CD68+	-1.61548	-2.29581	TUR	9	Complete response	CR	0.951703
89.5	1.65829	1.65829	45.7353	45.7353	negative_to_CD68+	-1.61548	-2.29581	TUR	9	Complete response	CR	0.952378
89.75	1.65829	1.65829	45.7353	45.7353	negative_to_CD68+	-1.61548	-2.29581	TUR	9	Complete response	CR	0.953046
90	1.65829	1.65829	45.7353	45.7353	negative_to_CD68+	-1.61548	-2.29581	TUR	9	Complete response	CR	0.953705
90.25	1.65829	1.65829	45.7353	45.7353	negative_to_CD68+	-1.61548	-2.29581	TUR	9	Complete response	CR	0.954356
90.5	1.65829	1.65829	45.7353	45.7353	negative_to_CD68+	-1.61548	-2.29581	TUR	9	Complete response	CR	0.955
90.75	1.65829	1.65829	45.7353	45.7353	negative_to_CD68+	-1.61548	-2.29581	TUR	9	Complete response	CR	0.955635
91	1.65829	1.65829	45.7353	45.7353	negative_to_CD68+	-1.61548	-2.29581	TUR	9	Complete response	CR	0.956262
91.25	1.65829	1.65829	45.7353	45.7353	negative_to_CD68+	-1.61548	-2.29581	TUR	9	Complete response	CR	0.956882
91.5	1.65829	1.65829	45.7353	45.7353	negative_to_CD68+	-1.61548	-2.29581	TUR	9	Complete response	CR	0.957494
91.75	1.65829	1.65829	45.7353	45.7353	negative_to_CD68+	-1.61548	-2.29581	TUR	9	Complete response	CR	0.958099
92	1.65829	1.65829	45.7353	45.7353	negative_to_CD68+	-1.61548	-2.29581	TUR	9	Complete response	CR	0.958696
92.25	1.65829	1.65829	45.7353	45.7353	negative_to_CD68+	-1.61548	-2.29581	TUR	9	Complete response	CR	0.959285
92.5	1.65829	1.65829	45.7353	45.7353	negative_to_CD68+	-1.61548	-2.29581	TUR	9	Complete response	CR	0.959867
92.75	1.65829	1.65829	45.7353	45.7353	negative_to_CD68+	-1.61548	-2.29581	TUR	9	Complete response	CR	0.960442
93	1.65829	1.65829	45.7353	45.7353	negative_to_CD68+	-1.61548	-2.29581	TUR	9	Complete response	CR	0.961009
93.25	1.65829	1.65829	45.7353	45.7353	negative_to_CD68+	-1.61548	-2.29581	TUR	9	Complete response	CR	0.96157
93.5	1.65829	1.65829	45.7353	45.7353	negative_to_CD68+	-1.61548	-2.29581	TUR	9	Complete response	CR	0.962123
93.75	1.65829	1.65829	45.7353	45.7353	negative_to_CD68+	-1.61548	-2.29581	TUR	9	Complete response	CR	0.962669
94	1.65829	1.65829	45.7353	45.7353	negative_to_CD68+	-1.61548	-2.29581	TUR	9	Complete response	CR	0.963208
94.25	1.65829	1.65829	45.7353	45.7353	negative_to_CD68+	-1.61548	-2.29581	TUR	9	Complete response	CR	0.963741
94.5	1.65829	1.65829	45.7353	45.7353	negative_to_CD68+	-1.61548	-2.29581	TUR	9	Complete response	CR	0.964267
94.75	1.65829	1.65829	45.7353	45.7353	negative_to_CD68+	-1.61548	-2.29581	TUR	9	Complete response	CR	0.964785
95	1.65829	1.65829	45.7353	45.7353	negative_to_CD68+	-1.61548	-2.29581	TUR	9	Complete response	CR	0.965298
95.25	1.65829	1.65829	45.7353	45.7353	negative_to_CD68+	-1.61548	-2.29581	TUR	9	Complete response	CR	0.965803
95.5	1.65829	1.65829	45.7353	45.7353	negative_to_CD68+	-1.61548	-2.29581	TUR	9	Complete response	CR	0.966303
95.75	1.65829	1.65829	45.7353	45.7353	negative_to_CD68+	-1.61548	-2.29581	TUR	9	Complete response	CR	0.966795
96	1.65829	1.65829	45.7353	45.7353	negative_to_CD68+	-1.61548	-2.29581	TUR	9	Complete response	CR	0.967282
96.25	1.65829	1.65829	45.7353	45.7353	negative_to_CD68+	-1.61548	-2.29581	TUR	9	Complete response	CR	0.967762
96.5	1.65829	1.65829	45.7353	45.7353	negative_to_CD68+	-1.61548	-2.29581	TUR	9	Complete response	CR	0.968236
96.75	1.65829	1.65829	45.7353	45.7353	negative_to_CD68+	-1.61548	-2.29581	TUR	9	Complete response	CR	0.968703
97	1.65829	1.65829	45.7353	45.7353	negative_to_CD68+	-1.61548	-2.29581	TUR	9	Complete response	CR	0.969165
97.25	1.65829	1.65829	45.7353	45.7353	negative_to_CD68+	-1.61548	-2.29581	TUR	9	Complete response	CR	0.96962
97.5	1.65829	1.65829	45.7353	45.7353	negative_to_CD68+	-1.61548	-2.29581	TUR	9	Complete response	CR	0.97007
97.75	1.65829	1.65829	45.7353	45.7353	negative_to_CD68+	-1.61548	-2.29581	TUR	9	Complete response	CR	0.970513
98	1.65829	1.65829	45.7353	45.7353	negative_to_CD68+	-1.61548	-2.29581	TUR	9	Complete response	CR	0.970951
98.25	1.65829	1.65829	45.7353	45.7353	negative_to_CD68+	-1.61548	-2.29581	TUR	9	Complete response	CR	0.971383
98.5	1.65829	1.65829	45.7353	45.7353	negative_to_CD68+	-1.61548	-2.29581	TUR	9	Complete response	CR	0.971809
98.75	1.65829	1.65829	45.7353	45.7353	negative_to_CD68+	-1.61548	-2.29581	TUR	9	Complete response	CR	0.97223
99	1.65829	1.65829	45.7353	45.7353	negative_to_CD68+	-1.61548	-2.29581	TUR	9	Complete response	CR	0.972645
99.25	1.65829	1.65829	45.7353	45.7353	negative_to_CD68+	-1.61548	-2.29581	TUR	9	Complete response	CR	0.973055
99.5	1.65829	1.65829	45.7353	45.7353	negative_to_CD68+	-1.61548	-2.29581	TUR	9	Complete response	CR	0.973459
99.75	1.65829	1.65829	45.7353	45.7353	negative_to_CD68+	-1.61548	-2.29581	TUR	9	Complete response	CR	0.973857
0.25	1.16267	1.16267	72.1483	72.1483	CD3+FoxP3+_to_CD20+	-2.02827	-1.78005	TUR	17	*Complete response	CR	0.00137784
0.5	1.16267	1.16267	72.1483	72.1483	CD3+FoxP3+_to_CD20+	-2.02827	-1.78005	TUR	17	*Complete response	CR	0.00308195
0.75	1.16267	1.16267	72.1483	72.1483	CD3+FoxP3+_to_CD20+	-2.02827	-1.78005	TUR	17	*Complete response	CR	0.00493354
1	1.16267	1.16267	72.1483	72.1483	CD3+FoxP3+_to_CD20+	-2.02827	-1.78005	TUR	17	*Complete response	CR	0.00688645
1.25	1.16267	1.16267	72.1483	72.1483	CD3+FoxP3+_to_CD20+	-2.02827	-1.78005	TUR	17	*Complete response	CR	0.00891715
1.5	1.16267	1.16267	72.1483	72.1483	CD3+FoxP3+_to_CD20+	-2.02827	-1.78005	TUR	17	*Complete response	CR	0.0110111
1.75	1.16267	1.16267	72.1483	72.1483	CD3+FoxP3+_to_CD20+	-2.02827	-1.78005	TUR	17	*Complete response	CR	0.0131582
2	1.16267	1.16267	72.1483	72.1483	CD3+FoxP3+_to_CD20+	-2.02827	-1.78005	TUR	17	*Complete response	CR	0.0153511
2.25	1.16267	1.16267	72.1483	72.1483	CD3+FoxP3+_to_CD20+	-2.02827	-1.78005	TUR	17	*Complete response	CR	0.0175841
2.5	1.16267	1.16267	72.1483	72.1483	CD3+FoxP3+_to_CD20+	-2.02827	-1.78005	TUR	17	*Complete response	CR	0.0198528
2.75	1.16267	1.16267	72.1483	72.1483	CD3+FoxP3+_to_CD20+	-2.02827	-1.78005	TUR	17	*Complete response	CR	0.0221533
3	1.16267	1.16267	72.1483	72.1483	CD3+FoxP3+_to_CD20+	-2.02827	-1.78005	TUR	17	*Complete response	CR	0.0244827
3.25	1.16267	1.16267	72.1483	72.1483	CD3+FoxP3+_to_CD20+	-2.02827	-1.78005	TUR	17	*Complete response	CR	0.0268382
3.5	1.16267	1.16267	72.1483	72.1483	CD3+FoxP3+_to_CD20+	-2.02827	-1.78005	TUR	17	*Complete response	CR	0.0292176
3.75	1.16267	1.16267	72.1483	72.1483	CD3+FoxP3+_to_CD20+	-2.02827	-1.78005	TUR	17	*Complete response	CR	0.0316189
4	1.16267	1.16267	72.1483	72.1483	CD3+FoxP3+_to_CD20+	-2.02827	-1.78005	TUR	17	*Complete response	CR	0.0340403
4.25	1.16267	1.16267	72.1483	72.1483	CD3+FoxP3+_to_CD20+	-2.02827	-1.78005	TUR	17	*Complete response	CR	0.0364804
4.5	1.16267	1.16267	72.1483	72.1483	CD3+FoxP3+_to_CD20+	-2.02827	-1.78005	TUR	17	*Complete response	CR	0.0389377
4.75	1.16267	1.16267	72.1483	72.1483	CD3+FoxP3+_to_CD20+	-2.02827	-1.78005	TUR	17	*Complete response	CR	0.041411
5	1.16267	1.16267	72.1483	72.1483	CD3+FoxP3+_to_CD20+	-2.02827	-1.78005	TUR	17	*Complete response	CR	0.0438991
5.25	1.16267	1.16267	72.1483	72.1483	CD3+FoxP3+_to_CD20+	-2.02827	-1.78005	TUR	17	*Complete response	CR	0.046401
5.5	1.16267	1.16267	72.1483	72.1483	CD3+FoxP3+_to_CD20+	-2.02827	-1.78005	TUR	17	*Complete response	CR	0.0489157
5.75	1.16267	1.16267	72.1483	72.1483	CD3+FoxP3+_to_CD20+	-2.02827	-1.78005	TUR	17	*Complete response	CR	0.0514424
6	1.16267	1.16267	72.1483	72.1483	CD3+FoxP3+_to_CD20+	-2.02827	-1.78005	TUR	17	*Complete response	CR	0.0539802
6.25	1.16267	1.16267	72.1483	72.1483	CD3+FoxP3+_to_CD20+	-2.02827	-1.78005	TUR	17	*Complete response	CR	0.0565285
6.5	1.16267	1.16267	72.1483	72.1483	CD3+FoxP3+_to_CD20+	-2.02827	-1.78005	TUR	17	*Complete response	CR	0.0590864
6.75	1.16267	1.16267	72.1483	72.1483	CD3+FoxP3+_to_CD20+	-2.02827	-1.78005	TUR	17	*Complete response	CR	0.0616534
7	1.16267	1.16267	72.1483	72.1483	CD3+FoxP3+_to_CD20+	-2.02827	-1.78005	TUR	17	*Complete response	CR	0.0642289
7.25	1.16267	1.16267	72.1483	72.1483	CD3+FoxP3+_to_CD20+	-2.02827	-1.78005	TUR	17	*Complete response	CR	0.0668122
7.5	1.16267	1.16267	72.1483	72.1483	CD3+FoxP3+_to_CD20+	-2.02827	-1.78005	TUR	17	*Complete response	CR	0.0694029
7.75	1.16267	1.16267	72.1483	72.1483	CD3+FoxP3+_to_CD20+	-2.02827	-1.78005	TUR	17	*Complete response	CR	0.0720004
8	1.16267	1.16267	72.1483	72.1483	CD3+FoxP3+_to_CD20+	-2.02827	-1.78005	TUR	17	*Complete response	CR	0.0746043
8.25	1.16267	1.16267	72.1483	72.1483	CD3+FoxP3+_to_CD20+	-2.02827	-1.78005	TUR	17	*Complete response	CR	0.0772141
8.5	1.16267	1.16267	72.1483	72.1483	CD3+FoxP3+_to_CD20+	-2.02827	-1.78005	TUR	17	*Complete response	CR	0.0798294
8.75	1.16267	1.16267	72.1483	72.1483	CD3+FoxP3+_to_CD20+	-2.02827	-1.78005	TUR	17	*Complete response	CR	0.0824497
9	1.16267	1.16267	72.1483	72.1483	CD3+FoxP3+_to_CD20+	-2.02827	-1.78005	TUR	17	*Complete response	CR	0.0850748
9.25	1.16267	1.16267	72.1483	72.1483	CD3+FoxP3+_to_CD20+	-2.02827	-1.78005	TUR	17	*Complete response	CR	0.0877041
9.5	1.16267	1.16267	72.1483	72.1483	CD3+FoxP3+_to_CD20+	-2.02827	-1.78005	TUR	17	*Complete response	CR	0.0903375
9.75	1.16267	1.16267	72.1483	72.1483	CD3+FoxP3+_to_CD20+	-2.02827	-1.78005	TUR	17	*Complete response	CR	0.0929745
10	1.16267	1.16267	72.1483	72.1483	CD3+FoxP3+_to_CD20+	-2.02827	-1.78005	TUR	17	*Complete response	CR	0.0956148
10.25	1.16267	1.16267	72.1483	72.1483	CD3+FoxP3+_to_CD20+	-2.02827	-1.78005	TUR	17	*Complete response	CR	0.0982582
10.5	1.16267	1.16267	72.1483	72.1483	CD3+FoxP3+_to_CD20+	-2.02827	-1.78005	TUR	17	*Complete response	CR	0.100904
10.75	1.16267	1.16267	72.1483	72.1483	CD3+FoxP3+_to_CD20+	-2.02827	-1.78005	TUR	17	*Complete response	CR	0.103553
11	1.16267	1.16267	72.1483	72.1483	CD3+FoxP3+_to_CD20+	-2.02827	-1.78005	TUR	17	*Complete response	CR	0.106204
11.25	1.16267	1.16267	72.1483	72.1483	CD3+FoxP3+_to_CD20+	-2.02827	-1.78005	TUR	17	*Complete response	CR	0.108856
11.5	1.16267	1.16267	72.1483	72.1483	CD3+FoxP3+_to_CD20+	-2.02827	-1.78005	TUR	17	*Complete response	CR	0.111511
11.75	1.16267	1.16267	72.1483	72.1483	CD3+FoxP3+_to_CD20+	-2.02827	-1.78005	TUR	17	*Complete response	CR	0.114166
12	1.16267	1.16267	72.1483	72.1483	CD3+FoxP3+_to_CD20+	-2.02827	-1.78005	TUR	17	*Complete response	CR	0.116824
12.25	1.16267	1.16267	72.1483	72.1483	CD3+FoxP3+_to_CD20+	-2.02827	-1.78005	TUR	17	*Complete response	CR	0.119482
12.5	1.16267	1.16267	72.1483	72.1483	CD3+FoxP3+_to_CD20+	-2.02827	-1.78005	TUR	17	*Complete response	CR	0.122141
12.75	1.16267	1.16267	72.1483	72.1483	CD3+FoxP3+_to_CD20+	-2.02827	-1.78005	TUR	17	*Complete response	CR	0.1248
13	1.16267	1.16267	72.1483	72.1483	CD3+FoxP3+_to_CD20+	-2.02827	-1.78005	TUR	17	*Complete response	CR	0.12746
13.25	1.16267	1.16267	72.1483	72.1483	CD3+FoxP3+_to_CD20+	-2.02827	-1.78005	TUR	17	*Complete response	CR	0.13012
13.5	1.16267	1.16267	72.1483	72.1483	CD3+FoxP3+_to_CD20+	-2.02827	-1.78005	TUR	17	*Complete response	CR	0.13278
13.75	1.16267	1.16267	72.1483	72.1483	CD3+FoxP3+_to_CD20+	-2.02827	-1.78005	TUR	17	*Complete response	CR	0.13544
14	1.16267	1.16267	72.1483	72.1483	CD3+FoxP3+_to_CD20+	-2.02827	-1.78005	TUR	17	*Complete response	CR	0.1381
14.25	1.16267	1.16267	72.1483	72.1483	CD3+FoxP3+_to_CD20+	-2.02827	-1.78005	TUR	17	*Complete response	CR	0.140759
14.5	1.16267	1.16267	72.1483	72.1483	CD3+FoxP3+_to_CD20+	-2.02827	-1.78005	TUR	17	*Complete response	CR	0.143417
14.75	1.16267	1.16267	72.1483	72.1483	CD3+FoxP3+_to_CD20+	-2.02827	-1.78005	TUR	17	*Complete response	CR	0.146075
15	1.16267	1.16267	72.1483	72.1483	CD3+FoxP3+_to_CD20+	-2.02827	-1.78005	TUR	17	*Complete response	CR	0.148732
15.25	1.16267	1.16267	72.1483	72.1483	CD3+FoxP3+_to_CD20+	-2.02827	-1.78005	TUR	17	*Complete response	CR	0.151388
15.5	1.16267	1.16267	72.1483	72.1483	CD3+FoxP3+_to_CD20+	-2.02827	-1.78005	TUR	17	*Complete response	CR	0.154042
15.75	1.16267	1.16267	72.1483	72.1483	CD3+FoxP3+_to_CD20+	-2.02827	-1.78005	TUR	17	*Complete response	CR	0.156695
16	1.16267	1.16267	72.1483	72.1483	CD3+FoxP3+_to_CD20+	-2.02827	-1.78005	TUR	17	*Complete response	CR	0.159347
16.25	1.16267	1.16267	72.1483	72.1483	CD3+FoxP3+_to_CD20+	-2.02827	-1.78005	TUR	17	*Complete response	CR	0.161997
16.5	1.16267	1.16267	72.1483	72.1483	CD3+FoxP3+_to_CD20+	-2.02827	-1.78005	TUR	17	*Complete response	CR	0.164645
16.75	1.16267	1.16267	72.1483	72.1483	CD3+FoxP3+_to_CD20+	-2.02827	-1.78005	TUR	17	*Complete response	CR	0.167292
17	1.16267	1.16267	72.1483	72.1483	CD3+FoxP3+_to_CD20+	-2.02827	-1.78005	TUR	17	*Complete response	CR	0.169936
17.25	1.16267	1.16267	72.1483	72.1483	CD3+FoxP3+_to_CD20+	-2.02827	-1.78005	TUR	17	*Complete response	CR	0.172578
17.5	1.16267	1.16267	72.1483	72.1483	CD3+FoxP3+_to_CD20+	-2.02827	-1.78005	TUR	17	*Complete response	CR	0.175218
17.75	1.16267	1.16267	72.1483	72.1483	CD3+FoxP3+_to_CD20+	-2.02827	-1.78005	TUR	17	*Complete response	CR	0.177856
18	1.16267	1.16267	72.1483	72.1483	CD3+FoxP3+_to_CD20+	-2.02827	-1.78005	TUR	17	*Complete response	CR	0.180492
18.25	1.16267	1.16267	72.1483	72.1483	CD3+FoxP3+_to_CD20+	-2.02827	-1.78005	TUR	17	*Complete response	CR	0.183124
18.5	1.16267	1.16267	72.1483	72.1483	CD3+FoxP3+_to_CD20+	-2.02827	-1.78005	TUR	17	*Complete response	CR	0.185755
18.75	1.16267	1.16267	72.1483	72.1483	CD3+FoxP3+_to_CD20+	-2.02827	-1.78005	TUR	17	*Complete response	CR	0.188382
19	1.16267	1.16267	72.1483	72.1483	CD3+FoxP3+_to_CD20+	-2.02827	-1.78005	TUR	17	*Complete response	CR	0.191007
19.25	1.16267	1.16267	72.1483	72.1483	CD3+FoxP3+_to_CD20+	-2.02827	-1.78005	TUR	17	*Complete response	CR	0.193629
19.5	1.16267	1.16267	72.1483	72.1483	CD3+FoxP3+_to_CD20+	-2.02827	-1.78005	TUR	17	*Complete response	CR	0.196248
19.75	1.16267	1.16267	72.1483	72.1483	CD3+FoxP3+_to_CD20+	-2.02827	-1.78005	TUR	17	*Complete response	CR	0.198864
20	1.16267	1.16267	72.1483	72.1483	CD3+FoxP3+_to_CD20+	-2.02827	-1.78005	TUR	17	*Complete response	CR	0.201476
20.25	1.16267	1.16267	72.1483	72.1483	CD3+FoxP3+_to_CD20+	-2.02827	-1.78005	TUR	17	*Complete response	CR	0.204086
20.5	1.16267	1.16267	72.1483	72.1483	CD3+FoxP3+_to_CD20+	-2.02827	-1.78005	TUR	17	*Complete response	CR	0.206692
20.75	1.16267	1.16267	72.1483	72.1483	CD3+FoxP3+_to_CD20+	-2.02827	-1.78005	TUR	17	*Complete response	CR	0.209295
21	1.16267	1.16267	72.1483	72.1483	CD3+FoxP3+_to_CD20+	-2.02827	-1.78005	TUR	17	*Complete response	CR	0.211894
21.25	1.16267	1.16267	72.1483	72.1483	CD3+FoxP3+_to_CD20+	-2.02827	-1.78005	TUR	17	*Complete response	CR	0.21449
21.5	1.16267	1.16267	72.1483	72.1483	CD3+FoxP3+_to_CD20+	-2.02827	-1.78005	TUR	17	*Complete response	CR	0.217082
21.75	1.16267	1.16267	72.1483	72.1483	CD3+FoxP3+_to_CD20+	-2.02827	-1.78005	TUR	17	*Complete response	CR	0.21967
22	1.16267	1.16267	72.1483	72.1483	CD3+FoxP3+_to_CD20+	-2.02827	-1.78005	TUR	17	*Complete response	CR	0.222255
22.25	1.16267	1.16267	72.1483	72.1483	CD3+FoxP3+_to_CD20+	-2.02827	-1.78005	TUR	17	*Complete response	CR	0.224836
22.5	1.16267	1.16267	72.1483	72.1483	CD3+FoxP3+_to_CD20+	-2.02827	-1.78005	TUR	17	*Complete response	CR	0.227413
22.75	1.16267	1.16267	72.1483	72.1483	CD3+FoxP3+_to_CD20+	-2.02827	-1.78005	TUR	17	*Complete response	CR	0.229986
23	1.16267	1.16267	72.1483	72.1483	CD3+FoxP3+_to_CD20+	-2.02827	-1.78005	TUR	17	*Complete response	CR	0.232556
23.25	1.16267	1.16267	72.1483	72.1483	CD3+FoxP3+_to_CD20+	-2.02827	-1.78005	TUR	17	*Complete response	CR	0.235121
23.5	1.16267	1.16267	72.1483	72.1483	CD3+FoxP3+_to_CD20+	-2.02827	-1.78005	TUR	17	*Complete response	CR	0.237682
23.75	1.16267	1.16267	72.1483	72.1483	CD3+FoxP3+_to_CD20+	-2.02827	-1.78005	TUR	17	*Complete response	CR	0.240238
24	1.16267	1.16267	72.1483	72.1483	CD3+FoxP3+_to_CD20+	-2.02827	-1.78005	TUR	17	*Complete response	CR	0.242791
24.25	1.16267	1.16267	72.1483	72.1483	CD3+FoxP3+_to_CD20+	-2.02827	-1.78005	TUR	17	*Complete response	CR	0.245339
24.5	1.16267	1.16267	72.1483	72.1483	CD3+FoxP3+_to_CD20+	-2.02827	-1.78005	TUR	17	*Complete response	CR	0.247884
24.75	1.16267	1.16267	72.1483	72.1483	CD3+FoxP3+_to_CD20+	-2.02827	-1.78005	TUR	17	*Complete response	CR	0.250423
25	1.16267	1.16267	72.1483	72.1483	CD3+FoxP3+_to_CD20+	-2.02827	-1.78005	TUR	17	*Complete response	CR	0.252958
25.25	1.16267	1.16267	72.1483	72.1483	CD3+FoxP3+_to_CD20+	-2.02827	-1.78005	TUR	17	*Complete response	CR	0.255489
25.5	1.16267	1.16267	72.1483	72.1483	CD3+FoxP3+_to_CD20+	-2.02827	-1.78005	TUR	17	*Complete response	CR	0.258016
25.75	1.16267	1.16267	72.1483	72.1483	CD3+FoxP3+_to_CD20+	-2.02827	-1.78005	TUR	17	*Complete response	CR	0.260537
26	1.16267	1.16267	72.1483	72.1483	CD3+FoxP3+_to_CD20+	-2.02827	-1.78005	TUR	17	*Complete response	CR	0.263054
26.25	1.16267	1.16267	72.1483	72.1483	CD3+FoxP3+_to_CD20+	-2.02827	-1.78005	TUR	17	*Complete response	CR	0.265567
26.5	1.16267	1.16267	72.1483	72.1483	CD3+FoxP3+_to_CD20+	-2.02827	-1.78005	TUR	17	*Complete response	CR	0.268075
26.75	1.16267	1.16267	72.1483	72.1483	CD3+FoxP3+_to_CD20+	-2.02827	-1.78005	TUR	17	*Complete response	CR	0.270578
27	1.16267	1.16267	72.1483	72.1483	CD3+FoxP3+_to_CD20+	-2.02827	-1.78005	TUR	17	*Complete response	CR	0.273076
27.25	1.16267	1.16267	72.1483	72.1483	CD3+FoxP3+_to_CD20+	-2.02827	-1.78005	TUR	17	*Complete response	CR	0.275569
27.5	1.16267	1.16267	72.1483	72.1483	CD3+FoxP3+_to_CD20+	-2.02827	-1.78005	TUR	17	*Complete response	CR	0.278058
27.75	1.16267	1.16267	72.1483	72.1483	CD3+FoxP3+_to_CD20+	-2.02827	-1.78005	TUR	17	*Complete response	CR	0.280542
28	1.16267	1.16267	72.1483	72.1483	CD3+FoxP3+_to_CD20+	-2.02827	-1.78005	TUR	17	*Complete response	CR	0.28302
28.25	1.16267	1.16267	72.1483	72.1483	CD3+FoxP3+_to_CD20+	-2.02827	-1.78005	TUR	17	*Complete response	CR	0.285494
28.5	1.16267	1.16267	72.1483	72.1483	CD3+FoxP3+_to_CD20+	-2.02827	-1.78005	TUR	17	*Complete response	CR	0.287963
28.75	1.16267	1.16267	72.1483	72.1483	CD3+FoxP3+_to_CD20+	-2.02827	-1.78005	TUR	17	*Complete response	CR	0.290427
29	1.16267	1.16267	72.1483	72.1483	CD3+FoxP3+_to_CD20+	-2.02827	-1.78005	TUR	17	*Complete response	CR	0.292886
29.25	1.16267	1.16267	72.1483	72.1483	CD3+FoxP3+_to_CD20+	-2.02827	-1.78005	TUR	17	*Complete response	CR	0.295339
29.5	1.16267	1.16267	72.1483	72.1483	CD3+FoxP3+_to_CD20+	-2.02827	-1.78005	TUR	17	*Complete response	CR	0.297788
29.75	1.16267	1.16267	72.1483	72.1483	CD3+FoxP3+_to_CD20+	-2.02827	-1.78005	TUR	17	*Complete response	CR	0.300231
30	1.16267	1.16267	72.1483	72.1483	CD3+FoxP3+_to_CD20+	-2.02827	-1.78005	TUR	17	*Complete response	CR	0.30267
30.25	1.16267	1.16267	72.1483	72.1483	CD3+FoxP3+_to_CD20+	-2.02827	-1.78005	TUR	17	*Complete response	CR	0.305103
30.5	1.16267	1.16267	72.1483	72.1483	CD3+FoxP3+_to_CD20+	-2.02827	-1.78005	TUR	17	*Complete response	CR	0.307531
30.75	1.16267	1.16267	72.1483	72.1483	CD3+FoxP3+_to_CD20+	-2.02827	-1.78005	TUR	17	*Complete response	CR	0.309953
31	1.16267	1.16267	72.1483	72.1483	CD3+FoxP3+_to_CD20+	-2.02827	-1.78005	TUR	17	*Complete response	CR	0.31237
31.25	1.16267	1.16267	72.1483	72.1483	CD3+FoxP3+_to_CD20+	-2.02827	-1.78005	TUR	17	*Complete response	CR	0.314782
31.5	1.16267	1.16267	72.1483	72.1483	CD3+FoxP3+_to_CD20+	-2.02827	-1.78005	TUR	17	*Complete response	CR	0.317189
31.75	1.16267	1.16267	72.1483	72.1483	CD3+FoxP3+_to_CD20+	-2.02827	-1.78005	TUR	17	*Complete response	CR	0.31959
32	1.16267	1.16267	72.1483	72.1483	CD3+FoxP3+_to_CD20+	-2.02827	-1.78005	TUR	17	*Complete response	CR	0.321986
32.25	1.16267	1.16267	72.1483	72.1483	CD3+FoxP3+_to_CD20+	-2.02827	-1.78005	TUR	17	*Complete response	CR	0.324377
32.5	1.16267	1.16267	72.1483	72.1483	CD3+FoxP3+_to_CD20+	-2.02827	-1.78005	TUR	17	*Complete response	CR	0.326762
32.75	1.16267	1.16267	72.1483	72.1483	CD3+FoxP3+_to_CD20+	-2.02827	-1.78005	TUR	17	*Complete response	CR	0.329141
33	1.16267	1.16267	72.1483	72.1483	CD3+FoxP3+_to_CD20+	-2.02827	-1.78005	TUR	17	*Complete response	CR	0.331515
33.25	1.16267	1.16267	72.1483	72.1483	CD3+FoxP3+_to_CD20+	-2.02827	-1.78005	TUR	17	*Complete response	CR	0.333884
33.5	1.16267	1.16267	72.1483	72.1483	CD3+FoxP3+_to_CD20+	-2.02827	-1.78005	TUR	17	*Complete response	CR	0.336247
33.75	1.16267	1.16267	72.1483	72.1483	CD3+FoxP3+_to_CD20+	-2.02827	-1.78005	TUR	17	*Complete response	CR	0.338605
34	1.16267	1.16267	72.1483	72.1483	CD3+FoxP3+_to_CD20+	-2.02827	-1.78005	TUR	17	*Complete response	CR	0.340957
34.25	1.16267	1.16267	72.1483	72.1483	CD3+FoxP3+_to_CD20+	-2.02827	-1.78005	TUR	17	*Complete response	CR	0.343303
34.5	1.16267	1.16267	72.1483	72.1483	CD3+FoxP3+_to_CD20+	-2.02827	-1.78005	TUR	17	*Complete response	CR	0.345644
34.75	1.16267	1.16267	72.1483	72.1483	CD3+FoxP3+_to_CD20+	-2.02827	-1.78005	TUR	17	*Complete response	CR	0.347979
35	1.16267	1.16267	72.1483	72.1483	CD3+FoxP3+_to_CD20+	-2.02827	-1.78005	TUR	17	*Complete response	CR	0.350309
35.25	1.16267	1.16267	72.1483	72.1483	CD3+FoxP3+_to_CD20+	-2.02827	-1.78005	TUR	17	*Complete response	CR	0.352633
35.5	1.16267	1.16267	72.1483	72.1483	CD3+FoxP3+_to_CD20+	-2.02827	-1.78005	TUR	17	*Complete response	CR	0.354952
35.75	1.16267	1.16267	72.1483	72.1483	CD3+FoxP3+_to_CD20+	-2.02827	-1.78005	TUR	17	*Complete response	CR	0.357264
36	1.16267	1.16267	72.1483	72.1483	CD3+FoxP3+_to_CD20+	-2.02827	-1.78005	TUR	17	*Complete response	CR	0.359571
36.25	1.16267	1.16267	72.1483	72.1483	CD3+FoxP3+_to_CD20+	-2.02827	-1.78005	TUR	17	*Complete response	CR	0.361873
36.5	1.16267	1.16267	72.1483	72.1483	CD3+FoxP3+_to_CD20+	-2.02827	-1.78005	TUR	17	*Complete response	CR	0.364168
36.75	1.16267	1.16267	72.1483	72.1483	CD3+FoxP3+_to_CD20+	-2.02827	-1.78005	TUR	17	*Complete response	CR	0.366458
37	1.16267	1.16267	72.1483	72.1483	CD3+FoxP3+_to_CD20+	-2.02827	-1.78005	TUR	17	*Complete response	CR	0.368743
37.25	1.16267	1.16267	72.1483	72.1483	CD3+FoxP3+_to_CD20+	-2.02827	-1.78005	TUR	17	*Complete response	CR	0.371021
37.5	1.16267	1.16267	72.1483	72.1483	CD3+FoxP3+_to_CD20+	-2.02827	-1.78005	TUR	17	*Complete response	CR	0.373294
37.75	1.16267	1.16267	72.1483	72.1483	CD3+FoxP3+_to_CD20+	-2.02827	-1.78005	TUR	17	*Complete response	CR	0.375561
38	1.16267	1.16267	72.1483	72.1483	CD3+FoxP3+_to_CD20+	-2.02827	-1.78005	TUR	17	*Complete response	CR	0.377822
38.25	1.16267	1.16267	72.1483	72.1483	CD3+FoxP3+_to_CD20+	-2.02827	-1.78005	TUR	17	*Complete response	CR	0.380078
38.5	1.16267	1.16267	72.1483	72.1483	CD3+FoxP3+_to_CD20+	-2.02827	-1.78005	TUR	17	*Complete response	CR	0.382327
38.75	1.16267	1.16267	72.1483	72.1483	CD3+FoxP3+_to_CD20+	-2.02827	-1.78005	TUR	17	*Complete response	CR	0.384571
39	1.16267	1.16267	72.1483	72.1483	CD3+FoxP3+_to_CD20+	-2.02827	-1.78005	TUR	17	*Complete response	CR	0.386809
39.25	1.16267	1.16267	72.1483	72.1483	CD3+FoxP3+_to_CD20+	-2.02827	-1.78005	TUR	17	*Complete response	CR	0.389041
39.5	1.16267	1.16267	72.1483	72.1483	CD3+FoxP3+_to_CD20+	-2.02827	-1.78005	TUR	17	*Complete response	CR	0.391268
39.75	1.16267	1.16267	72.1483	72.1483	CD3+FoxP3+_to_CD20+	-2.02827	-1.78005	TUR	17	*Complete response	CR	0.393488
40	1.16267	1.16267	72.1483	72.1483	CD3+FoxP3+_to_CD20+	-2.02827	-1.78005	TUR	17	*Complete response	CR	0.395703
40.25	1.16267	1.16267	72.1483	72.1483	CD3+FoxP3+_to_CD20+	-2.02827	-1.78005	TUR	17	*Complete response	CR	0.397912
40.5	1.16267	1.16267	72.1483	72.1483	CD3+FoxP3+_to_CD20+	-2.02827	-1.78005	TUR	17	*Complete response	CR	0.400115
40.75	1.16267	1.16267	72.1483	72.1483	CD3+FoxP3+_to_CD20+	-2.02827	-1.78005	TUR	17	*Complete response	CR	0.402312
41	1.16267	1.16267	72.1483	72.1483	CD3+FoxP3+_to_CD20+	-2.02827	-1.78005	TUR	17	*Complete response	CR	0.404504
41.25	1.16267	1.16267	72.1483	72.1483	CD3+FoxP3+_to_CD20+	-2.02827	-1.78005	TUR	17	*Complete response	CR	0.406689
41.5	1.16267	1.16267	72.1483	72.1483	CD3+FoxP3+_to_CD20+	-2.02827	-1.78005	TUR	17	*Complete response	CR	0.408869
41.75	1.16267	1.16267	72.1483	72.1483	CD3+FoxP3+_to_CD20+	-2.02827	-1.78005	TUR	17	*Complete response	CR	0.411042
42	1.16267	1.16267	72.1483	72.1483	CD3+FoxP3+_to_CD20+	-2.02827	-1.78005	TUR	17	*Complete response	CR	0.41321
42.25	1.16267	1.16267	72.1483	72.1483	CD3+FoxP3+_to_CD20+	-2.02827	-1.78005	TUR	17	*Complete response	CR	0.415372
42.5	1.16267	1.16267	72.1483	72.1483	CD3+FoxP3+_to_CD20+	-2.02827	-1.78005	TUR	17	*Complete response	CR	0.417528
42.75	1.16267	1.16267	72.1483	72.1483	CD3+FoxP3+_to_CD20+	-2.02827	-1.78005	TUR	17	*Complete response	CR	0.419678
43	1.16267	1.16267	72.1483	72.1483	CD3+FoxP3+_to_CD20+	-2.02827	-1.78005	TUR	17	*Complete response	CR	0.421822
43.25	1.16267	1.16267	72.1483	72.1483	CD3+FoxP3+_to_CD20+	-2.02827	-1.78005	TUR	17	*Complete response	CR	0.423961
43.5	1.16267	1.16267	72.1483	72.1483	CD3+FoxP3+_to_CD20+	-2.02827	-1.78005	TUR	17	*Complete response	CR	0.426093
43.75	1.16267	1.16267	72.1483	72.1483	CD3+FoxP3+_to_CD20+	-2.02827	-1.78005	TUR	17	*Complete response	CR	0.42822
44	1.16267	1.16267	72.1483	72.1483	CD3+FoxP3+_to_CD20+	-2.02827	-1.78005	TUR	17	*Complete response	CR	0.43034
44.25	1.16267	1.16267	72.1483	72.1483	CD3+FoxP3+_to_CD20+	-2.02827	-1.78005	TUR	17	*Complete response	CR	0.432455
44.5	1.16267	1.16267	72.1483	72.1483	CD3+FoxP3+_to_CD20+	-2.02827	-1.78005	TUR	17	*Complete response	CR	0.434564
44.75	1.16267	1.16267	72.1483	72.1483	CD3+FoxP3+_to_CD20+	-2.02827	-1.78005	TUR	17	*Complete response	CR	0.436667
45	1.16267	1.16267	72.1483	72.1483	CD3+FoxP3+_to_CD20+	-2.02827	-1.78005	TUR	17	*Complete response	CR	0.438763
45.25	1.16267	1.16267	72.1483	72.1483	CD3+FoxP3+_to_CD20+	-2.02827	-1.78005	TUR	17	*Complete response	CR	0.440854
45.5	1.16267	1.16267	72.1483	72.1483	CD3+FoxP3+_to_CD20+	-2.02827	-1.78005	TUR	17	*Complete response	CR	0.442939
45.75	1.16267	1.16267	72.1483	72.1483	CD3+FoxP3+_to_CD20+	-2.02827	-1.78005	TUR	17	*Complete response	CR	0.445019
46	1.16267	1.16267	72.1483	72.1483	CD3+FoxP3+_to_CD20+	-2.02827	-1.78005	TUR	17	*Complete response	CR	0.447092
46.25	1.16267	1.16267	72.1483	72.1483	CD3+FoxP3+_to_CD20+	-2.02827	-1.78005	TUR	17	*Complete response	CR	0.449159
46.5	1.16267	1.16267	72.1483	72.1483	CD3+FoxP3+_to_CD20+	-2.02827	-1.78005	TUR	17	*Complete response	CR	0.451221
46.75	1.16267	1.16267	72.1483	72.1483	CD3+FoxP3+_to_CD20+	-2.02827	-1.78005	TUR	17	*Complete response	CR	0.453276
47	1.16267	1.16267	72.1483	72.1483	CD3+FoxP3+_to_CD20+	-2.02827	-1.78005	TUR	17	*Complete response	CR	0.455326
47.25	1.16267	1.16267	72.1483	72.1483	CD3+FoxP3+_to_CD20+	-2.02827	-1.78005	TUR	17	*Complete response	CR	0.457369
47.5	1.16267	1.16267	72.1483	72.1483	CD3+FoxP3+_to_CD20+	-2.02827	-1.78005	TUR	17	*Complete response	CR	0.459407
47.75	1.16267	1.16267	72.1483	72.1483	CD3+FoxP3+_to_CD20+	-2.02827	-1.78005	TUR	17	*Complete response	CR	0.461439
48	1.16267	1.16267	72.1483	72.1483	CD3+FoxP3+_to_CD20+	-2.02827	-1.78005	TUR	17	*Complete response	CR	0.463465
48.25	1.16267	1.16267	72.1483	72.1483	CD3+FoxP3+_to_CD20+	-2.02827	-1.78005	TUR	17	*Complete response	CR	0.465485
48.5	1.16267	1.16267	72.1483	72.1483	CD3+FoxP3+_to_CD20+	-2.02827	-1.78005	TUR	17	*Complete response	CR	0.467499
48.75	1.16267	1.16267	72.1483	72.1483	CD3+FoxP3+_to_CD20+	-2.02827	-1.78005	TUR	17	*Complete response	CR	0.469507
49	1.16267	1.16267	72.1483	72.1483	CD3+FoxP3+_to_CD20+	-2.02827	-1.78005	TUR	17	*Complete response	CR	0.471509
49.25	1.16267	1.16267	72.1483	72.1483	CD3+FoxP3+_to_CD20+	-2.02827	-1.78005	TUR	17	*Complete response	CR	0.473505
49.5	1.16267	1.16267	72.1483	72.1483	CD3+FoxP3+_to_CD20+	-2.02827	-1.78005	TUR	17	*Complete response	CR	0.475496
49.75	1.16267	1.16267	72.1483	72.1483	CD3+FoxP3+_to_CD20+	-2.02827	-1.78005	TUR	17	*Complete response	CR	0.47748
50	1.16267	1.16267	72.1483	72.1483	CD3+FoxP3+_to_CD20+	-2.02827	-1.78005	TUR	17	*Complete response	CR	0.479459
50.25	1.16267	1.16267	72.1483	72.1483	CD3+FoxP3+_to_CD20+	-2.02827	-1.78005	TUR	17	*Complete response	CR	0.481432
50.5	1.16267	1.16267	72.1483	72.1483	CD3+FoxP3+_to_CD20+	-2.02827	-1.78005	TUR	17	*Complete response	CR	0.483399
50.75	1.16267	1.16267	72.1483	72.1483	CD3+FoxP3+_to_CD20+	-2.02827	-1.78005	TUR	17	*Complete response	CR	0.485359
51	1.16267	1.16267	72.1483	72.1483	CD3+FoxP3+_to_CD20+	-2.02827	-1.78005	TUR	17	*Complete response	CR	0.487315
51.25	1.16267	1.16267	72.1483	72.1483	CD3+FoxP3+_to_CD20+	-2.02827	-1.78005	TUR	17	*Complete response	CR	0.489264
51.5	1.16267	1.16267	72.1483	72.1483	CD3+FoxP3+_to_CD20+	-2.02827	-1.78005	TUR	17	*Complete response	CR	0.491207
51.75	1.16267	1.16267	72.1483	72.1483	CD3+FoxP3+_to_CD20+	-2.02827	-1.78005	TUR	17	*Complete response	CR	0.493145
52	1.16267	1.16267	72.1483	72.1483	CD3+FoxP3+_to_CD20+	-2.02827	-1.78005	TUR	17	*Complete response	CR	0.495076
52.25	1.16267	1.16267	72.1483	72.1483	CD3+FoxP3+_to_CD20+	-2.02827	-1.78005	TUR	17	*Complete response	CR	0.497002
52.5	1.16267	1.16267	72.1483	72.1483	CD3+FoxP3+_to_CD20+	-2.02827	-1.78005	TUR	17	*Complete response	CR	0.498922
52.75	1.16267	1.16267	72.1483	72.1483	CD3+FoxP3+_to_CD20+	-2.02827	-1.78005	TUR	17	*Complete response	CR	0.500836
53	1.16267	1.16267	72.1483	72.1483	CD3+FoxP3+_to_CD20+	-2.02827	-1.78005	TUR	17	*Complete response	CR	0.502744
53.25	1.16267	1.16267	72.1483	72.1483	CD3+FoxP3+_to_CD20+	-2.02827	-1.78005	TUR	17	*Complete response	CR	0.504647
53.5	1.16267	1.16267	72.1483	72.1483	CD3+FoxP3+_to_CD20+	-2.02827	-1.78005	TUR	17	*Complete response	CR	0.506543
53.75	1.16267	1.16267	72.1483	72.1483	CD3+FoxP3+_to_CD20+	-2.02827	-1.78005	TUR	17	*Complete response	CR	0.508434
54	1.16267	1.16267	72.1483	72.1483	CD3+FoxP3+_to_CD20+	-2.02827	-1.78005	TUR	17	*Complete response	CR	0.510319
54.25	1.16267	1.16267	72.1483	72.1483	CD3+FoxP3+_to_CD20+	-2.02827	-1.78005	TUR	17	*Complete response	CR	0.512198
54.5	1.16267	1.16267	72.1483	72.1483	CD3+FoxP3+_to_CD20+	-2.02827	-1.78005	TUR	17	*Complete response	CR	0.514071
54.75	1.16267	1.16267	72.1483	72.1483	CD3+FoxP3+_to_CD20+	-2.02827	-1.78005	TUR	17	*Complete response	CR	0.515938
55	1.16267	1.16267	72.1483	72.1483	CD3+FoxP3+_to_CD20+	-2.02827	-1.78005	TUR	17	*Complete response	CR	0.5178
55.25	1.16267	1.16267	72.1483	72.1483	CD3+FoxP3+_to_CD20+	-2.02827	-1.78005	TUR	17	*Complete response	CR	0.519656
55.5	1.16267	1.16267	72.1483	72.1483	CD3+FoxP3+_to_CD20+	-2.02827	-1.78005	TUR	17	*Complete response	CR	0.521506
55.75	1.16267	1.16267	72.1483	72.1483	CD3+FoxP3+_to_CD20+	-2.02827	-1.78005	TUR	17	*Complete response	CR	0.52335
56	1.16267	1.16267	72.1483	72.1483	CD3+FoxP3+_to_CD20+	-2.02827	-1.78005	TUR	17	*Complete response	CR	0.525189
56.25	1.16267	1.16267	72.1483	72.1483	CD3+FoxP3+_to_CD20+	-2.02827	-1.78005	TUR	17	*Complete response	CR	0.527022
56.5	1.16267	1.16267	72.1483	72.1483	CD3+FoxP3+_to_CD20+	-2.02827	-1.78005	TUR	17	*Complete response	CR	0.528849
56.75	1.16267	1.16267	72.1483	72.1483	CD3+FoxP3+_to_CD20+	-2.02827	-1.78005	TUR	17	*Complete response	CR	0.53067
57	1.16267	1.16267	72.1483	72.1483	CD3+FoxP3+_to_CD20+	-2.02827	-1.78005	TUR	17	*Complete response	CR	0.532486
57.25	1.16267	1.16267	72.1483	72.1483	CD3+FoxP3+_to_CD20+	-2.02827	-1.78005	TUR	17	*Complete response	CR	0.534295
57.5	1.16267	1.16267	72.1483	72.1483	CD3+FoxP3+_to_CD20+	-2.02827	-1.78005	TUR	17	*Complete response	CR	0.536099
57.75	1.16267	1.16267	72.1483	72.1483	CD3+FoxP3+_to_CD20+	-2.02827	-1.78005	TUR	17	*Complete response	CR	0.537898
58	1.16267	1.16267	72.1483	72.1483	CD3+FoxP3+_to_CD20+	-2.02827	-1.78005	TUR	17	*Complete response	CR	0.53969
58.25	1.16267	1.16267	72.1483	72.1483	CD3+FoxP3+_to_CD20+	-2.02827	-1.78005	TUR	17	*Complete response	CR	0.541477
58.5	1.16267	1.16267	72.1483	72.1483	CD3+FoxP3+_to_CD20+	-2.02827	-1.78005	TUR	17	*Complete response	CR	0.543259
58.75	1.16267	1.16267	72.1483	72.1483	CD3+FoxP3+_to_CD20+	-2.02827	-1.78005	TUR	17	*Complete response	CR	0.545034
59	1.16267	1.16267	72.1483	72.1483	CD3+FoxP3+_to_CD20+	-2.02827	-1.78005	TUR	17	*Complete response	CR	0.546804
59.25	1.16267	1.16267	72.1483	72.1483	CD3+FoxP3+_to_CD20+	-2.02827	-1.78005	TUR	17	*Complete response	CR	0.548568
59.5	1.16267	1.16267	72.1483	72.1483	CD3+FoxP3+_to_CD20+	-2.02827	-1.78005	TUR	17	*Complete response	CR	0.550327
59.75	1.16267	1.16267	72.1483	72.1483	CD3+FoxP3+_to_CD20+	-2.02827	-1.78005	TUR	17	*Complete response	CR	0.55208
60	1.16267	1.16267	72.1483	72.1483	CD3+FoxP3+_to_CD20+	-2.02827	-1.78005	TUR	17	*Complete response	CR	0.553827
60.25	1.16267	1.16267	72.1483	72.1483	CD3+FoxP3+_to_CD20+	-2.02827	-1.78005	TUR	17	*Complete response	CR	0.555568
60.5	1.16267	1.16267	72.1483	72.1483	CD3+FoxP3+_to_CD20+	-2.02827	-1.78005	TUR	17	*Complete response	CR	0.557304
60.75	1.16267	1.16267	72.1483	72.1483	CD3+FoxP3+_to_CD20+	-2.02827	-1.78005	TUR	17	*Complete response	CR	0.559035
61	1.16267	1.16267	72.1483	72.1483	CD3+FoxP3+_to_CD20+	-2.02827	-1.78005	TUR	17	*Complete response	CR	0.560759
61.25	1.16267	1.16267	72.1483	72.1483	CD3+FoxP3+_to_CD20+	-2.02827	-1.78005	TUR	17	*Complete response	CR	0.562479
61.5	1.16267	1.16267	72.1483	72.1483	CD3+FoxP3+_to_CD20+	-2.02827	-1.78005	TUR	17	*Complete response	CR	0.564192
61.75	1.16267	1.16267	72.1483	72.1483	CD3+FoxP3+_to_CD20+	-2.02827	-1.78005	TUR	17	*Complete response	CR	0.5659
62	1.16267	1.16267	72.1483	72.1483	CD3+FoxP3+_to_CD20+	-2.02827	-1.78005	TUR	17	*Complete response	CR	0.567602
62.25	1.16267	1.16267	72.1483	72.1483	CD3+FoxP3+_to_CD20+	-2.02827	-1.78005	TUR	17	*Complete response	CR	0.569299
62.5	1.16267	1.16267	72.1483	72.1483	CD3+FoxP3+_to_CD20+	-2.02827	-1.78005	TUR	17	*Complete response	CR	0.57099
62.75	1.16267	1.16267	72.1483	72.1483	CD3+FoxP3+_to_CD20+	-2.02827	-1.78005	TUR	17	*Complete response	CR	0.572676
63	1.16267	1.16267	72.1483	72.1483	CD3+FoxP3+_to_CD20+	-2.02827	-1.78005	TUR	17	*Complete response	CR	0.574356
63.25	1.16267	1.16267	72.1483	72.1483	CD3+FoxP3+_to_CD20+	-2.02827	-1.78005	TUR	17	*Complete response	CR	0.576031
63.5	1.16267	1.16267	72.1483	72.1483	CD3+FoxP3+_to_CD20+	-2.02827	-1.78005	TUR	17	*Complete response	CR	0.5777
63.75	1.16267	1.16267	72.1483	72.1483	CD3+FoxP3+_to_CD20+	-2.02827	-1.78005	TUR	17	*Complete response	CR	0.579364
64	1.16267	1.16267	72.1483	72.1483	CD3+FoxP3+_to_CD20+	-2.02827	-1.78005	TUR	17	*Complete response	CR	0.581022
64.25	1.16267	1.16267	72.1483	72.1483	CD3+FoxP3+_to_CD20+	-2.02827	-1.78005	TUR	17	*Complete response	CR	0.582674
64.5	1.16267	1.16267	72.1483	72.1483	CD3+FoxP3+_to_CD20+	-2.02827	-1.78005	TUR	17	*Complete response	CR	0.584322
64.75	1.16267	1.16267	72.1483	72.1483	CD3+FoxP3+_to_CD20+	-2.02827	-1.78005	TUR	17	*Complete response	CR	0.585963
65	1.16267	1.16267	72.1483	72.1483	CD3+FoxP3+_to_CD20+	-2.02827	-1.78005	TUR	17	*Complete response	CR	0.5876
65.25	1.16267	1.16267	72.1483	72.1483	CD3+FoxP3+_to_CD20+	-2.02827	-1.78005	TUR	17	*Complete response	CR	0.58923
65.5	1.16267	1.16267	72.1483	72.1483	CD3+FoxP3+_to_CD20+	-2.02827	-1.78005	TUR	17	*Complete response	CR	0.590856
65.75	1.16267	1.16267	72.1483	72.1483	CD3+FoxP3+_to_CD20+	-2.02827	-1.78005	TUR	17	*Complete response	CR	0.592476
66	1.16267	1.16267	72.1483	72.1483	CD3+FoxP3+_to_CD20+	-2.02827	-1.78005	TUR	17	*Complete response	CR	0.59409
66.25	1.16267	1.16267	72.1483	72.1483	CD3+FoxP3+_to_CD20+	-2.02827	-1.78005	TUR	17	*Complete response	CR	0.595699
66.5	1.16267	1.16267	72.1483	72.1483	CD3+FoxP3+_to_CD20+	-2.02827	-1.78005	TUR	17	*Complete response	CR	0.597303
66.75	1.16267	1.16267	72.1483	72.1483	CD3+FoxP3+_to_CD20+	-2.02827	-1.78005	TUR	17	*Complete response	CR	0.598901
67	1.16267	1.16267	72.1483	72.1483	CD3+FoxP3+_to_CD20+	-2.02827	-1.78005	TUR	17	*Complete response	CR	0.600494
67.25	1.16267	1.16267	72.1483	72.1483	CD3+FoxP3+_to_CD20+	-2.02827	-1.78005	TUR	17	*Complete response	CR	0.602082
67.5	1.16267	1.16267	72.1483	72.1483	CD3+FoxP3+_to_CD20+	-2.02827	-1.78005	TUR	17	*Complete response	CR	0.603664
67.75	1.16267	1.16267	72.1483	72.1483	CD3+FoxP3+_to_CD20+	-2.02827	-1.78005	TUR	17	*Complete response	CR	0.605241
68	1.16267	1.16267	72.1483	72.1483	CD3+FoxP3+_to_CD20+	-2.02827	-1.78005	TUR	17	*Complete response	CR	0.606812
68.25	1.16267	1.16267	72.1483	72.1483	CD3+FoxP3+_to_CD20+	-2.02827	-1.78005	TUR	17	*Complete response	CR	0.608378
68.5	1.16267	1.16267	72.1483	72.1483	CD3+FoxP3+_to_CD20+	-2.02827	-1.78005	TUR	17	*Complete response	CR	0.609939
68.75	1.16267	1.16267	72.1483	72.1483	CD3+FoxP3+_to_CD20+	-2.02827	-1.78005	TUR	17	*Complete response	CR	0.611495
69	1.16267	1.16267	72.1483	72.1483	CD3+FoxP3+_to_CD20+	-2.02827	-1.78005	TUR	17	*Complete response	CR	0.613045
69.25	1.16267	1.16267	72.1483	72.1483	CD3+FoxP3+_to_CD20+	-2.02827	-1.78005	TUR	17	*Complete response	CR	0.61459
69.5	1.16267	1.16267	72.1483	72.1483	CD3+FoxP3+_to_CD20+	-2.02827	-1.78005	TUR	17	*Complete response	CR	0.61613
69.75	1.16267	1.16267	72.1483	72.1483	CD3+FoxP3+_to_CD20+	-2.02827	-1.78005	TUR	17	*Complete response	CR	0.617665
70	1.16267	1.16267	72.1483	72.1483	CD3+FoxP3+_to_CD20+	-2.02827	-1.78005	TUR	17	*Complete response	CR	0.619194
70.25	1.16267	1.16267	72.1483	72.1483	CD3+FoxP3+_to_CD20+	-2.02827	-1.78005	TUR	17	*Complete response	CR	0.620718
70.5	1.16267	1.16267	72.1483	72.1483	CD3+FoxP3+_to_CD20+	-2.02827	-1.78005	TUR	17	*Complete response	CR	0.622237
70.75	1.16267	1.16267	72.1483	72.1483	CD3+FoxP3+_to_CD20+	-2.02827	-1.78005	TUR	17	*Complete response	CR	0.62375
71	1.16267	1.16267	72.1483	72.1483	CD3+FoxP3+_to_CD20+	-2.02827	-1.78005	TUR	17	*Complete response	CR	0.625259
71.25	1.16267	1.16267	72.1483	72.1483	CD3+FoxP3+_to_CD20+	-2.02827	-1.78005	TUR	17	*Complete response	CR	0.626762
71.5	1.16267	1.16267	72.1483	72.1483	CD3+FoxP3+_to_CD20+	-2.02827	-1.78005	TUR	17	*Complete response	CR	0.62826
71.75	1.16267	1.16267	72.1483	72.1483	CD3+FoxP3+_to_CD20+	-2.02827	-1.78005	TUR	17	*Complete response	CR	0.629753
72	1.16267	1.16267	72.1483	72.1483	CD3+FoxP3+_to_CD20+	-2.02827	-1.78005	TUR	17	*Complete response	CR	0.631241
72.25	1.16267	1.16267	72.1483	72.1483	CD3+FoxP3+_to_CD20+	-2.02827	-1.78005	TUR	17	*Complete response	CR	0.632723
72.5	1.16267	1.16267	72.1483	72.1483	CD3+FoxP3+_to_CD20+	-2.02827	-1.78005	TUR	17	*Complete response	CR	0.634201
72.75	1.16267	1.16267	72.1483	72.1483	CD3+FoxP3+_to_CD20+	-2.02827	-1.78005	TUR	17	*Complete response	CR	0.635673
73	1.16267	1.16267	72.1483	72.1483	CD3+FoxP3+_to_CD20+	-2.02827	-1.78005	TUR	17	*Complete response	CR	0.63714
73.25	1.16267	1.16267	72.1483	72.1483	CD3+FoxP3+_to_CD20+	-2.02827	-1.78005	TUR	17	*Complete response	CR	0.638602
73.5	1.16267	1.16267	72.1483	72.1483	CD3+FoxP3+_to_CD20+	-2.02827	-1.78005	TUR	17	*Complete response	CR	0.640059
73.75	1.16267	1.16267	72.1483	72.1483	CD3+FoxP3+_to_CD20+	-2.02827	-1.78005	TUR	17	*Complete response	CR	0.641511
74	1.16267	1.16267	72.1483	72.1483	CD3+FoxP3+_to_CD20+	-2.02827	-1.78005	TUR	17	*Complete response	CR	0.642958
74.25	1.16267	1.16267	72.1483	72.1483	CD3+FoxP3+_to_CD20+	-2.02827	-1.78005	TUR	17	*Complete response	CR	0.6444
74.5	1.16267	1.16267	72.1483	72.1483	CD3+FoxP3+_to_CD20+	-2.02827	-1.78005	TUR	17	*Complete response	CR	0.645837
74.75	1.16267	1.16267	72.1483	72.1483	CD3+FoxP3+_to_CD20+	-2.02827	-1.78005	TUR	17	*Complete response	CR	0.647269
75	1.16267	1.16267	72.1483	72.1483	CD3+FoxP3+_to_CD20+	-2.02827	-1.78005	TUR	17	*Complete response	CR	0.648695
75.25	1.16267	1.16267	72.1483	72.1483	CD3+FoxP3+_to_CD20+	-2.02827	-1.78005	TUR	17	*Complete response	CR	0.650117
75.5	1.16267	1.16267	72.1483	72.1483	CD3+FoxP3+_to_CD20+	-2.02827	-1.78005	TUR	17	*Complete response	CR	0.651534
75.75	1.16267	1.16267	72.1483	72.1483	CD3+FoxP3+_to_CD20+	-2.02827	-1.78005	TUR	17	*Complete response	CR	0.652946
76	1.16267	1.16267	72.1483	72.1483	CD3+FoxP3+_to_CD20+	-2.02827	-1.78005	TUR	17	*Complete response	CR	0.654353
76.25	1.16267	1.16267	72.1483	72.1483	CD3+FoxP3+_to_CD20+	-2.02827	-1.78005	TUR	17	*Complete response	CR	0.655754
76.5	1.16267	1.16267	72.1483	72.1483	CD3+FoxP3+_to_CD20+	-2.02827	-1.78005	TUR	17	*Complete response	CR	0.657151
76.75	1.16267	1.16267	72.1483	72.1483	CD3+FoxP3+_to_CD20+	-2.02827	-1.78005	TUR	17	*Complete response	CR	0.658543
77	1.16267	1.16267	72.1483	72.1483	CD3+FoxP3+_to_CD20+	-2.02827	-1.78005	TUR	17	*Complete response	CR	0.65993
77.25	1.16267	1.16267	72.1483	72.1483	CD3+FoxP3+_to_CD20+	-2.02827	-1.78005	TUR	17	*Complete response	CR	0.661313
77.5	1.16267	1.16267	72.1483	72.1483	CD3+FoxP3+_to_CD20+	-2.02827	-1.78005	TUR	17	*Complete response	CR	0.66269
77.75	1.16267	1.16267	72.1483	72.1483	CD3+FoxP3+_to_CD20+	-2.02827	-1.78005	TUR	17	*Complete response	CR	0.664062
78	1.16267	1.16267	72.1483	72.1483	CD3+FoxP3+_to_CD20+	-2.02827	-1.78005	TUR	17	*Complete response	CR	0.66543
78.25	1.16267	1.16267	72.1483	72.1483	CD3+FoxP3+_to_CD20+	-2.02827	-1.78005	TUR	17	*Complete response	CR	0.666793
78.5	1.16267	1.16267	72.1483	72.1483	CD3+FoxP3+_to_CD20+	-2.02827	-1.78005	TUR	17	*Complete response	CR	0.66815
78.75	1.16267	1.16267	72.1483	72.1483	CD3+FoxP3+_to_CD20+	-2.02827	-1.78005	TUR	17	*Complete response	CR	0.669503
79	1.16267	1.16267	72.1483	72.1483	CD3+FoxP3+_to_CD20+	-2.02827	-1.78005	TUR	17	*Complete response	CR	0.670852
79.25	1.16267	1.16267	72.1483	72.1483	CD3+FoxP3+_to_CD20+	-2.02827	-1.78005	TUR	17	*Complete response	CR	0.672195
79.5	1.16267	1.16267	72.1483	72.1483	CD3+FoxP3+_to_CD20+	-2.02827	-1.78005	TUR	17	*Complete response	CR	0.673534
79.75	1.16267	1.16267	72.1483	72.1483	CD3+FoxP3+_to_CD20+	-2.02827	-1.78005	TUR	17	*Complete response	CR	0.674867
80	1.16267	1.16267	72.1483	72.1483	CD3+FoxP3+_to_CD20+	-2.02827	-1.78005	TUR	17	*Complete response	CR	0.676196
80.25	1.16267	1.16267	72.1483	72.1483	CD3+FoxP3+_to_CD20+	-2.02827	-1.78005	TUR	17	*Complete response	CR	0.677521
80.5	1.16267	1.16267	72.1483	72.1483	CD3+FoxP3+_to_CD20+	-2.02827	-1.78005	TUR	17	*Complete response	CR	0.67884
80.75	1.16267	1.16267	72.1483	72.1483	CD3+FoxP3+_to_CD20+	-2.02827	-1.78005	TUR	17	*Complete response	CR	0.680155
81	1.16267	1.16267	72.1483	72.1483	CD3+FoxP3+_to_CD20+	-2.02827	-1.78005	TUR	17	*Complete response	CR	0.681465
81.25	1.16267	1.16267	72.1483	72.1483	CD3+FoxP3+_to_CD20+	-2.02827	-1.78005	TUR	17	*Complete response	CR	0.68277
81.5	1.16267	1.16267	72.1483	72.1483	CD3+FoxP3+_to_CD20+	-2.02827	-1.78005	TUR	17	*Complete response	CR	0.684071
81.75	1.16267	1.16267	72.1483	72.1483	CD3+FoxP3+_to_CD20+	-2.02827	-1.78005	TUR	17	*Complete response	CR	0.685367
82	1.16267	1.16267	72.1483	72.1483	CD3+FoxP3+_to_CD20+	-2.02827	-1.78005	TUR	17	*Complete response	CR	0.686658
82.25	1.16267	1.16267	72.1483	72.1483	CD3+FoxP3+_to_CD20+	-2.02827	-1.78005	TUR	17	*Complete response	CR	0.687945
82.5	1.16267	1.16267	72.1483	72.1483	CD3+FoxP3+_to_CD20+	-2.02827	-1.78005	TUR	17	*Complete response	CR	0.689227
82.75	1.16267	1.16267	72.1483	72.1483	CD3+FoxP3+_to_CD20+	-2.02827	-1.78005	TUR	17	*Complete response	CR	0.690504
83	1.16267	1.16267	72.1483	72.1483	CD3+FoxP3+_to_CD20+	-2.02827	-1.78005	TUR	17	*Complete response	CR	0.691777
83.25	1.16267	1.16267	72.1483	72.1483	CD3+FoxP3+_to_CD20+	-2.02827	-1.78005	TUR	17	*Complete response	CR	0.693045
83.5	1.16267	1.16267	72.1483	72.1483	CD3+FoxP3+_to_CD20+	-2.02827	-1.78005	TUR	17	*Complete response	CR	0.694308
83.75	1.16267	1.16267	72.1483	72.1483	CD3+FoxP3+_to_CD20+	-2.02827	-1.78005	TUR	17	*Complete response	CR	0.695567
84	1.16267	1.16267	72.1483	72.1483	CD3+FoxP3+_to_CD20+	-2.02827	-1.78005	TUR	17	*Complete response	CR	0.696821
84.25	1.16267	1.16267	72.1483	72.1483	CD3+FoxP3+_to_CD20+	-2.02827	-1.78005	TUR	17	*Complete response	CR	0.698071
84.5	1.16267	1.16267	72.1483	72.1483	CD3+FoxP3+_to_CD20+	-2.02827	-1.78005	TUR	17	*Complete response	CR	0.699316
84.75	1.16267	1.16267	72.1483	72.1483	CD3+FoxP3+_to_CD20+	-2.02827	-1.78005	TUR	17	*Complete response	CR	0.700557
85	1.16267	1.16267	72.1483	72.1483	CD3+FoxP3+_to_CD20+	-2.02827	-1.78005	TUR	17	*Complete response	CR	0.701793
85.25	1.16267	1.16267	72.1483	72.1483	CD3+FoxP3+_to_CD20+	-2.02827	-1.78005	TUR	17	*Complete response	CR	0.703025
85.5	1.16267	1.16267	72.1483	72.1483	CD3+FoxP3+_to_CD20+	-2.02827	-1.78005	TUR	17	*Complete response	CR	0.704252
85.75	1.16267	1.16267	72.1483	72.1483	CD3+FoxP3+_to_CD20+	-2.02827	-1.78005	TUR	17	*Complete response	CR	0.705474
86	1.16267	1.16267	72.1483	72.1483	CD3+FoxP3+_to_CD20+	-2.02827	-1.78005	TUR	17	*Complete response	CR	0.706693
86.25	1.16267	1.16267	72.1483	72.1483	CD3+FoxP3+_to_CD20+	-2.02827	-1.78005	TUR	17	*Complete response	CR	0.707906
86.5	1.16267	1.16267	72.1483	72.1483	CD3+FoxP3+_to_CD20+	-2.02827	-1.78005	TUR	17	*Complete response	CR	0.709116
86.75	1.16267	1.16267	72.1483	72.1483	CD3+FoxP3+_to_CD20+	-2.02827	-1.78005	TUR	17	*Complete response	CR	0.71032
87	1.16267	1.16267	72.1483	72.1483	CD3+FoxP3+_to_CD20+	-2.02827	-1.78005	TUR	17	*Complete response	CR	0.711521
87.25	1.16267	1.16267	72.1483	72.1483	CD3+FoxP3+_to_CD20+	-2.02827	-1.78005	TUR	17	*Complete response	CR	0.712717
87.5	1.16267	1.16267	72.1483	72.1483	CD3+FoxP3+_to_CD20+	-2.02827	-1.78005	TUR	17	*Complete response	CR	0.713908
87.75	1.16267	1.16267	72.1483	72.1483	CD3+FoxP3+_to_CD20+	-2.02827	-1.78005	TUR	17	*Complete response	CR	0.715095
88	1.16267	1.16267	72.1483	72.1483	CD3+FoxP3+_to_CD20+	-2.02827	-1.78005	TUR	17	*Complete response	CR	0.716278
88.25	1.16267	1.16267	72.1483	72.1483	CD3+FoxP3+_to_CD20+	-2.02827	-1.78005	TUR	17	*Complete response	CR	0.717456
88.5	1.16267	1.16267	72.1483	72.1483	CD3+FoxP3+_to_CD20+	-2.02827	-1.78005	TUR	17	*Complete response	CR	0.718631
88.75	1.16267	1.16267	72.1483	72.1483	CD3+FoxP3+_to_CD20+	-2.02827	-1.78005	TUR	17	*Complete response	CR	0.7198
89	1.16267	1.16267	72.1483	72.1483	CD3+FoxP3+_to_CD20+	-2.02827	-1.78005	TUR	17	*Complete response	CR	0.720966
89.25	1.16267	1.16267	72.1483	72.1483	CD3+FoxP3+_to_CD20+	-2.02827	-1.78005	TUR	17	*Complete response	CR	0.722127
89.5	1.16267	1.16267	72.1483	72.1483	CD3+FoxP3+_to_CD20+	-2.02827	-1.78005	TUR	17	*Complete response	CR	0.723283
89.75	1.16267	1.16267	72.1483	72.1483	CD3+FoxP3+_to_CD20+	-2.02827	-1.78005	TUR	17	*Complete response	CR	0.724436
90	1.16267	1.16267	72.1483	72.1483	CD3+FoxP3+_to_CD20+	-2.02827	-1.78005	TUR	17	*Complete response	CR	0.725584
90.25	1.16267	1.16267	72.1483	72.1483	CD3+FoxP3+_to_CD20+	-2.02827	-1.78005	TUR	17	*Complete response	CR	0.726728
90.5	1.16267	1.16267	72.1483	72.1483	CD3+FoxP3+_to_CD20+	-2.02827	-1.78005	TUR	17	*Complete response	CR	0.727868
90.75	1.16267	1.16267	72.1483	72.1483	CD3+FoxP3+_to_CD20+	-2.02827	-1.78005	TUR	17	*Complete response	CR	0.729003
91	1.16267	1.16267	72.1483	72.1483	CD3+FoxP3+_to_CD20+	-2.02827	-1.78005	TUR	17	*Complete response	CR	0.730134
91.25	1.16267	1.16267	72.1483	72.1483	CD3+FoxP3+_to_CD20+	-2.02827	-1.78005	TUR	17	*Complete response	CR	0.731261
91.5	1.16267	1.16267	72.1483	72.1483	CD3+FoxP3+_to_CD20+	-2.02827	-1.78005	TUR	17	*Complete response	CR	0.732384
91.75	1.16267	1.16267	72.1483	72.1483	CD3+FoxP3+_to_CD20+	-2.02827	-1.78005	TUR	17	*Complete response	CR	0.733502
92	1.16267	1.16267	72.1483	72.1483	CD3+FoxP3+_to_CD20+	-2.02827	-1.78005	TUR	17	*Complete response	CR	0.734617
92.25	1.16267	1.16267	72.1483	72.1483	CD3+FoxP3+_to_CD20+	-2.02827	-1.78005	TUR	17	*Complete response	CR	0.735727
92.5	1.16267	1.16267	72.1483	72.1483	CD3+FoxP3+_to_CD20+	-2.02827	-1.78005	TUR	17	*Complete response	CR	0.736833
92.75	1.16267	1.16267	72.1483	72.1483	CD3+FoxP3+_to_CD20+	-2.02827	-1.78005	TUR	17	*Complete response	CR	0.737935
93	1.16267	1.16267	72.1483	72.1483	CD3+FoxP3+_to_CD20+	-2.02827	-1.78005	TUR	17	*Complete response	CR	0.739033
93.25	1.16267	1.16267	72.1483	72.1483	CD3+FoxP3+_to_CD20+	-2.02827	-1.78005	TUR	17	*Complete response	CR	0.740126
93.5	1.16267	1.16267	72.1483	72.1483	CD3+FoxP3+_to_CD20+	-2.02827	-1.78005	TUR	17	*Complete response	CR	0.741216
93.75	1.16267	1.16267	72.1483	72.1483	CD3+FoxP3+_to_CD20+	-2.02827	-1.78005	TUR	17	*Complete response	CR	0.742301
94	1.16267	1.16267	72.1483	72.1483	CD3+FoxP3+_to_CD20+	-2.02827	-1.78005	TUR	17	*Complete response	CR	0.743383
94.25	1.16267	1.16267	72.1483	72.1483	CD3+FoxP3+_to_CD20+	-2.02827	-1.78005	TUR	17	*Complete response	CR	0.74446
94.5	1.16267	1.16267	72.1483	72.1483	CD3+FoxP3+_to_CD20+	-2.02827	-1.78005	TUR	17	*Complete response	CR	0.745533
94.75	1.16267	1.16267	72.1483	72.1483	CD3+FoxP3+_to_CD20+	-2.02827	-1.78005	TUR	17	*Complete response	CR	0.746602
95	1.16267	1.16267	72.1483	72.1483	CD3+FoxP3+_to_CD20+	-2.02827	-1.78005	TUR	17	*Complete response	CR	0.747667
95.25	1.16267	1.16267	72.1483	72.1483	CD3+FoxP3+_to_CD20+	-2.02827	-1.78005	TUR	17	*Complete response	CR	0.748729
95.5	1.16267	1.16267	72.1483	72.1483	CD3+FoxP3+_to_CD20+	-2.02827	-1.78005	TUR	17	*Complete response	CR	0.749786
95.75	1.16267	1.16267	72.1483	72.1483	CD3+FoxP3+_to_CD20+	-2.02827	-1.78005	TUR	17	*Complete response	CR	0.750839
96	1.16267	1.16267	72.1483	72.1483	CD3+FoxP3+_to_CD20+	-2.02827	-1.78005	TUR	17	*Complete response	CR	0.751888
96.25	1.16267	1.16267	72.1483	72.1483	CD3+FoxP3+_to_CD20+	-2.02827	-1.78005	TUR	17	*Complete response	CR	0.752933
96.5	1.16267	1.16267	72.1483	72.1483	CD3+FoxP3+_to_CD20+	-2.02827	-1.78005	TUR	17	*Complete response	CR	0.753974
96.75	1.16267	1.16267	72.1483	72.1483	CD3+FoxP3+_to_CD20+	-2.02827	-1.78005	TUR	17	*Complete response	CR	0.755011
97	1.16267	1.16267	72.1483	72.1483	CD3+FoxP3+_to_CD20+	-2.02827	-1.78005	TUR	17	*Complete response	CR	0.756045
97.25	1.16267	1.16267	72.1483	72.1483	CD3+FoxP3+_to_CD20+	-2.02827	-1.78005	TUR	17	*Complete response	CR	0.757074
97.5	1.16267	1.16267	72.1483	72.1483	CD3+FoxP3+_to_CD20+	-2.02827	-1.78005	TUR	17	*Complete response	CR	0.758099
97.75	1.16267	1.16267	72.1483	72.1483	CD3+FoxP3+_to_CD20+	-2.02827	-1.78005	TUR	17	*Complete response	CR	0.759121
98	1.16267	1.16267	72.1483	72.1483	CD3+FoxP3+_to_CD20+	-2.02827	-1.78005	TUR	17	*Complete response	CR	0.760139
98.25	1.16267	1.16267	72.1483	72.1483	CD3+FoxP3+_to_CD20+	-2.02827	-1.78005	TUR	17	*Complete response	CR	0.761152
98.5	1.16267	1.16267	72.1483	72.1483	CD3+FoxP3+_to_CD20+	-2.02827	-1.78005	TUR	17	*Complete response	CR	0.762162
98.75	1.16267	1.16267	72.1483	72.1483	CD3+FoxP3+_to_CD20+	-2.02827	-1.78005	TUR	17	*Complete response	CR	0.763168
99	1.16267	1.16267	72.1483	72.1483	CD3+FoxP3+_to_CD20+	-2.02827	-1.78005	TUR	17	*Complete response	CR	0.764171
99.25	1.16267	1.16267	72.1483	72.1483	CD3+FoxP3+_to_CD20+	-2.02827	-1.78005	TUR	17	*Complete response	CR	0.765169
99.5	1.16267	1.16267	72.1483	72.1483	CD3+FoxP3+_to_CD20+	-2.02827	-1.78005	TUR	17	*Complete response	CR	0.766163
99.75	1.16267	1.16267	72.1483	72.1483	CD3+FoxP3+_to_CD20+	-2.02827	-1.78005	TUR	17	*Complete response	CR	0.767154
