# Supplementary material for: Spatial relationships in the urothelial and head and neck tumor microenvironment predict response to combination immune checkpoint inhibitors
Source: Nat Commun. 2024 Mar 21;15:2538. doi: 10.1038/s41467-024-46450-1 (PMC10957922; doi:10.1038/s41467-024-46450-1)
Supplement: Supplementary file 6 — Source data [file 41467_2024_46450_MOESM6_ESM.zip › sourcedata_individual_files/fig4f.xlsx]

## Sheet: Sheet1
phenotype_combo	AUC_mode	AUC_mode (predictors used to build the ROC)	AUC	low_CI	high_CI	pval	pval (testing ROC-AUC greather than ROC-AUC trained with spatial data)
CD8 T-cell to cancer cell	Spatial metric	Spatial metric	0.864286	0.7	0.978571	0.005349	n/a
CD8 T-cell to cancer cell	Density metric	Density metric	0.6	0.35	0.828571	0.005349	0.005349
CD8 T-cell to cancer cell	Exclusion metric	Exclusion metric	0.635714	0.399821	0.864286	0.0245158	0.0245158
CD8 T-cell to cancer cell	Spatial+Density+Exclusion metric	Spatial+Density+Exclusion metric	0.885714	0.728571	0.985714	0.791826	0.791826
CD8 T-cell to negative cell	Spatial metric	Spatial metric	0.792857	0.585714	0.942857	0.0297192	n/a
CD8 T-cell to negative cell	Density metric	Density metric	0.6	0.342679	0.842857	0.0297192	0.0297192
CD8 T-cell to negative cell	Exclusion metric	Exclusion metric	0.635714	0.392857	0.871429	0.07655	0.07655
CD8 T-cell to negative cell	Spatial+Density+Exclusion metric	Spatial+Density+Exclusion metric	0.821429	0.621429	0.957143	0.734021	0.734021
Macrophage to cancer cell	Spatial metric	Spatial metric	0.885714	0.735714	0.985714	0.0243216	n/a
Macrophage to cancer cell	Density metric	Density metric	0.65	0.414107	0.857143	0.0243216	0.0243216
Macrophage to cancer cell	Exclusion metric	Exclusion metric	0.678571	0.457143	0.878571	0.0344923	0.0344923
Macrophage to cancer cell	Spatial+Density+Exclusion metric	Spatial+Density+Exclusion metric	0.892857	0.742857	0.985714	0.76025	0.76025
Macrophage to negative cell	Spatial metric	Spatial metric	0.828571	0.649821	0.964286	0.0405918	n/a
Macrophage to negative cell	Density metric	Density metric	0.65	0.414286	0.864286	0.0405918	0.0405918
Macrophage to negative cell	Exclusion metric	Exclusion metric	0.678571	0.442679	0.885714	0.0778415	0.0778415
Macrophage to negative cell	Spatial+Density+Exclusion metric	Spatial+Density+Exclusion metric	0.878571	0.714107	0.985714	0.915516	0.915516
CD8 T-cell to B-cell	Spatial metric	Spatial metric	0.857143	0.664286	0.978571	0.159682	n/a
CD8 T-cell to B-cell	Density metric	Density metric	0.715385	0.484423	0.923077	0.159682	0.159682
CD8 T-cell to B-cell	Exclusion metric	Exclusion metric	0.476923	0.246154	0.723077	0.0077283	0.0077283
CD8 T-cell to B-cell	Spatial+Density+Exclusion metric	Spatial+Density+Exclusion metric	0.876923	0.715385	0.992308	0.571947	0.571947
