# Supplementary material for: Spatial relationships in the urothelial and head and neck tumor microenvironment predict response to combination immune checkpoint inhibitors
Source: Nat Commun. 2024 Mar 21;15:2538. doi: 10.1038/s41467-024-46450-1 (PMC10957922; doi:10.1038/s41467-024-46450-1)
Supplement: Supplementary file 6 — Source data [file 41467_2024_46450_MOESM6_ESM.zip › sourcedata_individual_files/fig3a.xlsx]

## Sheet: Sheet1
a	a (shape)	b	b (scale)	phenotype_from	phenotype_to	A	B	Biopsy	ptID	PA_Response	two_class_pa_response	Response	tumor_stroma	cell_from	cell_to	aucobs	aucnull	auclo	auchi	auc_hi_minus_lo	auc_obs_minus_null	rmax	aucobs25microns	G(r) AUC 25 microns	Empirical G-function (25 microns threshold)
1.53334	1.53334	26.2393	26.2393	T-helper	to T-helper	-1.70869	-2.89344	TUR	1	Complete response	CR		T_S	CD3+	CD3+	13.4359	10.8581	9.98074	11.678	1.69721	2.57778	50	6.71793	6.71793	6.71793
1.90644	1.90644	17.4942	17.4942	T-helper	to T-helper	-1.44583	-3.31712	TUR	4	Non-PCR	NCR		T_S	CD3+	CD3+	18.2417	13.5129	12.6539	14.1472	1.49329	4.72876	50	9.12084	9.12084	9.12084
2.28076	2.28076	15.341	15.341	T-helper	to T-helper	-1.21921	-3.45292	TUR	8	Complete response	CR		T_S	CD3+	CD3+	20.3675	17.4222	15.0973	19.9458	4.84851	2.9453	50	10.1837	10.1837	10.1837
1.8207	1.8207	18.4479	18.4479	T-helper	to T-helper	-1.50238	-3.26206	TUR	24	Non-PCR	NCR		T_S	CD3+	CD3+	18.0568	18.4611	17.5116	19.3707	1.8591	-0.40432	50	9.0284	9.0284	9.0284
1.96503	1.96503	14.5597	14.5597	T-helper	to T-helper	-1.4083	-3.5068	TUR	2	Non-PCR	NCR		T_S	CD3+	CD3+	21.2942	20.9098	20.432	21.3579	0.92593	0.384334	50	10.6471	10.6471	10.6471
1.98862	1.98862	13.7751	13.7751	T-helper	to T-helper	-1.39342	-3.5638	TUR	3	Non-PCR	NCR		T_S	CD3+	CD3+	22.3622	20.7059	19.0394	22.4979	3.4585	1.65633	50	11.1811	11.1811	11.1811
2.00658	2.00658	14.6603	14.6603	T-helper	to T-helper	-1.38219	-3.49971	TUR	5	Non-PCR	NCR		T_S	CD3+	CD3+	21.5014	18.5799	18.3667	18.824	0.457279	2.9215	50	10.7507	10.7507	10.7507
1.3903	1.3903	28.0714	28.0714	T-helper	to T-helper	-1.82337	-2.82208	TUR	6	Complete response	CR		T_S	CD3+	CD3+	13.7226	7.61143	5.87417	9.89718	4.02301	6.11118	50	6.86131	6.86131	6.86131
1.84309	1.84309	17.9918	17.9918	T-helper	to T-helper	-1.48742	-3.28805	TUR	7	Complete response	CR		T_S	CD3+	CD3+	18.4383	15.5993	15.0684	16.276	1.20754	2.8391	50	9.21917	9.21917	9.21917
1.8387	1.8387	16.8203	16.8203	T-helper	to T-helper	-1.49035	-3.3578	TUR	9	Complete response	CR		T_S	CD3+	CD3+	19.6278	18.0195	17.3033	18.8428	1.53955	1.6083	50	9.81389	9.81389	9.81389
1.59367	1.59367	28.4757	28.4757	T-helper	to T-helper	-1.66295	-2.80692	TUR	11	Complete response	CR		T_S	CD3+	CD3+	12.5333	11.3512	10.4211	12.3882	1.9671	1.18212	50	6.26666	6.26666	6.26666
1.66145	1.66145	21.8567	21.8567	T-helper	to T-helper	-1.6132	-3.08541	TUR	10	Non-PCR	NCR		T_S	CD3+	CD3+	15.8844	12.3783	11.7039	12.9362	1.23237	3.50607	50	7.94218	7.94218	7.94218
1.88508	1.88508	18.4499	18.4499	T-helper	to T-helper	-1.45973	-3.26195	TUR	12	Non-PCR	NCR		T_S	CD3+	CD3+	17.7897	14.3	13.5476	14.9933	1.44566	3.48967	50	8.89485	8.89485	8.89485
2.42882	2.42882	12.2174	12.2174	T-helper	to T-helper	-1.13694	-3.68701	TUR	14	Non-PCR	NCR		T_S	CD3+	CD3+	24.8555	24.1835	23.4573	24.7961	1.33878	0.671993	50	12.4277	12.4277	12.4277
1.4687	1.4687	31.674	31.674	T-helper	to T-helper	-1.75937	-2.69367	TUR	15	Complete response	CR		T_S	CD3+	CD3+	11.1554	6.57636	5.82788	7.28259	1.45471	4.57902	50	5.57769	5.57769	5.57769
1.84707	1.84707	18.3771	18.3771	T-helper	to T-helper	-1.48478	-3.26606	TUR	23	Non-PCR	NCR		T_S	CD3+	CD3+	17.3299	13.8843	13.0436	14.8559	1.81231	3.44562	50	8.66495	8.66495	8.66495
1.34592	1.34592	25.1569	25.1569	T-helper	to T-helper	-1.86096	-2.93785	TUR	16	Non-PCR	NCR		T_S	CD3+	CD3+	5.95214	0.172487	0	1.89215	1.89215	5.77965	50	2.97607	2.97607	2.97607
1.75342	1.75342	19.0631	19.0631	T-helper	to T-helper	-1.54823	-3.22798	TUR	17	*Complete response	CR		T_S	CD3+	CD3+	16.7552	10.1025	8.95436	11.9367	2.98229	6.65267	50	8.37759	8.37759	8.37759
1.47942	1.47942	28.3324	28.3324	T-helper	to T-helper	-1.75084	-2.81227	TUR	19	*Complete response	CR		T_S	CD3+	CD3+	12.759	11.4982	10.3004	12.714	2.41369	1.26087	50	6.37952	6.37952	6.37952
2.81862	2.81862	11.379	11.379	T-helper	to T-helper	-0.935245	-3.75982	TUR	22	*Complete response	CR		T_S	CD3+	CD3+	25.5967	21.887	20.7743	23.1373	2.36301	3.70978	50	12.7984	12.7984	12.7984
1.56077	1.56077	37.5772	37.5772	T-helper	to T-helper	-1.68771	-2.51008	TUR	18	Complete response	CR		T_S	CD3+	CD3+	8.43471	6.48684	6.08033	6.93059	0.850257	1.94788	50	4.21736	4.21736	4.21736
1.42602	1.42602	60.6434	60.6434	T-helper	to T-helper	-1.79385	-1.9803	TUR	21	Complete response	CR		T_S	CD3+	CD3+	5.24699	4.44565	2.69042	6.6313	3.94088	0.801337	50	2.62349	2.62349	2.62349
1.7399	1.7399	22.8746	22.8746	T-helper	to T-helper	-1.55761	-3.03775	TUR	20	Complete response	CR		T_S	CD3+	CD3+	14.5198	11.7005	11.4016	11.9956	0.594021	2.81933	50	7.25991	7.25991	7.25991
1.57205	1.57205	27.97	27.97	Macrophages	to Macrophages	-1.67918	-2.82591	TUR	1	Complete response	CR		T_S	CD68+	CD68+	11.7094	10.043	8.98089	10.8963	1.91541	1.66635	50	5.85468	5.85468	5.85468
2.59124	2.59124	13.2056	13.2056	Macrophages	to Macrophages	-1.05053	-3.6072	TUR	4	Non-PCR	NCR		T_S	CD68+	CD68+	21.4029	16.7225	16.146	17.2944	1.14846	4.68037	50	10.7014	10.7014	10.7014
0.856213	0.856213	113.74	113.74	Macrophages	to Macrophages	-2.36831	-1.22259	TUR	8	Complete response	CR		T_S	CD68+	CD68+	13.7503	3.86484	0.258557	9.16449	8.90593	9.88543	50	6.87514	6.87514	6.87514
1.63138	1.63138	22.5595	22.5595	Macrophages	to Macrophages	-1.63506	-3.05228	TUR	24	Non-PCR	NCR		T_S	CD68+	CD68+	15.5081	12.036	10.7965	13.4047	2.6082	3.47203	50	7.75403	7.75403	7.75403
1.09512	1.09512	66.6713	66.6713	Macrophages	to Macrophages	-2.09573	-1.87172	TUR	2	Non-PCR	NCR		T_S	CD68+	CD68+	7.24488	1.36416	0.280215	3.02378	2.74356	5.88072	50	3.62244	3.62244	3.62244
1.1553	1.1553	60.8907	60.8907	Macrophages	to Macrophages	-2.03546	-1.97567	TUR	3	Non-PCR	NCR		T_S	CD68+	CD68+	9.76516	3.9289	0.845036	8.04374	7.19871	5.83626	50	4.88258	4.88258	4.88258
1.32075	1.32075	40.2384	40.2384	Macrophages	to Macrophages	-1.88273	-2.43589	TUR	5	Non-PCR	NCR		T_S	CD68+	CD68+	10.1346	5.78563	5.28731	6.2588	0.971488	4.34893	50	5.06728	5.06728	5.06728
1.84079	1.84079	23.9698	23.9698	Macrophages	to Macrophages	-1.48895	-2.98869	TUR	6	Complete response	CR		T_S	CD68+	CD68+	12.8091	10.044	8.11084	12.125	4.01415	2.76513	50	6.40455	6.40455	6.40455
1.93303	1.93303	16.3352	16.3352	Macrophages	to Macrophages	-1.42869	-3.38807	TUR	7	Complete response	CR		T_S	CD68+	CD68+	19.4889	16.1671	15.6551	16.7189	1.06387	3.3218	50	9.74446	9.74446	9.74446
1.52154	1.52154	22.5115	22.5115	Macrophages	to Macrophages	-1.71781	-3.05451	TUR	9	Complete response	CR		T_S	CD68+	CD68+	16.3079	14.0095	13.0044	15.0241	2.01976	2.29838	50	8.15393	8.15393	8.15393
2.09363	2.09363	14.0747	14.0747	Macrophages	to Macrophages	-1.32877	-3.54168	TUR	11	Complete response	CR		T_S	CD68+	CD68+	20.6756	15.3276	14.3847	16.2163	1.83158	5.34794	50	10.3378	10.3378	10.3378
2.78022	2.78022	11.6595	11.6595	Macrophages	to Macrophages	-0.954293	-3.73489	TUR	10	Non-PCR	NCR		T_S	CD68+	CD68+	25.2035	21.5926	21.2247	21.9331	0.708453	3.61095	50	12.6018	12.6018	12.6018
1.77847	1.77847	24.3394	24.3394	Macrophages	to Macrophages	-1.531	-2.97261	TUR	12	Non-PCR	NCR		T_S	CD68+	CD68+	13.7994	12.965	12.0972	13.7265	1.62927	0.834423	50	6.89971	6.89971	6.89971
1.27897	1.27897	40.5853	40.5853	Macrophages	to Macrophages	-1.91968	-2.42655	TUR	14	Non-PCR	NCR		T_S	CD68+	CD68+	10.8126	5.89773	4.06951	7.84994	3.78043	4.91492	50	5.40632	5.40632	5.40632
1.94237	1.94237	16.8778	16.8778	Macrophages	to Macrophages	-1.42271	-3.35427	TUR	15	Complete response	CR		T_S	CD68+	CD68+	19.2814	18.2282	17.9017	18.5674	0.665759	1.05322	50	9.64069	9.64069	9.64069
1.69829	1.69829	20.3235	20.3235	Macrophages	to Macrophages	-1.58684	-3.16134	TUR	23	Non-PCR	NCR		T_S	CD68+	CD68+	16.0314	15.4745	14.8066	16.1493	1.34266	0.556845	50	8.01568	8.01568	8.01568
1.68249	1.68249	21.8087	21.8087	Macrophages	to Macrophages	-1.59809	-3.0877	TUR	16	Non-PCR	NCR		T_S	CD68+	CD68+	15.1515	15.0401	14.9371	15.1508	0.213705	0.111379	50	7.57576	7.57576	7.57576
1.8198	1.8198	19.0881	19.0881	Macrophages	to Macrophages	-1.50299	-3.22662	TUR	17	*Complete response	CR		T_S	CD68+	CD68+	15.4313	6.96265	5.49587	8.3537	2.85783	8.46861	50	7.71563	7.71563	7.71563
1.35167	1.35167	31.6172	31.6172	Macrophages	to Macrophages	-1.85602	-2.69558	TUR	19	*Complete response	CR		T_S	CD68+	CD68+	12.1961	8.43964	7.16268	9.74546	2.58278	3.7565	50	6.09807	6.09807	6.09807
2.8891	2.8891	12.4064	12.4064	Macrophages	to Macrophages	-0.900683	-3.67127	TUR	22	*Complete response	CR		T_S	CD68+	CD68+	23.9581	19.4475	18.0138	20.7799	2.7661	4.51063	50	11.9791	11.9791	11.9791
1.52635	1.52635	35.1603	35.1603	Macrophages	to Macrophages	-1.71408	-2.58178	TUR	18	Complete response	CR		T_S	CD68+	CD68+	9.81758	7.83852	7.40368	8.255	0.85132	1.97906	50	4.90879	4.90879	4.90879
1.52926	1.52926	38.6338	38.6338	Macrophages	to Macrophages	-1.71183	-2.48007	TUR	21	Complete response	CR		T_S	CD68+	CD68+	8.56727	5.13436	3.38635	6.92477	3.53842	3.43291	50	4.28363	4.28363	4.28363
1.49832	1.49832	32.1127	32.1127	Macrophages	to Macrophages	-1.73592	-2.67898	TUR	20	Complete response	CR		T_S	CD68+	CD68+	10.8032	6.16113	5.74956	6.71057	0.961006	4.64209	50	5.40161	5.40161	5.40161
1.26659	1.26659	37.2713	37.2713	CD8 T-cell	to CD8 T-cell	-1.93083	-2.51892	TUR	1	Complete response	CR		T_S	CD8+CD3+	CD8+CD3+	12.8519	6.85633	5.75453	8.1409	2.38637	5.99555	50	6.42594	6.42594	6.42594
1.57108	1.57108	23.1372	23.1372	CD8 T-cell	to CD8 T-cell	-1.6799	-3.02579	TUR	4	Non-PCR	NCR		T_S	CD8+CD3+	CD8+CD3+	15.9061	10.6799	9.94606	11.4943	1.54822	5.22623	50	7.95307	7.95307	7.95307
2.45713	2.45713	12.1641	12.1641	CD8 T-cell	to CD8 T-cell	-1.12161	-3.69149	TUR	8	Complete response	CR		T_S	CD8+CD3+	CD8+CD3+	23.4734	22.3538	20.7395	23.9054	3.16588	1.11963	50	11.7367	11.7367	11.7367
1.57325	1.57325	31.1392	31.1392	CD8 T-cell	to CD8 T-cell	-1.67827	-2.71184	TUR	24	Non-PCR	NCR		T_S	CD8+CD3+	CD8+CD3+	14.1547	10.3938	8.62355	11.9979	3.37436	3.76095	50	7.07736	7.07736	7.07736
1.50463	1.50463	18.8685	18.8685	CD8 T-cell	to CD8 T-cell	-1.73097	-3.23865	TUR	2	Non-PCR	NCR		T_S	CD8+CD3+	CD8+CD3+	19.3303	16.749	16.0331	17.5477	1.51464	2.58125	50	9.66513	9.66513	9.66513
1.26099	1.26099	27.8035	27.8035	CD8 T-cell	to CD8 T-cell	-1.9359	-2.83223	TUR	3	Non-PCR	NCR		T_S	CD8+CD3+	CD8+CD3+	16.8835	10.7622	7.93077	13.6346	5.7038	6.1213	50	8.44175	8.44175	8.44175
2.37499	2.37499	12.0248	12.0248	CD8 T-cell	to CD8 T-cell	-1.16644	-3.7033	TUR	5	Non-PCR	NCR		T_S	CD8+CD3+	CD8+CD3+	23.5685	20.1349	19.9279	20.3765	0.448606	3.43359	50	11.7842	11.7842	11.7842
1.62066	1.62066	60.6034	60.6034	CD8 T-cell	to CD8 T-cell	-1.64293	-1.98105	TUR	6	Complete response	CR		T_S	CD8+CD3+	CD8+CD3+	6.54239	4.3676	1.98581	6.69185	4.70604	2.17479	50	3.2712	3.2712	3.2712
1.43108	1.43108	28.846	28.846	CD8 T-cell	to CD8 T-cell	-1.78971	-2.79321	TUR	7	Complete response	CR		T_S	CD8+CD3+	CD8+CD3+	14.4749	11.1993	10.4137	11.9999	1.58627	3.27563	50	7.23745	7.23745	7.23745
1.44631	1.44631	36.4282	36.4282	CD8 T-cell	to CD8 T-cell	-1.77735	-2.54362	TUR	9	Complete response	CR		T_S	CD8+CD3+	CD8+CD3+	10.4307	8.74238	7.39597	10.0155	2.61954	1.68835	50	5.21536	5.21536	5.21536
1.73542	1.73542	17.3837	17.3837	CD8 T-cell	to CD8 T-cell	-1.56073	-3.32369	TUR	11	Complete response	CR		T_S	CD8+CD3+	CD8+CD3+	20.1299	16.5349	15.7679	17.3433	1.57545	3.59503	50	10.065	10.065	10.065
2.40472	2.40472	12.8585	12.8585	CD8 T-cell	to CD8 T-cell	-1.1501	-3.63455	TUR	10	Non-PCR	NCR		T_S	CD8+CD3+	CD8+CD3+	24.1671	22.219	21.9083	22.5373	0.628936	1.94806	50	12.0835	12.0835	12.0835
1.71156	1.71156	22.1872	22.1872	CD8 T-cell	to CD8 T-cell	-1.57746	-3.0697	TUR	12	Non-PCR	NCR		T_S	CD8+CD3+	CD8+CD3+	16.9274	14.6861	13.8541	15.4234	1.56937	2.24132	50	8.46371	8.46371	8.46371
2.02072	2.02072	12.85	12.85	CD8 T-cell	to CD8 T-cell	-1.37339	-3.63523	TUR	14	Non-PCR	NCR		T_S	CD8+CD3+	CD8+CD3+	22.6599	18.5923	17.4142	19.6109	2.19669	4.06757	50	11.3299	11.3299	11.3299
1.24234	1.24234	31.681	31.681	CD8 T-cell	to CD8 T-cell	-1.95293	-2.69343	TUR	15	Complete response	CR		T_S	CD8+CD3+	CD8+CD3+	14.8524	5.86989	5.0363	6.69641	1.66011	8.98254	50	7.42622	7.42622	7.42622
1.53609	1.53609	28.2745	28.2745	CD8 T-cell	to CD8 T-cell	-1.70657	-2.81444	TUR	23	Non-PCR	NCR		T_S	CD8+CD3+	CD8+CD3+	12.1075	8.30408	6.92141	9.49383	2.57242	3.80343	50	6.05376	6.05376	6.05376
1.31774	1.31774	59.6932	59.6932	CD8 T-cell	to CD8 T-cell	-1.88536	-1.99825	TUR	16	Non-PCR	NCR		T_S	CD8+CD3+	CD8+CD3+	2.73833	0.0182555	0	0.912777	0.912777	2.72007	50	1.36916	1.36916	1.36916
1.47643	1.47643	27.3147	27.3147	CD8 T-cell	to CD8 T-cell	-1.75321	-2.85101	TUR	17	*Complete response	CR		T_S	CD8+CD3+	CD8+CD3+	14.062	15.225	14.4511	16.0084	1.55728	-1.16301	50	7.03098	7.03098	7.03098
1.49434	1.49434	22.2999	22.2999	CD8 T-cell	to CD8 T-cell	-1.73905	-3.0644	TUR	19	*Complete response	CR		T_S	CD8+CD3+	CD8+CD3+	16.8831	13.4822	12.5629	14.5883	2.02538	3.40087	50	8.44153	8.44153	8.44153
1.28311	1.28311	49.0732	49.0732	CD8 T-cell	to CD8 T-cell	-1.91597	-2.21799	TUR	22	*Complete response	CR		T_S	CD8+CD3+	CD8+CD3+	13.3153	8.59666	6.45445	11.3016	4.84719	4.71864	50	6.65765	6.65765	6.65765
1.86544	1.86544	18.8935	18.8935	CD8 T-cell	to CD8 T-cell	-1.47263	-3.23727	TUR	18	Complete response	CR		T_S	CD8+CD3+	CD8+CD3+	17.8426	16.7601	16.5627	16.9703	0.407582	1.08248	50	8.9213	8.9213	8.9213
1.28348	1.28348	79.9256	79.9256	CD8 T-cell	to CD8 T-cell	-1.91564	-1.65934	TUR	21	Complete response	CR		T_S	CD8+CD3+	CD8+CD3+	6.18929	3.13275	1.35713	5.81794	4.46081	3.05654	50	3.09464	3.09464	3.09464
2.21754	2.21754	15.6168	15.6168	CD8 T-cell	to CD8 T-cell	-1.25547	-3.43453	TUR	20	Complete response	CR		T_S	CD8+CD3+	CD8+CD3+	21.3719	20.5067	20.3231	20.6924	0.369297	0.865228	50	10.686	10.686	10.686
3.15886	3.15886	12.2283	12.2283	Stroma cell	to Stroma cell	-0.772741	-3.6861	TUR	1	Complete response	CR		T_S	negative	negative	25.9069	25.9069	25.9069	25.9069	0	0	50	12.9534	12.9534	12.9534
4.01335	4.01335	10.4533	10.4533	Stroma cell	to Stroma cell	-0.399906	-3.84656	TUR	4	Non-PCR	NCR		T_S	negative	negative	30.0863	30.0863	30.0863	30.0863	0	0	50	15.0431	15.0431	15.0431
3.7258	3.7258	10.4072	10.4072	Stroma cell	to Stroma cell	-0.521163	-3.85108	TUR	8	Complete response	CR		T_S	negative	negative	29.8327	29.8327	29.8327	29.8327	0	0	50	14.9163	14.9163	14.9163
4.1106	4.1106	9.54384	9.54384	Stroma cell	to Stroma cell	-0.359586	-3.93944	TUR	24	Non-PCR	NCR		T_S	negative	negative	31.8819	31.8819	31.8819	31.8819	0	0	50	15.9409	15.9409	15.9409
3.23028	3.23028	10.5834	10.5834	Stroma cell	to Stroma cell	-0.73989	-3.83392	TUR	2	Non-PCR	NCR		T_S	negative	negative	29.9387	29.9387	29.9387	29.9387	0	0	50	14.9694	14.9694	14.9694
3.56965	3.56965	9.42614	9.42614	Stroma cell	to Stroma cell	-0.588562	-3.95209	TUR	3	Non-PCR	NCR		T_S	negative	negative	31.7296	31.7296	31.7296	31.7296	0	0	50	15.8648	15.8648	15.8648
3.64365	3.64365	10.4765	10.4765	Stroma cell	to Stroma cell	-0.556468	-3.8443	TUR	5	Non-PCR	NCR		T_S	negative	negative	29.902	29.902	29.902	29.902	0	0	50	14.951	14.951	14.951
2.83874	2.83874	11.7992	11.7992	Stroma cell	to Stroma cell	-0.925326	-3.72269	TUR	6	Complete response	CR		T_S	negative	negative	23.8375	23.8375	23.8375	23.8375	0	0	50	11.9187	11.9187	11.9187
3.6465	3.6465	10.5701	10.5701	Stroma cell	to Stroma cell	-0.555237	-3.83521	TUR	7	Complete response	CR		T_S	negative	negative	29.5526	29.5526	29.5526	29.5526	0	0	50	14.7763	14.7763	14.7763
3.42029	3.42029	10.6368	10.6368	Stroma cell	to Stroma cell	-0.654266	-3.82878	TUR	9	Complete response	CR		T_S	negative	negative	29.3889	29.3889	29.3889	29.3889	0	0	50	14.6945	14.6945	14.6945
3.98078	3.98078	9.79588	9.79588	Stroma cell	to Stroma cell	-0.413481	-3.91286	TUR	11	Complete response	CR		T_S	negative	negative	31.3106	31.3106	31.3106	31.3106	0	0	50	15.6553	15.6553	15.6553
3.59393	3.59393	10.1259	10.1259	Stroma cell	to Stroma cell	-0.578001	-3.87905	TUR	10	Non-PCR	NCR		T_S	negative	negative	30.4096	30.4096	30.4096	30.4096	0	0	50	15.2048	15.2048	15.2048
3.33179	3.33179	11.211	11.211	Stroma cell	to Stroma cell	-0.69384	-3.77504	TUR	12	Non-PCR	NCR		T_S	negative	negative	27.2256	27.2256	27.2256	27.2256	0	0	50	13.6128	13.6128	13.6128
3.14421	3.14421	10.6408	10.6408	Stroma cell	to Stroma cell	-0.779533	-3.8284	TUR	14	Non-PCR	NCR		T_S	negative	negative	29.6302	29.6302	29.6302	29.6302	0	0	50	14.8151	14.8151	14.8151
4.05587	4.05587	9.77241	9.77241	Stroma cell	to Stroma cell	-0.382238	-3.91531	TUR	15	Complete response	CR		T_S	negative	negative	31.8376	31.8376	31.8376	31.8376	0	0	50	15.9188	15.9188	15.9188
3.6683	3.6683	10.3357	10.3357	Stroma cell	to Stroma cell	-0.545838	-3.85811	TUR	23	Non-PCR	NCR		T_S	negative	negative	29.9734	29.9734	29.9734	29.9734	0	0	50	14.9867	14.9867	14.9867
3.57505	3.57505	11.103	11.103	Stroma cell	to Stroma cell	-0.58621	-3.78493	TUR	16	Non-PCR	NCR		T_S	negative	negative	28.2222	28.2222	28.2222	28.2222	0	0	50	14.1111	14.1111	14.1111
3.40307	3.40307	10.424	10.424	Stroma cell	to Stroma cell	-0.661928	-3.84943	TUR	17	*Complete response	CR		T_S	negative	negative	29.4747	29.4747	29.4747	29.4747	0	0	50	14.7373	14.7373	14.7373
3.35033	3.35033	11.1543	11.1543	Stroma cell	to Stroma cell	-0.68551	-3.78022	TUR	19	*Complete response	CR		T_S	negative	negative	27.4119	27.4119	27.4119	27.4119	0	0	50	13.7059	13.7059	13.7059
3.82672	3.82672	9.69514	9.69514	Stroma cell	to Stroma cell	-0.478224	-3.9234	TUR	22	*Complete response	CR		T_S	negative	negative	31.6757	31.6757	31.6757	31.6757	0	0	50	15.8378	15.8378	15.8378
3.71429	3.71429	10.441	10.441	Stroma cell	to Stroma cell	-0.526093	-3.84777	TUR	18	Complete response	CR		T_S	negative	negative	28.8011	28.8011	28.8011	28.8011	0	0	50	14.4006	14.4006	14.4006
2.81751	2.81751	11.3976	11.3976	Stroma cell	to Stroma cell	-0.935794	-3.75814	TUR	21	Complete response	CR		T_S	negative	negative	25.243	25.243	25.243	25.243	0	0	50	12.6215	12.6215	12.6215
3.98918	3.98918	9.892	9.892	Stroma cell	to Stroma cell	-0.409976	-3.9029	TUR	20	Complete response	CR		T_S	negative	negative	30.843	30.843	30.843	30.843	0	0	50	15.4215	15.4215	15.4215
2.53613	2.53613	17.6817	17.6817	Stroma cell	to Cancer cell	-1.07944	-3.30608	TUR	1	Complete response	CR		T_S	negative	PanCK+	17.3068	17.3068	17.3068	17.3068	0	0	50	8.65342	8.65342	8.65342
1.88819	1.88819	26.682	26.682	Stroma cell	to Cancer cell	-1.4577	-2.87578	TUR	4	Non-PCR	NCR		T_S	negative	PanCK+	10.6966	10.6966	10.6966	10.6966	0	0	50	5.3483	5.3483	5.3483
1.76449	1.76449	32.0669	32.0669	Stroma cell	to Cancer cell	-1.54059	-2.6805	TUR	8	Complete response	CR		T_S	negative	PanCK+	8.71792	8.71792	8.71792	8.71792	0	0	50	4.35896	4.35896	4.35896
1.38756	1.38756	38.3302	38.3302	Stroma cell	to Cancer cell	-1.82566	-2.48861	TUR	24	Non-PCR	NCR		T_S	negative	PanCK+	7.80273	7.80273	7.80273	7.80273	0	0	50	3.90137	3.90137	3.90137
1.99008	1.99008	21.943	21.943	Stroma cell	to Cancer cell	-1.39251	-3.08128	TUR	2	Non-PCR	NCR		T_S	negative	PanCK+	13.8409	13.8409	13.8409	13.8409	0	0	50	6.92046	6.92046	6.92046
1.3011	1.3011	46.1512	46.1512	Stroma cell	to Cancer cell	-1.89998	-2.28584	TUR	3	Non-PCR	NCR		T_S	negative	PanCK+	8.01775	8.01775	8.01775	8.01775	0	0	50	4.00887	4.00887	4.00887
1.30328	1.30328	53.2762	53.2762	Stroma cell	to Cancer cell	-1.89806	-2.12645	TUR	5	Non-PCR	NCR		T_S	negative	PanCK+	6.36554	6.36554	6.36554	6.36554	0	0	50	3.18277	3.18277	3.18277
2.20666	2.20666	16.3839	16.3839	Stroma cell	to Cancer cell	-1.26179	-3.38499	TUR	6	Complete response	CR		T_S	negative	PanCK+	16.1025	16.1025	16.1025	16.1025	0	0	50	8.05125	8.05125	8.05125
1.82641	1.82641	23.8413	23.8413	Stroma cell	to Cancer cell	-1.49856	-2.99433	TUR	7	Complete response	CR		T_S	negative	PanCK+	12.3037	12.3037	12.3037	12.3037	0	0	50	6.15186	6.15186	6.15186
1.85994	1.85994	23.8366	23.8366	Stroma cell	to Cancer cell	-1.47625	-2.99454	TUR	9	Complete response	CR		T_S	negative	PanCK+	11.2606	11.2606	11.2606	11.2606	0	0	50	5.6303	5.6303	5.6303
1.77946	1.77946	24.5101	24.5101	Stroma cell	to Cancer cell	-1.53033	-2.96526	TUR	11	Complete response	CR		T_S	negative	PanCK+	12.286	12.286	12.286	12.286	0	0	50	6.14301	6.14301	6.14301
1.85763	1.85763	21.5156	21.5156	Stroma cell	to Cancer cell	-1.47778	-3.10184	TUR	10	Non-PCR	NCR		T_S	negative	PanCK+	14.0711	14.0711	14.0711	14.0711	0	0	50	7.03557	7.03557	7.03557
1.92231	1.92231	23.4348	23.4348	Stroma cell	to Cancer cell	-1.43558	-3.01238	TUR	12	Non-PCR	NCR		T_S	negative	PanCK+	12.3596	12.3596	12.3596	12.3596	0	0	50	6.17982	6.17982	6.17982
1.52844	1.52844	36.6415	36.6415	Stroma cell	to Cancer cell	-1.71246	-2.53732	TUR	14	Non-PCR	NCR		T_S	negative	PanCK+	8.04927	8.04927	8.04927	8.04927	0	0	50	4.02464	4.02464	4.02464
1.9085	1.9085	33.0467	33.0467	Stroma cell	to Cancer cell	-1.4445	-2.64831	TUR	15	Complete response	CR		T_S	negative	PanCK+	7.43029	7.43029	7.43029	7.43029	0	0	50	3.71514	3.71514	3.71514
1.33249	1.33249	54.6227	54.6227	Stroma cell	to Cancer cell	-1.87253	-2.09847	TUR	23	Non-PCR	NCR		T_S	negative	PanCK+	5.88223	5.88223	5.88223	5.88223	0	0	50	2.94111	2.94111	2.94111
2.41295	2.41295	16.7586	16.7586	Stroma cell	to Cancer cell	-1.14559	-3.36161	TUR	16	Non-PCR	NCR		T_S	negative	PanCK+	17.7344	17.7344	17.7344	17.7344	0	0	50	8.8672	8.8672	8.8672
1.52329	1.52329	24.4003	24.4003	Stroma cell	to Cancer cell	-1.71645	-2.96998	TUR	17	*Complete response	CR		T_S	negative	PanCK+	13.1232	13.1232	13.1232	13.1232	0	0	50	6.56162	6.56162	6.56162
3.43404	3.43404	12.4663	12.4663	Stroma cell	to Cancer cell	-0.648161	-3.66633	TUR	19	*Complete response	CR		T_S	negative	PanCK+	25.3029	25.3029	25.3029	25.3029	0	0	50	12.6514	12.6514	12.6514
1.62781	1.62781	33.9775	33.9775	Stroma cell	to Cancer cell	-1.63768	-2.61853	TUR	22	*Complete response	CR		T_S	negative	PanCK+	9.54728	9.54728	9.54728	9.54728	0	0	50	4.77364	4.77364	4.77364
1.88817	1.88817	19.1358	19.1358	Stroma cell	to Cancer cell	-1.45772	-3.22402	TUR	18	Complete response	CR		T_S	negative	PanCK+	15.6987	15.6987	15.6987	15.6987	0	0	50	7.84937	7.84937	7.84937
2.78386	2.78386	13.5991	13.5991	Stroma cell	to Cancer cell	-0.952483	-3.57703	TUR	21	Complete response	CR		T_S	negative	PanCK+	22.989	22.989	22.989	22.989	0	0	50	11.4945	11.4945	11.4945
1.78244	1.78244	31.3134	31.3134	Stroma cell	to Cancer cell	-1.52829	-2.70589	TUR	20	Complete response	CR		T_S	negative	PanCK+	8.51526	8.51526	8.51526	8.51526	0	0	50	4.25763	4.25763	4.25763
1.78573	1.78573	38.3742	38.3742	Cancer cell	to Stroma cell	-1.52604	-2.48737	TUR	1	Complete response	CR		T_S	PanCK+	negative	6.36223	6.36223	6.36223	6.36223	0	0	50	3.18111	3.18111	3.18111
2.10174	2.10174	22.7463	22.7463	Cancer cell	to Stroma cell	-1.32388	-3.04365	TUR	4	Non-PCR	NCR		T_S	PanCK+	negative	12.6816	12.6816	12.6816	12.6816	0	0	50	6.34078	6.34078	6.34078
1.57218	1.57218	76.8014	76.8014	Cancer cell	to Stroma cell	-1.67907	-1.70662	TUR	8	Complete response	CR		T_S	PanCK+	negative	2.53528	2.53528	2.53528	2.53528	0	0	50	1.26764	1.26764	1.26764
1.90127	1.90127	28.9368	28.9368	Cancer cell	to Stroma cell	-1.44918	-2.78988	TUR	24	Non-PCR	NCR		T_S	PanCK+	negative	9.55341	9.55341	9.55341	9.55341	0	0	50	4.77671	4.77671	4.77671
2.52794	2.52794	18.2934	18.2934	Cancer cell	to Stroma cell	-1.08377	-3.27079	TUR	2	Non-PCR	NCR		T_S	PanCK+	negative	17.4304	17.4304	17.4304	17.4304	0	0	50	8.7152	8.7152	8.7152
1.96587	1.96587	23.0608	23.0608	Cancer cell	to Stroma cell	-1.40776	-3.02926	TUR	3	Non-PCR	NCR		T_S	PanCK+	negative	13.9811	13.9811	13.9811	13.9811	0	0	50	6.99054	6.99054	6.99054
1.85216	1.85216	26.0805	26.0805	Cancer cell	to Stroma cell	-1.4814	-2.89985	TUR	5	Non-PCR	NCR		T_S	PanCK+	negative	11.5078	11.5078	11.5078	11.5078	0	0	50	5.75388	5.75388	5.75388
1.99361	1.99361	37.8683	37.8683	Cancer cell	to Stroma cell	-1.3903	-2.50174	TUR	6	Complete response	CR		T_S	PanCK+	negative	5.77402	5.77402	5.77402	5.77402	0	0	50	2.88701	2.88701	2.88701
1.81462	1.81462	33.8718	33.8718	Cancer cell	to Stroma cell	-1.50648	-2.62188	TUR	7	Complete response	CR		T_S	PanCK+	negative	7.53824	7.53824	7.53824	7.53824	0	0	50	3.76912	3.76912	3.76912
2.20559	2.20559	22.8856	22.8856	Cancer cell	to Stroma cell	-1.26241	-3.03725	TUR	9	Complete response	CR		T_S	PanCK+	negative	12.3968	12.3968	12.3968	12.3968	0	0	50	6.1984	6.1984	6.1984
1.81148	1.81148	28.9064	28.9064	Cancer cell	to Stroma cell	-1.50859	-2.79099	TUR	11	Complete response	CR		T_S	PanCK+	negative	10.3912	10.3912	10.3912	10.3912	0	0	50	5.19558	5.19558	5.19558
2.16337	2.16337	19.9023	19.9023	Cancer cell	to Stroma cell	-1.28714	-3.18316	TUR	10	Non-PCR	NCR		T_S	PanCK+	negative	15.5077	15.5077	15.5077	15.5077	0	0	50	7.75387	7.75387	7.75387
1.85189	1.85189	31.034	31.034	Cancer cell	to Stroma cell	-1.48158	-2.71545	TUR	12	Non-PCR	NCR		T_S	PanCK+	negative	8.74447	8.74447	8.74447	8.74447	0	0	50	4.37224	4.37224	4.37224
1.45626	1.45626	54.8814	54.8814	Cancer cell	to Stroma cell	-1.76933	-2.09317	TUR	14	Non-PCR	NCR		T_S	PanCK+	negative	4.86692	4.86692	4.86692	4.86692	0	0	50	2.43346	2.43346	2.43346
1.97919	1.97919	24.3511	24.3511	Cancer cell	to Stroma cell	-1.39935	-2.9721	TUR	15	Complete response	CR		T_S	PanCK+	negative	11.5024	11.5024	11.5024	11.5024	0	0	50	5.75122	5.75122	5.75122
1.84944	1.84944	29.8401	29.8401	Cancer cell	to Stroma cell	-1.4832	-2.75722	TUR	23	Non-PCR	NCR		T_S	PanCK+	negative	8.94554	8.94554	8.94554	8.94554	0	0	50	4.47277	4.47277	4.47277
1.93498	1.93498	22.0733	22.0733	Cancer cell	to Stroma cell	-1.42744	-3.07509	TUR	16	Non-PCR	NCR		T_S	PanCK+	negative	13.4156	13.4156	13.4156	13.4156	0	0	50	6.70781	6.70781	6.70781
1.55573	1.55573	48.3674	48.3674	Cancer cell	to Stroma cell	-1.69154	-2.23404	TUR	17	*Complete response	CR		T_S	PanCK+	negative	5.61504	5.61504	5.61504	5.61504	0	0	50	2.80752	2.80752	2.80752
1.97111	1.97111	23.9808	23.9808	Cancer cell	to Stroma cell	-1.40445	-2.9882	TUR	19	*Complete response	CR		T_S	PanCK+	negative	12.5254	12.5254	12.5254	12.5254	0	0	50	6.26271	6.26271	6.26271
1.46171	1.46171	68.6232	68.6232	Cancer cell	to Stroma cell	-1.76496	-1.83835	TUR	22	*Complete response	CR		T_S	PanCK+	negative	3.71238	3.71238	3.71238	3.71238	0	0	50	1.85619	1.85619	1.85619
1.7946	1.7946	25.1293	25.1293	Cancer cell	to Stroma cell	-1.52001	-2.93901	TUR	18	Complete response	CR		T_S	PanCK+	negative	12.1967	12.1967	12.1967	12.1967	0	0	50	6.09834	6.09834	6.09834
1.60111	1.60111	41.2437	41.2437	Cancer cell	to Stroma cell	-1.6574	-2.40902	TUR	21	Complete response	CR		T_S	PanCK+	negative	6.37941	6.37941	6.37941	6.37941	0	0	50	3.18971	3.18971	3.18971
1.60649	1.60649	47.0594	47.0594	Cancer cell	to Stroma cell	-1.65341	-2.26435	TUR	20	Complete response	CR		T_S	PanCK+	negative	5.29926	5.29926	5.29926	5.29926	0	0	50	2.64963	2.64963	2.64963
3.46939	3.46939	12.2387	12.2387	Cancer cell	to Cancer cell	-0.632521	-3.68523	TUR	1	Complete response	CR		T_S	PanCK+	PanCK+	27.4594	27.4594	27.4594	27.4594	0	0	50	13.7297	13.7297	13.7297
4.38116	4.38116	11.0939	11.0939	Cancer cell	to Cancer cell	-0.24881	-3.78577	TUR	4	Non-PCR	NCR		T_S	PanCK+	PanCK+	29.0356	29.0356	29.0356	29.0356	0	0	50	14.5178	14.5178	14.5178
4.31651	4.31651	9.775	9.775	Cancer cell	to Cancer cell	-0.275119	-3.91504	TUR	8	Complete response	CR		T_S	PanCK+	PanCK+	32.0375	32.0375	32.0375	32.0375	0	0	50	16.0188	16.0188	16.0188
4.7549	4.7549	10.6433	10.6433	Cancer cell	to Cancer cell	-0.0981172	-3.82816	TUR	24	Non-PCR	NCR		T_S	PanCK+	PanCK+	30.3949	30.3949	30.3949	30.3949	0	0	50	15.1975	15.1975	15.1975
4.21574	4.21574	9.77734	9.77734	Cancer cell	to Cancer cell	-0.316316	-3.91479	TUR	2	Non-PCR	NCR		T_S	PanCK+	PanCK+	31.6912	31.6912	31.6912	31.6912	0	0	50	15.8456	15.8456	15.8456
3.94585	3.94585	9.40448	9.40448	Cancer cell	to Cancer cell	-0.42808	-3.95443	TUR	3	Non-PCR	NCR		T_S	PanCK+	PanCK+	32.5509	32.5509	32.5509	32.5509	0	0	50	16.2755	16.2755	16.2755
4.03495	4.03495	10.2891	10.2891	Cancer cell	to Cancer cell	-0.390923	-3.86273	TUR	5	Non-PCR	NCR		T_S	PanCK+	PanCK+	30.6465	30.6465	30.6465	30.6465	0	0	50	15.3233	15.3233	15.3233
4.28245	4.28245	11.5137	11.5137	Cancer cell	to Cancer cell	-0.289014	-3.74777	TUR	6	Complete response	CR		T_S	PanCK+	PanCK+	28.4296	28.4296	28.4296	28.4296	0	0	50	14.2148	14.2148	14.2148
4.67117	4.67117	10.6158	10.6158	Cancer cell	to Cancer cell	-0.131722	-3.8308	TUR	7	Complete response	CR		T_S	PanCK+	PanCK+	30.531	30.531	30.531	30.531	0	0	50	15.2655	15.2655	15.2655
3.86056	3.86056	11.1635	11.1635	Cancer cell	to Cancer cell	-0.463922	-3.77938	TUR	9	Complete response	CR		T_S	PanCK+	PanCK+	28.4655	28.4655	28.4655	28.4655	0	0	50	14.2328	14.2328	14.2328
4.48105	4.48105	11.0787	11.0787	Cancer cell	to Cancer cell	-0.208329	-3.78718	TUR	11	Complete response	CR		T_S	PanCK+	PanCK+	29.1139	29.1139	29.1139	29.1139	0	0	50	14.5569	14.5569	14.5569
4.00103	4.00103	10.2766	10.2766	Cancer cell	to Cancer cell	-0.405038	-3.86397	TUR	10	Non-PCR	NCR		T_S	PanCK+	PanCK+	30.4087	30.4087	30.4087	30.4087	0	0	50	15.2044	15.2044	15.2044
3.80278	3.80278	12.0064	12.0064	Cancer cell	to Cancer cell	-0.488368	-3.70486	TUR	12	Non-PCR	NCR		T_S	PanCK+	PanCK+	26.9649	26.9649	26.9649	26.9649	0	0	50	13.4825	13.4825	13.4825
4.16757	4.16757	9.83891	9.83891	Cancer cell	to Cancer cell	-0.336101	-3.90839	TUR	14	Non-PCR	NCR		T_S	PanCK+	PanCK+	32.1792	32.1792	32.1792	32.1792	0	0	50	16.0896	16.0896	16.0896
3.74694	3.74694	11.0532	11.0532	Cancer cell	to Cancer cell	-0.51213	-3.78953	TUR	15	Complete response	CR		T_S	PanCK+	PanCK+	28.3938	28.3938	28.3938	28.3938	0	0	50	14.1969	14.1969	14.1969
3.97642	3.97642	11.2563	11.2563	Cancer cell	to Cancer cell	-0.4153	-3.77091	TUR	23	Non-PCR	NCR		T_S	PanCK+	PanCK+	28.9037	28.9037	28.9037	28.9037	0	0	50	14.4519	14.4519	14.4519
4.27574	4.27574	11.3175	11.3175	Cancer cell	to Cancer cell	-0.291756	-3.76536	TUR	16	Non-PCR	NCR		T_S	PanCK+	PanCK+	28.7974	28.7974	28.7974	28.7974	0	0	50	14.3987	14.3987	14.3987
4.75811	4.75811	10.2037	10.2037	Cancer cell	to Cancer cell	-0.096831	-3.87124	TUR	17	*Complete response	CR		T_S	PanCK+	PanCK+	31.6765	31.6765	31.6765	31.6765	0	0	50	15.8382	15.8382	15.8382
4.6873	4.6873	10.2827	10.2827	Cancer cell	to Cancer cell	-0.125243	-3.86337	TUR	19	*Complete response	CR		T_S	PanCK+	PanCK+	31.2541	31.2541	31.2541	31.2541	0	0	50	15.627	15.627	15.627
4.5199	4.5199	9.98243	9.98243	Cancer cell	to Cancer cell	-0.192632	-3.89361	TUR	22	*Complete response	CR		T_S	PanCK+	PanCK+	31.5278	31.5278	31.5278	31.5278	0	0	50	15.7639	15.7639	15.7639
4.58478	4.58478	10.6796	10.6796	Cancer cell	to Cancer cell	-0.166471	-3.82468	TUR	18	Complete response	CR		T_S	PanCK+	PanCK+	29.898	29.898	29.898	29.898	0	0	50	14.949	14.949	14.949
3.9842	3.9842	11.1056	11.1056	Cancer cell	to Cancer cell	-0.412053	-3.78469	TUR	21	Complete response	CR		T_S	PanCK+	PanCK+	28.431	28.431	28.431	28.431	0	0	50	14.2155	14.2155	14.2155
3.90166	3.90166	10.4845	10.4845	Cancer cell	to Cancer cell	-0.446613	-3.84352	TUR	20	Complete response	CR		T_S	PanCK+	PanCK+	30.5392	30.5392	30.5392	30.5392	0	0	50	15.2696	15.2696	15.2696
2.16283	2.16283	224.446	224.446	Macrophages	to B-cell	-1.28746	-0.20515	TUR	1	Complete response	CR		T_S	CD68+	CD20+	0.119905	0.177917	0.0884155	0.318252	0.229837	-0.0580117	50	0.0599526	0.0599526	0.0599526
1.65727	1.65727	31.4304	31.4304	Macrophages	to B-cell	-1.61622	-2.70191	TUR	4	Non-PCR	NCR		T_S	CD68+	CD20+	9.64504	18.7813	18.3034	19.2575	0.954156	-9.13628	50	4.82252	4.82252	4.82252
0.795963	0.795963	399.146	399.146	Macrophages	to B-cell	-2.44784	1.37566	TUR	8	Complete response	CR		T_S	CD68+	CD20+	3.6346	9.86551	4.96326	15.2119	10.2487	-6.23091	50	1.8173	1.8173	1.8173
1.21214	1.21214	64.2105	64.2105	Macrophages	to B-cell	-1.98098	-1.91499	TUR	24	Non-PCR	NCR		T_S	CD68+	CD20+	6.69193	12.255	10.9721	13.355	2.38288	-5.56306	50	3.34596	3.34596	3.34596
1.09973	1.09973	132.782	132.782	Macrophages	to B-cell	-2.09101	-1.01725	TUR	2	Non-PCR	NCR		T_S	CD68+	CD20+	3.23532	13.5663	10.9041	15.7606	4.85653	-10.331	50	1.61766	1.61766	1.61766
1.56519	1.56519	24.0477	24.0477	Macrophages	to B-cell	-1.68436	-2.98528	TUR	3	Non-PCR	NCR		T_S	CD68+	CD20+	14.5308	29.7236	26.1955	33.7959	7.60046	-15.1928	50	7.26541	7.26541	7.26541
1.18811	1.18811	118.882	118.882	Macrophages	to B-cell	-2.00374	-1.16498	TUR	5	Non-PCR	NCR		T_S	CD68+	CD20+	2.72607	7.15638	6.75887	7.54176	0.782885	-4.43031	50	1.36304	1.36304	1.36304
1.37022	1.37022	172.157	172.157	Macrophages	to B-cell	-1.84024	-0.644126	TUR	6	Complete response	CR		T_S	CD68+	CD20+	0.427439	0.316781	0.102823	0.651195	0.548372	0.110659	50	0.21372	0.21372	0.21372
1.23196	1.23196	59.6067	59.6067	Macrophages	to B-cell	-1.9625	-1.9999	TUR	7	Complete response	CR		T_S	CD68+	CD20+	6.35801	11.9919	11.5128	12.4285	0.9157	-5.63384	50	3.17901	3.17901	3.17901
1.04742	1.04742	105.109	105.109	Macrophages	to B-cell	-2.14561	-1.32361	TUR	9	Complete response	CR		T_S	CD68+	CD20+	4.9958	10.7106	9.91231	11.7219	1.80957	-5.71484	50	2.4979	2.4979	2.4979
1.33958	1.33958	111.278	111.278	Macrophages	to B-cell	-1.86641	-1.25083	TUR	11	Complete response	CR		T_S	CD68+	CD20+	2.40946	4.46359	3.95989	5.04323	1.08334	-2.05412	50	1.20473	1.20473	1.20473
1.23031	1.23031	85.7159	85.7159	Macrophages	to B-cell	-1.96403	-1.57551	TUR	10	Non-PCR	NCR		T_S	CD68+	CD20+	4.17908	9.18929	8.90533	9.45819	0.552862	-5.01021	50	2.08954	2.08954	2.08954
1.45601	1.45601	67.6114	67.6114	Macrophages	to B-cell	-1.76953	-1.85555	TUR	12	Non-PCR	NCR		T_S	CD68+	CD20+	3.38494	4.22227	3.72437	4.71349	0.989126	-0.837329	50	1.69247	1.69247	1.69247
1.2987	1.2987	43.0961	43.0961	Macrophages	to B-cell	-1.90211	-2.36104	TUR	14	Non-PCR	NCR		T_S	CD68+	CD20+	8.75819	18.4056	16.6838	20.8874	4.20357	-9.64744	50	4.37909	4.37909	4.37909
1.54434	1.54434	159.895	159.895	Macrophages	to B-cell	-1.70024	-0.754737	TUR	15	Complete response	CR		T_S	CD68+	CD20+	0.649918	1.20094	1.05344	1.35048	0.297034	-0.551019	50	0.324959	0.324959	0.324959
1.11987	1.11987	108.183	108.183	Macrophages	to B-cell	-2.07061	-1.28698	TUR	23	Non-PCR	NCR		T_S	CD68+	CD20+	3.43655	9.79372	9.23645	10.4983	1.26182	-6.35717	50	1.71827	1.71827	1.71827
2.3659	2.3659	228.456	228.456	Macrophages	to B-cell	-1.17147	-0.172781	TUR	16	Non-PCR	NCR		T_S	CD68+	CD20+	0.00504717	0.0492979	0.0222008	0.0928043	0.0706035	-0.0442507	50	0.00252359	0.00252359	0.00252359
1.76409	1.76409	181.43	181.43	Macrophages	to B-cell	-1.54087	-0.562971	TUR	17	*Complete response	CR		T_S	CD68+	CD20+	0.870039	8.17803	6.94476	9.29823	2.35347	-7.30799	50	0.43502	0.43502	0.43502
1.77801	1.77801	216.483	216.483	Macrophages	to B-cell	-1.53132	-0.269759	TUR	19	*Complete response	CR		T_S	CD68+	CD20+	0.141306	0.113617	0.0123905	0.269595	0.257204	0.0276892	50	0.0706529	0.0706529	0.0706529
1.73824	1.73824	135.441	135.441	Macrophages	to B-cell	-1.55877	-0.990152	TUR	22	*Complete response	CR		T_S	CD68+	CD20+	0.865635	1.4732	0.950604	2.13472	1.18412	-0.607568	50	0.432817	0.432817	0.432817
1.36123	1.36123	156.973	156.973	Macrophages	to B-cell	-1.84787	-0.781731	TUR	18	Complete response	CR		T_S	CD68+	CD20+	1.23838	1.62146	1.48475	1.75325	0.268496	-0.383078	50	0.619189	0.619189	0.619189
2.87697	2.87697	233.324	233.324	Macrophages	to B-cell	-0.906598	-0.133606	TUR	21	Complete response	CR		T_S	CD68+	CD20+	0.0130428	0.0556026	0	0.294796	0.294796	-0.0425598	50	0.00652138	0.00652138	0.00652138
1.24119	1.24119	97.1646	97.1646	Macrophages	to B-cell	-1.95399	-1.42212	TUR	20	Complete response	CR		T_S	CD68+	CD20+	3.05695	3.61799	3.32147	3.85215	0.530679	-0.561037	50	1.52848	1.52848	1.52848
2.20478	2.20478	20.9118	20.9118	Macrophages	to Stroma cell	-1.26288	-3.13157	TUR	1	Complete response	CR		T_S	CD68+	negative	13.734	16.8261	16.2228	17.4948	1.27193	-3.09217	50	6.86698	6.86698	6.86698
2.40656	2.40656	15.2696	15.2696	Macrophages	to Stroma cell	-1.14909	-3.45773	TUR	4	Non-PCR	NCR		T_S	CD68+	negative	19.5508	23.4927	23.2166	23.8386	0.621937	-3.94183	50	9.77542	9.77542	9.77542
1.16352	1.16352	47.4785	47.4785	Macrophages	to Stroma cell	-2.02744	-2.25456	TUR	8	Complete response	CR		T_S	CD68+	negative	12.8805	16.0358	11.4283	21.5616	10.1334	-3.15526	50	6.44027	6.44027	6.44027
3.36886	3.36886	10.7331	10.7331	Macrophages	to Stroma cell	-0.677201	-3.81957	TUR	24	Non-PCR	NCR		T_S	CD68+	negative	25.952	26.4401	25.4728	27.4124	1.93966	-0.488071	50	12.976	12.976	12.976
2.85257	2.85257	12.2973	12.2973	Macrophages	to Stroma cell	-0.918532	-3.68033	TUR	2	Non-PCR	NCR		T_S	CD68+	negative	26.4381	24.0641	22.1185	26.2595	4.14097	2.37402	50	13.2191	13.2191	13.2191
2.25516	2.25516	15.2415	15.2415	Macrophages	to Stroma cell	-1.23381	-3.45963	TUR	3	Non-PCR	NCR		T_S	CD68+	negative	19.9345	22.4257	18.5196	26.0073	7.48764	-2.4912	50	9.96724	9.96724	9.96724
2.90463	2.90463	11.9265	11.9265	Macrophages	to Stroma cell	-0.893137	-3.7117	TUR	5	Non-PCR	NCR		T_S	CD68+	negative	25.2168	25.0419	24.6251	25.4413	0.816229	0.174925	50	12.6084	12.6084	12.6084
1.86611	1.86611	34.7713	34.7713	Macrophages	to Stroma cell	-1.47218	-2.59374	TUR	6	Complete response	CR		T_S	CD68+	negative	7.58349	9.28156	8.2077	10.3054	2.09771	-1.69807	50	3.79174	3.79174	3.79174
2.23078	2.23078	15.1588	15.1588	Macrophages	to Stroma cell	-1.24782	-3.46524	TUR	7	Complete response	CR		T_S	CD68+	negative	19.0558	19.43	19.0801	19.761	0.680901	-0.374168	50	9.52791	9.52791	9.52791
2.71555	2.71555	13.0633	13.0633	Macrophages	to Stroma cell	-0.986747	-3.61833	TUR	9	Complete response	CR		T_S	CD68+	negative	23.8538	24.9531	24.3145	25.5893	1.27479	-1.09935	50	11.9269	11.9269	11.9269
2.50098	2.50098	13.6413	13.6413	Macrophages	to Stroma cell	-1.09809	-3.57385	TUR	11	Complete response	CR		T_S	CD68+	negative	22.0331	24.2161	23.5902	24.6913	1.10106	-2.183	50	11.0165	11.0165	11.0165
2.098	2.098	17.2769	17.2769	Macrophages	to Stroma cell	-1.32613	-3.33007	TUR	10	Non-PCR	NCR		T_S	CD68+	negative	18.3402	18.5473	18.3228	18.8012	0.478364	-0.207153	50	9.17009	9.17009	9.17009
1.9876	1.9876	17.4776	17.4776	Macrophages	to Stroma cell	-1.39406	-3.31811	TUR	12	Non-PCR	NCR		T_S	CD68+	negative	17.3746	19.226	18.6762	19.7056	1.02932	-1.85142	50	8.68731	8.68731	8.68731
2.9043	2.9043	11.7643	11.7643	Macrophages	to Stroma cell	-0.893295	-3.72573	TUR	14	Non-PCR	NCR		T_S	CD68+	negative	26.656	25.0178	23.42	26.5273	3.10733	1.63826	50	13.328	13.328	13.328
2.57506	2.57506	12.247	12.247	Macrophages	to Stroma cell	-1.05897	-3.68453	TUR	15	Complete response	CR		T_S	CD68+	negative	22.3448	23.91	23.7234	24.085	0.361583	-1.56524	50	11.1724	11.1724	11.1724
3.07555	3.07555	11.5579	11.5579	Macrophages	to Stroma cell	-0.811576	-3.74385	TUR	23	Non-PCR	NCR		T_S	CD68+	negative	25.4059	27.3171	26.9287	27.7759	0.847213	-1.91117	50	12.703	12.703	12.703
2.48674	2.48674	15.8815	15.8815	Macrophages	to Stroma cell	-1.10569	-3.41717	TUR	16	Non-PCR	NCR		T_S	CD68+	negative	18.8544	18.9055	18.8572	18.9563	0.0990527	-0.0510866	50	9.42719	9.42719	9.42719
1.61214	1.61214	57.9523	57.9523	Macrophages	to Stroma cell	-1.64922	-2.0318	TUR	17	*Complete response	CR		T_S	CD68+	negative	4.87796	16.8299	15.7112	17.9284	2.21716	-11.9519	50	2.43898	2.43898	2.43898
2.3879	2.3879	13.7917	13.7917	Macrophages	to Stroma cell	-1.15933	-3.56257	TUR	19	*Complete response	CR		T_S	CD68+	negative	21.3086	23.6289	22.5543	24.9114	2.35713	-2.32034	50	10.6543	10.6543	10.6543
1.80269	1.80269	82.5978	82.5978	Macrophages	to Stroma cell	-1.51452	-1.62007	TUR	22	*Complete response	CR		T_S	CD68+	negative	1.71595	9.16128	8.31277	10.058	1.74524	-7.44533	50	0.857974	0.857974	0.857974
2.18761	2.18761	15.1536	15.1536	Macrophages	to Stroma cell	-1.2729	-3.4656	TUR	18	Complete response	CR		T_S	CD68+	negative	19.5468	21.5849	21.2972	21.887	0.589782	-2.03804	50	9.77341	9.77341	9.77341
1.48902	1.48902	32.1728	32.1728	Macrophages	to Stroma cell	-1.74324	-2.67698	TUR	21	Complete response	CR		T_S	CD68+	negative	10.6758	10.4805	9.05379	12.2112	3.15743	0.195306	50	5.33789	5.33789	5.33789
1.66369	1.66369	20.5454	20.5454	Macrophages	to Stroma cell	-1.61158	-3.15001	TUR	20	Complete response	CR		T_S	CD68+	negative	15.8119	17.3494	16.9911	17.7665	0.775379	-1.53746	50	7.90597	7.90597	7.90597
1.45781	1.45781	71.7268	71.7268	Stroma cell	to Macrophages	-1.76808	-1.7869	TUR	1	Complete response	CR		T_S	negative	CD68+	2.89047	4.03358	3.81128	4.20714	0.395861	-1.14311	50	1.44524	1.44524	1.44524
1.84936	1.84936	32.3749	32.3749	Stroma cell	to Macrophages	-1.48326	-2.67028	TUR	4	Non-PCR	NCR		T_S	negative	CD68+	7.92158	10.8776	10.6807	11.1082	0.427424	-2.956	50	3.96079	3.96079	3.96079
1.67382	1.67382	104.928	104.928	Stroma cell	to Macrophages	-1.60429	-1.32579	TUR	8	Complete response	CR		T_S	negative	CD68+	1.08295	1.72314	1.07852	2.35184	1.27332	-0.640184	50	0.541477	0.541477	0.541477
1.71878	1.71878	35.4112	35.4112	Stroma cell	to Macrophages	-1.57238	-2.57412	TUR	24	Non-PCR	NCR		T_S	negative	CD68+	7.6253	7.8821	7.4462	8.32375	0.877544	-0.256799	50	3.81265	3.81265	3.81265
1.88951	1.88951	201.228	201.228	Stroma cell	to Macrophages	-1.45684	-0.39524	TUR	2	Non-PCR	NCR		T_S	negative	CD68+	0.198002	0.194033	0.171357	0.215049	0.0436921	0.00396855	50	0.099001	0.099001	0.099001
1.64051	1.64051	203.786	203.786	Stroma cell	to Macrophages	-1.62839	-0.374015	TUR	3	Non-PCR	NCR		T_S	negative	CD68+	0.656546	0.927556	0.717809	1.19282	0.475015	-0.27101	50	0.328273	0.328273	0.328273
1.51398	1.51398	95.4187	95.4187	Stroma cell	to Macrophages	-1.72368	-1.44458	TUR	5	Non-PCR	NCR		T_S	negative	CD68+	1.80549	2.03299	1.99755	2.07493	0.0773787	-0.227496	50	0.902746	0.902746	0.902746
1.42124	1.42124	59.0879	59.0879	Stroma cell	to Macrophages	-1.79776	-2.00982	TUR	6	Complete response	CR		T_S	negative	CD68+	4.29206	6.27403	5.47709	7.1273	1.65021	-1.98197	50	2.14603	2.14603	2.14603
1.78525	1.78525	31.384	31.384	Stroma cell	to Macrophages	-1.52637	-2.70349	TUR	7	Complete response	CR		T_S	negative	CD68+	9.1033	10.008	9.73184	10.2668	0.534935	-0.904685	50	4.55165	4.55165	4.55165
1.65829	1.65829	45.7353	45.7353	Stroma cell	to Macrophages	-1.61548	-2.29581	TUR	9	Complete response	CR		T_S	negative	CD68+	5.45296	6.05653	5.82232	6.26241	0.440083	-0.603573	50	2.72648	2.72648	2.72648
1.60638	1.60638	40.3409	40.3409	Stroma cell	to Macrophages	-1.65349	-2.43312	TUR	11	Complete response	CR		T_S	negative	CD68+	6.43796	8.43913	8.20643	8.76842	0.56199	-2.00117	50	3.21898	3.21898	3.21898
1.40611	1.40611	35.5634	35.5634	Stroma cell	to Macrophages	-1.81023	-2.56951	TUR	10	Non-PCR	NCR		T_S	negative	CD68+	8.74345	10.6283	10.4509	10.8245	0.373585	-1.88482	50	4.37172	4.37172	4.37172
1.9607	1.9607	28.348	28.348	Stroma cell	to Macrophages	-1.41104	-2.81168	TUR	12	Non-PCR	NCR		T_S	negative	CD68+	9.80471	10.9231	10.5141	11.3249	0.810764	-1.11842	50	4.90236	4.90236	4.90236
1.60652	1.60652	68.4446	68.4446	Stroma cell	to Macrophages	-1.65339	-1.84137	TUR	14	Non-PCR	NCR		T_S	negative	CD68+	2.72425	2.68174	2.45872	2.95778	0.499061	0.0425083	50	1.36212	1.36212	1.36212
1.97448	1.97448	26.9698	26.9698	Stroma cell	to Macrophages	-1.40232	-2.86444	TUR	15	Complete response	CR		T_S	negative	CD68+	10.4696	11.1436	11.0249	11.2525	0.22769	-0.674014	50	5.2348	5.2348	5.2348
1.71598	1.71598	35.0285	35.0285	Stroma cell	to Macrophages	-1.57434	-2.58581	TUR	23	Non-PCR	NCR		T_S	negative	CD68+	7.4253	8.31731	8.12837	8.5108	0.382429	-0.892006	50	3.71265	3.71265	3.71265
1.69107	1.69107	52.5329	52.5329	Stroma cell	to Macrophages	-1.59197	-2.14216	TUR	16	Non-PCR	NCR		T_S	negative	CD68+	3.61814	3.64033	3.62904	3.65411	0.0250697	-0.0221847	50	1.80907	1.80907	1.80907
1.69014	1.69014	141.424	141.424	Stroma cell	to Macrophages	-1.59263	-0.93038	TUR	17	*Complete response	CR		T_S	negative	CD68+	0.57766	2.64657	2.39786	2.87039	0.472529	-2.06891	50	0.28883	0.28883	0.28883
1.563	1.563	62.7327	62.7327	Stroma cell	to Macrophages	-1.68602	-1.94166	TUR	19	*Complete response	CR		T_S	negative	CD68+	3.60786	4.24913	3.98739	4.47743	0.49004	-0.641264	50	1.80393	1.80393	1.80393
1.88864	1.88864	91.2207	91.2207	Stroma cell	to Macrophages	-1.45741	-1.49989	TUR	22	*Complete response	CR		T_S	negative	CD68+	1.54863	9.2274	8.21114	10.1483	1.93713	-7.67876	50	0.774317	0.774317	0.774317
1.78816	1.78816	48.9595	48.9595	Stroma cell	to Macrophages	-1.52439	-2.22056	TUR	18	Complete response	CR		T_S	negative	CD68+	4.06756	4.88111	4.78533	4.98714	0.201807	-0.813551	50	2.03378	2.03378	2.03378
1.68357	1.68357	48.8	48.8	Stroma cell	to Macrophages	-1.59731	-2.22418	TUR	21	Complete response	CR		T_S	negative	CD68+	4.28837	4.42348	3.63589	5.09572	1.45983	-0.135111	50	2.14419	2.14419	2.14419
1.55332	1.55332	64.505	64.505	Stroma cell	to Macrophages	-1.69338	-1.90974	TUR	20	Complete response	CR		T_S	negative	CD68+	3.04231	3.95525	3.84363	4.05275	0.20912	-0.912943	50	1.52116	1.52116	1.52116
2.77735	2.77735	15.3295	15.3295	T-helper	to Cancer cell	-0.955724	-3.45369	TUR	1	Complete response	CR		T_S	CD3+	PanCK+	19.9266	20.6876	20.2699	21.1473	0.877431	-0.760957	50	9.9633	9.9633	9.9633
1.81752	1.81752	25.8283	25.8283	T-helper	to Cancer cell	-1.50452	-2.9101	TUR	4	Non-PCR	NCR		T_S	CD3+	PanCK+	11.5631	13.2424	12.7266	13.6813	0.954726	-1.67921	50	5.78157	5.78157	5.78157
1.49288	1.49288	24.6662	24.6662	T-helper	to Cancer cell	-1.7402	-2.95858	TUR	8	Complete response	CR		T_S	CD3+	PanCK+	14.2963	16.2696	14.4686	18.3142	3.84557	-1.97329	50	7.14816	7.14816	7.14816
1.62165	1.62165	19.5936	19.5936	T-helper	to Cancer cell	-1.64221	-3.19943	TUR	24	Non-PCR	NCR		T_S	CD3+	PanCK+	13.3349	9.50196	8.96038	10.0593	1.09895	3.83299	50	6.66747	6.66747	6.66747
1.90927	1.90927	25.216	25.216	T-helper	to Cancer cell	-1.444	-2.93538	TUR	2	Non-PCR	NCR		T_S	CD3+	PanCK+	11.9611	11.6917	11.4088	12.0085	0.599644	0.269384	50	5.98056	5.98056	5.98056
1.87207	1.87207	21.1618	21.1618	T-helper	to Cancer cell	-1.46826	-3.11916	TUR	3	Non-PCR	NCR		T_S	CD3+	PanCK+	15.1869	11.0764	9.9036	12.2574	2.35382	4.11046	50	7.59343	7.59343	7.59343
1.35495	1.35495	77.1806	77.1806	T-helper	to Cancer cell	-1.85323	-1.7008	TUR	5	Non-PCR	NCR		T_S	CD3+	PanCK+	3.20739	4.51939	4.41332	4.60869	0.195371	-1.31199	50	1.6037	1.6037	1.6037
2.9373	2.9373	12.3275	12.3275	T-helper	to Cancer cell	-0.877336	-3.67781	TUR	6	Complete response	CR		T_S	CD3+	PanCK+	20.8672	25.2741	23.9813	26.537	2.55575	-4.4069	50	10.4336	10.4336	10.4336
1.87182	1.87182	19.0454	19.0454	T-helper	to Cancer cell	-1.46843	-3.22895	TUR	7	Complete response	CR		T_S	CD3+	PanCK+	15.5612	15.9606	15.5027	16.413	0.910374	-0.399368	50	7.78061	7.78061	7.78061
1.66544	1.66544	26.225	26.225	T-helper	to Cancer cell	-1.61032	-2.89402	TUR	9	Complete response	CR		T_S	CD3+	PanCK+	10.8138	11.3628	10.8885	11.8372	0.948643	-0.548996	50	5.4069	5.4069	5.4069
1.90388	1.90388	18.1353	18.1353	T-helper	to Cancer cell	-1.44749	-3.2798	TUR	11	Complete response	CR		T_S	CD3+	PanCK+	16.8073	18.4173	17.7849	19.2007	1.41572	-1.60997	50	8.40364	8.40364	8.40364
2.63546	2.63546	12.7802	12.7802	T-helper	to Cancer cell	-1.02762	-3.64082	TUR	10	Non-PCR	NCR		T_S	CD3+	PanCK+	21.4092	19.8419	19.4235	20.2424	0.818924	1.56722	50	10.7046	10.7046	10.7046
1.8635	1.8635	21.2052	21.2052	T-helper	to Cancer cell	-1.4739	-3.11703	TUR	12	Non-PCR	NCR		T_S	CD3+	PanCK+	14.4117	16.4958	15.9612	17.1123	1.15111	-2.0841	50	7.20587	7.20587	7.20587
1.40715	1.40715	63.3659	63.3659	T-helper	to Cancer cell	-1.80936	-1.93017	TUR	14	Non-PCR	NCR		T_S	CD3+	PanCK+	4.55586	4.60315	4.23577	5.01154	0.775769	-0.0472995	50	2.27793	2.27793	2.27793
1.67517	1.67517	31.3881	31.3881	T-helper	to Cancer cell	-1.60333	-2.70335	TUR	15	Complete response	CR		T_S	CD3+	PanCK+	9.57173	13.0737	12.5229	13.6764	1.15351	-3.50194	50	4.78586	4.78586	4.78586
1.40981	1.40981	95.9913	95.9913	T-helper	to Cancer cell	-1.80717	-1.43718	TUR	23	Non-PCR	NCR		T_S	CD3+	PanCK+	2.58686	4.7654	4.31062	5.19067	0.880046	-2.17854	50	1.29343	1.29343	1.29343
1.75101	1.75101	32.8391	32.8391	T-helper	to Cancer cell	-1.5499	-2.65505	TUR	16	Non-PCR	NCR		T_S	CD3+	PanCK+	15.5926	18.5454	13.5527	24.5294	10.9767	-2.95286	50	7.79628	7.79628	7.79628
1.27549	1.27549	59.9832	59.9832	T-helper	to Cancer cell	-1.9228	-1.99275	TUR	17	*Complete response	CR		T_S	CD3+	PanCK+	6.5194	16.6622	15.7073	17.5348	1.82749	-10.1428	50	3.2597	3.2597	3.2597
3.62869	3.62869	12.0934	12.0934	T-helper	to Cancer cell	-0.562934	-3.69746	TUR	19	*Complete response	CR		T_S	CD3+	PanCK+	26.2408	26.4687	25.8672	27.044	1.17677	-0.227863	50	13.1204	13.1204	13.1204
2.99421	2.99421	11.8487	11.8487	T-helper	to Cancer cell	-0.850054	-3.71841	TUR	22	*Complete response	CR		T_S	CD3+	PanCK+	23.381	25.2497	24.4946	25.94	1.44535	-1.86867	50	11.6905	11.6905	11.6905
2.4423	2.4423	13.3584	13.3584	T-helper	to Cancer cell	-1.12963	-3.59538	TUR	18	Complete response	CR		T_S	CD3+	PanCK+	19.4621	20.4751	20.1263	20.7723	0.645941	-1.01305	50	9.73103	9.73103	9.73103
2.00676	2.00676	15.1396	15.1396	T-helper	to Cancer cell	-1.38207	-3.46655	TUR	21	Complete response	CR		T_S	CD3+	PanCK+	19.3643	24.0824	22.3962	25.8344	3.43821	-4.71812	50	9.68216	9.68216	9.68216
2.15994	2.15994	15.983	15.983	T-helper	to Cancer cell	-1.28917	-3.4106	TUR	20	Complete response	CR		T_S	CD3+	PanCK+	17.4474	19.5543	19.302	19.7617	0.459661	-2.10689	50	8.7237	8.7237	8.7237
1.58703	1.58703	87.5873	87.5873	Cancer cell	to T-helper	-1.66791	-1.54939	TUR	1	Complete response	CR		T_S	PanCK+	CD3+	1.68749	1.83234	1.76594	1.89666	0.13072	-0.144849	50	0.843744	0.843744	0.843744
1.96695	1.96695	45.3661	45.3661	Cancer cell	to T-helper	-1.40708	-2.30473	TUR	4	Non-PCR	NCR		T_S	PanCK+	CD3+	3.94059	5.25077	5.03839	5.48981	0.451426	-1.31018	50	1.97029	1.97029	1.97029
1.75213	1.75213	55.202	55.202	Cancer cell	to T-helper	-1.54912	-2.08662	TUR	8	Complete response	CR		T_S	PanCK+	CD3+	3.61302	4.99716	4.43818	5.56686	1.12868	-1.38414	50	1.80651	1.80651	1.80651
2.11377	2.11377	30.4689	30.4689	Cancer cell	to T-helper	-1.31664	-2.73503	TUR	24	Non-PCR	NCR		T_S	PanCK+	CD3+	8.38448	6.05198	5.544	6.58936	1.04536	2.3325	50	4.19224	4.19224	4.19224
1.75018	1.75018	53.2202	53.2202	Cancer cell	to T-helper	-1.55048	-2.12763	TUR	2	Non-PCR	NCR		T_S	PanCK+	CD3+	2.98363	3.12367	2.98402	3.21786	0.233834	-0.140042	50	1.49181	1.49181	1.49181
2.06331	2.06331	34.6751	34.6751	Cancer cell	to T-helper	-1.34718	-2.59671	TUR	3	Non-PCR	NCR		T_S	PanCK+	CD3+	6.9663	5.68091	4.86171	6.45099	1.58928	1.28539	50	3.48315	3.48315	3.48315
1.88809	1.88809	71.0624	71.0624	Cancer cell	to T-helper	-1.45777	-1.79775	TUR	5	Non-PCR	NCR		T_S	PanCK+	CD3+	1.52979	2.77592	2.69125	2.84322	0.151974	-1.24613	50	0.764896	0.764896	0.764896
1.82492	1.82492	51.5494	51.5494	Cancer cell	to T-helper	-1.49955	-2.16326	TUR	6	Complete response	CR		T_S	PanCK+	CD3+	3.67821	4.55257	4.26591	4.86923	0.603312	-0.874363	50	1.8391	1.8391	1.8391
1.95569	1.95569	44.3706	44.3706	Cancer cell	to T-helper	-1.41422	-2.3291	TUR	7	Complete response	CR		T_S	PanCK+	CD3+	4.31331	4.97844	4.83532	5.13193	0.29661	-0.665124	50	2.15666	2.15666	2.15666
1.7652	1.7652	52.5984	52.5984	Cancer cell	to T-helper	-1.5401	-2.14077	TUR	9	Complete response	CR		T_S	PanCK+	CD3+	3.43206	3.92792	3.75894	4.12018	0.361235	-0.495857	50	1.71603	1.71603	1.71603
1.92244	1.92244	58.7773	58.7773	Cancer cell	to T-helper	-1.4355	-2.01579	TUR	11	Complete response	CR		T_S	PanCK+	CD3+	2.83177	3.35742	3.16181	3.56809	0.406277	-0.525644	50	1.41589	1.41589	1.41589
1.75338	1.75338	35.991	35.991	Cancer cell	to T-helper	-1.54826	-2.55663	TUR	10	Non-PCR	NCR		T_S	PanCK+	CD3+	7.14575	6.95874	6.79882	7.16524	0.366421	0.187012	50	3.57288	3.57288	3.57288
1.85241	1.85241	39.8626	39.8626	Cancer cell	to T-helper	-1.48123	-2.44609	TUR	12	Non-PCR	NCR		T_S	PanCK+	CD3+	5.71828	7.00363	6.77136	7.24973	0.478374	-1.28536	50	2.85914	2.85914	2.85914
1.76692	1.76692	74.1527	74.1527	Cancer cell	to T-helper	-1.53893	-1.74795	TUR	14	Non-PCR	NCR		T_S	PanCK+	CD3+	1.72093	1.84737	1.70214	1.97936	0.277222	-0.126448	50	0.860463	0.860463	0.860463
1.86516	1.86516	72.9437	72.9437	Cancer cell	to T-helper	-1.47281	-1.76723	TUR	15	Complete response	CR		T_S	PanCK+	CD3+	1.58658	2.41099	2.29617	2.55149	0.255326	-0.824414	50	0.793289	0.793289	0.793289
1.91234	1.91234	104.799	104.799	Cancer cell	to T-helper	-1.44201	-1.32735	TUR	23	Non-PCR	NCR		T_S	PanCK+	CD3+	0.721979	1.38739	1.26226	1.53038	0.268126	-0.665415	50	0.36099	0.36099	0.36099
2.45635	2.45635	233.82	233.82	Cancer cell	to T-helper	-1.12203	-0.129619	TUR	16	Non-PCR	NCR		T_S	PanCK+	CD3+	0.0148397	0.0171091	0.0108662	0.0245235	0.0136573	-0.00226946	50	0.00741983	0.00741983	0.00741983
1.75001	1.75001	125.637	125.637	Cancer cell	to T-helper	-1.55059	-1.09183	TUR	17	*Complete response	CR		T_S	PanCK+	CD3+	0.595182	1.9582	1.84191	2.07563	0.23372	-1.36302	50	0.297591	0.297591	0.297591
1.72922	1.72922	60.6436	60.6436	Cancer cell	to T-helper	-1.56506	-1.9803	TUR	19	*Complete response	CR		T_S	PanCK+	CD3+	2.73625	2.82349	2.72318	2.92646	0.203279	-0.0872394	50	1.36812	1.36812	1.36812
2.01013	2.01013	24.5103	24.5103	Cancer cell	to T-helper	-1.37998	-2.96525	TUR	22	*Complete response	CR		T_S	PanCK+	CD3+	12.0687	14.4991	13.9169	14.9379	1.02102	-2.43038	50	6.03433	6.03433	6.03433
1.75574	1.75574	66.205	66.205	Cancer cell	to T-helper	-1.54663	-1.87982	TUR	18	Complete response	CR		T_S	PanCK+	CD3+	2.32167	2.44816	2.40098	2.49708	0.0961014	-0.126486	50	1.16084	1.16084	1.16084
1.69326	1.69326	78.9545	78.9545	Cancer cell	to T-helper	-1.59041	-1.67387	TUR	21	Complete response	CR		T_S	PanCK+	CD3+	1.68494	2.17738	2.00264	2.37371	0.371074	-0.492435	50	0.842471	0.842471	0.842471
1.46906	1.46906	56.5654	56.5654	Cancer cell	to T-helper	-1.75908	-2.05915	TUR	20	Complete response	CR		T_S	PanCK+	CD3+	3.94462	4.67501	4.5995	4.74078	0.141277	-0.730392	50	1.97231	1.97231	1.97231
2.23481	2.23481	18.5531	18.5531	B-cell	to Cancer cell	-1.2455	-3.25616	TUR	1	Complete response	CR		T_S	CD20+	PanCK+	16.0259	20.8289	14.233	26.3607	12.1277	-4.80301	50	8.01294	8.01294	8.01294
1.69647	1.69647	31.8818	31.8818	B-cell	to Cancer cell	-1.58813	-2.68669	TUR	4	Non-PCR	NCR		T_S	CD20+	PanCK+	9.20171	13.257	12.9892	13.5483	0.559114	-4.05531	50	4.60086	4.60086	4.60086
2.55977	2.55977	38.899	38.899	B-cell	to Cancer cell	-1.06698	-2.47265	TUR	8	Complete response	CR		T_S	CD20+	PanCK+	3.61164	16.3579	13.0453	19.2877	6.24239	-12.7463	50	1.80582	1.80582	1.80582
1.13114	1.13114	144.099	144.099	B-cell	to Cancer cell	-2.05932	-0.90415	TUR	24	Non-PCR	NCR		T_S	CD20+	PanCK+	2.85459	9.50188	8.33868	10.4569	2.1182	-6.64729	50	1.4273	1.4273	1.4273
1.80716	1.80716	36.4195	36.4195	B-cell	to Cancer cell	-1.51151	-2.54388	TUR	2	Non-PCR	NCR		T_S	CD20+	PanCK+	7.19924	11.6784	11.1472	12.3405	1.19339	-4.47913	50	3.59962	3.59962	3.59962
1.48473	1.48473	40.7244	40.7244	B-cell	to Cancer cell	-1.74663	-2.42282	TUR	3	Non-PCR	NCR		T_S	CD20+	PanCK+	7.77266	11.0968	10.6949	11.5833	0.8884	-3.3241	50	3.88633	3.88633	3.88633
1.52083	1.52083	128.785	128.785	B-cell	to Cancer cell	-1.71835	-1.05864	TUR	5	Non-PCR	NCR		T_S	CD20+	PanCK+	0.906718	4.51184	4.26104	4.85457	0.593526	-3.60512	50	0.453359	0.453359	0.453359
6.42335	6.42335	14.1758	14.1758	B-cell	to Cancer cell	0.585515	-3.53431	TUR	6	Complete response	CR		T_S	CD20+	PanCK+	23.1027	25.2059	17.0589	32.048	14.9891	-2.10321	50	11.5513	11.5513	11.5513
1.42756	1.42756	51.7021	51.7021	B-cell	to Cancer cell	-1.79259	-2.15996	TUR	7	Complete response	CR		T_S	CD20+	PanCK+	5.32791	15.9042	15.4108	16.443	1.03221	-10.5763	50	2.66396	2.66396	2.66396
1.39498	1.39498	161.997	161.997	B-cell	to Cancer cell	-1.81947	-0.735481	TUR	9	Complete response	CR		T_S	CD20+	PanCK+	1.41793	11.411	10.5028	12.1851	1.68228	-9.99308	50	0.708967	0.708967	0.708967
1.91788	1.91788	20.2792	20.2792	B-cell	to Cancer cell	-1.43844	-3.16361	TUR	11	Complete response	CR		T_S	CD20+	PanCK+	15.2084	18.4874	17.0406	19.7614	2.72088	-3.27901	50	7.60418	7.60418	7.60418
1.30936	1.30936	66.4422	66.4422	B-cell	to Cancer cell	-1.89271	-1.87569	TUR	10	Non-PCR	NCR		T_S	CD20+	PanCK+	5.82477	19.8623	19.2453	20.416	1.17073	-14.0375	50	2.91238	2.91238	2.91238
1.8951	1.8951	23.5371	23.5371	B-cell	to Cancer cell	-1.45319	-3.00781	TUR	12	Non-PCR	NCR		T_S	CD20+	PanCK+	12.8349	16.4815	15.113	17.8121	2.69908	-3.64661	50	6.41744	6.41744	6.41744
1.67618	1.67618	89.1607	89.1607	B-cell	to Cancer cell	-1.60261	-1.52776	TUR	14	Non-PCR	NCR		T_S	CD20+	PanCK+	1.78	4.60194	4.09313	5.12912	1.03599	-2.82194	50	0.890001	0.890001	0.890001
1.7852	1.7852	28.5862	28.5862	B-cell	to Cancer cell	-1.52641	-2.80281	TUR	15	Complete response	CR		T_S	CD20+	PanCK+	10.2087	13.0315	11.4624	14.5301	3.06765	-2.82274	50	5.10436	5.10436	5.10436
1.41056	1.41056	104.86	104.86	B-cell	to Cancer cell	-1.80654	-1.32661	TUR	23	Non-PCR	NCR		T_S	CD20+	PanCK+	2.25656	4.79751	4.31807	5.46151	1.14344	-2.54095	50	1.12828	1.12828	1.12828
1.47223	1.47223	39.4711	39.4711	B-cell	to Cancer cell	-1.75655	-2.45681	TUR	16	Non-PCR	NCR		T_S	CD20+	PanCK+	16.1953	18.3259	11.7435	25.3514	13.608	-2.13058	50	8.09767	8.09767	8.09767
1.67595	1.67595	108.644	108.644	B-cell	to Cancer cell	-1.60277	-1.28154	TUR	17	*Complete response	CR		T_S	CD20+	PanCK+	2.74839	16.6684	15.6085	17.704	2.09546	-13.92	50	1.3742	1.3742	1.3742
2.93165	2.93165	12.4347	12.4347	B-cell	to Cancer cell	-0.880064	-3.66894	TUR	19	*Complete response	CR		T_S	CD20+	PanCK+	26.2929	26.8251	18.8234	32.2097	13.3864	-0.532232	50	13.1464	13.1464	13.1464
2.41406	2.41406	13.7323	13.7323	B-cell	to Cancer cell	-1.14499	-3.56701	TUR	22	*Complete response	CR		T_S	CD20+	PanCK+	20.2438	25.1035	20.1149	29.7819	9.66692	-4.85972	50	10.1219	10.1219	10.1219
1.39274	1.39274	50.9096	50.9096	B-cell	to Cancer cell	-1.82133	-2.17717	TUR	18	Complete response	CR		T_S	CD20+	PanCK+	6.29942	20.4604	19.768	21.2352	1.46721	-14.161	50	3.14971	3.14971	3.14971
1.83185	1.83185	21.0036	21.0036	B-cell	to Cancer cell	-1.49492	-3.127	TUR	21	Complete response	CR		T_S	CD20+	PanCK+	19.4261	24.1596	9.6151	34.7157	25.1006	-4.73343	50	9.71307	9.71307	9.71307
1.86561	1.86561	25.9942	25.9942	B-cell	to Cancer cell	-1.47251	-2.90335	TUR	20	Complete response	CR		T_S	CD20+	PanCK+	10.2573	19.5458	19.0093	20.0837	1.07444	-9.28858	50	5.12863	5.12863	5.12863
2.97078	2.97078	14.5033	14.5033	CD8 T-cell	to Cancer cell	-0.861252	-3.5108	TUR	1	Complete response	CR		T_S	CD8+CD3+	PanCK+	21.0006	20.6531	19.9114	21.3689	1.45745	0.347575	50	10.5003	10.5003	10.5003
1.94619	1.94619	18.8246	18.8246	CD8 T-cell	to Cancer cell	-1.42027	-3.24107	TUR	4	Non-PCR	NCR		T_S	CD8+CD3+	PanCK+	16.3065	13.2441	12.7728	13.7585	0.985684	3.06238	50	8.15323	8.15323	8.15323
2.18081	2.18081	13.2752	13.2752	CD8 T-cell	to Cancer cell	-1.27689	-3.6018	TUR	8	Complete response	CR		T_S	CD8+CD3+	PanCK+	19.725	16.2188	15.2905	17.2069	1.91632	3.50623	50	9.86251	9.86251	9.86251
1.10198	1.10198	52.9173	52.9173	CD8 T-cell	to Cancer cell	-2.08872	-2.13401	TUR	24	Non-PCR	NCR		T_S	CD8+CD3+	PanCK+	7.76716	9.53875	8.63201	11.114	2.48196	-1.77159	50	3.88358	3.88358	3.88358
1.82837	1.82837	22.9075	22.9075	CD8 T-cell	to Cancer cell	-1.49724	-3.03625	TUR	2	Non-PCR	NCR		T_S	CD8+CD3+	PanCK+	14.0232	11.7076	11.2479	12.189	0.941109	2.3156	50	7.0116	7.0116	7.0116
2.04311	2.04311	14.5467	14.5467	CD8 T-cell	to Cancer cell	-1.35957	-3.50772	TUR	3	Non-PCR	NCR		T_S	CD8+CD3+	PanCK+	21.1101	11.1113	9.23579	13.4223	4.18655	9.99878	50	10.555	10.555	10.555
1.22429	1.22429	65.1109	65.1109	CD8 T-cell	to Cancer cell	-1.96963	-1.899	TUR	5	Non-PCR	NCR		T_S	CD8+CD3+	PanCK+	5.75705	4.52296	4.43026	4.62882	0.198564	1.23409	50	2.87853	2.87853	2.87853
3.95855	3.95855	11.6025	11.6025	CD8 T-cell	to Cancer cell	-0.422768	-3.73991	TUR	6	Complete response	CR		T_S	CD8+CD3+	PanCK+	25.7394	25.3787	23.3105	26.9036	3.59311	0.360685	50	12.8697	12.8697	12.8697
3.47464	3.47464	11.1103	11.1103	CD8 T-cell	to Cancer cell	-0.630205	-3.78427	TUR	7	Complete response	CR		T_S	CD8+CD3+	PanCK+	24.3057	15.946	15.4038	16.5087	1.1049	8.35971	50	12.1528	12.1528	12.1528
1.90665	1.90665	20.2201	20.2201	CD8 T-cell	to Cancer cell	-1.4457	-3.16665	TUR	9	Complete response	CR		T_S	CD8+CD3+	PanCK+	14.1173	11.3821	10.4422	12.329	1.88673	2.73521	50	7.05866	7.05866	7.05866
2.23765	2.23765	16.267	16.267	CD8 T-cell	to Cancer cell	-1.24386	-3.39239	TUR	11	Complete response	CR		T_S	CD8+CD3+	PanCK+	18.3353	18.4608	17.9815	18.9518	0.970246	-0.125484	50	9.16767	9.16767	9.16767
2.76018	2.76018	12.7083	12.7083	CD8 T-cell	to Cancer cell	-0.9643	-3.64661	TUR	10	Non-PCR	NCR		T_S	CD8+CD3+	PanCK+	22.0979	19.8398	19.6138	20.0519	0.438073	2.2581	50	11.049	11.049	11.049
2.11152	2.11152	17.4873	17.4873	CD8 T-cell	to Cancer cell	-1.31799	-3.31753	TUR	12	Non-PCR	NCR		T_S	CD8+CD3+	PanCK+	17.2021	16.4901	16.0072	16.9669	0.9597	0.711979	50	8.60105	8.60105	8.60105
1.25543	1.25543	61.7718	61.7718	CD8 T-cell	to Cancer cell	-1.94095	-1.95929	TUR	14	Non-PCR	NCR		T_S	CD8+CD3+	PanCK+	6.20259	4.60382	4.157	5.03251	0.875512	1.59877	50	3.1013	3.1013	3.1013
1.56265	1.56265	30.2484	30.2484	CD8 T-cell	to Cancer cell	-1.68628	-2.74276	TUR	15	Complete response	CR		T_S	CD8+CD3+	PanCK+	10.1641	13.0861	12.421	13.6942	1.27328	-2.92193	50	5.08207	5.08207	5.08207
1.35703	1.35703	74.5796	74.5796	CD8 T-cell	to Cancer cell	-1.85145	-1.74121	TUR	23	Non-PCR	NCR		T_S	CD8+CD3+	PanCK+	3.86496	4.77773	4.17331	5.6073	1.43398	-0.912767	50	1.93248	1.93248	1.93248
1.85509	1.85509	25.4486	25.4486	CD8 T-cell	to Cancer cell	-1.47946	-2.92571	TUR	16	Non-PCR	NCR		T_S	CD8+CD3+	PanCK+	16.7626	18.4242	10.4758	26.2449	15.7691	-1.66169	50	8.38128	8.38128	8.38128
3.5789	3.5789	10.169	10.169	CD8 T-cell	to Cancer cell	-0.584534	-3.87472	TUR	17	*Complete response	CR		T_S	CD8+CD3+	PanCK+	24.1894	16.6768	16.2394	17.2165	0.977138	7.51259	50	12.0947	12.0947	12.0947
3.40496	3.40496	11.8833	11.8833	CD8 T-cell	to Cancer cell	-0.661085	-3.71542	TUR	19	*Complete response	CR		T_S	CD8+CD3+	PanCK+	26.5584	26.4358	25.9647	26.9468	0.982096	0.122564	50	13.2792	13.2792	13.2792
3.36094	3.36094	11.4597	11.4597	CD8 T-cell	to Cancer cell	-0.680751	-3.75258	TUR	22	*Complete response	CR		T_S	CD8+CD3+	PanCK+	28.046	25.2233	23.5432	26.9196	3.37639	2.82263	50	14.023	14.023	14.023
2.73257	2.73257	12.7453	12.7453	CD8 T-cell	to Cancer cell	-0.978158	-3.64362	TUR	18	Complete response	CR		T_S	CD8+CD3+	PanCK+	21.2372	20.4718	20.3588	20.6085	0.249649	0.765394	50	10.6186	10.6186	10.6186
3.15187	3.15187	11.6018	11.6018	CD8 T-cell	to Cancer cell	-0.775982	-3.73997	TUR	21	Complete response	CR		T_S	CD8+CD3+	PanCK+	23.0977	24.17	21.9127	26.4688	4.55616	-1.07234	50	11.5488	11.5488	11.5488
3.16716	3.16716	12.4803	12.4803	CD8 T-cell	to Cancer cell	-0.768904	-3.66518	TUR	20	Complete response	CR		T_S	CD8+CD3+	PanCK+	21.2626	19.5491	19.4285	19.6612	0.232761	1.71344	50	10.6313	10.6313	10.6313
3.00366	3.00366	248.037	248.037	Cancer cell	to B-cell	-0.845557	-0.0157058	TUR	1	Complete response	CR		T_S	PanCK+	CD20+	0.0184513	0.0256353	0.0173025	0.0333529	0.0160504	-0.00718392	50	0.00922567	0.00922567	0.00922567
1.81489	1.81489	43.4946	43.4946	Cancer cell	to B-cell	-1.50629	-2.35096	TUR	4	Non-PCR	NCR		T_S	PanCK+	CD20+	4.64845	8.17311	7.93705	8.43013	0.493079	-3.52465	50	2.32423	2.32423	2.32423
2.33088	2.33088	201.762	201.762	Cancer cell	to B-cell	-1.19096	-0.390805	TUR	8	Complete response	CR		T_S	PanCK+	CD20+	0.0791768	2.2416	1.68672	2.77191	1.0852	-2.16242	50	0.0395884	0.0395884	0.0395884
1.82201	1.82201	91.6848	91.6848	Cancer cell	to B-cell	-1.5015	-1.49368	TUR	24	Non-PCR	NCR		T_S	PanCK+	CD20+	1.0422	3.27117	2.96691	3.63069	0.663775	-2.22897	50	0.5211	0.5211	0.5211
1.52137	1.52137	163.382	163.382	Cancer cell	to B-cell	-1.71793	-0.72286	TUR	2	Non-PCR	NCR		T_S	PanCK+	CD20+	0.44842	1.49498	1.38957	1.57785	0.188274	-1.04656	50	0.22421	0.22421	0.22421
1.46021	1.46021	57.3936	57.3936	Cancer cell	to B-cell	-1.76616	-2.04275	TUR	3	Non-PCR	NCR		T_S	PanCK+	CD20+	4.79788	11.5109	10.8271	12.216	1.38898	-6.71304	50	2.39894	2.39894	2.39894
2.11521	2.11521	183.125	183.125	Cancer cell	to B-cell	-1.31578	-0.548342	TUR	5	Non-PCR	NCR		T_S	PanCK+	CD20+	0.0886715	0.71436	0.666599	0.764061	0.0974621	-0.625689	50	0.0443358	0.0443358	0.0443358
1.92073	1.92073	191.608	191.608	Cancer cell	to B-cell	-1.4366	-0.475919	TUR	6	Complete response	CR		T_S	PanCK+	CD20+	0.114088	0.164904	0.0999043	0.223612	0.123708	-0.0508157	50	0.0570439	0.0570439	0.0570439
1.7423	1.7423	127.188	127.188	Cancer cell	to B-cell	-1.55594	-1.0754	TUR	7	Complete response	CR		T_S	PanCK+	CD20+	0.578758	3.45723	3.30227	3.58821	0.285948	-2.87848	50	0.289379	0.289379	0.289379
1.9203	1.9203	195.455	195.455	Cancer cell	to B-cell	-1.43687	-0.443485	TUR	9	Complete response	CR		T_S	PanCK+	CD20+	0.210727	1.80105	1.66726	1.95991	0.292649	-1.59032	50	0.105363	0.105363	0.105363
1.84238	1.84238	155.055	155.055	Cancer cell	to B-cell	-1.4879	-0.799605	TUR	11	Complete response	CR		T_S	PanCK+	CD20+	0.555558	1.179	1.03175	1.31099	0.279245	-0.623446	50	0.277779	0.277779	0.277779
1.54313	1.54313	140.036	140.036	Cancer cell	to B-cell	-1.70117	-0.944101	TUR	10	Non-PCR	NCR		T_S	PanCK+	CD20+	0.884452	4.96612	4.77434	5.14901	0.374674	-4.08166	50	0.442226	0.442226	0.442226
1.61125	1.61125	101.86	101.86	Cancer cell	to B-cell	-1.64988	-1.3632	TUR	12	Non-PCR	NCR		T_S	PanCK+	CD20+	1.20463	1.74131	1.59376	1.88124	0.287483	-0.536683	50	0.602313	0.602313	0.602313
1.93057	1.93057	197.467	197.467	Cancer cell	to B-cell	-1.43027	-0.426618	TUR	14	Non-PCR	NCR		T_S	PanCK+	CD20+	0.144611	1.0844	0.890474	1.23854	0.348066	-0.939791	50	0.0723053	0.0723053	0.0723053
1.77414	1.77414	165.94	165.94	Cancer cell	to B-cell	-1.53397	-0.699695	TUR	15	Complete response	CR		T_S	PanCK+	CD20+	0.229032	0.39442	0.342652	0.473695	0.131044	-0.165388	50	0.114516	0.114516	0.114516
2.21219	2.21219	204.73	204.73	Cancer cell	to B-cell	-1.25858	-0.366196	TUR	23	Non-PCR	NCR		T_S	PanCK+	CD20+	0.137464	0.856827	0.725618	1.00393	0.278311	-0.719364	50	0.0687319	0.0687319	0.0687319
3.1009	3.1009	250.858	250.858	Cancer cell	to B-cell	-0.799697	0.00686516	TUR	16	Non-PCR	NCR		T_S	PanCK+	CD20+	0.00337756	0.00515874	0.00323515	0.00812261	0.00488746	-0.00178118	50	0.00168878	0.00168878	0.00168878
1.95137	1.95137	180.381	180.381	Cancer cell	to B-cell	-1.41697	-0.572056	TUR	17	*Complete response	CR		T_S	PanCK+	CD20+	0.232094	1.44498	1.34559	1.55117	0.205583	-1.21289	50	0.116047	0.116047	0.116047
2.69995	2.69995	237.691	237.691	Cancer cell	to B-cell	-0.994649	-0.0985525	TUR	19	*Complete response	CR		T_S	PanCK+	CD20+	0.0195722	0.021979	0.0126861	0.0318946	0.0192085	-0.00240684	50	0.00978609	0.00978609	0.00978609
1.83873	1.83873	133.901	133.901	Cancer cell	to B-cell	-1.49032	-1.00581	TUR	22	*Complete response	CR		T_S	PanCK+	CD20+	0.511756	0.816873	0.643918	1.01476	0.370842	-0.305118	50	0.255878	0.255878	0.255878
2.1185	2.1185	199.568	199.568	Cancer cell	to B-cell	-1.31381	-0.409068	TUR	18	Complete response	CR		T_S	PanCK+	CD20+	0.124049	0.563578	0.53469	0.589996	0.0553052	-0.439528	50	0.0620247	0.0620247	0.0620247
2.66655	2.66655	232.09	232.09	Cancer cell	to B-cell	-1.01166	-0.143526	TUR	21	Complete response	CR		T_S	PanCK+	CD20+	0.0159044	0.0280186	0.00516122	0.0532617	0.0481004	-0.0121142	50	0.00795221	0.00795221	0.00795221
1.5609	1.5609	152.936	152.936	Cancer cell	to B-cell	-1.68761	-0.819485	TUR	20	Complete response	CR		T_S	PanCK+	CD20+	0.413835	1.27693	1.23572	1.31931	0.0835924	-0.863099	50	0.206917	0.206917	0.206917
1.64931	1.64931	120.822	120.822	Cancer cell	to CD8 T-cell	-1.62198	-1.14369	TUR	1	Complete response	CR		T_S	PanCK+	CD8+CD3+	0.992105	1.07775	1.0191	1.12787	0.108766	-0.0856461	50	0.496053	0.496053	0.496053
1.88874	1.88874	46.3815	46.3815	Cancer cell	to CD8 T-cell	-1.45734	-2.28036	TUR	4	Non-PCR	NCR		T_S	PanCK+	CD8+CD3+	4.92327	3.93954	3.76852	4.14005	0.371528	0.983734	50	2.46164	2.46164	2.46164
1.83322	1.83322	32.016	32.016	Cancer cell	to CD8 T-cell	-1.494	-2.6822	TUR	8	Complete response	CR		T_S	PanCK+	CD8+CD3+	8.72029	7.47299	6.91229	8.10921	1.19693	1.2473	50	4.36015	4.36015	4.36015
1.98833	1.98833	68.9351	68.9351	Cancer cell	to CD8 T-cell	-1.39361	-1.83309	TUR	24	Non-PCR	NCR		T_S	PanCK+	CD8+CD3+	2.10255	2.69956	2.37057	3.07174	0.701169	-0.597011	50	1.05128	1.05128	1.05128
1.72413	1.72413	60.0455	60.0455	Cancer cell	to CD8 T-cell	-1.56862	-1.99157	TUR	2	Non-PCR	NCR		T_S	PanCK+	CD8+CD3+	2.58417	2.05953	1.97439	2.20102	0.226631	0.524646	50	1.29209	1.29209	1.29209
1.79329	1.79329	42.066	42.066	Cancer cell	to CD8 T-cell	-1.5209	-2.38748	TUR	3	Non-PCR	NCR		T_S	PanCK+	CD8+CD3+	5.25839	2.34197	1.90162	2.80132	0.899695	2.91643	50	2.6292	2.6292	2.6292
1.78841	1.78841	53.2524	53.2524	Cancer cell	to CD8 T-cell	-1.52422	-2.12695	TUR	5	Non-PCR	NCR		T_S	PanCK+	CD8+CD3+	4.15015	3.21319	3.14589	3.27745	0.131554	0.936958	50	2.07507	2.07507	2.07507
1.72419	1.72419	81.6077	81.6077	Cancer cell	to CD8 T-cell	-1.56858	-1.6345	TUR	6	Complete response	CR		T_S	PanCK+	CD8+CD3+	2.42197	2.4379	2.21369	2.70176	0.48807	-0.0159313	50	1.21099	1.21099	1.21099
1.90354	1.90354	42.0654	42.0654	Cancer cell	to CD8 T-cell	-1.44771	-2.3875	TUR	7	Complete response	CR		T_S	PanCK+	CD8+CD3+	5.19241	3.16968	3.0275	3.30943	0.281929	2.02273	50	2.59621	2.59621	2.59621
1.77217	1.77217	75.1526	75.1526	Cancer cell	to CD8 T-cell	-1.53532	-1.73221	TUR	9	Complete response	CR		T_S	PanCK+	CD8+CD3+	1.70076	1.36576	1.21802	1.52102	0.303006	0.334997	50	0.85038	0.85038	0.85038
1.88822	1.88822	43.1942	43.1942	Cancer cell	to CD8 T-cell	-1.45768	-2.35855	TUR	11	Complete response	CR		T_S	PanCK+	CD8+CD3+	5.26394	5.42533	5.23634	5.59368	0.357341	-0.161393	50	2.63197	2.63197	2.63197
2.06813	2.06813	19.9378	19.9378	Cancer cell	to CD8 T-cell	-1.34424	-3.1813	TUR	10	Non-PCR	NCR		T_S	PanCK+	CD8+CD3+	15.0336	14.3929	14.1704	14.5575	0.387144	0.64072	50	7.51679	7.51679	7.51679
1.94435	1.94435	37.1153	37.1153	Cancer cell	to CD8 T-cell	-1.42144	-2.52345	TUR	12	Non-PCR	NCR		T_S	PanCK+	CD8+CD3+	7.40947	7.20483	6.96318	7.45069	0.487508	0.204636	50	3.70473	3.70473	3.70473
1.86596	1.86596	71.5165	71.5165	Cancer cell	to CD8 T-cell	-1.47228	-1.79032	TUR	14	Non-PCR	NCR		T_S	PanCK+	CD8+CD3+	1.72655	1.10203	0.946104	1.23415	0.28805	0.624522	50	0.863275	0.863275	0.863275
1.67372	1.67372	93.1527	93.1527	Cancer cell	to CD8 T-cell	-1.60436	-1.4742	TUR	15	Complete response	CR		T_S	PanCK+	CD8+CD3+	1.57571	2.15414	2.02169	2.28859	0.266896	-0.578436	50	0.787854	0.787854	0.787854
1.9438	1.9438	125.103	125.103	Cancer cell	to CD8 T-cell	-1.4218	-1.09751	TUR	23	Non-PCR	NCR		T_S	PanCK+	CD8+CD3+	0.502521	0.694318	0.58623	0.800924	0.214693	-0.191797	50	0.25126	0.25126	0.25126
2.1524	2.1524	240.274	240.274	Cancer cell	to CD8 T-cell	-1.29362	-0.0778478	TUR	16	Non-PCR	NCR		T_S	PanCK+	CD8+CD3+	0.00655978	0.00782494	0.00407726	0.0128521	0.00877488	-0.00126516	50	0.00327989	0.00327989	0.00327989
1.89781	1.89781	40.0927	40.0927	Cancer cell	to CD8 T-cell	-1.45143	-2.43983	TUR	17	*Complete response	CR		T_S	PanCK+	CD8+CD3+	5.68862	3.89457	3.77968	4.03301	0.253332	1.79405	50	2.84431	2.84431	2.84431
1.70442	1.70442	57.6955	57.6955	Cancer cell	to CD8 T-cell	-1.5825	-2.03682	TUR	19	*Complete response	CR		T_S	PanCK+	CD8+CD3+	3.30189	3.48833	3.37543	3.60151	0.226083	-0.186446	50	1.65094	1.65094	1.65094
1.87532	1.87532	66.0275	66.0275	Cancer cell	to CD8 T-cell	-1.46613	-1.88291	TUR	22	*Complete response	CR		T_S	PanCK+	CD8+CD3+	5.18025	4.91929	4.46814	5.35163	0.883486	0.260962	50	2.59013	2.59013	2.59013
1.83911	1.83911	33.481	33.481	Cancer cell	to CD8 T-cell	-1.49007	-2.63432	TUR	18	Complete response	CR		T_S	PanCK+	CD8+CD3+	7.90265	7.84654	7.78952	7.91233	0.12281	0.0561144	50	3.95133	3.95133	3.95133
1.78044	1.78044	89.5444	89.5444	Cancer cell	to CD8 T-cell	-1.52966	-1.52253	TUR	21	Complete response	CR		T_S	PanCK+	CD8+CD3+	1.51495	1.58497	1.43932	1.76333	0.324014	-0.0700201	50	0.757474	0.757474	0.757474
1.65567	1.65567	29.8739	29.8739	Cancer cell	to CD8 T-cell	-1.61738	-2.75602	TUR	20	Complete response	CR		T_S	PanCK+	CD8+CD3+	10.0691	9.46652	9.40441	9.53483	0.130416	0.602605	50	5.03456	5.03456	5.03456
1.56099	1.56099	20.1238	20.1238	B-cell	to T-helper	-1.68755	-3.17162	TUR	1	Complete response	CR		T_S	CD20+	CD3+	17.4175	11.0483	5.62887	17.7113	12.0824	6.36911	50	8.70873	8.70873	8.70873
1.76732	1.76732	25.8945	25.8945	B-cell	to T-helper	-1.53865	-2.9074	TUR	4	Non-PCR	NCR		T_S	CD20+	CD3+	12.0733	13.4711	13.0132	13.9332	0.920024	-1.39781	50	6.03665	6.03665	6.03665
1.85991	1.85991	25.9024	25.9024	B-cell	to T-helper	-1.47627	-2.90708	TUR	8	Complete response	CR		T_S	CD20+	CD3+	12.3162	17.5648	14.387	20.5975	6.21048	-5.24855	50	6.15812	6.15812	6.15812
2.01389	2.01389	20.1659	20.1659	B-cell	to T-helper	-1.37764	-3.16945	TUR	24	Non-PCR	NCR		T_S	CD20+	CD3+	15.8117	18.4687	17.1568	19.7027	2.54588	-2.65699	50	7.90587	7.90587	7.90587
1.97166	1.97166	16.5026	16.5026	B-cell	to T-helper	-1.4041	-3.37753	TUR	2	Non-PCR	NCR		T_S	CD20+	CD3+	17.5416	20.9395	20.1819	21.634	1.45205	-3.39785	50	8.77082	8.77082	8.77082
1.77491	1.77491	29.1372	29.1372	B-cell	to T-helper	-1.53344	-2.78255	TUR	3	Non-PCR	NCR		T_S	CD20+	CD3+	10.446	20.6463	19.7203	21.6025	1.8822	-10.2003	50	5.22299	5.22299	5.22299
2.12579	2.12579	17.752	17.752	B-cell	to T-helper	-1.30945	-3.30196	TUR	5	Non-PCR	NCR		T_S	CD20+	CD3+	17.7568	18.5638	18.1603	19.0355	0.875161	-0.806948	50	8.87842	8.87842	8.87842
1.48071	1.48071	60.944	60.944	B-cell	to T-helper	-1.74981	-1.97467	TUR	6	Complete response	CR		T_S	CD20+	CD3+	4.406	7.09143	1.43181	15.1233	13.6915	-2.68544	50	2.203	2.203	2.203
2.10652	2.10652	20.5057	20.5057	B-cell	to T-helper	-1.321	-3.15203	TUR	7	Complete response	CR		T_S	CD20+	CD3+	15.0274	15.5802	14.9498	16.2374	1.28758	-0.552739	50	7.51371	7.51371	7.51371
2.34843	2.34843	15.6956	15.6956	B-cell	to T-helper	-1.18117	-3.42934	TUR	9	Complete response	CR		T_S	CD20+	CD3+	20.2572	18.063	16.9917	19.0483	2.05662	2.19415	50	10.1286	10.1286	10.1286
1.87097	1.87097	31.6931	31.6931	B-cell	to T-helper	-1.46898	-2.69303	TUR	11	Complete response	CR		T_S	CD20+	CD3+	8.87161	11.4423	10.0058	12.9652	2.95942	-2.57073	50	4.43581	4.43581	4.43581
1.69074	1.69074	33.7521	33.7521	B-cell	to T-helper	-1.5922	-2.62568	TUR	10	Non-PCR	NCR		T_S	CD20+	CD3+	8.25976	12.3209	11.7215	12.8994	1.17785	-4.06112	50	4.12988	4.12988	4.12988
2.06107	2.06107	20.5242	20.5242	B-cell	to T-helper	-1.34855	-3.15109	TUR	12	Non-PCR	NCR		T_S	CD20+	CD3+	15.2381	14.3368	13.0102	15.7893	2.77912	0.901348	50	7.61906	7.61906	7.61906
2.11557	2.11557	16.0065	16.0065	B-cell	to T-helper	-1.31556	-3.40908	TUR	14	Non-PCR	NCR		T_S	CD20+	CD3+	19.9894	24.1403	23.3685	24.9226	1.55404	-4.15093	50	9.99468	9.99468	9.99468
1.50158	1.50158	39.9864	39.9864	B-cell	to T-helper	-1.73337	-2.44272	TUR	15	Complete response	CR		T_S	CD20+	CD3+	7.78159	6.53652	5.22489	7.98814	2.76324	1.24507	50	3.89079	3.89079	3.89079
1.91452	1.91452	21.7204	21.7204	B-cell	to T-helper	-1.4406	-3.09194	TUR	23	Non-PCR	NCR		T_S	CD20+	CD3+	14.2609	13.8874	12.837	14.7213	1.88426	0.373496	50	7.13043	7.13043	7.13043
0.753446	0.753446	194.902	194.902	B-cell	to T-helper	-2.50735	-0.448132	TUR	16	Non-PCR	NCR		T_S	CD20+	CD3+	0	0.160506	0	1.69313	1.69313	-0.160506	50	0	0	0
1.77815	1.77815	23.3237	23.3237	B-cell	to T-helper	-1.53122	-3.01737	TUR	17	*Complete response	CR		T_S	CD20+	CD3+	13.6979	10.0723	9.05305	11.2398	2.18674	3.62564	50	6.84896	6.84896	6.84896
0.857839	0.857839	103.274	103.274	B-cell	to T-helper	-2.36624	-1.34586	TUR	19	*Complete response	CR		T_S	CD20+	CD3+	15.9766	11.9405	2.90475	22.9015	19.9968	4.03616	50	7.98832	7.98832	7.98832
2.11251	2.11251	12.8382	12.8382	B-cell	to T-helper	-1.3174	-3.63617	TUR	22	*Complete response	CR		T_S	CD20+	CD3+	23.5894	22.0041	16.559	28.0296	11.4705	1.58534	50	11.7947	11.7947	11.7947
1.72679	1.72679	30.3006	30.3006	B-cell	to T-helper	-1.56676	-2.74093	TUR	18	Complete response	CR		T_S	CD20+	CD3+	9.6306	6.51061	5.94204	7.2419	1.29986	3.11999	50	4.8153	4.8153	4.8153
0.925361	0.925361	359.813	359.813	B-cell	to T-helper	-2.28306	0.942605	TUR	21	Complete response	CR		T_S	CD20+	CD3+	0	3.96248	0	21.7861	21.7861	-3.96248	50	0	0	0
2.06696	2.06696	19.411	19.411	B-cell	to T-helper	-1.34496	-3.20917	TUR	20	Complete response	CR		T_S	CD20+	CD3+	15.977	11.7052	11.1811	12.2553	1.07423	4.27175	50	7.98848	7.98848	7.98848
1.66049	1.66049	199.188	199.188	T-helper	to B-cell	-1.61389	-0.412232	TUR	1	Complete response	CR		T_S	CD3+	CD20+	0.393245	0.182897	0.0620754	0.315096	0.253021	0.210348	50	0.196622	0.196622	0.196622
1.69951	1.69951	20.8117	20.8117	T-helper	to B-cell	-1.58597	-3.13658	TUR	4	Non-PCR	NCR		T_S	CD3+	CD20+	15.173	18.837	18.3319	19.4516	1.11964	-3.664	50	7.58652	7.58652	7.58652
1.33689	1.33689	66.9416	66.9416	T-helper	to B-cell	-1.86873	-1.86705	TUR	8	Complete response	CR		T_S	CD3+	CD20+	3.7731	9.6822	7.64601	11.6587	4.01272	-5.9091	50	1.88655	1.88655	1.88655
1.24005	1.24005	60.2785	60.2785	T-helper	to B-cell	-1.95504	-1.98717	TUR	24	Non-PCR	NCR		T_S	CD3+	CD20+	6.76938	12.1838	11.4829	13.0612	1.57827	-5.41445	50	3.38469	3.38469	3.38469
1.05233	1.05233	64.9312	64.9312	T-helper	to B-cell	-2.14039	-1.90218	TUR	2	Non-PCR	NCR		T_S	CD3+	CD20+	7.06787	13.7248	13.3014	14.168	0.866585	-6.65692	50	3.53394	3.53394	3.53394
1.62591	1.62591	20.9775	20.9775	T-helper	to B-cell	-1.63907	-3.1283	TUR	3	Non-PCR	NCR		T_S	CD3+	CD20+	15.4819	29.5739	28.4364	30.6636	2.22723	-14.092	50	7.74096	7.74096	7.74096
1.19203	1.19203	75.2502	75.2502	T-helper	to B-cell	-2	-1.73068	TUR	5	Non-PCR	NCR		T_S	CD3+	CD20+	4.68553	7.15335	7.01111	7.3249	0.313794	-2.46782	50	2.34277	2.34277	2.34277
2.07236	2.07236	234.581	234.581	T-helper	to B-cell	-1.34167	-0.123506	TUR	6	Complete response	CR		T_S	CD3+	CD20+	0.109271	0.305025	0.0290787	0.754551	0.725472	-0.195754	50	0.0546354	0.0546354	0.0546354
1.20631	1.20631	56.9617	56.9617	T-helper	to B-cell	-1.98647	-2.05128	TUR	7	Complete response	CR		T_S	CD3+	CD20+	7.15209	12.0066	11.6193	12.4382	0.818925	-4.85454	50	3.57604	3.57604	3.57604
1.00561	1.00561	83.0847	83.0847	T-helper	to B-cell	-2.191	-1.61302	TUR	9	Complete response	CR		T_S	CD3+	CD20+	6.71098	10.6918	10.0594	11.3259	1.26644	-3.98082	50	3.35549	3.35549	3.35549
1.40564	1.40564	95.2328	95.2328	T-helper	to B-cell	-1.81062	-1.44699	TUR	11	Complete response	CR		T_S	CD3+	CD20+	2.69655	4.4608	3.83067	5.07368	1.24301	-1.76425	50	1.34828	1.34828	1.34828
1.17768	1.17768	104.543	104.543	T-helper	to B-cell	-2.01374	-1.33044	TUR	10	Non-PCR	NCR		T_S	CD3+	CD20+	3.76285	9.21522	8.72269	9.6328	0.910111	-5.45237	50	1.88143	1.88143	1.88143
1.5246	1.5246	55.6974	55.6974	T-helper	to B-cell	-1.71544	-2.07657	TUR	12	Non-PCR	NCR		T_S	CD3+	CD20+	4.18283	4.2457	3.84259	4.70177	0.859179	-0.0628649	50	2.09142	2.09142	2.09142
1.4991	1.4991	29.7895	29.7895	T-helper	to B-cell	-1.73531	-2.75902	TUR	14	Non-PCR	NCR		T_S	CD3+	CD20+	10.8357	18.4265	17.7218	19.0857	1.36391	-7.5908	50	5.41783	5.41783	5.41783
1.36876	1.36876	118.231	118.231	T-helper	to B-cell	-1.84148	-1.17218	TUR	15	Complete response	CR		T_S	CD3+	CD20+	1.44859	1.18979	0.963596	1.44135	0.477756	0.258799	50	0.724296	0.724296	0.724296
1.33697	1.33697	42.4049	42.4049	T-helper	to B-cell	-1.86866	-2.37872	TUR	23	Non-PCR	NCR		T_S	CD3+	CD20+	7.13953	9.81332	9.00567	10.5583	1.55266	-2.67379	50	3.56977	3.56977	3.56977
1.14274	1.14274	127.702	127.702	T-helper	to B-cell	-2.04781	-1.06999	TUR	16	Non-PCR	NCR		T_S	CD3+	CD20+	0	0.0617329	0	1.08876	1.08876	-0.0617329	50	0	0	0
1.29145	1.29145	41.7702	41.7702	T-helper	to B-cell	-1.90854	-2.39519	TUR	17	*Complete response	CR		T_S	CD3+	CD20+	8.42544	8.19998	7.36318	8.98652	1.62334	0.225468	50	4.21272	4.21272	4.21272
2.16002	2.16002	236.444	236.444	T-helper	to B-cell	-1.28912	-0.108558	TUR	19	*Complete response	CR		T_S	CD3+	CD20+	0.138893	0.111839	0.0203604	0.235464	0.215103	0.0270535	50	0.0694464	0.0694464	0.0694464
1.32804	1.32804	129.796	129.796	T-helper	to B-cell	-1.87639	-1.04809	TUR	22	*Complete response	CR		T_S	CD3+	CD20+	1.80403	1.49929	1.06997	2.03195	0.96198	0.304742	50	0.902016	0.902016	0.902016
1.25977	1.25977	145.194	145.194	T-helper	to B-cell	-1.93701	-0.8935	TUR	18	Complete response	CR		T_S	CD3+	CD20+	1.70901	1.61866	1.44798	1.82617	0.378197	0.0903545	50	0.854507	0.854507	0.854507
1.91595	1.91595	231.383	231.383	T-helper	to B-cell	-1.43968	-0.14921	TUR	21	Complete response	CR		T_S	CD3+	CD20+	0	0.0646404	0	0.354747	0.354747	-0.0646404	50	0	0	0
1.18962	1.18962	81.7773	81.7773	T-helper	to B-cell	-2.00229	-1.63201	TUR	20	Complete response	CR		T_S	CD3+	CD20+	4.13758	3.59838	3.46429	3.74295	0.278655	0.539195	50	2.06879	2.06879	2.06879
1.41894	1.41894	49.9246	49.9246	T-helper	to CD8 T-cell	-1.79965	-2.1989	TUR	1	Complete response	CR		T_S	CD3+	CD8+CD3+	6.35028	6.88446	6.34047	7.45331	1.11284	-0.534179	50	3.17514	3.17514	3.17514
1.71783	1.71783	40.4562	40.4562	T-helper	to CD8 T-cell	-1.57304	-2.43001	TUR	4	Non-PCR	NCR		T_S	CD3+	CD8+CD3+	7.00159	10.6973	10.2488	11.1715	0.922637	-3.69576	50	3.50079	3.50079	3.50079
2.01238	2.01238	18.6396	18.6396	T-helper	to CD8 T-cell	-1.37857	-3.25133	TUR	8	Complete response	CR		T_S	CD3+	CD8+CD3+	17.5161	22.4111	20.4631	24.4586	3.99553	-4.895	50	8.75805	8.75805	8.75805
1.62941	1.62941	42.112	42.112	T-helper	to CD8 T-cell	-1.6365	-2.38629	TUR	24	Non-PCR	NCR		T_S	CD3+	CD8+CD3+	7.95246	10.4148	9.56475	11.3497	1.78493	-2.46235	50	3.97623	3.97623	3.97623
1.66608	1.66608	26.8429	26.8429	T-helper	to CD8 T-cell	-1.60986	-2.86942	TUR	2	Non-PCR	NCR		T_S	CD3+	CD8+CD3+	12.0131	16.7365	16.2726	17.1211	0.848451	-4.72346	50	6.00653	6.00653	6.00653
1.56491	1.56491	42.3836	42.3836	T-helper	to CD8 T-cell	-1.68457	-2.37927	TUR	3	Non-PCR	NCR		T_S	CD3+	CD8+CD3+	6.66964	10.8783	9.68793	12.1232	2.4353	-4.20865	50	3.33482	3.33482	3.33482
1.8264	1.8264	22.9943	22.9943	T-helper	to CD8 T-cell	-1.49856	-3.03228	TUR	5	Non-PCR	NCR		T_S	CD3+	CD8+CD3+	15.3339	20.124	19.9485	20.3054	0.356908	-4.79006	50	7.66695	7.66695	7.66695
1.53467	1.53467	62.8125	62.8125	T-helper	to CD8 T-cell	-1.70766	-1.94021	TUR	6	Complete response	CR		T_S	CD3+	CD8+CD3+	4.07881	4.34246	3.32944	5.58942	2.25999	-0.263647	50	2.0394	2.0394	2.0394
1.77592	1.77592	38.7224	38.7224	T-helper	to CD8 T-cell	-1.53274	-2.47758	TUR	7	Complete response	CR		T_S	CD3+	CD8+CD3+	6.89553	11.1984	10.741	11.7171	0.976086	-4.30288	50	3.44776	3.44776	3.44776
1.59562	1.59562	44.7401	44.7401	T-helper	to CD8 T-cell	-1.66149	-2.32	TUR	9	Complete response	CR		T_S	CD3+	CD8+CD3+	5.8157	8.70234	8.09182	9.24628	1.15445	-2.88663	50	2.90785	2.90785	2.90785
1.78366	1.78366	26.722	26.722	T-helper	to CD8 T-cell	-1.52745	-2.8742	TUR	11	Complete response	CR		T_S	CD3+	CD8+CD3+	12.0053	16.5477	15.6406	17.3293	1.6887	-4.54244	50	6.00265	6.00265	6.00265
2.01005	2.01005	19.9106	19.9106	T-helper	to CD8 T-cell	-1.38002	-3.18272	TUR	10	Non-PCR	NCR		T_S	CD3+	CD8+CD3+	15.543	22.2343	21.7301	22.663	0.932911	-6.69136	50	7.77149	7.77149	7.77149
1.94556	1.94556	24.6547	24.6547	T-helper	to CD8 T-cell	-1.42067	-2.95908	TUR	12	Non-PCR	NCR		T_S	CD3+	CD8+CD3+	13.9034	14.698	14.1607	15.2159	1.0552	-0.79455	50	6.95171	6.95171	6.95171
1.82197	1.82197	22.4998	22.4998	T-helper	to CD8 T-cell	-1.50153	-3.05506	TUR	14	Non-PCR	NCR		T_S	CD3+	CD8+CD3+	14.4226	18.5901	17.8823	19.1801	1.29783	-4.16742	50	7.21131	7.21131	7.21131
1.35866	1.35866	53.1104	53.1104	T-helper	to CD8 T-cell	-1.85006	-2.12994	TUR	15	Complete response	CR		T_S	CD3+	CD8+CD3+	7.2127	5.89717	5.41739	6.42786	1.01047	1.31553	50	3.60635	3.60635	3.60635
1.69051	1.69051	33.4337	33.4337	T-helper	to CD8 T-cell	-1.59237	-2.63584	TUR	23	Non-PCR	NCR		T_S	CD3+	CD8+CD3+	7.88217	8.35668	7.75253	8.92812	1.17558	-0.474505	50	3.94109	3.94109	3.94109
1.50019	1.50019	46.1699	46.1699	T-helper	to CD8 T-cell	-1.73445	-2.28539	TUR	16	Non-PCR	NCR		T_S	CD3+	CD8+CD3+	0.22372	0.0693531	0	1.34232	1.34232	0.154367	50	0.11186	0.11186	0.11186
1.56278	1.56278	28.8202	28.8202	T-helper	to CD8 T-cell	-1.68619	-2.79416	TUR	17	*Complete response	CR		T_S	CD3+	CD8+CD3+	12.0451	15.2565	14.4125	16.2375	1.82507	-3.2114	50	6.02255	6.02255	6.02255
1.62184	1.62184	28.1192	28.1192	T-helper	to CD8 T-cell	-1.64206	-2.82027	TUR	19	*Complete response	CR		T_S	CD3+	CD8+CD3+	11.5163	13.5147	12.6764	14.3203	1.64381	-1.99834	50	5.75816	5.75816	5.75816
1.41308	1.41308	69.4498	69.4498	T-helper	to CD8 T-cell	-1.80447	-1.82446	TUR	22	*Complete response	CR		T_S	CD3+	CD8+CD3+	8.15737	8.42118	7.59428	9.34071	1.74644	-0.263804	50	4.07869	4.07869	4.07869
1.93612	1.93612	23.2509	23.2509	T-helper	to CD8 T-cell	-1.42671	-3.02065	TUR	18	Complete response	CR		T_S	CD3+	CD8+CD3+	13.4888	16.7588	16.3343	17.1189	0.784632	-3.27007	50	6.74438	6.74438	6.74438
1.67842	1.67842	87.4768	87.4768	T-helper	to CD8 T-cell	-1.601	-1.55092	TUR	21	Complete response	CR		T_S	CD3+	CD8+CD3+	1.84628	3.20905	1.99241	4.35763	2.36522	-1.36277	50	0.923139	0.923139	0.923139
2.21062	2.21062	18.3055	18.3055	T-helper	to CD8 T-cell	-1.25949	-3.27011	TUR	20	Complete response	CR		T_S	CD3+	CD8+CD3+	17.6364	20.5094	20.2387	20.7815	0.542839	-2.87302	50	8.81819	8.81819	8.81819
2.56447	2.56447	15.3098	15.3098	T-helper	to Stroma cell	-1.06452	-3.45502	TUR	1	Complete response	CR		T_S	CD3+	negative	19.6227	16.8138	16.2822	17.3347	1.05256	2.80882	50	9.81133	9.81133	9.81133
3.36845	3.36845	11.5831	11.5831	T-helper	to Stroma cell	-0.677386	-3.74162	TUR	4	Non-PCR	NCR		T_S	CD3+	negative	26.2699	23.4567	23.0176	23.9824	0.964827	2.81325	50	13.135	13.135	13.135
2.85286	2.85286	13.1599	13.1599	T-helper	to Stroma cell	-0.91839	-3.61076	TUR	8	Complete response	CR		T_S	CD3+	negative	21.0856	15.9888	14.3236	17.6122	3.28857	5.09681	50	10.5428	10.5428	10.5428
3.00166	3.00166	10.9677	10.9677	T-helper	to Stroma cell	-0.846509	-3.79748	TUR	24	Non-PCR	NCR		T_S	CD3+	negative	25.214	26.4252	25.8384	27.0293	1.19086	-1.21121	50	12.607	12.607	12.607
2.87565	2.87565	12.4246	12.4246	T-helper	to Stroma cell	-0.907241	-3.66976	TUR	2	Non-PCR	NCR		T_S	CD3+	negative	25.5749	24.0707	23.8049	24.35	0.54508	1.50416	50	12.7874	12.7874	12.7874
2.94848	2.94848	11.5469	11.5469	T-helper	to Stroma cell	-0.871955	-3.74483	TUR	3	Non-PCR	NCR		T_S	CD3+	negative	26.594	22.5768	21.4711	23.6272	2.15604	4.01711	50	13.297	13.297	13.297
3.25939	3.25939	11.1587	11.1587	T-helper	to Stroma cell	-0.726612	-3.77982	TUR	5	Non-PCR	NCR		T_S	CD3+	negative	27.3347	25.0296	24.9012	25.1549	0.253655	2.30512	50	13.6674	13.6674	13.6674
1.68622	1.68622	24.2836	24.2836	T-helper	to Stroma cell	-1.59543	-2.97502	TUR	6	Complete response	CR		T_S	CD3+	negative	13.553	9.15226	7.74583	10.5739	2.82804	4.4007	50	6.77648	6.77648	6.77648
2.62633	2.62633	12.9621	12.9621	T-helper	to Stroma cell	-1.03233	-3.62631	TUR	7	Complete response	CR		T_S	CD3+	negative	22.1319	19.4218	19.044	19.8062	0.762116	2.71006	50	11.0659	11.0659	11.0659
3.19592	3.19592	11.7727	11.7727	T-helper	to Stroma cell	-0.755649	-3.72499	TUR	9	Complete response	CR		T_S	CD3+	negative	26.4021	24.9449	24.4726	25.4119	0.939271	1.45716	50	13.201	13.201	13.201
3.34108	3.34108	11.067	11.067	T-helper	to Stroma cell	-0.689664	-3.78826	TUR	11	Complete response	CR		T_S	CD3+	negative	26.6706	24.2122	23.5109	24.8696	1.35876	2.45834	50	13.3353	13.3353	13.3353
2.24692	2.24692	15.0189	15.0189	T-helper	to Stroma cell	-1.23853	-3.4748	TUR	10	Non-PCR	NCR		T_S	CD3+	negative	20.4406	18.5466	18.1104	18.9874	0.87696	1.89405	50	10.2203	10.2203	10.2203
2.60162	2.60162	13.7521	13.7521	T-helper	to Stroma cell	-1.04512	-3.56553	TUR	12	Non-PCR	NCR		T_S	CD3+	negative	21.1413	19.1967	18.6237	19.704	1.0803	1.94452	50	10.5706	10.5706	10.5706
2.98378	2.98378	11.8778	11.8778	T-helper	to Stroma cell	-0.855032	-3.7159	TUR	14	Non-PCR	NCR		T_S	CD3+	negative	26.3113	24.9398	24.5135	25.3384	0.824905	1.37153	50	13.1557	13.1557	13.1557
3.54353	3.54353	10.4492	10.4492	T-helper	to Stroma cell	-0.599958	-3.84696	TUR	15	Complete response	CR		T_S	CD3+	negative	28.2068	23.93	23.3457	24.4944	1.14866	4.27679	50	14.1034	14.1034	14.1034
3.59061	3.59061	10.7692	10.7692	T-helper	to Stroma cell	-0.579441	-3.81615	TUR	23	Non-PCR	NCR		T_S	CD3+	negative	28.8083	27.3281	26.8412	27.8993	1.05807	1.48019	50	14.4041	14.4041	14.4041
3.20996	3.20996	11.7706	11.7706	T-helper	to Stroma cell	-0.749199	-3.72518	TUR	16	Non-PCR	NCR		T_S	CD3+	negative	20.4987	18.8592	13.1163	23.7561	10.6398	1.63955	50	10.2494	10.2494	10.2494
2.89471	2.89471	11.8479	11.8479	T-helper	to Stroma cell	-0.897954	-3.71848	TUR	17	*Complete response	CR		T_S	CD3+	negative	25.7895	16.9438	15.9156	18.0077	2.09219	8.84564	50	12.8947	12.8947	12.8947
2.89249	2.89249	11.8874	11.8874	T-helper	to Stroma cell	-0.899035	-3.71507	TUR	19	*Complete response	CR		T_S	CD3+	negative	24.5802	23.6115	22.9513	24.3936	1.44236	0.968694	50	12.2901	12.2901	12.2901
1.48224	1.48224	22.5623	22.5623	T-helper	to Stroma cell	-1.7486	-3.05215	TUR	22	*Complete response	CR		T_S	CD3+	negative	14.0808	9.13644	8.52267	9.81276	1.29009	4.9444	50	7.04042	7.04042	7.04042
2.54582	2.54582	12.6782	12.6782	T-helper	to Stroma cell	-1.07432	-3.64904	TUR	18	Complete response	CR		T_S	CD3+	negative	22.1454	21.6105	21.27	22.0005	0.730461	0.534898	50	11.0727	11.0727	11.0727
1.3096	1.3096	37.5665	37.5665	T-helper	to Stroma cell	-1.8925	-2.51039	TUR	21	Complete response	CR		T_S	CD3+	negative	9.64453	10.559	8.61372	11.9819	3.36816	-0.914476	50	4.82226	4.82226	4.82226
2.45706	2.45706	12.8488	12.8488	T-helper	to Stroma cell	-1.12164	-3.63532	TUR	20	Complete response	CR		T_S	CD3+	negative	20.7361	17.3363	17.1289	17.6377	0.508801	3.3998	50	10.3681	10.3681	10.3681
1.38028	1.38028	62.8629	62.8629	Macrophages	to CD8 T-cell	-1.83176	-1.93929	TUR	1	Complete response	CR		T_S	CD68+	CD8+CD3+	5.09924	6.86319	6.29566	7.41968	1.12402	-1.76394	50	2.54962	2.54962	2.54962
1.76871	1.76871	45.5737	45.5737	Macrophages	to CD8 T-cell	-1.53769	-2.29971	TUR	4	Non-PCR	NCR		T_S	CD68+	CD8+CD3+	5.63458	10.6942	10.182	11.2046	1.02263	-5.05967	50	2.81729	2.81729	2.81729
1.71144	1.71144	25.0861	25.0861	Macrophages	to CD8 T-cell	-1.57754	-2.94082	TUR	8	Complete response	CR		T_S	CD68+	CD8+CD3+	12.7703	22.4657	16.605	27.9383	11.3333	-9.69545	50	6.38515	6.38515	6.38515
1.67268	1.67268	40.4075	40.4075	Macrophages	to CD8 T-cell	-1.60511	-2.43133	TUR	24	Non-PCR	NCR		T_S	CD68+	CD8+CD3+	8.44613	10.4133	9.16072	11.4383	2.2776	-1.96718	50	4.22307	4.22307	4.22307
1.50401	1.50401	35.5612	35.5612	Macrophages	to CD8 T-cell	-1.73146	-2.56957	TUR	2	Non-PCR	NCR		T_S	CD68+	CD8+CD3+	9.31874	16.7612	13.619	19.5788	5.95987	-7.44251	50	4.65937	4.65937	4.65937
1.84719	1.84719	23.5889	23.5889	Macrophages	to CD8 T-cell	-1.4847	-3.00551	TUR	3	Non-PCR	NCR		T_S	CD68+	CD8+CD3+	13.3932	10.8371	7.61925	15.4122	7.79297	2.55615	50	6.69662	6.69662	6.69662
1.6093	1.6093	30.2722	30.2722	Macrophages	to CD8 T-cell	-1.65132	-2.74193	TUR	5	Non-PCR	NCR		T_S	CD68+	CD8+CD3+	12.0009	20.1258	19.6505	20.6062	0.95578	-8.12495	50	6.00044	6.00044	6.00044
1.6937	1.6937	74.9869	74.9869	Macrophages	to CD8 T-cell	-1.5901	-1.73481	TUR	6	Complete response	CR		T_S	CD68+	CD8+CD3+	3.8276	4.37868	3.2829	5.51585	2.23295	-0.551077	50	1.9138	1.9138	1.9138
1.80692	1.80692	38.2737	38.2737	Macrophages	to CD8 T-cell	-1.51166	-2.49021	TUR	7	Complete response	CR		T_S	CD68+	CD8+CD3+	6.81266	11.2189	10.7433	11.6612	0.917901	-4.40626	50	3.40633	3.40633	3.40633
1.55709	1.55709	46.0069	46.0069	Macrophages	to CD8 T-cell	-1.69051	-2.28929	TUR	9	Complete response	CR		T_S	CD68+	CD8+CD3+	5.84898	8.72784	8.0778	9.48489	1.40708	-2.87885	50	2.92449	2.92449	2.92449
1.81412	1.81412	24.5622	24.5622	Macrophages	to CD8 T-cell	-1.50681	-2.96303	TUR	11	Complete response	CR		T_S	CD68+	CD8+CD3+	13.2223	16.6192	15.9508	17.2662	1.31544	-3.39687	50	6.61115	6.61115	6.61115
2.30929	2.30929	17.3971	17.3971	Macrophages	to CD8 T-cell	-1.20308	-3.32289	TUR	10	Non-PCR	NCR		T_S	CD68+	CD8+CD3+	18.3562	22.2167	21.9395	22.4971	0.55765	-3.86053	50	9.17811	9.17811	9.17811
1.89154	1.89154	28.3643	28.3643	Macrophages	to CD8 T-cell	-1.45552	-2.81108	TUR	12	Non-PCR	NCR		T_S	CD68+	CD8+CD3+	11.4625	14.6903	13.97	15.3157	1.3457	-3.22776	50	5.73125	5.73125	5.73125
1.68299	1.68299	30.0048	30.0048	Macrophages	to CD8 T-cell	-1.59773	-2.75136	TUR	14	Non-PCR	NCR		T_S	CD68+	CD8+CD3+	10.3779	18.5136	16.8961	20.3405	3.44447	-8.13567	50	5.18896	5.18896	5.18896
1.4813	1.4813	84.4774	84.4774	Macrophages	to CD8 T-cell	-1.74934	-1.59305	TUR	15	Complete response	CR		T_S	CD68+	CD8+CD3+	3.64194	5.87998	5.64466	6.13261	0.487954	-2.23805	50	1.82097	1.82097	1.82097
1.39589	1.39589	56.477	56.477	Macrophages	to CD8 T-cell	-1.81871	-2.06092	TUR	23	Non-PCR	NCR		T_S	CD68+	CD8+CD3+	4.75432	8.36053	7.80544	8.90732	1.10188	-3.6062	50	2.37716	2.37716	2.37716
1.80886	1.80886	214.732	214.732	Macrophages	to CD8 T-cell	-1.51036	-0.284037	TUR	16	Non-PCR	NCR		T_S	CD68+	CD8+CD3+	0.0286175	0.0573517	0.0223988	0.0957796	0.0733808	-0.0287342	50	0.0143087	0.0143087	0.0143087
1.72718	1.72718	48.6804	48.6804	Macrophages	to CD8 T-cell	-1.56649	-2.2269	TUR	17	*Complete response	CR		T_S	CD68+	CD8+CD3+	5.01962	15.3019	14.0908	16.581	2.49021	-10.2823	50	2.50981	2.50981	2.50981
1.64846	1.64846	33.5465	33.5465	Macrophages	to CD8 T-cell	-1.6226	-2.63223	TUR	19	*Complete response	CR		T_S	CD68+	CD8+CD3+	9.10564	13.5611	12.44	14.6754	2.23536	-4.45543	50	4.55282	4.55282	4.55282
1.93282	1.93282	68.4191	68.4191	Macrophages	to CD8 T-cell	-1.42882	-1.8418	TUR	22	*Complete response	CR		T_S	CD68+	CD8+CD3+	5.50604	8.49537	7.5082	9.74115	2.23295	-2.98933	50	2.75302	2.75302	2.75302
1.91883	1.91883	22.0974	22.0974	Macrophages	to CD8 T-cell	-1.43782	-3.07395	TUR	18	Complete response	CR		T_S	CD68+	CD8+CD3+	14.322	16.7519	16.4316	17.0952	0.663594	-2.42992	50	7.16101	7.16101	7.16101
1.77573	1.77573	83.6675	83.6675	Macrophages	to CD8 T-cell	-1.53288	-1.60463	TUR	21	Complete response	CR		T_S	CD68+	CD8+CD3+	1.79263	3.19458	2.31211	4.55349	2.24138	-1.40195	50	0.896316	0.896316	0.896316
2.22976	2.22976	19.0399	19.0399	Macrophages	to CD8 T-cell	-1.24841	-3.22925	TUR	20	Complete response	CR		T_S	CD68+	CD8+CD3+	16.6409	20.5072	20.1193	20.8934	0.774113	-3.86631	50	8.32044	8.32044	8.32044
1.66543	1.66543	27.6637	27.6637	CD8 T-cell	to T-helper	-1.61033	-2.83757	TUR	1	Complete response	CR		T_S	CD8+CD3+	CD3+	10.7243	10.8578	10.0112	11.7214	1.71021	-0.133473	50	5.36217	5.36217	5.36217
1.79334	1.79334	31.8983	31.8983	CD8 T-cell	to T-helper	-1.52087	-2.68613	TUR	4	Non-PCR	NCR		T_S	CD8+CD3+	CD3+	8.9456	13.4447	12.8408	14.0637	1.22289	-4.49913	50	4.4728	4.4728	4.4728
1.73072	1.73072	24.7928	24.7928	CD8 T-cell	to T-helper	-1.56401	-2.9532	TUR	8	Complete response	CR		T_S	CD8+CD3+	CD3+	12.3439	17.5964	15.9967	19.2491	3.25246	-5.2525	50	6.17193	6.17193	6.17193
1.91312	1.91312	21.5292	21.5292	CD8 T-cell	to T-helper	-1.44151	-3.10119	TUR	24	Non-PCR	NCR		T_S	CD8+CD3+	CD3+	15.6676	18.3529	16.92	19.8938	2.97377	-2.68538	50	7.83378	7.83378	7.83378
1.81145	1.81145	19.1736	19.1736	CD8 T-cell	to T-helper	-1.50861	-3.22197	TUR	2	Non-PCR	NCR		T_S	CD8+CD3+	CD3+	16.1638	20.8808	20.2754	21.4605	1.18505	-4.71705	50	8.08188	8.08188	8.08188
1.75135	1.75135	22.4156	22.4156	CD8 T-cell	to T-helper	-1.54967	-3.05898	TUR	3	Non-PCR	NCR		T_S	CD8+CD3+	CD3+	15.1588	20.7292	18.2728	23.2352	4.96236	-5.5704	50	7.57939	7.57939	7.57939
1.97708	1.97708	20.5344	20.5344	CD8 T-cell	to T-helper	-1.40068	-3.15057	TUR	5	Non-PCR	NCR		T_S	CD8+CD3+	CD3+	14.6759	18.5846	18.4127	18.7456	0.332855	-3.90876	50	7.33794	7.33794	7.33794
1.56268	1.56268	41.6804	41.6804	CD8 T-cell	to T-helper	-1.68626	-2.39754	TUR	6	Complete response	CR		T_S	CD8+CD3+	CD3+	6.95792	7.74053	5.65438	9.87549	4.22111	-0.782605	50	3.47896	3.47896	3.47896
1.7587	1.7587	30.404	30.404	CD8 T-cell	to T-helper	-1.54459	-2.7373	TUR	7	Complete response	CR		T_S	CD8+CD3+	CD3+	9.82751	15.5928	14.9431	16.3772	1.43404	-5.76525	50	4.91376	4.91376	4.91376
1.77118	1.77118	23.4403	23.4403	CD8 T-cell	to T-helper	-1.536	-3.01214	TUR	9	Complete response	CR		T_S	CD8+CD3+	CD3+	13.4894	18.0359	16.7693	19.2978	2.52854	-4.54655	50	6.7447	6.7447	6.7447
1.71586	1.71586	33.9093	33.9093	CD8 T-cell	to T-helper	-1.57443	-2.62069	TUR	11	Complete response	CR		T_S	CD8+CD3+	CD3+	8.30998	11.3118	10.7165	11.8431	1.12661	-3.00186	50	4.15499	4.15499	4.15499
1.87733	1.87733	32.6692	32.6692	CD8 T-cell	to T-helper	-1.46481	-2.6606	TUR	10	Non-PCR	NCR		T_S	CD8+CD3+	CD3+	7.87134	12.3569	12.0725	12.6697	0.597171	-4.48553	50	3.93567	3.93567	3.93567
1.89645	1.89645	23.788	23.788	CD8 T-cell	to T-helper	-1.45232	-2.99668	TUR	12	Non-PCR	NCR		T_S	CD8+CD3+	CD3+	12.9414	14.3146	13.7915	14.9596	1.16806	-1.37319	50	6.4707	6.4707	6.4707
2.2963	2.2963	14.3415	14.3415	CD8 T-cell	to T-helper	-1.2104	-3.52235	TUR	14	Non-PCR	NCR		T_S	CD8+CD3+	CD3+	21.3096	24.1719	23.3664	24.9105	1.54413	-2.86224	50	10.6548	10.6548	10.6548
1.59292	1.59292	30.5119	30.5119	CD8 T-cell	to T-helper	-1.66351	-2.73353	TUR	15	Complete response	CR		T_S	CD8+CD3+	CD3+	9.44234	6.58327	6.04337	7.19682	1.15345	2.85908	50	4.72117	4.72117	4.72117
1.73402	1.73402	24.67	24.67	CD8 T-cell	to T-helper	-1.56171	-2.95842	TUR	23	Non-PCR	NCR		T_S	CD8+CD3+	CD3+	12.7171	13.9095	13.0095	14.9794	1.96993	-1.1924	50	6.35853	6.35853	6.35853
1.22243	1.22243	57.8215	57.8215	CD8 T-cell	to T-helper	-1.97135	-2.03435	TUR	16	Non-PCR	NCR		T_S	CD8+CD3+	CD3+	0.958607	0.17894	0	1.91721	1.91721	0.779667	50	0.479304	0.479304	0.479304
1.16838	1.16838	79.9559	79.9559	CD8 T-cell	to T-helper	-2.02272	-1.65888	TUR	17	*Complete response	CR		T_S	CD8+CD3+	CD3+	5.68962	10.115	9.53148	10.7048	1.17333	-4.42542	50	2.84481	2.84481	2.84481
1.60497	1.60497	31.5909	31.5909	CD8 T-cell	to T-helper	-1.65454	-2.69647	TUR	19	*Complete response	CR		T_S	CD8+CD3+	CD3+	10.0765	11.4564	10.7204	12.2974	1.57698	-1.37988	50	5.03825	5.03825	5.03825
2.23595	2.23595	15.3179	15.3179	CD8 T-cell	to T-helper	-1.24484	-3.45447	TUR	22	*Complete response	CR		T_S	CD8+CD3+	CD3+	20.6405	21.777	19.9151	24.2299	4.31478	-1.13654	50	10.3202	10.3202	10.3202
1.69214	1.69214	47.3476	47.3476	CD8 T-cell	to T-helper	-1.59121	-2.25761	TUR	18	Complete response	CR		T_S	CD8+CD3+	CD3+	4.77461	6.46296	6.30793	6.61148	0.303552	-1.68835	50	2.38731	2.38731	2.38731
1.6973	1.6973	64.9221	64.9221	CD8 T-cell	to T-helper	-1.58754	-1.90234	TUR	21	Complete response	CR		T_S	CD8+CD3+	CD3+	2.57843	4.48405	2.69213	6.28156	3.58943	-1.90562	50	1.28922	1.28922	1.28922
1.88093	1.88093	29.7788	29.7788	CD8 T-cell	to T-helper	-1.46245	-2.75941	TUR	20	Complete response	CR		T_S	CD8+CD3+	CD3+	9.26272	11.706	11.5486	11.8868	0.338168	-2.44329	50	4.63136	4.63136	4.63136
1.49654	1.49654	38.0295	38.0295	CD8 T-cell	to Macrophages	-1.73732	-2.49714	TUR	1	Complete response	CR		T_S	CD8+CD3+	CD68+	8.0627	10.0689	9.30179	10.9404	1.63865	-2.00618	50	4.03135	4.03135	4.03135
1.77387	1.77387	31.2686	31.2686	CD8 T-cell	to Macrophages	-1.53415	-2.70742	TUR	4	Non-PCR	NCR		T_S	CD8+CD3+	CD68+	9.34192	16.7535	16.1408	17.4137	1.27283	-7.41158	50	4.67096	4.67096	4.67096
1.41101	1.41101	115.092	115.092	CD8 T-cell	to Macrophages	-1.80618	-1.20728	TUR	8	Complete response	CR		T_S	CD8+CD3+	CD68+	1.82765	3.87511	2.77932	5.045	2.26568	-2.04746	50	0.913827	0.913827	0.913827
1.60168	1.60168	32.5338	32.5338	CD8 T-cell	to Macrophages	-1.65698	-2.66505	TUR	24	Non-PCR	NCR		T_S	CD8+CD3+	CD68+	9.85693	12.0234	10.7054	13.4277	2.72232	-2.16645	50	4.92847	4.92847	4.92847
1.5664	1.5664	159.457	159.457	CD8 T-cell	to Macrophages	-1.68345	-0.758766	TUR	2	Non-PCR	NCR		T_S	CD8+CD3+	CD68+	0.656474	1.39025	1.12666	1.65837	0.531701	-0.733777	50	0.328237	0.328237	0.328237
1.40078	1.40078	66.9649	66.9649	CD8 T-cell	to Macrophages	-1.81465	-1.86665	TUR	3	Non-PCR	NCR		T_S	CD8+CD3+	CD68+	4.16589	3.95961	2.70678	5.78277	3.07598	0.206277	50	2.08294	2.08294	2.08294
1.54149	1.54149	66.8042	66.8042	CD8 T-cell	to Macrophages	-1.70242	-1.86942	TUR	5	Non-PCR	NCR		T_S	CD8+CD3+	CD68+	3.15428	5.76612	5.60147	5.93923	0.337764	-2.61184	50	1.57714	1.57714	1.57714
1.48492	1.48492	39.3846	39.3846	CD8 T-cell	to Macrophages	-1.74648	-2.45919	TUR	6	Complete response	CR		T_S	CD8+CD3+	CD68+	9.0602	10.0739	7.34279	12.8928	5.55004	-1.01375	50	4.5301	4.5301	4.5301
1.79251	1.79251	29.3518	29.3518	CD8 T-cell	to Macrophages	-1.52143	-2.77476	TUR	7	Complete response	CR		T_S	CD8+CD3+	CD68+	10.3007	16.1546	15.5858	16.7888	1.20297	-5.85389	50	5.15037	5.15037	5.15037
1.70137	1.70137	31.5592	31.5592	CD8 T-cell	to Macrophages	-1.58466	-2.69755	TUR	9	Complete response	CR		T_S	CD8+CD3+	CD68+	9.73495	13.938	12.781	15.0689	2.28793	-4.20301	50	4.86747	4.86747	4.86747
1.67441	1.67441	27.1782	27.1782	CD8 T-cell	to Macrophages	-1.60387	-2.85631	TUR	11	Complete response	CR		T_S	CD8+CD3+	CD68+	11.685	15.2996	14.5827	16.0096	1.42695	-3.61457	50	5.84251	5.84251	5.84251
2.07545	2.07545	18.4013	18.4013	CD8 T-cell	to Macrophages	-1.33979	-3.26469	TUR	10	Non-PCR	NCR		T_S	CD8+CD3+	CD68+	16.3671	21.5764	21.3161	21.8272	0.511164	-5.20929	50	8.18353	8.18353	8.18353
1.99145	1.99145	26.734	26.734	CD8 T-cell	to Macrophages	-1.39165	-2.87372	TUR	12	Non-PCR	NCR		T_S	CD8+CD3+	CD68+	10.5727	12.9588	12.2541	13.5273	1.27325	-2.38611	50	5.28636	5.28636	5.28636
1.56294	1.56294	63.774	63.774	CD8 T-cell	to Macrophages	-1.68606	-1.92281	TUR	14	Non-PCR	NCR		T_S	CD8+CD3+	CD68+	3.03774	5.89456	5.31828	6.65888	1.34061	-2.85682	50	1.51887	1.51887	1.51887
1.93946	1.93946	21.1527	21.1527	CD8 T-cell	to Macrophages	-1.42457	-3.11961	TUR	15	Complete response	CR		T_S	CD8+CD3+	CD68+	15.1278	18.2437	17.5125	19.0252	1.51274	-3.11591	50	7.56392	7.56392	7.56392
1.79053	1.79053	27.9504	27.9504	CD8 T-cell	to Macrophages	-1.52277	-2.82665	TUR	23	Non-PCR	NCR		T_S	CD8+CD3+	CD68+	10.3845	15.4606	14.5062	16.2767	1.77047	-5.07609	50	5.19223	5.19223	5.19223
1.75211	1.75211	37.1909	37.1909	CD8 T-cell	to Macrophages	-1.54914	-2.52125	TUR	16	Non-PCR	NCR		T_S	CD8+CD3+	CD68+	9.66909	14.9804	6.54719	25.8636	19.3164	-5.31128	50	4.83454	4.83454	4.83454
1.53095	1.53095	99.1042	99.1042	CD8 T-cell	to Macrophages	-1.71053	-1.39753	TUR	17	*Complete response	CR		T_S	CD8+CD3+	CD68+	1.77305	6.97797	6.39147	7.4584	1.06692	-5.20491	50	0.886527	0.886527	0.886527
1.47639	1.47639	48.4631	48.4631	CD8 T-cell	to Macrophages	-1.75324	-2.23185	TUR	19	*Complete response	CR		T_S	CD8+CD3+	CD68+	5.96577	8.43429	7.67521	9.16985	1.49465	-2.46852	50	2.98288	2.98288	2.98288
1.78108	1.78108	26.7028	26.7028	CD8 T-cell	to Macrophages	-1.52922	-2.87496	TUR	22	*Complete response	CR		T_S	CD8+CD3+	CD68+	12.8235	19.3263	17.1767	21.7562	4.57946	-6.50283	50	6.41173	6.41173	6.41173
1.72846	1.72846	40.8015	40.8015	CD8 T-cell	to Macrophages	-1.56559	-2.42076	TUR	18	Complete response	CR		T_S	CD8+CD3+	CD68+	6.25301	7.83559	7.68523	7.98186	0.296632	-1.58258	50	3.1265	3.1265	3.1265
1.61406	1.61406	52.1375	52.1375	CD8 T-cell	to Macrophages	-1.64781	-2.1506	TUR	21	Complete response	CR		T_S	CD8+CD3+	CD68+	3.15427	5.14377	3.50441	7.14258	3.63818	-1.9895	50	1.57714	1.57714	1.57714
1.68092	1.68092	49.1984	49.1984	CD8 T-cell	to Macrophages	-1.59921	-2.21517	TUR	20	Complete response	CR		T_S	CD8+CD3+	CD68+	4.27335	6.154	6.01753	6.29739	0.279863	-1.88065	50	2.13668	2.13668	2.13668
2.24258	2.24258	17.8211	17.8211	CD8 T-cell	to Stroma cell	-1.24102	-3.29793	TUR	1	Complete response	CR		T_S	CD8+CD3+	negative	16.9962	16.798	15.9647	17.551	1.58638	0.19819	50	8.49811	8.49811	8.49811
2.97189	2.97189	12.929	12.929	CD8 T-cell	to Stroma cell	-0.860717	-3.62893	TUR	4	Non-PCR	NCR		T_S	CD8+CD3+	negative	22.6082	23.4907	22.9665	24.0795	1.11302	-0.88243	50	11.3041	11.3041	11.3041
1.49915	1.49915	23.1698	23.1698	CD8 T-cell	to Stroma cell	-1.73527	-3.02431	TUR	8	Complete response	CR		T_S	CD8+CD3+	negative	13.0513	15.9492	15.0032	17.0996	2.09645	-2.89791	50	6.52565	6.52565	6.52565
3.37116	3.37116	10.5661	10.5661	CD8 T-cell	to Stroma cell	-0.676174	-3.8356	TUR	24	Non-PCR	NCR		T_S	CD8+CD3+	negative	28.2384	26.418	25.4028	27.4551	2.05227	1.82046	50	14.1192	14.1192	14.1192
2.80661	2.80661	13.1987	13.1987	CD8 T-cell	to Stroma cell	-0.941185	-3.60774	TUR	2	Non-PCR	NCR		T_S	CD8+CD3+	negative	24.29	24.0703	23.6637	24.4678	0.804118	0.219709	50	12.145	12.145	12.145
2.24777	2.24777	14.3626	14.3626	CD8 T-cell	to Stroma cell	-1.23804	-3.52084	TUR	3	Non-PCR	NCR		T_S	CD8+CD3+	negative	21.6817	22.6337	20.8689	24.3464	3.47751	-0.951913	50	10.8409	10.8409	10.8409
2.97371	2.97371	12.4505	12.4505	CD8 T-cell	to Stroma cell	-0.859848	-3.66763	TUR	5	Non-PCR	NCR		T_S	CD8+CD3+	negative	23.8919	25.0307	24.9108	25.1707	0.259858	-1.13881	50	11.9459	11.9459	11.9459
1.88057	1.88057	33.5518	33.5518	CD8 T-cell	to Stroma cell	-1.46268	-2.63206	TUR	6	Complete response	CR		T_S	CD8+CD3+	negative	9.50079	9.26541	7.64553	11.1735	3.52796	0.235378	50	4.7504	4.7504	4.7504
1.65752	1.65752	24.0257	24.0257	CD8 T-cell	to Stroma cell	-1.61604	-2.98624	TUR	7	Complete response	CR		T_S	CD8+CD3+	negative	13.6958	19.4432	18.8748	20.018	1.14325	-5.74743	50	6.8479	6.8479	6.8479
2.84829	2.84829	12.58	12.58	CD8 T-cell	to Stroma cell	-0.920634	-3.65701	TUR	9	Complete response	CR		T_S	CD8+CD3+	negative	24.5223	24.909	23.8657	25.9133	2.04758	-0.386765	50	12.2611	12.2611	12.2611
2.86711	2.86711	11.5653	11.5653	CD8 T-cell	to Stroma cell	-0.911411	-3.7432	TUR	11	Complete response	CR		T_S	CD8+CD3+	negative	24.5093	24.2015	23.7424	24.7349	0.992588	0.307727	50	12.2546	12.2546	12.2546
2.18663	2.18663	16.5183	16.5183	CD8 T-cell	to Stroma cell	-1.27348	-3.37654	TUR	10	Non-PCR	NCR		T_S	CD8+CD3+	negative	18.9336	18.5481	18.3223	18.7774	0.455137	0.385539	50	9.4668	9.4668	9.4668
2.24218	2.24218	15.5191	15.5191	CD8 T-cell	to Stroma cell	-1.24126	-3.44101	TUR	12	Non-PCR	NCR		T_S	CD8+CD3+	negative	18.4631	19.2078	18.7979	19.922	1.12401	-0.744676	50	9.23157	9.23157	9.23157
2.81769	2.81769	12.942	12.942	CD8 T-cell	to Stroma cell	-0.935706	-3.62791	TUR	14	Non-PCR	NCR		T_S	CD8+CD3+	negative	23.8742	24.9602	24.2464	25.5539	1.30749	-1.08599	50	11.9371	11.9371	11.9371
3.00456	3.00456	11.139	11.139	CD8 T-cell	to Stroma cell	-0.845127	-3.78162	TUR	15	Complete response	CR		T_S	CD8+CD3+	negative	25.752	23.9188	23.2256	24.4934	1.26782	1.83323	50	12.876	12.876	12.876
3.57332	3.57332	10.7732	10.7732	CD8 T-cell	to Stroma cell	-0.586962	-3.81576	TUR	23	Non-PCR	NCR		T_S	CD8+CD3+	negative	28.5863	27.3246	26.3806	28.1269	1.74631	1.26175	50	14.2932	14.2932	14.2932
3.15181	3.15181	11.5185	11.5185	CD8 T-cell	to Stroma cell	-0.776008	-3.74734	TUR	16	Non-PCR	NCR		T_S	CD8+CD3+	negative	20.975	18.7922	11.8375	26.0159	14.1784	2.18286	50	10.4875	10.4875	10.4875
1.47122	1.47122	26.1024	26.1024	CD8 T-cell	to Stroma cell	-1.75736	-2.89896	TUR	17	*Complete response	CR		T_S	CD8+CD3+	negative	13.3962	16.8781	16.3228	17.3479	1.02513	-3.48186	50	6.69811	6.69811	6.69811
2.75227	2.75227	12.2563	12.2563	CD8 T-cell	to Stroma cell	-0.96826	-3.68375	TUR	19	*Complete response	CR		T_S	CD8+CD3+	negative	24.2414	23.6176	22.8766	24.4142	1.53759	0.623817	50	12.1207	12.1207	12.1207
1.20787	1.20787	46.8177	46.8177	CD8 T-cell	to Stroma cell	-1.985	-2.27003	TUR	22	*Complete response	CR		T_S	CD8+CD3+	negative	8.23085	9.22736	7.65581	11.3561	3.70024	-0.996512	50	4.11542	4.11542	4.11542
2.50925	2.50925	12.5265	12.5265	CD8 T-cell	to Stroma cell	-1.09369	-3.66139	TUR	18	Complete response	CR		T_S	CD8+CD3+	negative	21.937	21.6021	21.4871	21.7195	0.232437	0.334928	50	10.9685	10.9685	10.9685
1.20754	1.20754	46.6272	46.6272	CD8 T-cell	to Stroma cell	-1.98531	-2.27453	TUR	21	Complete response	CR		T_S	CD8+CD3+	negative	8.6776	10.5835	8.49485	13.12	4.62519	-1.90594	50	4.3388	4.3388	4.3388
1.58386	1.58386	22.7835	22.7835	CD8 T-cell	to Stroma cell	-1.67029	-3.04193	TUR	20	Complete response	CR		T_S	CD8+CD3+	negative	15.4177	17.3461	17.2222	17.4711	0.2489	-1.92841	50	7.70887	7.70887	7.70887
1.51742	1.51742	48.7369	48.7369	Stroma cell	to T-helper	-1.72101	-2.22561	TUR	1	Complete response	CR		T_S	negative	CD3+	5.0653	4.38585	4.22455	4.55872	0.334173	0.679454	50	2.53265	2.53265	2.53265
1.81361	1.81361	30.9168	30.9168	Stroma cell	to T-helper	-1.50715	-2.71948	TUR	4	Non-PCR	NCR		T_S	negative	CD3+	9.03663	8.46205	8.24766	8.67107	0.42341	0.574577	50	4.51831	4.51831	4.51831
1.93408	1.93408	23.2047	23.2047	Stroma cell	to T-helper	-1.42802	-3.02273	TUR	8	Complete response	CR		T_S	negative	CD3+	12.4439	9.7405	8.2644	10.984	2.71963	2.70337	50	6.22193	6.22193	6.22193
1.95032	1.95032	24.6427	24.6427	Stroma cell	to T-helper	-1.41764	-2.95958	TUR	24	Non-PCR	NCR		T_S	negative	CD3+	12.4651	13.0352	12.7082	13.4256	0.71745	-0.570174	50	6.23254	6.23254	6.23254
1.29776	1.29776	61.6595	61.6595	Stroma cell	to T-helper	-1.90294	-1.96137	TUR	2	Non-PCR	NCR		T_S	negative	CD3+	5.30774	4.91808	4.81494	5.00869	0.193748	0.389661	50	2.65387	2.65387	2.65387
1.54232	1.54232	38.0442	38.0442	Stroma cell	to T-helper	-1.70178	-2.49672	TUR	3	Non-PCR	NCR		T_S	negative	CD3+	8.28546	6.47373	5.94559	7.08194	1.13635	1.81173	50	4.14273	4.14273	4.14273
1.52999	1.52999	35.336	35.336	Stroma cell	to T-helper	-1.71127	-2.57641	TUR	5	Non-PCR	NCR		T_S	negative	CD3+	8.69673	8.29543	8.22638	8.36519	0.138815	0.401292	50	4.34836	4.34836	4.34836
1.66934	1.66934	41.1738	41.1738	Stroma cell	to T-helper	-1.60751	-2.41087	TUR	6	Complete response	CR		T_S	negative	CD3+	6.48111	4.90161	4.00629	5.72308	1.71679	1.57951	50	3.24056	3.24056	3.24056
1.84909	1.84909	27.0582	27.0582	Stroma cell	to T-helper	-1.48343	-2.86098	TUR	7	Complete response	CR		T_S	negative	CD3+	10.9252	9.58545	9.34641	9.85909	0.512678	1.33978	50	5.46262	5.46262	5.46262
1.69394	1.69394	31.6798	31.6798	Stroma cell	to T-helper	-1.58993	-2.69347	TUR	9	Complete response	CR		T_S	negative	CD3+	9.28263	8.52358	8.31471	8.73933	0.424622	0.759049	50	4.64132	4.64132	4.64132
1.72538	1.72538	37.6715	37.6715	Stroma cell	to T-helper	-1.56775	-2.50737	TUR	11	Complete response	CR		T_S	negative	CD3+	6.73844	5.92163	5.6957	6.12961	0.433912	0.816816	50	3.36922	3.36922	3.36922
1.63317	1.63317	41.4917	41.4917	Stroma cell	to T-helper	-1.63375	-2.40249	TUR	10	Non-PCR	NCR		T_S	negative	CD3+	5.93353	5.33497	5.18356	5.4621	0.27854	0.598554	50	2.96676	2.96676	2.96676
1.93401	1.93401	23.9696	23.9696	Stroma cell	to T-helper	-1.42806	-2.9887	TUR	12	Non-PCR	NCR		T_S	negative	CD3+	12.4935	12.1206	11.7716	12.5824	0.810773	0.372963	50	6.24676	6.24676	6.24676
1.89073	1.89073	20.6426	20.6426	Stroma cell	to T-helper	-1.45604	-3.14509	TUR	14	Non-PCR	NCR		T_S	negative	CD3+	15.1069	14.6993	14.3354	15.0847	0.749261	0.40761	50	7.55344	7.55344	7.55344
1.65585	1.65585	57.621	57.621	Stroma cell	to T-helper	-1.61725	-2.03828	TUR	15	Complete response	CR		T_S	negative	CD3+	3.74999	3.4057	3.31153	3.52698	0.215452	0.344298	50	1.875	1.875	1.875
1.57779	1.57779	38.3089	38.3089	Stroma cell	to T-helper	-1.67485	-2.48921	TUR	23	Non-PCR	NCR		T_S	negative	CD3+	7.32874	7.30532	7.0668	7.55042	0.483627	0.0234165	50	3.66437	3.66437	3.66437
1.58303	1.58303	216.695	216.695	Stroma cell	to T-helper	-1.67091	-0.268035	TUR	16	Non-PCR	NCR		T_S	negative	CD3+	0.0305081	0.0257419	0.0175967	0.039307	0.0217104	0.00476625	50	0.0152541	0.0152541	0.0152541
1.42909	1.42909	49.8515	49.8515	Stroma cell	to T-helper	-1.79134	-2.20053	TUR	17	*Complete response	CR		T_S	negative	CD3+	5.9574	4.22417	3.96453	4.46793	0.503397	1.73323	50	2.9787	2.9787	2.9787
1.58314	1.58314	45.5701	45.5701	Stroma cell	to T-helper	-1.67083	-2.29979	TUR	19	*Complete response	CR		T_S	negative	CD3+	6.05799	5.92619	5.63233	6.16883	0.536505	0.1318	50	3.02899	3.02899	3.02899
1.8939	1.8939	22.1963	22.1963	Stroma cell	to T-helper	-1.45398	-3.06927	TUR	22	*Complete response	CR		T_S	negative	CD3+	14.2928	10.7241	9.85721	11.921	2.06377	3.56869	50	7.14641	7.14641	7.14641
1.62401	1.62401	55.5597	55.5597	Stroma cell	to T-helper	-1.64047	-2.07936	TUR	18	Complete response	CR		T_S	negative	CD3+	3.85301	3.97113	3.87731	4.04608	0.168769	-0.118122	50	1.92651	1.92651	1.92651
1.70418	1.70418	56.5062	56.5062	Stroma cell	to T-helper	-1.58267	-2.06033	TUR	21	Complete response	CR		T_S	negative	CD3+	3.64388	3.80864	3.1229	4.5051	1.3822	-0.164761	50	1.82194	1.82194	1.82194
1.78593	1.78593	31.011	31.011	Stroma cell	to T-helper	-1.52591	-2.71624	TUR	20	Complete response	CR		T_S	negative	CD3+	8.91062	7.80406	7.68125	7.95534	0.274083	1.10656	50	4.45531	4.45531	4.45531
1.46444	1.46444	85.1214	85.1214	Stroma cell	to CD8 T-cell	-1.76277	-1.58391	TUR	1	Complete response	CR		T_S	negative	CD8+CD3+	2.41757	2.60497	2.45632	2.73458	0.278258	-0.187405	50	1.20878	1.20878	1.20878
1.73415	1.73415	44.7097	44.7097	Stroma cell	to CD8 T-cell	-1.56161	-2.32074	TUR	4	Non-PCR	NCR		T_S	negative	CD8+CD3+	5.43762	6.51397	6.35006	6.68718	0.337113	-1.07634	50	2.71881	2.71881	2.71881
2.00169	2.00169	24.6055	24.6055	Stroma cell	to CD8 T-cell	-1.38524	-2.96117	TUR	8	Complete response	CR		T_S	negative	CD8+CD3+	11.7939	13.5962	12.6001	14.628	2.02796	-1.80236	50	5.89693	5.89693	5.89693
1.74378	1.74378	42.9861	42.9861	Stroma cell	to CD8 T-cell	-1.55491	-2.36384	TUR	24	Non-PCR	NCR		T_S	negative	CD8+CD3+	7.02281	6.65685	6.25893	7.03248	0.77355	0.365958	50	3.5114	3.5114	3.5114
1.36981	1.36981	72.682	72.682	Stroma cell	to CD8 T-cell	-1.84059	-1.77143	TUR	2	Non-PCR	NCR		T_S	negative	CD8+CD3+	3.39713	3.42591	3.34	3.51646	0.176466	-0.0287722	50	1.69857	1.69857	1.69857
1.49686	1.49686	87.5548	87.5548	Stroma cell	to CD8 T-cell	-1.73707	-1.54984	TUR	3	Non-PCR	NCR		T_S	negative	CD8+CD3+	2.60345	2.84174	2.53183	3.30006	0.768234	-0.238289	50	1.30173	1.30173	1.30173
1.60996	1.60996	39.6583	39.6583	Stroma cell	to CD8 T-cell	-1.65084	-2.45167	TUR	5	Non-PCR	NCR		T_S	negative	CD8+CD3+	8.04602	9.28534	9.22027	9.34625	0.12598	-1.23932	50	4.02301	4.02301	4.02301
1.6411	1.6411	89.4182	89.4182	Stroma cell	to CD8 T-cell	-1.62796	-1.52425	TUR	6	Complete response	CR		T_S	negative	CD8+CD3+	2.37248	2.65866	2.05859	3.33793	1.27934	-0.286177	50	1.18624	1.18624	1.18624
1.87417	1.87417	48.2809	48.2809	Stroma cell	to CD8 T-cell	-1.46688	-2.23602	TUR	7	Complete response	CR		T_S	negative	CD8+CD3+	4.18325	6.45034	6.20697	6.69509	0.488127	-2.26709	50	2.09162	2.09162	2.09162
1.58425	1.58425	67.325	67.325	Stroma cell	to CD8 T-cell	-1.66999	-1.86045	TUR	9	Complete response	CR		T_S	negative	CD8+CD3+	3.09678	3.40462	3.18962	3.58453	0.394908	-0.307839	50	1.54839	1.54839	1.54839
1.72369	1.72369	33.3642	33.3642	Stroma cell	to CD8 T-cell	-1.56893	-2.63806	TUR	11	Complete response	CR		T_S	negative	CD8+CD3+	8.78203	9.28248	9.06006	9.52513	0.465069	-0.500458	50	4.39101	4.39101	4.39101
1.72242	1.72242	27.8252	27.8252	Stroma cell	to CD8 T-cell	-1.56982	-2.83141	TUR	10	Non-PCR	NCR		T_S	negative	CD8+CD3+	10.7669	11.0619	10.8887	11.2226	0.333862	-0.294997	50	5.38347	5.38347	5.38347
1.91838	1.91838	27.4384	27.4384	Stroma cell	to CD8 T-cell	-1.43811	-2.84622	TUR	12	Non-PCR	NCR		T_S	negative	CD8+CD3+	11.5455	12.4628	12.1118	12.908	0.796158	-0.917258	50	5.77275	5.77275	5.77275
1.6794	1.6794	33.1232	33.1232	Stroma cell	to CD8 T-cell	-1.6003	-2.64583	TUR	14	Non-PCR	NCR		T_S	negative	CD8+CD3+	8.9303	10.2506	9.89501	10.6109	0.715882	-1.3203	50	4.46515	4.46515	4.46515
1.5866	1.5866	92.7609	92.7609	Stroma cell	to CD8 T-cell	-1.66824	-1.47938	TUR	15	Complete response	CR		T_S	negative	CD8+CD3+	2.67348	3.03242	2.91192	3.14035	0.228428	-0.358942	50	1.33674	1.33674	1.33674
1.51225	1.51225	54.1415	54.1415	Stroma cell	to CD8 T-cell	-1.72502	-2.1084	TUR	23	Non-PCR	NCR		T_S	negative	CD8+CD3+	4.17446	4.07175	3.89328	4.24375	0.350476	0.102709	50	2.08723	2.08723	2.08723
1.39479	1.39479	183.885	183.885	Stroma cell	to CD8 T-cell	-1.81962	-0.541798	TUR	16	Non-PCR	NCR		T_S	negative	CD8+CD3+	0.0136259	0.0119073	0.00654958	0.0188394	0.0122899	0.00171852	50	0.00681293	0.00681293	0.00681293
1.74709	1.74709	41.4805	41.4805	Stroma cell	to CD8 T-cell	-1.55261	-2.40278	TUR	17	*Complete response	CR		T_S	negative	CD8+CD3+	6.09202	7.41383	7.15732	7.70152	0.544192	-1.32181	50	3.04601	3.04601	3.04601
1.57945	1.57945	41.5996	41.5996	Stroma cell	to CD8 T-cell	-1.6736	-2.39965	TUR	19	*Complete response	CR		T_S	negative	CD8+CD3+	6.93024	7.16643	6.91875	7.43251	0.513756	-0.236191	50	3.46512	3.46512	3.46512
1.76924	1.76924	138.425	138.425	Stroma cell	to CD8 T-cell	-1.53733	-0.960139	TUR	22	*Complete response	CR		T_S	negative	CD8+CD3+	2.01196	3.595	2.83406	4.75037	1.91632	-1.58304	50	1.00598	1.00598	1.00598
1.83707	1.83707	26.4001	26.4001	Stroma cell	to CD8 T-cell	-1.49143	-2.88699	TUR	18	Complete response	CR		T_S	negative	CD8+CD3+	11.5402	11.5224	11.4302	11.6087	0.178406	0.0178165	50	5.77012	5.77012	5.77012
1.73798	1.73798	84.3895	84.3895	Stroma cell	to CD8 T-cell	-1.55894	-1.5943	TUR	21	Complete response	CR		T_S	negative	CD8+CD3+	1.93553	2.79682	2.19135	3.45777	1.26643	-0.861287	50	0.967764	0.967764	0.967764
1.86329	1.86329	24.5212	24.5212	Stroma cell	to CD8 T-cell	-1.47404	-2.96479	TUR	20	Complete response	CR		T_S	negative	CD8+CD3+	12.8217	14.5825	14.4741	14.6961	0.222018	-1.76081	50	6.41086	6.41086	6.41086
2.59234	2.59234	15.3638	15.3638	B-cell	to Stroma cell	-1.04995	-3.45138	TUR	1	Complete response	CR		T_S	CD20+	negative	22.3636	16.9314	10.7582	23.2887	12.5305	5.43218	50	11.1818	11.1818	11.1818
3.1977	3.1977	12.0723	12.0723	B-cell	to Stroma cell	-0.754831	-3.69926	TUR	4	Non-PCR	NCR		T_S	CD20+	negative	25.2405	23.4991	23.1948	23.7746	0.579809	1.7414	50	12.6203	12.6203	12.6203
2.2554	2.2554	19.2959	19.2959	B-cell	to Stroma cell	-1.23367	-3.21536	TUR	8	Complete response	CR		T_S	CD20+	negative	16.2978	16.082	13.1876	19.2293	6.04175	0.215764	50	8.1489	8.1489	8.1489
3.25855	3.25855	11.6271	11.6271	B-cell	to Stroma cell	-0.726992	-3.73774	TUR	24	Non-PCR	NCR		T_S	CD20+	negative	27.1551	26.3414	25.4525	27.18	1.72744	0.813756	50	13.5776	13.5776	13.5776
2.27773	2.27773	15.951	15.951	B-cell	to Stroma cell	-1.22093	-3.41267	TUR	2	Non-PCR	NCR		T_S	CD20+	negative	19.908	24.0764	23.5112	24.5764	1.06527	-4.16841	50	9.95399	9.95399	9.95399
2.37145	2.37145	15.3552	15.3552	B-cell	to Stroma cell	-1.16839	-3.45196	TUR	3	Non-PCR	NCR		T_S	CD20+	negative	21.3452	22.6522	22.2416	23.0484	0.806854	-1.30696	50	10.6726	10.6726	10.6726
2.23748	2.23748	15.2071	15.2071	B-cell	to Stroma cell	-1.24396	-3.46196	TUR	5	Non-PCR	NCR		T_S	CD20+	negative	19.4167	25.027	24.6973	25.3269	0.629622	-5.61037	50	9.70833	9.70833	9.70833
1.37328	1.37328	51.914	51.914	B-cell	to Stroma cell	-1.83767	-2.1554	TUR	6	Complete response	CR		T_S	CD20+	negative	7.30962	9.0129	1.71576	18.3328	16.6171	-1.70328	50	3.65481	3.65481	3.65481
2.23545	2.23545	16.125	16.125	B-cell	to Stroma cell	-1.24513	-3.40146	TUR	7	Complete response	CR		T_S	CD20+	negative	19.1851	19.4553	19.0019	20.0064	1.00448	-0.270232	50	9.59253	9.59253	9.59253
2.76569	2.76569	13.5371	13.5371	B-cell	to Stroma cell	-0.961547	-3.58173	TUR	9	Complete response	CR		T_S	CD20+	negative	23.8306	24.9288	24.0716	25.7659	1.69423	-1.09816	50	11.9153	11.9153	11.9153
2.98752	2.98752	11.8834	11.8834	B-cell	to Stroma cell	-0.85325	-3.71541	TUR	11	Complete response	CR		T_S	CD20+	negative	25.0956	24.2237	22.7941	25.6088	2.81469	0.871895	50	12.5478	12.5478	12.5478
1.88322	1.88322	21.2709	21.2709	B-cell	to Stroma cell	-1.46095	-3.1138	TUR	10	Non-PCR	NCR		T_S	CD20+	negative	14.8563	18.5438	17.9315	19.0603	1.12873	-3.68751	50	7.42816	7.42816	7.42816
2.70823	2.70823	13.1243	13.1243	B-cell	to Stroma cell	-0.990452	-3.61354	TUR	12	Non-PCR	NCR		T_S	CD20+	negative	22.4326	19.2534	18.0203	20.5419	2.52154	3.17918	50	11.2163	11.2163	11.2163
2.56166	2.56166	13.7196	13.7196	B-cell	to Stroma cell	-1.06599	-3.56796	TUR	14	Non-PCR	NCR		T_S	CD20+	negative	22.4007	24.9303	24.3368	25.6109	1.27412	-2.52969	50	11.2003	11.2003	11.2003
3.24903	3.24903	11.8876	11.8876	B-cell	to Stroma cell	-0.731331	-3.71505	TUR	15	Complete response	CR		T_S	CD20+	negative	25.543	23.8982	22.4042	25.6023	3.19802	1.64478	50	12.7715	12.7715	12.7715
3.28692	3.28692	11.4563	11.4563	B-cell	to Stroma cell	-0.714107	-3.75289	TUR	23	Non-PCR	NCR		T_S	CD20+	negative	27.7167	27.3179	26.5854	28.0068	1.4214	0.39877	50	13.8583	13.8583	13.8583
2.93549	2.93549	12.8135	12.8135	B-cell	to Stroma cell	-0.87821	-3.63815	TUR	16	Non-PCR	NCR		T_S	CD20+	negative	26.495	18.7164	11.8457	24.3568	12.5111	7.77853	50	13.2475	13.2475	13.2475
2.59713	2.59713	13.718	13.718	B-cell	to Stroma cell	-1.04746	-3.56808	TUR	17	*Complete response	CR		T_S	CD20+	negative	23.2158	16.8753	15.7875	17.9525	2.16495	6.34054	50	11.6079	11.6079	11.6079
2.30128	2.30128	15.7152	15.7152	B-cell	to Stroma cell	-1.20759	-3.42804	TUR	19	*Complete response	CR		T_S	CD20+	negative	22.9265	23.5286	13.9784	32.0159	18.0375	-0.602187	50	11.4632	11.4632	11.4632
0.794232	0.794232	119.445	119.445	B-cell	to Stroma cell	-2.45021	-1.15878	TUR	22	*Complete response	CR		T_S	CD20+	negative	16.9421	9.33991	4.16101	14.6974	10.5364	7.60222	50	8.47107	8.47107	8.47107
3.00827	3.00827	11.6767	11.6767	B-cell	to Stroma cell	-0.843363	-3.73338	TUR	18	Complete response	CR		T_S	CD20+	negative	25.9085	21.6042	20.8256	22.5055	1.67992	4.3043	50	12.9542	12.9542	12.9542
0.92121	0.92121	51.9943	51.9943	B-cell	to Stroma cell	-2.28801	-2.15367	TUR	21	Complete response	CR		T_S	CD20+	negative	21.935	10.6845	0	28.5554	28.5554	11.2505	50	10.9675	10.9675	10.9675
2.95008	2.95008	11.8387	11.8387	B-cell	to Stroma cell	-0.871185	-3.71927	TUR	20	Complete response	CR		T_S	CD20+	negative	24.4732	17.3551	16.705	17.9883	1.28329	7.11802	50	12.2366	12.2366	12.2366
1.38082	1.38082	93.5765	93.5765	T-helper	to Treg	-1.83131	-1.46862	TUR	1	Complete response	CR		T_S	CD3+	CD3+FoxP3+	2.58008	2.90719	2.5151	3.35834	0.843237	-0.327111	50	1.29004	1.29004	1.29004
1.45273	1.45273	63.1402	63.1402	T-helper	to Treg	-1.77217	-1.93426	TUR	4	Non-PCR	NCR		T_S	CD3+	CD3+FoxP3+	4.11905	2.93973	2.60994	3.24536	0.635412	1.17932	50	2.05952	2.05952	2.05952
1.4252	1.4252	98.8226	98.8226	T-helper	to Treg	-1.79452	-1.40108	TUR	8	Complete response	CR		T_S	CD3+	CD3+FoxP3+	2.15629	1.76137	0.995112	2.7898	1.79469	0.394923	50	1.07815	1.07815	1.07815
1.43856	1.43856	59.6629	59.6629	T-helper	to Treg	-1.78363	-1.99883	TUR	24	Non-PCR	NCR		T_S	CD3+	CD3+FoxP3+	4.65159	4.8317	4.26006	5.46563	1.20557	-0.180108	50	2.32579	2.32579	2.32579
1.47966	1.47966	106.105	106.105	T-helper	to Treg	-1.75064	-1.31166	TUR	2	Non-PCR	NCR		T_S	CD3+	CD3+FoxP3+	1.34304	2.42397	2.11545	2.73482	0.619373	-1.08093	50	0.671518	0.671518	0.671518
1.50019	1.50019	51.3619	51.3619	T-helper	to Treg	-1.73445	-2.16732	TUR	3	Non-PCR	NCR		T_S	CD3+	CD3+FoxP3+	5.09033	5.98559	4.7832	7.05425	2.27105	-0.895264	50	2.54516	2.54516	2.54516
1.6855	1.6855	41.8428	41.8428	T-helper	to Treg	-1.59594	-2.39329	TUR	5	Non-PCR	NCR		T_S	CD3+	CD3+FoxP3+	6.06027	7.62725	7.45669	7.79824	0.341553	-1.56699	50	3.03013	3.03013	3.03013
1.66157	1.66157	36.2016	36.2016	T-helper	to Treg	-1.61311	-2.55035	TUR	6	Complete response	CR		T_S	CD3+	CD3+FoxP3+	7.58044	8.35021	6.92069	9.94442	3.02374	-0.769771	50	3.79022	3.79022	3.79022
1.57797	1.57797	42.172	42.172	T-helper	to Treg	-1.67471	-2.38474	TUR	7	Complete response	CR		T_S	CD3+	CD3+FoxP3+	6.83118	7.25395	6.78401	7.67861	0.894599	-0.422776	50	3.41559	3.41559	3.41559
1.42843	1.42843	53.0383	53.0383	T-helper	to Treg	-1.79188	-2.13146	TUR	9	Complete response	CR		T_S	CD3+	CD3+FoxP3+	5.51772	7.93419	7.31208	8.57411	1.26203	-2.41647	50	2.75886	2.75886	2.75886
1.49092	1.49092	72.0372	72.0372	T-helper	to Treg	-1.74174	-1.78185	TUR	11	Complete response	CR		T_S	CD3+	CD3+FoxP3+	2.88003	3.95378	3.43643	4.56656	1.13013	-1.07375	50	1.44002	1.44002	1.44002
1.81392	1.81392	190.659	190.659	T-helper	to Treg	-1.50695	-0.483958	TUR	10	Non-PCR	NCR		T_S	CD3+	CD3+FoxP3+	0.229145	0.186435	0.118552	0.263158	0.144606	0.0427105	50	0.114573	0.114573	0.114573
1.79051	1.79051	43.821	43.821	T-helper	to Treg	-1.52279	-2.34277	TUR	12	Non-PCR	NCR		T_S	CD3+	CD3+FoxP3+	5.50869	5.46451	5.02016	5.90296	0.882795	0.0441719	50	2.75434	2.75434	2.75434
1.64698	1.64698	44.0804	44.0804	T-helper	to Treg	-1.62368	-2.3363	TUR	14	Non-PCR	NCR		T_S	CD3+	CD3+FoxP3+	5.44203	7.55336	6.92038	8.09797	1.17759	-2.11133	50	2.72102	2.72102	2.72102
1.6312	1.6312	59.6161	59.6161	T-helper	to Treg	-1.6352	-1.99972	TUR	15	Complete response	CR		T_S	CD3+	CD3+FoxP3+	3.62307	3.72515	3.31002	4.13315	0.823132	-0.102081	50	1.81154	1.81154	1.81154
1.36604	1.36604	62.9175	62.9175	T-helper	to Treg	-1.84379	-1.9383	TUR	23	Non-PCR	NCR		T_S	CD3+	CD3+FoxP3+	3.30697	3.23729	2.81603	3.69504	0.879012	0.0696797	50	1.65349	1.65349	1.65349
1.53335	1.53335	191.323	191.323	T-helper	to Treg	-1.70868	-0.478332	TUR	16	Non-PCR	NCR		T_S	CD3+	CD3+FoxP3+	0	0.0186433	0	0.372866	0.372866	-0.0186433	50	0	0	0
1.20611	1.20611	106.573	106.573	T-helper	to Treg	-1.98666	-1.30607	TUR	17	*Complete response	CR		T_S	CD3+	CD3+FoxP3+	2.60411	1.63425	1.21768	2.18275	0.965077	0.969858	50	1.30205	1.30205	1.30205
1.49887	1.49887	91.1985	91.1985	T-helper	to Treg	-1.73549	-1.50019	TUR	19	*Complete response	CR		T_S	CD3+	CD3+FoxP3+	2.57056	2.99162	2.4953	3.61518	1.11988	-0.421058	50	1.28528	1.28528	1.28528
1.54957	1.54957	49.4327	49.4327	T-helper	to Treg	-1.69624	-2.2099	TUR	22	*Complete response	CR		T_S	CD3+	CD3+FoxP3+	5.33279	4.32584	3.59202	5.00733	1.4153	1.00695	50	2.6664	2.6664	2.6664
1.56358	1.56358	112.674	112.674	T-helper	to Treg	-1.68558	-1.23477	TUR	18	Complete response	CR		T_S	CD3+	CD3+FoxP3+	1.12945	1.29825	1.12214	1.44898	0.326839	-0.168803	50	0.564724	0.564724	0.564724
1.5416	1.5416	58.0314	58.0314	T-helper	to Treg	-1.70234	-2.03026	TUR	21	Complete response	CR		T_S	CD3+	CD3+FoxP3+	3.11782	2.73363	1.68467	4.0661	2.38143	0.384191	50	1.55891	1.55891	1.55891
1.61399	1.61399	54.3997	54.3997	T-helper	to Treg	-1.64785	-2.10306	TUR	20	Complete response	CR		T_S	CD3+	CD3+FoxP3+	4.0919	3.86578	3.68065	4.05964	0.378992	0.226122	50	2.04595	2.04595	2.04595
1.47772	1.47772	33.3474	33.3474	Treg	to T-helper	-1.75219	-2.63861	TUR	1	Complete response	CR		T_S	CD3+FoxP3+	CD3+	9.82474	10.8359	9.32631	12.4664	3.14012	-1.01112	50	4.91237	4.91237	4.91237
1.91646	1.91646	18.3714	18.3714	Treg	to T-helper	-1.43935	-3.26638	TUR	4	Non-PCR	NCR		T_S	CD3+FoxP3+	CD3+	17.1113	13.5476	12.2526	14.887	2.63436	3.56378	50	8.55567	8.55567	8.55567
1.32212	1.32212	23.6611	23.6611	Treg	to T-helper	-1.88154	-3.0023	TUR	8	Complete response	CR		T_S	CD3+FoxP3+	CD3+	20.6543	17.8258	10.5539	27.2286	16.6748	2.82853	50	10.3272	10.3272	10.3272
1.94172	1.94172	17.6414	17.6414	Treg	to T-helper	-1.42313	-3.30844	TUR	24	Non-PCR	NCR		T_S	CD3+FoxP3+	CD3+	18.4304	18.442	16.4377	20.7358	4.29819	-0.0115757	50	9.2152	9.2152	9.2152
1.57336	1.57336	22.522	22.522	Treg	to T-helper	-1.67818	-3.05402	TUR	2	Non-PCR	NCR		T_S	CD3+FoxP3+	CD3+	14.9896	20.8839	18.6101	22.9409	4.3308	-5.89425	50	7.4948	7.4948	7.4948
1.76627	1.76627	19.7858	19.7858	Treg	to T-helper	-1.53937	-3.18927	TUR	3	Non-PCR	NCR		T_S	CD3+FoxP3+	CD3+	16.5606	20.6946	17.3046	24.0723	6.76765	-4.134	50	8.28031	8.28031	8.28031
1.87882	1.87882	20.3565	20.3565	Treg	to T-helper	-1.46383	-3.15965	TUR	5	Non-PCR	NCR		T_S	CD3+FoxP3+	CD3+	15.2686	18.5717	18.0949	18.9317	0.836882	-3.30305	50	7.63431	7.63431	7.63431
1.63945	1.63945	44.1349	44.1349	Treg	to T-helper	-1.62917	-2.33495	TUR	6	Complete response	CR		T_S	CD3+FoxP3+	CD3+	6.13985	7.69702	6.53289	9.06851	2.53562	-1.55717	50	3.06993	3.06993	3.06993
1.81929	1.81929	21.4923	21.4923	Treg	to T-helper	-1.50333	-3.10298	TUR	7	Complete response	CR		T_S	CD3+FoxP3+	CD3+	15.0645	15.5968	14.817	16.3979	1.58094	-0.532279	50	7.53224	7.53224	7.53224
1.66988	1.66988	23.765	23.765	Treg	to T-helper	-1.60713	-2.9977	TUR	9	Complete response	CR		T_S	CD3+FoxP3+	CD3+	14.0554	17.9583	16.7247	19.2167	2.49196	-3.90286	50	7.02771	7.02771	7.02771
1.71239	1.71239	32.8351	32.8351	Treg	to T-helper	-1.57687	-2.65519	TUR	11	Complete response	CR		T_S	CD3+FoxP3+	CD3+	8.85568	11.3326	9.79852	12.9232	3.12464	-2.47691	50	4.42784	4.42784	4.42784
1.63343	1.63343	25.4801	25.4801	Treg	to T-helper	-1.63356	-2.92441	TUR	10	Non-PCR	NCR		T_S	CD3+FoxP3+	CD3+	13.4023	12.3159	8.71984	16.6817	7.96182	1.08644	50	6.70116	6.70116	6.70116
1.73332	1.73332	23.9088	23.9088	Treg	to T-helper	-1.56219	-2.99136	TUR	12	Non-PCR	NCR		T_S	CD3+FoxP3+	CD3+	13.6438	14.3084	12.8275	15.5785	2.75106	-0.664608	50	6.82188	6.82188	6.82188
2.08465	2.08465	15.4396	15.4396	Treg	to T-helper	-1.3342	-3.4463	TUR	14	Non-PCR	NCR		T_S	CD3+FoxP3+	CD3+	20.3663	24.1705	22.8848	25.6629	2.77814	-3.80414	50	10.1832	10.1832	10.1832
1.54458	1.54458	50.6273	50.6273	Treg	to T-helper	-1.70005	-2.18336	TUR	15	Complete response	CR		T_S	CD3+FoxP3+	CD3+	5.58798	6.56599	5.71788	7.48715	1.76927	-0.978007	50	2.79399	2.79399	2.79399
1.63352	1.63352	25.3262	25.3262	Treg	to T-helper	-1.6335	-2.93079	TUR	23	Non-PCR	NCR		T_S	CD3+FoxP3+	CD3+	12.9472	13.8638	12.0985	15.798	3.69954	-0.916559	50	6.4736	6.4736	6.4736
1.0417	1.0417	265.015	265.015	Treg	to T-helper	-2.15173	0.120268	TUR	16	Non-PCR	NCR		T_S	CD3+FoxP3+	CD3+	0	0.0887599	0	2.6628	2.6628	-0.0887599	50	0	0	0
1.2592	1.2592	33.2695	33.2695	Treg	to T-helper	-1.93752	-2.64111	TUR	17	*Complete response	CR		T_S	CD3+FoxP3+	CD3+	13.6155	9.97505	7.3869	13.3001	5.91322	3.6404	50	6.80773	6.80773	6.80773
1.39088	1.39088	36.3847	36.3847	Treg	to T-helper	-1.82289	-2.54491	TUR	19	*Complete response	CR		T_S	CD3+FoxP3+	CD3+	10.3855	11.4602	9.48054	13.4946	4.01411	-1.07473	50	5.19274	5.19274	5.19274
2.35613	2.35613	13.7564	13.7564	Treg	to T-helper	-1.17688	-3.56521	TUR	22	*Complete response	CR		T_S	CD3+FoxP3+	CD3+	23.6949	21.8266	18.7163	25.3408	6.6245	1.86829	50	11.8475	11.8475	11.8475
1.61723	1.61723	45.7057	45.7057	Treg	to T-helper	-1.64547	-2.29652	TUR	18	Complete response	CR		T_S	CD3+FoxP3+	CD3+	5.7276	6.4472	5.72001	7.29905	1.57904	-0.719598	50	2.8638	2.8638	2.8638
1.49925	1.49925	56.3955	56.3955	Treg	to T-helper	-1.73519	-2.06254	TUR	21	Complete response	CR		T_S	CD3+FoxP3+	CD3+	4.69151	4.33749	2.79253	6.27351	3.48098	0.354022	50	2.34576	2.34576	2.34576
1.78339	1.78339	25.9321	25.9321	Treg	to T-helper	-1.52764	-2.90587	TUR	20	Complete response	CR		T_S	CD3+FoxP3+	CD3+	11.92	11.7268	11.1881	12.2337	1.04558	0.193211	50	5.96001	5.96001	5.96001
2.05291	2.05291	19.4338	19.4338	Treg	to Stroma cell	-1.35355	-3.20795	TUR	1	Complete response	CR		T_S	CD3+FoxP3+	negative	15.7324	16.7928	15.0426	18.1773	3.13472	-1.06033	50	7.86622	7.86622	7.86622
3.62245	3.62245	11.6243	11.6243	Treg	to Stroma cell	-0.565632	-3.73798	TUR	4	Non-PCR	NCR		T_S	CD3+FoxP3+	negative	25.8869	23.4993	22.4256	24.7091	2.28347	2.38761	50	12.9434	12.9434	12.9434
0.963249	0.963249	62.8095	62.8095	Treg	to Stroma cell	-2.23874	-1.94026	TUR	8	Complete response	CR		T_S	CD3+FoxP3+	negative	17.8954	15.5631	5.59261	24.4618	18.8692	2.3323	50	8.94769	8.94769	8.94769
3.57427	3.57427	10.8407	10.8407	Treg	to Stroma cell	-0.58655	-3.80938	TUR	24	Non-PCR	NCR		T_S	CD3+FoxP3+	negative	28.6356	26.3427	24.5628	28.0567	3.49389	2.2929	50	14.3178	14.3178	14.3178
3.06177	3.06177	12.4738	12.4738	Treg	to Stroma cell	-0.818052	-3.66571	TUR	2	Non-PCR	NCR		T_S	CD3+FoxP3+	negative	24.8719	24.0466	22.2108	25.8647	3.65396	0.825289	50	12.436	12.436	12.436
2.81665	2.81665	12.7482	12.7482	Treg	to Stroma cell	-0.936218	-3.64339	TUR	3	Non-PCR	NCR		T_S	CD3+FoxP3+	negative	24.9043	22.453	19.4468	25.665	6.21822	2.45125	50	12.4521	12.4521	12.4521
3.75181	3.75181	11.5853	11.5853	Treg	to Stroma cell	-0.510055	-3.74143	TUR	5	Non-PCR	NCR		T_S	CD3+FoxP3+	negative	26.2463	25.0402	24.6451	25.3477	0.702527	1.20612	50	13.1232	13.1232	13.1232
1.74064	1.74064	38.8256	38.8256	Treg	to Stroma cell	-1.55709	-2.4747	TUR	6	Complete response	CR		T_S	CD3+FoxP3+	negative	7.45075	9.22324	7.51441	10.3592	2.84479	-1.77249	50	3.72538	3.72538	3.72538
2.79969	2.79969	12.6136	12.6136	Treg	to Stroma cell	-0.944616	-3.65428	TUR	7	Complete response	CR		T_S	CD3+FoxP3+	negative	23.3518	19.4365	18.6795	20.1974	1.5179	3.91527	50	11.6759	11.6759	11.6759
2.91651	2.91651	12.6255	12.6255	Treg	to Stroma cell	-0.88738	-3.65331	TUR	9	Complete response	CR		T_S	CD3+FoxP3+	negative	24.2527	24.9172	23.7959	25.9892	2.19327	-0.664494	50	12.1264	12.1264	12.1264
3.16099	3.16099	11.4471	11.4471	Treg	to Stroma cell	-0.771757	-3.75371	TUR	11	Complete response	CR		T_S	CD3+FoxP3+	negative	24.9334	24.2488	22.7798	25.619	2.83923	0.684562	50	12.4667	12.4667	12.4667
1.98008	1.98008	17.9537	17.9537	Treg	to Stroma cell	-1.39879	-3.29024	TUR	10	Non-PCR	NCR		T_S	CD3+FoxP3+	negative	17.9403	18.3957	14.6839	22.1709	7.487	-0.455416	50	8.97017	8.97017	8.97017
2.14292	2.14292	16.0403	16.0403	Treg	to Stroma cell	-1.29924	-3.4069	TUR	12	Non-PCR	NCR		T_S	CD3+FoxP3+	negative	18.2114	19.1839	18.1116	20.2085	2.09687	-0.972518	50	9.10571	9.10571	9.10571
3.30001	3.30001	11.527	11.527	Treg	to Stroma cell	-0.708178	-3.74659	TUR	14	Non-PCR	NCR		T_S	CD3+FoxP3+	negative	27.3058	24.9089	23.5816	26.0234	2.44176	2.39687	50	13.6529	13.6529	13.6529
3.44761	3.44761	11.2114	11.2114	Treg	to Stroma cell	-0.642149	-3.775	TUR	15	Complete response	CR		T_S	CD3+FoxP3+	negative	25.4055	23.8956	22.8873	24.6867	1.79943	1.50987	50	12.7027	12.7027	12.7027
3.66763	3.66763	11.2045	11.2045	Treg	to Stroma cell	-0.546128	-3.77563	TUR	23	Non-PCR	NCR		T_S	CD3+FoxP3+	negative	27.7835	27.293	25.9268	28.5798	2.65299	0.490484	50	13.8918	13.8918	13.8918
3.22854	3.22854	11.948	11.948	Treg	to Stroma cell	-0.740685	-3.70986	TUR	16	Non-PCR	NCR		T_S	CD3+FoxP3+	negative	24.2983	18.7999	7.58645	30.7576	23.1712	5.49842	50	12.1492	12.1492	12.1492
3.07628	3.07628	11.6062	11.6062	Treg	to Stroma cell	-0.811233	-3.73958	TUR	17	*Complete response	CR		T_S	CD3+FoxP3+	negative	25.753	16.9474	14.0242	19.7796	5.75545	8.80567	50	12.8765	12.8765	12.8765
2.64008	2.64008	13.2441	13.2441	Treg	to Stroma cell	-1.02524	-3.60421	TUR	19	*Complete response	CR		T_S	CD3+FoxP3+	negative	22.6853	23.6353	21.5984	25.4061	3.80773	-0.949923	50	11.3427	11.3427	11.3427
1.92417	1.92417	17.1881	17.1881	Treg	to Stroma cell	-1.43438	-3.33541	TUR	22	*Complete response	CR		T_S	CD3+FoxP3+	negative	16.7895	9.20044	6.56097	12.1348	5.57384	7.58908	50	8.39476	8.39476	8.39476
2.64817	2.64817	13.6712	13.6712	Treg	to Stroma cell	-1.02108	-3.57159	TUR	18	Complete response	CR		T_S	CD3+FoxP3+	negative	20.3684	21.6216	20.7212	22.4418	1.7206	-1.25322	50	10.1842	10.1842	10.1842
1.56276	1.56276	27.2044	27.2044	Treg	to Stroma cell	-1.6862	-2.85528	TUR	21	Complete response	CR		T_S	CD3+FoxP3+	negative	13.3982	10.6457	7.69027	12.8156	5.12534	2.75246	50	6.69909	6.69909	6.69909
2.48049	2.48049	13.7016	13.7016	Treg	to Stroma cell	-1.10904	-3.56931	TUR	20	Complete response	CR		T_S	CD3+FoxP3+	negative	19.0749	17.3402	16.7595	17.8226	1.06311	1.73471	50	9.53744	9.53744	9.53744
2.14364	2.14364	221.813	221.813	Stroma cell	to B-cell	-1.29882	-0.22646	TUR	1	Complete response	CR		T_S	negative	CD20+	0.0957338	0.0648477	0.0384518	0.0942084	0.0557566	0.030886	50	0.0478669	0.0478669	0.0478669
1.73847	1.73847	26.9	26.9	Stroma cell	to B-cell	-1.5586	-2.86718	TUR	4	Non-PCR	NCR		T_S	negative	CD20+	11.1635	12.5553	12.3365	12.7723	0.435843	-1.39175	50	5.58177	5.58177	5.58177
1.4682	1.4682	66.7433	66.7433	Stroma cell	to B-cell	-1.75976	-1.87048	TUR	8	Complete response	CR		T_S	negative	CD20+	2.54486	4.72761	3.5379	5.90637	2.36847	-2.18274	50	1.27243	1.27243	1.27243
1.37981	1.37981	57.6618	57.6618	Stroma cell	to B-cell	-1.83216	-2.03748	TUR	24	Non-PCR	NCR		T_S	negative	CD20+	5.36514	7.97701	7.52929	8.31845	0.78916	-2.61187	50	2.68257	2.68257	2.68257
1.28262	1.28262	167.103	167.103	Stroma cell	to B-cell	-1.91641	-0.689224	TUR	2	Non-PCR	NCR		T_S	negative	CD20+	1.122	2.5705	2.48072	2.67096	0.190239	-1.44849	50	0.561002	0.561002	0.561002
1.07821	1.07821	66.9391	66.9391	Stroma cell	to B-cell	-2.11319	-1.8671	TUR	3	Non-PCR	NCR		T_S	negative	CD20+	7.61765	11.7971	11.3848	12.208	0.823272	-4.17945	50	3.80882	3.80882	3.80882
1.35538	1.35538	151.832	151.832	Stroma cell	to B-cell	-1.85286	-0.829914	TUR	5	Non-PCR	NCR		T_S	negative	CD20+	1.24681	2.57673	2.53266	2.6332	0.100534	-1.32992	50	0.623403	0.623403	0.623403
2.65755	2.65755	232.954	232.954	Stroma cell	to B-cell	-1.01627	-0.136578	TUR	6	Complete response	CR		T_S	negative	CD20+	0.127726	0.192391	0.0333479	0.434347	0.400999	-0.0646646	50	0.063863	0.063863	0.063863
1.25805	1.25805	75.8083	75.8083	Stroma cell	to B-cell	-1.93857	-1.72198	TUR	7	Complete response	CR		T_S	negative	CD20+	4.30115	6.99211	6.76602	7.24798	0.481957	-2.69096	50	2.15058	2.15058	2.15058
1.23634	1.23634	156.526	156.526	Stroma cell	to B-cell	-1.95846	-0.785886	TUR	9	Complete response	CR		T_S	negative	CD20+	2.09632	4.35926	4.16667	4.59431	0.427638	-2.26294	50	1.04816	1.04816	1.04816
1.52087	1.52087	108.697	108.697	Stroma cell	to B-cell	-1.71833	-1.28092	TUR	11	Complete response	CR		T_S	negative	CD20+	1.66782	2.15481	2.00821	2.28807	0.279862	-0.48699	50	0.833908	0.833908	0.833908
1.27119	1.27119	131.512	131.512	Stroma cell	to B-cell	-1.92668	-1.03031	TUR	10	Non-PCR	NCR		T_S	negative	CD20+	1.84813	3.82244	3.65769	3.95949	0.301797	-1.97431	50	0.924065	0.924065	0.924065
1.51445	1.51445	62.4988	62.4988	Stroma cell	to B-cell	-1.72331	-1.94593	TUR	12	Non-PCR	NCR		T_S	negative	CD20+	3.56491	3.38243	3.1358	3.60148	0.465675	0.182479	50	1.78245	1.78245	1.78245
1.29775	1.29775	54.637	54.637	Stroma cell	to B-cell	-1.90295	-2.09818	TUR	14	Non-PCR	NCR		T_S	negative	CD20+	6.05171	10.086	9.69241	10.4538	0.761362	-4.03429	50	3.02585	3.02585	3.02585
1.59299	1.59299	165.449	165.449	Stroma cell	to B-cell	-1.66345	-0.704124	TUR	15	Complete response	CR		T_S	negative	CD20+	0.501331	0.574328	0.527141	0.630453	0.103312	-0.0729975	50	0.250665	0.250665	0.250665
1.16047	1.16047	96.0432	96.0432	Stroma cell	to B-cell	-2.03041	-1.43651	TUR	23	Non-PCR	NCR		T_S	negative	CD20+	3.18233	4.86305	4.68592	5.08929	0.403366	-1.68071	50	1.59117	1.59117	1.59117
2.19869	2.19869	223.786	223.786	Stroma cell	to B-cell	-1.26643	-0.210487	TUR	16	Non-PCR	NCR		T_S	negative	CD20+	0.0142987	0.00814562	0.00368447	0.0127826	0.0090981	0.00615311	50	0.00714937	0.00714937	0.00714937
1.23614	1.23614	98.9621	98.9621	Stroma cell	to B-cell	-1.95864	-1.39932	TUR	17	*Complete response	CR		T_S	negative	CD20+	2.84106	3.21676	2.99762	3.46611	0.468489	-0.375705	50	1.42053	1.42053	1.42053
2.83253	2.83253	248.873	248.873	Stroma cell	to B-cell	-0.928384	-0.00901338	TUR	19	*Complete response	CR		T_S	negative	CD20+	0.0467917	0.050816	0.0208557	0.082385	0.0615293	-0.00402427	50	0.0233959	0.0233959	0.0233959
1.24613	1.24613	149.08	149.08	Stroma cell	to B-cell	-1.94945	-0.856074	TUR	22	*Complete response	CR		T_S	negative	CD20+	0.8765	0.616957	0.230763	1.10528	0.874519	0.259543	50	0.43825	0.43825	0.43825
1.42659	1.42659	183.175	183.175	Stroma cell	to B-cell	-1.79338	-0.547909	TUR	18	Complete response	CR		T_S	negative	CD20+	0.797716	0.941713	0.885316	1.00429	0.118975	-0.143997	50	0.398858	0.398858	0.398858
2.29963	2.29963	231.312	231.312	Stroma cell	to B-cell	-1.20852	-0.149783	TUR	21	Complete response	CR		T_S	negative	CD20+	0.108386	0.0550773	0	0.169994	0.169994	0.0533083	50	0.0541928	0.0541928	0.0541928
1.20047	1.20047	114.742	114.742	Stroma cell	to B-cell	-1.99199	-1.21123	TUR	20	Complete response	CR		T_S	negative	CD20+	2.41372	2.28186	2.19089	2.3658	0.174908	0.131854	50	1.20686	1.20686	1.20686
1.49982	1.49982	133.009	133.009	Stroma cell	to Treg	-1.73474	-1.01492	TUR	1	Complete response	CR		T_S	negative	CD3+FoxP3+	0.9536	1.04756	0.911687	1.15917	0.247486	-0.0939645	50	0.4768	0.4768	0.4768
1.55766	1.55766	89.8995	89.8995	Stroma cell	to Treg	-1.69008	-1.51771	TUR	4	Non-PCR	NCR		T_S	negative	CD3+FoxP3+	1.76766	1.66022	1.5534	1.75507	0.201662	0.107446	50	0.883831	0.883831	0.883831
1.45491	1.45491	117.029	117.029	Stroma cell	to Treg	-1.77041	-1.18554	TUR	8	Complete response	CR		T_S	negative	CD3+FoxP3+	0.801946	0.792298	0.32642	1.22648	0.900062	0.00964816	50	0.400973	0.400973	0.400973
1.65775	1.65775	62.8936	62.8936	Stroma cell	to Treg	-1.61587	-1.93873	TUR	24	Non-PCR	NCR		T_S	negative	CD3+FoxP3+	2.97149	2.8897	2.63368	3.18681	0.553131	0.0817945	50	1.48575	1.48575	1.48575
1.6334	1.6334	174.941	174.941	Stroma cell	to Treg	-1.63358	-0.619561	TUR	2	Non-PCR	NCR		T_S	negative	CD3+FoxP3+	0.33664	0.341631	0.310255	0.377396	0.0671414	-0.00499096	50	0.16832	0.16832	0.16832
1.4314	1.4314	97.8319	97.8319	Stroma cell	to Treg	-1.78945	-1.41362	TUR	3	Non-PCR	NCR		T_S	negative	CD3+FoxP3+	1.83009	1.45723	1.20756	1.69538	0.487825	0.372858	50	0.915047	0.915047	0.915047
1.58678	1.58678	65.1635	65.1635	Stroma cell	to Treg	-1.6681	-1.89807	TUR	5	Non-PCR	NCR		T_S	negative	CD3+FoxP3+	2.94393	2.76476	2.71959	2.81136	0.0917687	0.179168	50	1.47196	1.47196	1.47196
1.78298	1.78298	50.5683	50.5683	Stroma cell	to Treg	-1.52792	-2.18466	TUR	6	Complete response	CR		T_S	negative	CD3+FoxP3+	4.04242	5.27237	4.39424	6.14256	1.74831	-1.22994	50	2.02121	2.02121	2.02121
1.62818	1.62818	48.8071	48.8071	Stroma cell	to Treg	-1.63741	-2.22402	TUR	7	Complete response	CR		T_S	negative	CD3+FoxP3+	4.88652	3.95445	3.74531	4.20352	0.458204	0.932065	50	2.44326	2.44326	2.44326
1.43369	1.43369	78.5174	78.5174	Stroma cell	to Treg	-1.78758	-1.68046	TUR	9	Complete response	CR		T_S	negative	CD3+FoxP3+	2.76027	3.06076	2.87759	3.2417	0.364106	-0.300496	50	1.38013	1.38013	1.38013
1.41234	1.41234	86.546	86.546	Stroma cell	to Treg	-1.80508	-1.56387	TUR	11	Complete response	CR		T_S	negative	CD3+FoxP3+	1.99375	1.89191	1.75121	2.06368	0.31247	0.101839	50	0.996875	0.996875	0.996875
2.09435	2.09435	211.958	211.958	Stroma cell	to Treg	-1.32834	-0.306716	TUR	10	Non-PCR	NCR		T_S	negative	CD3+FoxP3+	0.066244	0.068279	0.0513482	0.0887897	0.0374415	-0.00203495	50	0.033122	0.033122	0.033122
1.89487	1.89487	47.382	47.382	Stroma cell	to Treg	-1.45335	-2.25681	TUR	12	Non-PCR	NCR		T_S	negative	CD3+FoxP3+	4.14127	4.40807	4.07781	4.69303	0.615216	-0.2668	50	2.07063	2.07063	2.07063
1.63099	1.63099	54.23	54.23	Stroma cell	to Treg	-1.63535	-2.10657	TUR	14	Non-PCR	NCR		T_S	negative	CD3+FoxP3+	3.77959	3.48823	3.22957	3.72927	0.499697	0.291364	50	1.8898	1.8898	1.8898
1.72101	1.72101	74.5976	74.5976	Stroma cell	to Treg	-1.57081	-1.74093	TUR	15	Complete response	CR		T_S	negative	CD3+FoxP3+	1.98913	1.8653	1.76003	1.97534	0.215311	0.123824	50	0.994563	0.994563	0.994563
1.38214	1.38214	96.8492	96.8492	Stroma cell	to Treg	-1.83021	-1.42616	TUR	23	Non-PCR	NCR		T_S	negative	CD3+FoxP3+	1.38436	1.4604	1.35009	1.5564	0.206303	-0.076038	50	0.692179	0.692179	0.692179
1.94429	1.94429	198.001	198.001	Stroma cell	to Treg	-1.42148	-0.422147	TUR	16	Non-PCR	NCR		T_S	negative	CD3+FoxP3+	0.00355779	0.00347107	0.000444724	0.0064485	0.00600378	8.67212e-05	50	0.0017789	0.0017789	0.0017789
1.46996	1.46996	152.943	152.943	Stroma cell	to Treg	-1.75836	-0.819421	TUR	17	*Complete response	CR		T_S	negative	CD3+FoxP3+	0.83953	0.54301	0.41631	0.648879	0.23257	0.29652	50	0.419765	0.419765	0.419765
1.77708	1.77708	105.733	105.733	Stroma cell	to Treg	-1.53195	-1.31611	TUR	19	*Complete response	CR		T_S	negative	CD3+FoxP3+	1.24481	1.42687	1.25718	1.58785	0.330668	-0.182064	50	0.622404	0.622404	0.622404
1.56755	1.56755	68.7459	68.7459	Stroma cell	to Treg	-1.68257	-1.83628	TUR	22	*Complete response	CR		T_S	negative	CD3+FoxP3+	2.95758	1.75716	1.1102	2.3439	1.2337	1.20042	50	1.47879	1.47879	1.47879
1.57983	1.57983	143.193	143.193	Stroma cell	to Treg	-1.67331	-0.913005	TUR	18	Complete response	CR		T_S	negative	CD3+FoxP3+	0.612434	0.748208	0.711421	0.78435	0.0729285	-0.135774	50	0.306217	0.306217	0.306217
1.79378	1.79378	63.1716	63.1716	Stroma cell	to Treg	-1.52057	-1.93369	TUR	21	Complete response	CR		T_S	negative	CD3+FoxP3+	2.67149	2.40282	1.80114	3.06127	1.26013	0.268672	50	1.33575	1.33575	1.33575
1.61213	1.61213	65.9432	65.9432	Stroma cell	to Treg	-1.64923	-1.88438	TUR	20	Complete response	CR		T_S	negative	CD3+FoxP3+	2.5629	2.44712	2.3517	2.53537	0.183663	0.115783	50	1.28145	1.28145	1.28145
1.48034	1.48034	46.8203	46.8203	T-helper	to Macrophages	-1.7501	-2.26997	TUR	1	Complete response	CR		T_S	CD3+	CD68+	6.08233	10.1012	9.53403	10.8817	1.34769	-4.01891	50	3.04116	3.04116	3.04116
1.75646	1.75646	30.8339	30.8339	T-helper	to Macrophages	-1.54613	-2.72234	TUR	4	Non-PCR	NCR		T_S	CD3+	CD68+	9.23976	16.7111	16.1709	17.2096	1.03875	-7.47136	50	4.61988	4.61988	4.61988
1.55007	1.55007	93.9943	93.9943	T-helper	to Macrophages	-1.69586	-1.46313	TUR	8	Complete response	CR		T_S	CD3+	CD68+	2.45807	3.76722	2.29819	5.50767	3.20948	-1.30914	50	1.22904	1.22904	1.22904
1.60387	1.60387	37.3411	37.3411	T-helper	to Macrophages	-1.65535	-2.5169	TUR	24	Non-PCR	NCR		T_S	CD3+	CD68+	7.93693	12.1464	11.27	12.9502	1.68021	-4.20947	50	3.96847	3.96847	3.96847
1.64142	1.64142	160.473	160.473	T-helper	to Macrophages	-1.62773	-0.749425	TUR	2	Non-PCR	NCR		T_S	CD3+	CD68+	0.524545	1.38631	1.16689	1.65527	0.488381	-0.861763	50	0.262272	0.262272	0.262272
1.32226	1.32226	94.5598	94.5598	T-helper	to Macrophages	-1.88141	-1.45574	TUR	3	Non-PCR	NCR		T_S	CD3+	CD68+	2.60914	3.89406	2.82673	5.0358	2.20908	-1.28492	50	1.30457	1.30457	1.30457
1.53097	1.53097	72.2355	72.2355	T-helper	to Macrophages	-1.71051	-1.77864	TUR	5	Non-PCR	NCR		T_S	CD3+	CD68+	2.77171	5.77523	5.60302	5.93054	0.327517	-3.00353	50	1.38585	1.38585	1.38585
1.50068	1.50068	50.1251	50.1251	T-helper	to Macrophages	-1.73406	-2.19445	TUR	6	Complete response	CR		T_S	CD3+	CD68+	5.12142	9.99005	8.52665	11.7144	3.18779	-4.86863	50	2.56071	2.56071	2.56071
1.88704	1.88704	26.6429	26.6429	T-helper	to Macrophages	-1.45845	-2.87733	TUR	7	Complete response	CR		T_S	CD3+	CD68+	10.9786	16.1752	15.6369	16.6116	0.974788	-5.19662	50	5.4893	5.4893	5.4893
1.68607	1.68607	31.8355	31.8355	T-helper	to Macrophages	-1.59553	-2.68824	TUR	9	Complete response	CR		T_S	CD3+	CD68+	9.46749	13.9385	13.3616	14.5227	1.16112	-4.47105	50	4.73375	4.73375	4.73375
1.62768	1.62768	32.5865	32.5865	T-helper	to Macrophages	-1.63777	-2.66332	TUR	11	Complete response	CR		T_S	CD3+	CD68+	9.48024	15.2446	14.3961	16.2151	1.819	-5.7644	50	4.74012	4.74012	4.74012
2.07736	2.07736	19.1069	19.1069	T-helper	to Macrophages	-1.33862	-3.2256	TUR	10	Non-PCR	NCR		T_S	CD3+	CD68+	15.8493	21.5985	21.1628	22.0149	0.85203	-5.74919	50	7.92466	7.92466	7.92466
1.93701	1.93701	26.1425	26.1425	T-helper	to Macrophages	-1.42614	-2.89734	TUR	12	Non-PCR	NCR		T_S	CD3+	CD68+	11.1398	12.9772	12.2964	13.5488	1.25249	-1.83735	50	5.56991	5.56991	5.56991
1.59301	1.59301	62.6337	62.6337	T-helper	to Macrophages	-1.66344	-1.94347	TUR	14	Non-PCR	NCR		T_S	CD3+	CD68+	3.36537	5.93226	5.44296	6.47365	1.03069	-2.56689	50	1.68269	1.68269	1.68269
1.91353	1.91353	22.4122	22.4122	T-helper	to Macrophages	-1.44124	-3.05914	TUR	15	Complete response	CR		T_S	CD3+	CD68+	13.8779	18.2382	17.5779	18.843	1.26507	-4.36031	50	6.93895	6.93895	6.93895
1.82248	1.82248	29.4244	29.4244	T-helper	to Macrophages	-1.50119	-2.77213	TUR	23	Non-PCR	NCR		T_S	CD3+	CD68+	9.43173	15.4612	14.8188	16.1584	1.33958	-6.02947	50	4.71587	4.71587	4.71587
1.75415	1.75415	34.832	34.832	T-helper	to Macrophages	-1.54773	-2.59186	TUR	16	Non-PCR	NCR		T_S	CD3+	CD68+	6.79442	15.1211	9.15262	21.7258	12.5732	-8.32673	50	3.39721	3.39721	3.39721
1.4175	1.4175	132.363	132.363	T-helper	to Macrophages	-1.80083	-1.02155	TUR	17	*Complete response	CR		T_S	CD3+	CD68+	1.56587	6.94901	6.00495	7.85583	1.85087	-5.38314	50	0.782936	0.782936	0.782936
1.46075	1.46075	50.1324	50.1324	T-helper	to Macrophages	-1.76572	-2.19429	TUR	19	*Complete response	CR		T_S	CD3+	CD68+	5.88928	8.49134	7.53835	9.41783	1.87947	-2.60206	50	2.94464	2.94464	2.94464
1.63247	1.63247	32.5616	32.5616	T-helper	to Macrophages	-1.63426	-2.66413	TUR	22	*Complete response	CR		T_S	CD3+	CD68+	8.84116	19.4719	18.4284	20.476	2.0476	-10.6308	50	4.42058	4.42058	4.42058
1.67397	1.67397	40.6844	40.6844	T-helper	to Macrophages	-1.60419	-2.42389	TUR	18	Complete response	CR		T_S	CD3+	CD68+	6.52075	7.83284	7.49337	8.30659	0.813222	-1.3121	50	3.26037	3.26037	3.26037
1.52077	1.52077	43.2801	43.2801	T-helper	to Macrophages	-1.7184	-2.35638	TUR	21	Complete response	CR		T_S	CD3+	CD68+	4.68302	5.10777	3.50909	6.73017	3.22109	-0.42475	50	2.34151	2.34151	2.34151
1.63216	1.63216	48.0179	48.0179	T-helper	to Macrophages	-1.63449	-2.24207	TUR	20	Complete response	CR		T_S	CD3+	CD68+	4.78046	6.14035	5.92041	6.3821	0.461692	-1.35989	50	2.39023	2.39023	2.39023
1.50879	1.50879	42.3495	42.3495	Macrophages	to T-helper	-1.72772	-2.38015	TUR	1	Complete response	CR		T_S	CD68+	CD3+	6.64608	10.8204	10.1169	11.4435	1.32658	-4.17427	50	3.32304	3.32304	3.32304
1.75801	1.75801	36.1379	36.1379	Macrophages	to T-helper	-1.54506	-2.55225	TUR	4	Non-PCR	NCR		T_S	CD68+	CD3+	7.33964	13.4942	13.0449	13.9103	0.865437	-6.1546	50	3.66982	3.66982	3.66982
1.2015	1.2015	41.0764	41.0764	Macrophages	to T-helper	-1.99101	-2.41345	TUR	8	Complete response	CR		T_S	CD68+	CD3+	12.4311	17.6003	12.2796	23.185	10.9054	-5.16919	50	6.21553	6.21553	6.21553
1.91422	1.91422	23.2247	23.2247	Macrophages	to T-helper	-1.4408	-3.02183	TUR	24	Non-PCR	NCR		T_S	CD68+	CD3+	13.6523	18.4427	17.3177	19.7223	2.40462	-4.79039	50	6.82613	6.82613	6.82613
1.62393	1.62393	27.6489	27.6489	Macrophages	to T-helper	-1.64053	-2.83814	TUR	2	Non-PCR	NCR		T_S	CD68+	CD3+	11.9933	20.9178	18.1588	23.8539	5.69508	-8.9245	50	5.99663	5.99663	5.99663
1.89925	1.89925	20.5984	20.5984	Macrophages	to T-helper	-1.4505	-3.14733	TUR	3	Non-PCR	NCR		T_S	CD68+	CD3+	15.4573	20.7863	17.0303	24.8906	7.86023	-5.32906	50	7.72863	7.72863	7.72863
1.60725	1.60725	29.4392	29.4392	Macrophages	to T-helper	-1.65284	-2.7716	TUR	5	Non-PCR	NCR		T_S	CD68+	CD3+	10.6316	18.584	18.1549	19.0367	0.881849	-7.95237	50	5.31582	5.31582	5.31582
1.81869	1.81869	52.3238	52.3238	Macrophages	to T-helper	-1.50373	-2.14662	TUR	6	Complete response	CR		T_S	CD68+	CD3+	3.80573	7.84107	6.63549	9.02655	2.39106	-4.03534	50	1.90287	1.90287	1.90287
1.86248	1.86248	27.7137	27.7137	Macrophages	to T-helper	-1.47458	-2.83566	TUR	7	Complete response	CR		T_S	CD68+	CD3+	10.4386	15.6032	15.1225	16.0314	0.908884	-5.1646	50	5.21928	5.21928	5.21928
1.7452	1.7452	25.2172	25.2172	Macrophages	to T-helper	-1.55392	-2.93533	TUR	9	Complete response	CR		T_S	CD68+	CD3+	12.5172	18.0443	17.1215	18.8977	1.77618	-5.52712	50	6.25858	6.25858	6.25858
1.71804	1.71804	35.6283	35.6283	Macrophages	to T-helper	-1.5729	-2.56754	TUR	11	Complete response	CR		T_S	CD68+	CD3+	7.68618	11.3588	10.6113	12.0183	1.40699	-3.67267	50	3.84309	3.84309	3.84309
1.9608	1.9608	30.0721	30.0721	Macrophages	to T-helper	-1.41098	-2.74898	TUR	10	Non-PCR	NCR		T_S	CD68+	CD3+	8.81661	12.3397	12.0395	12.7118	0.672334	-3.52306	50	4.40831	4.40831	4.40831
1.79827	1.79827	26.4142	26.4142	Macrophages	to T-helper	-1.51752	-2.88643	TUR	12	Non-PCR	NCR		T_S	CD68+	CD3+	11.4888	14.3516	13.6666	15.0508	1.38415	-2.86283	50	5.74439	5.74439	5.74439
1.89159	1.89159	16.8601	16.8601	Macrophages	to T-helper	-1.45548	-3.35535	TUR	14	Non-PCR	NCR		T_S	CD68+	CD3+	18.4445	24.1436	22.2203	26.0668	3.84651	-5.69911	50	9.22224	9.22224	9.22224
1.61912	1.61912	57.2422	57.2422	Macrophages	to T-helper	-1.64407	-2.04573	TUR	15	Complete response	CR		T_S	CD68+	CD3+	4.12293	6.55983	6.27732	6.80059	0.523264	-2.4369	50	2.06146	2.06146	2.06146
1.51142	1.51142	39.2365	39.2365	Macrophages	to T-helper	-1.72567	-2.46328	TUR	23	Non-PCR	NCR		T_S	CD68+	CD3+	7.63288	13.886	13.214	14.5305	1.31648	-6.2531	50	3.81644	3.81644	3.81644
1.87951	1.87951	214.641	214.641	Macrophages	to T-helper	-1.46338	-0.284782	TUR	16	Non-PCR	NCR		T_S	CD68+	CD3+	0.0461929	0.125477	0.0714502	0.195202	0.123752	-0.0792845	50	0.0230964	0.0230964	0.0230964
1.4626	1.4626	186.209	186.209	Macrophages	to T-helper	-1.76424	-0.521861	TUR	17	*Complete response	CR		T_S	CD68+	CD3+	1.6308	10.1671	9.07577	11.3671	2.29132	-8.53628	50	0.815399	0.815399	0.815399
1.54489	1.54489	38.3899	38.3899	Macrophages	to T-helper	-1.69982	-2.48693	TUR	19	*Complete response	CR		T_S	CD68+	CD3+	8.29997	11.4707	10.1489	12.6595	2.51069	-3.1707	50	4.14998	4.14998	4.14998
1.77357	1.77357	29.7396	29.7396	Macrophages	to T-helper	-1.53436	-2.76081	TUR	22	*Complete response	CR		T_S	CD68+	CD3+	9.92616	21.9148	20.8859	22.9962	2.11032	-11.9886	50	4.96308	4.96308	4.96308
1.63143	1.63143	45.8622	45.8622	Macrophages	to T-helper	-1.63503	-2.29276	TUR	18	Complete response	CR		T_S	CD68+	CD3+	5.4092	6.45979	6.19042	6.76981	0.579397	-1.05059	50	2.7046	2.7046	2.7046
1.61772	1.61772	55.7249	55.7249	Macrophages	to T-helper	-1.6451	-2.07602	TUR	21	Complete response	CR		T_S	CD68+	CD3+	4.47634	4.34517	2.9582	5.79488	2.83668	0.131178	50	2.23817	2.23817	2.23817
1.81066	1.81066	29.5371	29.5371	Macrophages	to T-helper	-1.50915	-2.76807	TUR	20	Complete response	CR		T_S	CD68+	CD3+	9.62698	11.7012	11.3129	12.1493	0.836423	-2.07424	50	4.81349	4.81349	4.81349
1.38555	1.38555	44.3647	44.3647	Treg	to Macrophages	-1.82734	-2.32925	TUR	1	Complete response	CR		T_S	CD3+FoxP3+	CD68+	7.58352	10.1511	8.91848	11.9528	3.03431	-2.56756	50	3.79176	3.79176	3.79176
1.76878	1.76878	29.7294	29.7294	Treg	to Macrophages	-1.53764	-2.76117	TUR	4	Non-PCR	NCR		T_S	CD3+FoxP3+	CD68+	9.92241	16.7386	15.3248	18.0878	2.76299	-6.81615	50	4.9612	4.9612	4.9612
0.944008	0.944008	398.506	398.506	Treg	to Macrophages	-2.26105	1.36772	TUR	8	Complete response	CR		T_S	CD3+FoxP3+	CD68+	2.78402	3.88862	0.312002	10.9303	10.6183	-1.1046	50	1.39201	1.39201	1.39201
1.68875	1.68875	31.1991	31.1991	Treg	to Macrophages	-1.59362	-2.70979	TUR	24	Non-PCR	NCR		T_S	CD3+FoxP3+	CD68+	9.8436	12.0985	10.2667	14.6034	4.33664	-2.25492	50	4.9218	4.9218	4.9218
1.54015	1.54015	155.687	155.687	Treg	to Macrophages	-1.70345	-0.793706	TUR	2	Non-PCR	NCR		T_S	CD3+FoxP3+	CD68+	0.880123	1.40034	0.725527	2.29077	1.56524	-0.520218	50	0.440062	0.440062	0.440062
1.3129	1.3129	102.871	102.871	Treg	to Macrophages	-1.8896	-1.35079	TUR	3	Non-PCR	NCR		T_S	CD3+FoxP3+	CD68+	2.98286	3.88826	1.99292	6.49931	4.50639	-0.905402	50	1.49143	1.49143	1.49143
1.5509	1.5509	69.4952	69.4952	Treg	to Macrophages	-1.69522	-1.8237	TUR	5	Non-PCR	NCR		T_S	CD3+FoxP3+	CD68+	2.85649	5.77576	5.45704	6.05258	0.595533	-2.91927	50	1.42824	1.42824	1.42824
1.61341	1.61341	37.3293	37.3293	Treg	to Macrophages	-1.64829	-2.51724	TUR	6	Complete response	CR		T_S	CD3+FoxP3+	CD68+	7.05027	9.99563	8.50509	11.6416	3.13648	-2.94536	50	3.52513	3.52513	3.52513
1.84963	1.84963	25.3923	25.3923	Treg	to Macrophages	-1.48308	-2.92804	TUR	7	Complete response	CR		T_S	CD3+FoxP3+	CD68+	11.9314	16.1505	15.3137	17.002	1.68832	-4.21908	50	5.96571	5.96571	5.96571
1.63504	1.63504	34.1272	34.1272	Treg	to Macrophages	-1.63238	-2.61382	TUR	9	Complete response	CR		T_S	CD3+FoxP3+	CD68+	8.86834	13.9766	12.659	15.4115	2.75252	-5.10826	50	4.43417	4.43417	4.43417
1.68882	1.68882	28.6522	28.6522	Treg	to Macrophages	-1.59357	-2.80037	TUR	11	Complete response	CR		T_S	CD3+FoxP3+	CD68+	10.9483	15.3438	13.6456	16.8804	3.23482	-4.3955	50	5.47416	5.47416	5.47416
2.59665	2.59665	14.0965	14.0965	Treg	to Macrophages	-1.04771	-3.54009	TUR	10	Non-PCR	NCR		T_S	CD3+FoxP3+	CD68+	21.7483	21.4552	17.0539	25.9851	8.93123	0.293125	50	10.8742	10.8742	10.8742
1.88205	1.88205	27.5794	27.5794	Treg	to Macrophages	-1.46172	-2.8408	TUR	12	Non-PCR	NCR		T_S	CD3+FoxP3+	CD68+	10.6512	12.9545	11.7898	14.151	2.3612	-2.30334	50	5.32559	5.32559	5.32559
1.56146	1.56146	61.2443	61.2443	Treg	to Macrophages	-1.68719	-1.96907	TUR	14	Non-PCR	NCR		T_S	CD3+FoxP3+	CD68+	3.63453	5.97568	4.90758	7.19503	2.28745	-2.34115	50	1.81727	1.81727	1.81727
2.00335	2.00335	21.4582	21.4582	Treg	to Macrophages	-1.3842	-3.10464	TUR	15	Complete response	CR		T_S	CD3+FoxP3+	CD68+	14.4552	18.188	17.1496	19.2877	2.13801	-3.73276	50	7.22762	7.22762	7.22762
1.81853	1.81853	27.3755	27.3755	Treg	to Macrophages	-1.50384	-2.84865	TUR	23	Non-PCR	NCR		T_S	CD3+FoxP3+	CD68+	10.6381	15.5736	13.8066	17.6053	3.79873	-4.93554	50	5.31904	5.31904	5.31904
1.64068	1.64068	42.9372	42.9372	Treg	to Macrophages	-1.62827	-2.36508	TUR	16	Non-PCR	NCR		T_S	CD3+FoxP3+	CD68+	11.9077	15.0481	3.1754	30.894	27.7186	-3.14038	50	5.95387	5.95387	5.95387
1.41318	1.41318	138.976	138.976	Treg	to Macrophages	-1.80438	-0.954644	TUR	17	*Complete response	CR		T_S	CD3+FoxP3+	CD68+	1.69698	7.0173	4.55274	9.46245	4.90971	-5.32032	50	0.848492	0.848492	0.848492
1.37098	1.37098	54.6108	54.6108	Treg	to Macrophages	-1.83961	-2.09872	TUR	19	*Complete response	CR		T_S	CD3+FoxP3+	CD68+	6.33825	8.52482	6.74761	10.3785	3.63086	-2.18658	50	3.16912	3.16912	3.16912
1.53872	1.53872	39.7162	39.7162	Treg	to Macrophages	-1.70455	-2.45008	TUR	22	*Complete response	CR		T_S	CD3+FoxP3+	CD68+	7.80887	19.4338	15.8265	22.6188	6.79233	-11.6249	50	3.90444	3.90444	3.90444
1.70081	1.70081	39.7406	39.7406	Treg	to Macrophages	-1.58505	-2.44942	TUR	18	Complete response	CR		T_S	CD3+FoxP3+	CD68+	6.57856	7.82275	6.99086	8.62629	1.63543	-1.24419	50	3.28928	3.28928	3.28928
1.76711	1.76711	47.7709	47.7709	Treg	to Macrophages	-1.53879	-2.24777	TUR	21	Complete response	CR		T_S	CD3+FoxP3+	CD68+	3.28931	5.11813	3.18237	7.09297	3.91059	-1.82882	50	1.64465	1.64465	1.64465
1.62825	1.62825	45.8693	45.8693	Treg	to Macrophages	-1.63735	-2.29259	TUR	20	Complete response	CR		T_S	CD3+FoxP3+	CD68+	5.04585	6.15603	5.75112	6.65129	0.900179	-1.11018	50	2.52292	2.52292	2.52292
1.41437	1.41437	96.8831	96.8831	Macrophages	to Treg	-1.80341	-1.42572	TUR	1	Complete response	CR		T_S	CD68+	CD3+FoxP3+	2.2659	2.87594	2.41751	3.31421	0.896702	-0.610044	50	1.13295	1.13295	1.13295
1.65549	1.65549	80.9584	80.9584	Macrophages	to Treg	-1.6175	-1.64403	TUR	4	Non-PCR	NCR		T_S	CD68+	CD3+FoxP3+	1.68925	2.93489	2.73109	3.16405	0.432961	-1.24564	50	0.844625	0.844625	0.844625
1.06427	1.06427	218.524	218.524	Macrophages	to Treg	-2.12777	-0.253151	TUR	8	Complete response	CR		T_S	CD68+	CD3+FoxP3+	2.14969	1.75628	0.0504559	4.34357	4.29311	0.393413	50	1.07485	1.07485	1.07485
1.5353	1.5353	62.4513	62.4513	Macrophages	to Treg	-1.70718	-1.9468	TUR	24	Non-PCR	NCR		T_S	CD68+	CD3+FoxP3+	3.65819	4.78201	3.99448	5.60752	1.61304	-1.12382	50	1.8291	1.8291	1.8291
1.39504	1.39504	107.455	107.455	Macrophages	to Treg	-1.81941	-1.29558	TUR	2	Non-PCR	NCR		T_S	CD68+	CD3+FoxP3+	1.62729	2.39363	1.30954	3.75666	2.44712	-0.766332	50	0.813647	0.813647	0.813647
1.65542	1.65542	49.8466	49.8466	Macrophages	to Treg	-1.61756	-2.20064	TUR	3	Non-PCR	NCR		T_S	CD68+	CD3+FoxP3+	4.70959	5.86852	3.28235	9.53067	6.24831	-1.15892	50	2.3548	2.3548	2.3548
1.67004	1.67004	52.7673	52.7673	Macrophages	to Treg	-1.60701	-2.13719	TUR	5	Non-PCR	NCR		T_S	CD68+	CD3+FoxP3+	3.98784	7.61038	7.19583	8.00433	0.808494	-3.62254	50	1.99392	1.99392	1.99392
1.91191	1.91191	35.5747	35.5747	Macrophages	to Treg	-1.44229	-2.56916	TUR	6	Complete response	CR		T_S	CD68+	CD3+FoxP3+	6.29306	8.30954	6.87673	9.49494	2.61821	-2.01649	50	3.14653	3.14653	3.14653
1.66915	1.66915	47.8744	47.8744	Macrophages	to Treg	-1.60765	-2.24538	TUR	7	Complete response	CR		T_S	CD68+	CD3+FoxP3+	4.84667	7.26621	6.91162	7.69869	0.787072	-2.41954	50	2.42333	2.42333	2.42333
1.51559	1.51559	57.3281	57.3281	Macrophages	to Treg	-1.72243	-2.04404	TUR	9	Complete response	CR		T_S	CD68+	CD3+FoxP3+	4.31823	7.89535	7.16258	8.59323	1.43065	-3.57712	50	2.15912	2.15912	2.15912
1.60583	1.60583	71.3801	71.3801	Macrophages	to Treg	-1.6539	-1.79255	TUR	11	Complete response	CR		T_S	CD68+	CD3+FoxP3+	2.6149	3.92979	3.53147	4.39905	0.867588	-1.31489	50	1.30745	1.30745	1.30745
1.96335	1.96335	187.538	187.538	Macrophages	to Treg	-1.40936	-0.510505	TUR	10	Non-PCR	NCR		T_S	CD68+	CD3+FoxP3+	0.191158	0.188716	0.143906	0.239294	0.0953872	0.00244194	50	0.0955789	0.0955789	0.0955789
1.83307	1.83307	48.3764	48.3764	Macrophages	to Treg	-1.4941	-2.23384	TUR	12	Non-PCR	NCR		T_S	CD68+	CD3+FoxP3+	4.18844	5.45822	4.93681	5.9913	1.05449	-1.26978	50	2.09422	2.09422	2.09422
1.59029	1.59029	51.8654	51.8654	Macrophages	to Treg	-1.66547	-2.15644	TUR	14	Non-PCR	NCR		T_S	CD68+	CD3+FoxP3+	4.52827	7.5003	6.20846	9.04435	2.83589	-2.97203	50	2.26414	2.26414	2.26414
1.68044	1.68044	70.0442	70.0442	Macrophages	to Treg	-1.59955	-1.81456	TUR	15	Complete response	CR		T_S	CD68+	CD3+FoxP3+	2.51114	3.72709	3.52876	3.98054	0.451784	-1.21595	50	1.25557	1.25557	1.25557
1.3896	1.3896	91.2735	91.2735	Macrophages	to Treg	-1.82396	-1.49919	TUR	23	Non-PCR	NCR		T_S	CD68+	CD3+FoxP3+	1.86093	3.19551	2.8015	3.60342	0.801921	-1.33458	50	0.930467	0.930467	0.930467
1.71356	1.71356	201.753	201.753	Macrophages	to Treg	-1.57604	-0.390881	TUR	16	Non-PCR	NCR		T_S	CD68+	CD3+FoxP3+	0.0124275	0.0171914	0.00414251	0.0414251	0.0372826	-0.00476388	50	0.00621376	0.00621376	0.00621376
2.63415	2.63415	234.76	234.76	Macrophages	to Treg	-1.02829	-0.122072	TUR	17	*Complete response	CR		T_S	CD68+	CD3+FoxP3+	0.261628	1.65488	1.03386	2.41942	1.38556	-1.39325	50	0.130814	0.130814	0.130814
1.69932	1.69932	98.8612	98.8612	Macrophages	to Treg	-1.58611	-1.40059	TUR	19	*Complete response	CR		T_S	CD68+	CD3+FoxP3+	2.04693	3.04567	2.48172	3.78595	1.30422	-0.998741	50	1.02346	1.02346	1.02346
2.06819	2.06819	84.0363	84.0363	Macrophages	to Treg	-1.34421	-1.59935	TUR	22	*Complete response	CR		T_S	CD68+	CD3+FoxP3+	1.33068	4.32516	3.54729	5.13924	1.59195	-2.99448	50	0.66534	0.66534	0.66534
1.59763	1.59763	112.275	112.275	Macrophages	to Treg	-1.65999	-1.23935	TUR	18	Complete response	CR		T_S	CD68+	CD3+FoxP3+	1.09036	1.29204	1.15927	1.4506	0.291334	-0.201681	50	0.545179	0.545179	0.545179
1.76982	1.76982	63.8464	63.8464	Macrophages	to Treg	-1.53693	-1.92151	TUR	21	Complete response	CR		T_S	CD68+	CD3+FoxP3+	1.88397	2.76448	1.67677	3.97315	2.29638	-0.880509	50	0.941986	0.941986	0.941986
1.65016	1.65016	56.8545	56.8545	Macrophages	to Treg	-1.62137	-2.0534	TUR	20	Complete response	CR		T_S	CD68+	CD3+FoxP3+	3.28677	3.8765	3.55398	4.30368	0.749694	-0.589733	50	1.64338	1.64338	1.64338
3.08534	3.08534	14.6857	14.6857	Macrophages	to Cancer cell	-0.806982	-3.49792	TUR	1	Complete response	CR		T_S	CD68+	PanCK+	21.1703	20.6923	20.1823	21.2701	1.08776	0.478004	50	10.5852	10.5852	10.5852
2.33145	2.33145	16.1675	16.1675	Macrophages	to Cancer cell	-1.19064	-3.39874	TUR	4	Non-PCR	NCR		T_S	CD68+	PanCK+	17.7778	13.2501	12.8945	13.5908	0.696302	4.52777	50	8.88892	8.88892	8.88892
2.70711	2.70711	12.8745	12.8745	Macrophages	to Cancer cell	-0.99102	-3.63327	TUR	8	Complete response	CR		T_S	CD68+	PanCK+	21.2284	16.4101	10.4781	21.5195	11.0414	4.81822	50	10.6142	10.6142	10.6142
1.46736	1.46736	27.0146	27.0146	Macrophages	to Cancer cell	-1.76043	-2.86269	TUR	24	Non-PCR	NCR		T_S	CD68+	PanCK+	11.0534	9.58598	8.63063	10.4818	1.85118	1.46738	50	5.52668	5.52668	5.52668
1.90542	1.90542	22.8603	22.8603	Macrophages	to Cancer cell	-1.44649	-3.03841	TUR	2	Non-PCR	NCR		T_S	CD68+	PanCK+	13.9403	11.7292	9.11707	14.3482	5.23109	2.21103	50	6.97014	6.97014	6.97014
2.27564	2.27564	13.0553	13.0553	Macrophages	to Cancer cell	-1.22212	-3.61896	TUR	3	Non-PCR	NCR		T_S	CD68+	PanCK+	23.8816	10.8564	7.23531	14.3229	7.08758	13.0252	50	11.9408	11.9408	11.9408
1.33749	1.33749	42.8468	42.8468	Macrophages	to Cancer cell	-1.86821	-2.36739	TUR	5	Non-PCR	NCR		T_S	CD68+	PanCK+	7.97717	4.51307	4.25126	4.81461	0.563349	3.46409	50	3.98858	3.98858	3.98858
3.88339	3.88339	11.35	11.35	Macrophages	to Cancer cell	-0.454298	-3.76243	TUR	6	Complete response	CR		T_S	CD68+	PanCK+	28.1118	25.2854	24.2184	26.3655	2.1471	2.82648	50	14.0559	14.0559	14.0559
2.3316	2.3316	15.3969	15.3969	Macrophages	to Cancer cell	-1.19056	-3.44917	TUR	7	Complete response	CR		T_S	CD68+	PanCK+	18.2369	15.9236	15.5559	16.2865	0.730523	2.3133	50	9.11845	9.11845	9.11845
2.04321	2.04321	18.9424	18.9424	Macrophages	to Cancer cell	-1.3595	-3.23458	TUR	9	Complete response	CR		T_S	CD68+	PanCK+	14.7492	11.3926	10.6601	12.0608	1.4007	3.35661	50	7.37461	7.37461	7.37461
2.47746	2.47746	15.1454	15.1454	Macrophages	to Cancer cell	-1.11067	-3.46615	TUR	11	Complete response	CR		T_S	CD68+	PanCK+	19.9865	18.4231	17.9186	18.9158	0.997154	1.56337	50	9.99324	9.99324	9.99324
2.55648	2.55648	14.4038	14.4038	Macrophages	to Cancer cell	-1.06871	-3.51789	TUR	10	Non-PCR	NCR		T_S	CD68+	PanCK+	20.3992	19.8461	19.6306	20.0981	0.467492	0.553188	50	10.1996	10.1996	10.1996
2.37426	2.37426	16.1782	16.1782	Macrophages	to Cancer cell	-1.16685	-3.39805	TUR	12	Non-PCR	NCR		T_S	CD68+	PanCK+	18.3705	16.4831	15.8704	17.1377	1.26729	1.88749	50	9.18527	9.18527	9.18527
1.50407	1.50407	38.2657	38.2657	Macrophages	to Cancer cell	-1.73141	-2.49044	TUR	14	Non-PCR	NCR		T_S	CD68+	PanCK+	7.73094	4.57423	3.31623	5.70914	2.39291	3.15671	50	3.86547	3.86547	3.86547
1.91734	1.91734	20.1799	20.1799	Macrophages	to Cancer cell	-1.43878	-3.16872	TUR	15	Complete response	CR		T_S	CD68+	PanCK+	14.7405	13.0913	12.886	13.2781	0.392118	1.6492	50	7.37024	7.37024	7.37024
1.40933	1.40933	39.2756	39.2756	Macrophages	to Cancer cell	-1.80756	-2.4622	TUR	23	Non-PCR	NCR		T_S	CD68+	PanCK+	8.27346	4.78448	4.41258	5.15652	0.743944	3.48899	50	4.13673	4.13673	4.13673
2.55473	2.55473	16.6131	16.6131	Macrophages	to Cancer cell	-1.06963	-3.37063	TUR	16	Non-PCR	NCR		T_S	CD68+	PanCK+	18.4593	18.4348	18.3898	18.4961	0.106328	0.0245802	50	9.22967	9.22967	9.22967
3.67625	3.67625	12.1082	12.1082	Macrophages	to Cancer cell	-0.542418	-3.69621	TUR	17	*Complete response	CR		T_S	CD68+	PanCK+	24.7936	16.6432	15.4258	17.9254	2.49958	8.15039	50	12.3968	12.3968	12.3968
3.5773	3.5773	12.1347	12.1347	Macrophages	to Cancer cell	-0.585228	-3.69397	TUR	19	*Complete response	CR		T_S	CD68+	PanCK+	26.277	26.452	25.7574	27.1739	1.41656	-0.175057	50	13.1385	13.1385	13.1385
3.96121	3.96121	10.9241	10.9241	Macrophages	to Cancer cell	-0.421654	-3.80155	TUR	22	*Complete response	CR		T_S	CD68+	PanCK+	27.1704	25.2108	24.4151	26.0714	1.65626	1.95956	50	13.5852	13.5852	13.5852
2.77398	2.77398	12.9916	12.9916	Macrophages	to Cancer cell	-0.957406	-3.62397	TUR	18	Complete response	CR		T_S	CD68+	PanCK+	21.3278	20.4662	20.183	20.8901	0.70718	0.861604	50	10.6639	10.6639	10.6639
3.58516	3.58516	11.0343	11.0343	Macrophages	to Cancer cell	-0.58181	-3.79128	TUR	21	Complete response	CR		T_S	CD68+	PanCK+	27.4561	24.1252	22.6263	25.6674	3.04104	3.33091	50	13.7281	13.7281	13.7281
2.62291	2.62291	13.6368	13.6368	Macrophages	to Cancer cell	-1.0341	-3.57419	TUR	20	Complete response	CR		T_S	CD68+	PanCK+	20.7188	19.5533	19.1266	20.0091	0.88253	1.16545	50	10.3594	10.3594	10.3594
1.57398	1.57398	87.0685	87.0685	Cancer cell	to Macrophages	-1.67771	-1.55659	TUR	1	Complete response	CR		T_S	PanCK+	CD68+	1.69738	1.6749	1.61209	1.73146	0.119375	0.0224854	50	0.848692	0.848692	0.848692
1.8164	1.8164	32.6047	32.6047	Cancer cell	to Macrophages	-1.50527	-2.66272	TUR	4	Non-PCR	NCR		T_S	PanCK+	CD68+	8.18502	6.95888	6.73225	7.24698	0.514735	1.22613	50	4.09251	4.09251	4.09251
1.61593	1.61593	124.507	124.507	Cancer cell	to Macrophages	-1.64642	-1.10387	TUR	8	Complete response	CR		T_S	PanCK+	CD68+	0.815173	0.794032	0.499855	1.16912	0.669264	0.0211401	50	0.407586	0.407586	0.407586
1.70306	1.70306	60.0193	60.0193	Cancer cell	to Macrophages	-1.58346	-1.99206	TUR	24	Non-PCR	NCR		T_S	PanCK+	CD68+	2.95055	3.27644	2.91687	3.62564	0.708772	-0.325887	50	1.47528	1.47528	1.47528
1.9821	1.9821	204.555	204.555	Cancer cell	to Macrophages	-1.39752	-0.367647	TUR	2	Non-PCR	NCR		T_S	PanCK+	CD68+	0.12153	0.0990125	0.0780458	0.124728	0.0466822	0.0225175	50	0.060765	0.060765	0.060765
1.50459	1.50459	95.3192	95.3192	Cancer cell	to Macrophages	-1.731	-1.44587	TUR	3	Non-PCR	NCR		T_S	PanCK+	CD68+	1.81718	0.75615	0.404828	1.16653	0.7617	1.06103	50	0.908592	0.908592	0.908592
1.75402	1.75402	103.383	103.383	Cancer cell	to Macrophages	-1.54782	-1.34453	TUR	5	Non-PCR	NCR		T_S	PanCK+	CD68+	0.907934	0.555734	0.488955	0.59898	0.110024	0.3522	50	0.453967	0.453967	0.453967
1.66906	1.66906	40.6665	40.6665	Cancer cell	to Macrophages	-1.60771	-2.42437	TUR	6	Complete response	CR		T_S	PanCK+	CD68+	5.98632	5.9625	5.65677	6.30564	0.648866	0.0238181	50	2.99316	2.99316	2.99316
1.91532	1.91532	40.422	40.422	Cancer cell	to Macrophages	-1.44008	-2.43094	TUR	7	Complete response	CR		T_S	PanCK+	CD68+	5.31264	5.24798	5.07435	5.41334	0.338992	0.0646666	50	2.65632	2.65632	2.65632
1.76197	1.76197	54.6994	54.6994	Cancer cell	to Macrophages	-1.54233	-2.0969	TUR	9	Complete response	CR		T_S	PanCK+	CD68+	3.28383	2.63051	2.42905	2.8189	0.389846	0.653316	50	1.64191	1.64191	1.64191
1.91175	1.91175	43.1847	43.1847	Cancer cell	to Macrophages	-1.44239	-2.35879	TUR	11	Complete response	CR		T_S	PanCK+	CD68+	4.89847	4.89511	4.6999	5.10644	0.406538	0.00335666	50	2.44923	2.44923	2.44923
1.92916	1.92916	23.3917	23.3917	Cancer cell	to Macrophages	-1.43117	-3.01431	TUR	10	Non-PCR	NCR		T_S	PanCK+	CD68+	11.9768	13.8636	13.6818	14.0902	0.408468	-1.88677	50	5.98842	5.98842	5.98842
2.0068	2.0068	34.6348	34.6348	Cancer cell	to Macrophages	-1.38205	-2.59796	TUR	12	Non-PCR	NCR		T_S	PanCK+	CD68+	6.63656	6.17841	5.91354	6.46658	0.553041	0.458154	50	3.31828	3.31828	3.31828
1.72361	1.72361	153.381	153.381	Cancer cell	to Macrophages	-1.56898	-0.815299	TUR	14	Non-PCR	NCR		T_S	PanCK+	CD68+	0.298704	0.233723	0.164895	0.313109	0.148214	0.0649814	50	0.149352	0.149352	0.149352
1.94082	1.94082	28.903	28.903	Cancer cell	to Macrophages	-1.4237	-2.79112	TUR	15	Complete response	CR		T_S	PanCK+	CD68+	9.06127	8.41841	8.27267	8.54834	0.275663	0.642861	50	4.53064	4.53064	4.53064
1.84834	1.84834	52.7392	52.7392	Cancer cell	to Macrophages	-1.48394	-2.13778	TUR	23	Non-PCR	NCR		T_S	PanCK+	CD68+	2.91624	1.6332	1.51006	1.74914	0.239083	1.28304	50	1.45812	1.45812	1.45812
1.86722	1.86722	57.9352	57.9352	Cancer cell	to Macrophages	-1.47145	-2.03213	TUR	16	Non-PCR	NCR		T_S	PanCK+	CD68+	2.42124	2.42434	2.41631	2.43166	0.0153496	-0.00310859	50	1.21062	1.21062	1.21062
1.63477	1.63477	106.474	106.474	Cancer cell	to Macrophages	-1.63258	-1.30725	TUR	17	*Complete response	CR		T_S	PanCK+	CD68+	1.18191	1.16338	1.07231	1.25534	0.183034	0.0185244	50	0.590953	0.590953	0.590953
1.6491	1.6491	79.1218	79.1218	Cancer cell	to Macrophages	-1.62214	-1.67136	TUR	19	*Complete response	CR		T_S	PanCK+	CD68+	1.85424	1.9583	1.84994	2.05103	0.201098	-0.104057	50	0.927119	0.927119	0.927119
1.94855	1.94855	24.6298	24.6298	Cancer cell	to Macrophages	-1.41877	-2.96014	TUR	22	*Complete response	CR		T_S	PanCK+	CD68+	12.1643	12.4716	11.8634	13.0253	1.16188	-0.307257	50	6.08217	6.08217	6.08217
1.81853	1.81853	54.718	54.718	Cancer cell	to Macrophages	-1.50384	-2.09652	TUR	18	Complete response	CR		T_S	PanCK+	CD68+	3.08742	3.04584	2.99136	3.10607	0.114714	0.0415782	50	1.54371	1.54371	1.54371
1.59628	1.59628	65.3431	65.3431	Cancer cell	to Macrophages	-1.661	-1.8949	TUR	21	Complete response	CR		T_S	PanCK+	CD68+	2.74597	2.55276	2.35213	2.74334	0.39121	0.193212	50	1.37298	1.37298	1.37298
1.48421	1.48421	73.7015	73.7015	Cancer cell	to Macrophages	-1.74704	-1.75512	TUR	20	Complete response	CR		T_S	PanCK+	CD68+	2.19761	2.26216	2.21506	2.3139	0.0988485	-0.0645519	50	1.0988	1.0988	1.0988
3.23988	3.23988	13.7162	13.7162	Treg	to Cancer cell	-0.735505	-3.56822	TUR	1	Complete response	CR		T_S	CD3+FoxP3+	PanCK+	21.6854	20.7045	19.4434	21.9452	2.50182	0.980868	50	10.8427	10.8427	10.8427
1.91768	1.91768	21.6429	21.6429	Treg	to Cancer cell	-1.43856	-3.09568	TUR	4	Non-PCR	NCR		T_S	CD3+FoxP3+	PanCK+	14.1218	13.2071	11.9527	14.523	2.57033	0.914669	50	7.06088	7.06088	7.06088
1.48894	1.48894	20.9662	20.9662	Treg	to Cancer cell	-1.7433	-3.12886	TUR	8	Complete response	CR		T_S	CD3+FoxP3+	PanCK+	19.4591	16.7506	9.17288	26.1223	16.9494	2.70849	50	9.72953	9.72953	9.72953
1.10892	1.10892	73.2814	73.2814	Treg	to Cancer cell	-2.08166	-1.76182	TUR	24	Non-PCR	NCR		T_S	CD3+FoxP3+	PanCK+	6.3122	9.57558	7.72424	11.2477	3.52345	-3.26338	50	3.1561	3.1561	3.1561
1.93597	1.93597	20.903	20.903	Treg	to Cancer cell	-1.42681	-3.13201	TUR	2	Non-PCR	NCR		T_S	CD3+FoxP3+	PanCK+	15.1336	11.7124	9.80314	13.6313	3.82812	3.42125	50	7.56682	7.56682	7.56682
1.74433	1.74433	21.5488	21.5488	Treg	to Cancer cell	-1.55453	-3.10024	TUR	3	Non-PCR	NCR		T_S	CD3+FoxP3+	PanCK+	15.1934	11.2893	8.21788	14.2971	6.07925	3.90403	50	7.59668	7.59668	7.59668
1.3629	1.3629	58.9997	58.9997	Treg	to Cancer cell	-1.84645	-2.01151	TUR	5	Non-PCR	NCR		T_S	CD3+FoxP3+	PanCK+	4.82004	4.53895	4.29961	4.78601	0.486402	0.281094	50	2.41002	2.41002	2.41002
4.72541	4.72541	12.1613	12.1613	Treg	to Cancer cell	-0.109946	-3.69172	TUR	6	Complete response	CR		T_S	CD3+FoxP3+	PanCK+	25.6771	25.3453	24.2284	26.6283	2.39994	0.33179	50	12.8385	12.8385	12.8385
1.92892	1.92892	18.3943	18.3943	Treg	to Cancer cell	-1.43133	-3.26508	TUR	7	Complete response	CR		T_S	CD3+FoxP3+	PanCK+	15.7922	15.9464	15.2122	16.7035	1.49126	-0.154233	50	7.8961	7.8961	7.8961
2.44931	2.44931	16.444	16.444	Treg	to Cancer cell	-1.12583	-3.38121	TUR	9	Complete response	CR		T_S	CD3+FoxP3+	PanCK+	17.5922	11.3758	10.366	12.528	2.16203	6.21645	50	8.7961	8.7961	8.7961
2.3026	2.3026	14.9142	14.9142	Treg	to Cancer cell	-1.20684	-3.48201	TUR	11	Complete response	CR		T_S	CD3+FoxP3+	PanCK+	19.7617	18.3671	16.5153	20.0548	3.53953	1.39465	50	9.88087	9.88087	9.88087
2.15407	2.15407	14.7549	14.7549	Treg	to Cancer cell	-1.29263	-3.49308	TUR	10	Non-PCR	NCR		T_S	CD3+FoxP3+	PanCK+	20.584	19.8188	15.6069	23.496	7.88909	0.765182	50	10.292	10.292	10.292
2.28211	2.28211	15.809	15.809	Treg	to Cancer cell	-1.21844	-3.4219	TUR	12	Non-PCR	NCR		T_S	CD3+FoxP3+	PanCK+	18.1476	16.592	15.2377	17.9862	2.74854	1.55563	50	9.0738	9.0738	9.0738
1.40239	1.40239	47.4133	47.4133	Treg	to Cancer cell	-1.81331	-2.25608	TUR	14	Non-PCR	NCR		T_S	CD3+FoxP3+	PanCK+	6.44702	4.57571	3.67617	5.59275	1.91659	1.87131	50	3.22351	3.22351	3.22351
1.7696	1.7696	25.7512	25.7512	Treg	to Cancer cell	-1.53708	-2.91325	TUR	15	Complete response	CR		T_S	CD3+FoxP3+	PanCK+	11.713	13.0776	12.0869	13.9477	1.86074	-1.36466	50	5.85649	5.85649	5.85649
1.39595	1.39595	63.5453	63.5453	Treg	to Cancer cell	-1.81866	-1.92693	TUR	23	Non-PCR	NCR		T_S	CD3+FoxP3+	PanCK+	3.82426	4.76387	3.73422	5.90019	2.16596	-0.939608	50	1.91213	1.91213	1.91213
3.19537	3.19537	14.9834	14.9834	Treg	to Cancer cell	-0.7559	-3.47724	TUR	16	Non-PCR	NCR		T_S	CD3+FoxP3+	PanCK+	24.6145	18.7375	9.04061	31.5185	22.4779	5.87693	50	12.3072	12.3072	12.3072
1.41255	1.41255	32.0474	32.0474	Treg	to Cancer cell	-1.80491	-2.68115	TUR	17	*Complete response	CR		T_S	CD3+FoxP3+	PanCK+	11.695	16.837	13.8266	19.9988	6.1722	-5.14206	50	5.84748	5.84748	5.84748
3.85944	3.85944	11.5317	11.5317	Treg	to Cancer cell	-0.464395	-3.74618	TUR	19	*Complete response	CR		T_S	CD3+FoxP3+	PanCK+	27.434	26.545	25.1062	27.9679	2.86162	0.889008	50	13.717	13.717	13.717
2.66989	2.66989	12.4541	12.4541	Treg	to Cancer cell	-1.00995	-3.66733	TUR	22	*Complete response	CR		T_S	CD3+FoxP3+	PanCK+	23.7591	25.2918	22.6788	28.1079	5.42908	-1.53262	50	11.8796	11.8796	11.8796
3.57252	3.57252	12.5667	12.5667	Treg	to Cancer cell	-0.587313	-3.6581	TUR	18	Complete response	CR		T_S	CD3+FoxP3+	PanCK+	21.0963	20.4245	19.5857	21.3423	1.75655	0.67174	50	10.5481	10.5481	10.5481
4.23343	4.23343	11.2766	11.2766	Treg	to Cancer cell	-0.309065	-3.76906	TUR	21	Complete response	CR		T_S	CD3+FoxP3+	PanCK+	27.1133	24.2126	21.726	26.4169	4.69089	2.9007	50	13.5566	13.5566	13.5566
2.78904	2.78904	15.0058	15.0058	Treg	to Cancer cell	-0.949906	-3.4757	TUR	20	Complete response	CR		T_S	CD3+FoxP3+	PanCK+	17.7356	19.5229	19.0447	20.0612	1.01651	-1.78732	50	8.8678	8.8678	8.8678
1.60607	1.60607	191.657	191.657	CD8 T-cell	to B-cell	-1.65372	-0.475505	TUR	1	Complete response	CR		T_S	CD8+CD3+	CD20+	0.330583	0.175506	0.0535923	0.328441	0.274849	0.155077	50	0.165292	0.165292	0.165292
1.71187	1.71187	24.0225	24.0225	CD8 T-cell	to B-cell	-1.57724	-2.98638	TUR	4	Non-PCR	NCR		T_S	CD8+CD3+	CD20+	12.8525	18.8108	18.1344	19.374	1.23966	-5.95833	50	6.42625	6.42625	6.42625
1.02732	1.02732	86.7282	86.7282	CD8 T-cell	to B-cell	-2.16723	-1.56133	TUR	8	Complete response	CR		T_S	CD8+CD3+	CD20+	4.86745	9.73239	8.43922	11.2835	2.84431	-4.86494	50	2.43373	2.43373	2.43373
1.23633	1.23633	50.0793	50.0793	CD8 T-cell	to B-cell	-1.95847	-2.19546	TUR	24	Non-PCR	NCR		T_S	CD8+CD3+	CD20+	8.64933	12.2754	10.8854	13.7645	2.87909	-3.62607	50	4.32467	4.32467	4.32467
1.04494	1.04494	71.9892	71.9892	CD8 T-cell	to B-cell	-2.14826	-1.78263	TUR	2	Non-PCR	NCR		T_S	CD8+CD3+	CD20+	6.51083	13.7161	13.0957	14.3361	1.24039	-7.20525	50	3.25541	3.25541	3.25541
1.40523	1.40523	25.4397	25.4397	CD8 T-cell	to B-cell	-1.81095	-2.92608	TUR	3	Non-PCR	NCR		T_S	CD8+CD3+	CD20+	14.9468	29.5504	27.3886	31.506	4.1174	-14.6036	50	7.47338	7.47338	7.47338
1.16642	1.16642	72.1377	72.1377	CD8 T-cell	to B-cell	-2.02462	-1.78022	TUR	5	Non-PCR	NCR		T_S	CD8+CD3+	CD20+	5.35096	7.13464	6.95468	7.27887	0.324195	-1.78368	50	2.67548	2.67548	2.67548
1.65609	1.65609	226.072	226.072	CD8 T-cell	to B-cell	-1.61707	-0.192011	TUR	6	Complete response	CR		T_S	CD8+CD3+	CD20+	0.215316	0.338375	0	1.09329	1.09329	-0.12306	50	0.107658	0.107658	0.107658
1.22145	1.22145	93.44	93.44	CD8 T-cell	to B-cell	-1.97227	-1.47041	TUR	7	Complete response	CR		T_S	CD8+CD3+	CD20+	4.37009	11.9926	11.3444	12.6131	1.26863	-7.62256	50	2.18504	2.18504	2.18504
1.00159	1.00159	95.8027	95.8027	CD8 T-cell	to B-cell	-2.19546	-1.43961	TUR	9	Complete response	CR		T_S	CD8+CD3+	CD20+	6.06682	10.6888	9.41363	12.1876	2.774	-4.62198	50	3.03341	3.03341	3.03341
1.32934	1.32934	93.7333	93.7333	CD8 T-cell	to B-cell	-1.87526	-1.46656	TUR	11	Complete response	CR		T_S	CD8+CD3+	CD20+	3.11504	4.46646	4.0457	4.95849	0.912787	-1.35141	50	1.55752	1.55752	1.55752
1.21805	1.21805	99.5558	99.5558	CD8 T-cell	to B-cell	-1.97545	-1.39186	TUR	10	Non-PCR	NCR		T_S	CD8+CD3+	CD20+	3.61049	9.18145	8.89728	9.47785	0.580566	-5.57097	50	1.80524	1.80524	1.80524
1.45004	1.45004	59.9374	59.9374	CD8 T-cell	to B-cell	-1.77433	-1.99362	TUR	12	Non-PCR	NCR		T_S	CD8+CD3+	CD20+	4.03141	4.1994	3.77435	4.58535	0.810998	-0.167989	50	2.0157	2.0157	2.0157
1.43548	1.43548	28.3964	28.3964	CD8 T-cell	to B-cell	-1.78613	-2.80988	TUR	14	Non-PCR	NCR		T_S	CD8+CD3+	CD20+	11.5036	18.3904	17.4751	19.2643	1.78912	-6.88683	50	5.75179	5.75179	5.75179
1.35269	1.35269	95.1573	95.1573	CD8 T-cell	to B-cell	-1.85516	-1.44797	TUR	15	Complete response	CR		T_S	CD8+CD3+	CD20+	1.83892	1.20138	0.984825	1.46671	0.481883	0.637547	50	0.919461	0.919461	0.919461
1.28945	1.28945	40.3903	40.3903	CD8 T-cell	to B-cell	-1.91031	-2.43179	TUR	23	Non-PCR	NCR		T_S	CD8+CD3+	CD20+	8.26171	9.81772	8.78705	10.737	1.94992	-1.55601	50	4.13086	4.13086	4.13086
1.14087	1.14087	166.497	166.497	CD8 T-cell	to B-cell	-2.04966	-0.694675	TUR	16	Non-PCR	NCR		T_S	CD8+CD3+	CD20+	0	0.0592288	0	1.11054	1.11054	-0.0592288	50	0	0	0
1.0809	1.0809	141.588	141.588	CD8 T-cell	to B-cell	-2.11041	-0.928764	TUR	17	*Complete response	CR		T_S	CD8+CD3+	CD20+	3.47022	8.19572	7.70252	8.86092	1.1584	-4.7255	50	1.73511	1.73511	1.73511
2.46176	2.46176	241.967	241.967	CD8 T-cell	to B-cell	-1.11911	-0.0642871	TUR	19	*Complete response	CR		T_S	CD8+CD3+	CD20+	0.19045	0.114152	0.0397219	0.21838	0.178658	0.0762981	50	0.0952251	0.0952251	0.0952251
1.31613	1.31613	109.256	109.256	CD8 T-cell	to B-cell	-1.88677	-1.27436	TUR	22	*Complete response	CR		T_S	CD8+CD3+	CD20+	1.42861	1.44922	0.500863	2.43342	1.93255	-0.0206169	50	0.714304	0.714304	0.714304
1.41612	1.41612	170.14	170.14	CD8 T-cell	to B-cell	-1.80197	-0.662045	TUR	18	Complete response	CR		T_S	CD8+CD3+	CD20+	1.19165	1.628	1.52394	1.72784	0.203905	-0.436353	50	0.595825	0.595825	0.595825
1.72601	1.72601	295.431	295.431	CD8 T-cell	to B-cell	-1.56731	0.367533	TUR	21	Complete response	CR		T_S	CD8+CD3+	CD20+	0	0.0590409	0	0.338047	0.338047	-0.0590409	50	0	0	0
1.28597	1.28597	96.6136	96.6136	CD8 T-cell	to B-cell	-1.91342	-1.42917	TUR	20	Complete response	CR		T_S	CD8+CD3+	CD20+	2.96403	3.60924	3.501	3.7196	0.218594	-0.645207	50	1.48202	1.48202	1.48202
1.81036	1.81036	150.177	150.177	Cancer cell	to Treg	-1.50935	-0.845617	TUR	1	Complete response	CR		T_S	PanCK+	CD3+FoxP3+	0.460355	0.420663	0.390768	0.454682	0.0639144	0.039692	50	0.230177	0.230177	0.230177
1.73962	1.73962	100.376	100.376	Cancer cell	to Treg	-1.55781	-1.3816	TUR	4	Non-PCR	NCR		T_S	PanCK+	CD3+FoxP3+	0.924028	0.949353	0.811865	1.11596	0.3041	-0.0253252	50	0.462014	0.462014	0.462014
2.03708	2.03708	146.461	146.461	Cancer cell	to Treg	-1.36328	-0.881236	TUR	8	Complete response	CR		T_S	PanCK+	CD3+FoxP3+	0.444553	0.355982	0.172353	0.598449	0.426097	0.088571	50	0.222276	0.222276	0.222276
1.98191	1.98191	102.109	102.109	Cancer cell	to Treg	-1.39764	-1.36014	TUR	24	Non-PCR	NCR		T_S	PanCK+	CD3+FoxP3+	0.627358	1.09217	0.832564	1.33197	0.499408	-0.464812	50	0.313679	0.313679	0.313679
1.71075	1.71075	160.457	160.457	Cancer cell	to Treg	-1.57803	-0.749574	TUR	2	Non-PCR	NCR		T_S	PanCK+	CD3+FoxP3+	0.218692	0.175696	0.142007	0.201202	0.0591946	0.0429961	50	0.109346	0.109346	0.109346
1.96297	1.96297	63.5813	63.5813	Cancer cell	to Treg	-1.4096	-1.92628	TUR	3	Non-PCR	NCR		T_S	PanCK+	CD3+FoxP3+	1.79268	1.15722	0.790688	1.54123	0.750542	0.635456	50	0.89634	0.89634	0.89634
1.95499	1.95499	95.4788	95.4788	Cancer cell	to Treg	-1.41467	-1.4438	TUR	5	Non-PCR	NCR		T_S	PanCK+	CD3+FoxP3+	0.715819	0.773725	0.718815	0.818217	0.099402	-0.0579062	50	0.35791	0.35791	0.35791
1.91533	1.91533	39.5797	39.5797	Cancer cell	to Treg	-1.44008	-2.45382	TUR	6	Complete response	CR		T_S	PanCK+	CD3+FoxP3+	5.06067	4.87322	4.56445	5.17624	0.611791	0.187447	50	2.53033	2.53033	2.53033
1.90115	1.90115	72.609	72.609	Cancer cell	to Treg	-1.44926	-1.77261	TUR	7	Complete response	CR		T_S	PanCK+	CD3+FoxP3+	1.57097	1.86282	1.75296	1.97673	0.223769	-0.291851	50	0.785486	0.785486	0.785486
1.62584	1.62584	79.2691	79.2691	Cancer cell	to Treg	-1.63913	-1.66915	TUR	9	Complete response	CR		T_S	PanCK+	CD3+FoxP3+	1.73116	1.21526	1.07801	1.35748	0.279473	0.515898	50	0.86558	0.86558	0.86558
1.85763	1.85763	88.9701	88.9701	Cancer cell	to Treg	-1.47778	-1.53036	TUR	11	Complete response	CR		T_S	PanCK+	CD3+FoxP3+	1.09452	1.03687	0.924711	1.15196	0.227245	0.0576454	50	0.547259	0.547259	0.547259
2.25265	2.25265	204.312	204.312	Cancer cell	to Treg	-1.23524	-0.369654	TUR	10	Non-PCR	NCR		T_S	PanCK+	CD3+FoxP3+	0.0870546	0.08996	0.0678887	0.110094	0.0422057	-0.00290536	50	0.0435273	0.0435273	0.0435273
1.90435	1.90435	58.4455	58.4455	Cancer cell	to Treg	-1.44718	-2.02221	TUR	12	Non-PCR	NCR		T_S	PanCK+	CD3+FoxP3+	2.56748	2.28121	2.10911	2.45665	0.347541	0.286269	50	1.28374	1.28374	1.28374
1.74891	1.74891	137.842	137.842	Cancer cell	to Treg	-1.55135	-0.965976	TUR	14	Non-PCR	NCR		T_S	PanCK+	CD3+FoxP3+	0.326565	0.306312	0.202944	0.393565	0.190621	0.0202532	50	0.163283	0.163283	0.163283
1.70296	1.70296	93.3002	93.3002	Cancer cell	to Treg	-1.58353	-1.47225	TUR	15	Complete response	CR		T_S	PanCK+	CD3+FoxP3+	1.10028	1.30266	1.18997	1.41109	0.221127	-0.202372	50	0.550142	0.550142	0.550142
2.025	2.025	161.993	161.993	Cancer cell	to Treg	-1.37074	-0.735515	TUR	23	Non-PCR	NCR		T_S	PanCK+	CD3+FoxP3+	0.128395	0.229985	0.174435	0.295577	0.121142	-0.10159	50	0.0641976	0.0641976	0.0641976
2.40943	2.40943	233.921	233.921	Cancer cell	to Treg	-1.14752	-0.128808	TUR	16	Non-PCR	NCR		T_S	PanCK+	CD3+FoxP3+	0.0030988	0.0023669	0.000885373	0.00457442	0.00368905	0.000731908	50	0.0015494	0.0015494	0.0015494
2.18808	2.18808	208.033	208.033	Cancer cell	to Treg	-1.27263	-0.338945	TUR	17	*Complete response	CR		T_S	PanCK+	CD3+FoxP3+	0.110332	0.217084	0.178978	0.267462	0.0884838	-0.106751	50	0.0551661	0.0551661	0.0551661
1.7966	1.7966	114.976	114.976	Cancer cell	to Treg	-1.51865	-1.20858	TUR	19	*Complete response	CR		T_S	PanCK+	CD3+FoxP3+	0.685183	0.635515	0.582307	0.689564	0.107257	0.0496681	50	0.342591	0.342591	0.342591
1.88647	1.88647	68.7876	68.7876	Cancer cell	to Treg	-1.45883	-1.83558	TUR	22	*Complete response	CR		T_S	PanCK+	CD3+FoxP3+	1.83953	2.4297	2.08521	2.75155	0.666345	-0.590176	50	0.919763	0.919763	0.919763
1.79167	1.79167	133.539	133.539	Cancer cell	to Treg	-1.522	-1.0095	TUR	18	Complete response	CR		T_S	PanCK+	CD3+FoxP3+	0.457894	0.44063	0.418425	0.459934	0.0415088	0.0172635	50	0.228947	0.228947	0.228947
1.62801	1.62801	81.0255	81.0255	Cancer cell	to Treg	-1.63753	-1.64305	TUR	21	Complete response	CR		T_S	PanCK+	CD3+FoxP3+	1.56009	1.37362	1.21249	1.51121	0.298719	0.186479	50	0.780047	0.780047	0.780047
1.52933	1.52933	97.9308	97.9308	Cancer cell	to Treg	-1.71178	-1.41236	TUR	20	Complete response	CR		T_S	PanCK+	CD3+FoxP3+	1.14676	1.37597	1.32612	1.42401	0.0978896	-0.229209	50	0.573379	0.573379	0.573379
1.33588	1.33588	62.5012	62.5012	Treg	to CD8 T-cell	-1.8696	-1.94589	TUR	1	Complete response	CR		T_S	CD3+FoxP3+	CD8+CD3+	5.6631	6.87387	5.86638	8.08837	2.22199	-1.21077	50	2.83155	2.83155	2.83155
1.75289	1.75289	42.4578	42.4578	Treg	to CD8 T-cell	-1.5486	-2.37736	TUR	4	Non-PCR	NCR		T_S	CD3+FoxP3+	CD8+CD3+	6.99635	10.6824	9.56214	11.9606	2.39851	-3.68604	50	3.49817	3.49817	3.49817
2.63374	2.63374	18.2833	18.2833	Treg	to CD8 T-cell	-1.0285	-3.27137	TUR	8	Complete response	CR		T_S	CD3+FoxP3+	CD8+CD3+	16.5485	22.2369	12.5131	29.3866	16.8735	-5.68846	50	8.27423	8.27423	8.27423
1.82307	1.82307	35.4036	35.4036	Treg	to CD8 T-cell	-1.50079	-2.57435	TUR	24	Non-PCR	NCR		T_S	CD3+FoxP3+	CD8+CD3+	9.46966	10.5272	8.56982	13.0849	4.51509	-1.05751	50	4.73483	4.73483	4.73483
1.53976	1.53976	35.8689	35.8689	Treg	to CD8 T-cell	-1.70375	-2.5603	TUR	2	Non-PCR	NCR		T_S	CD3+FoxP3+	CD8+CD3+	9.23871	16.7217	14.2858	18.7721	4.48632	-7.48299	50	4.61935	4.61935	4.61935
1.56523	1.56523	46.6897	46.6897	Treg	to CD8 T-cell	-1.68433	-2.27305	TUR	3	Non-PCR	NCR		T_S	CD3+FoxP3+	CD8+CD3+	6.36854	10.956	8.39372	14.1487	5.75494	-4.58751	50	3.18427	3.18427	3.18427
1.81124	1.81124	28.8224	28.8224	Treg	to CD8 T-cell	-1.50875	-2.79408	TUR	5	Non-PCR	NCR		T_S	CD3+FoxP3+	CD8+CD3+	12.2491	20.1324	19.7156	20.6648	0.949192	-7.88323	50	6.12456	6.12456	6.12456
1.67532	1.67532	76.6764	76.6764	Treg	to CD8 T-cell	-1.60322	-1.70854	TUR	6	Complete response	CR		T_S	CD3+FoxP3+	CD8+CD3+	2.91551	4.3581	3.36773	5.32385	1.95613	-1.44258	50	1.45776	1.45776	1.45776
1.79994	1.79994	41.2223	41.2223	Treg	to CD8 T-cell	-1.51639	-2.40959	TUR	7	Complete response	CR		T_S	CD3+FoxP3+	CD8+CD3+	6.15651	11.2497	10.4294	12.1648	1.73549	-5.09323	50	3.07825	3.07825	3.07825
1.48348	1.48348	50.1016	50.1016	Treg	to CD8 T-cell	-1.74762	-2.19497	TUR	9	Complete response	CR		T_S	CD3+FoxP3+	CD8+CD3+	5.79221	8.70762	7.54932	9.71204	2.16272	-2.91541	50	2.8961	2.8961	2.8961
1.76993	1.76993	28.2734	28.2734	Treg	to CD8 T-cell	-1.53685	-2.81448	TUR	11	Complete response	CR		T_S	CD3+FoxP3+	CD8+CD3+	11.1661	16.54	14.9066	18.3039	3.39731	-5.37394	50	5.58305	5.58305	5.58305
2.44428	2.44428	17.9459	17.9459	Treg	to CD8 T-cell	-1.12855	-3.29069	TUR	10	Non-PCR	NCR		T_S	CD3+FoxP3+	CD8+CD3+	18.0465	22.0638	18.4018	26.2535	7.85168	-4.01734	50	9.02324	9.02324	9.02324
1.97316	1.97316	29.7551	29.7551	Treg	to CD8 T-cell	-1.40316	-2.76025	TUR	12	Non-PCR	NCR		T_S	CD3+FoxP3+	CD8+CD3+	10.4418	14.6056	13.482	15.9186	2.43658	-4.16378	50	5.22091	5.22091	5.22091
1.80349	1.80349	25.2585	25.2585	Treg	to CD8 T-cell	-1.51398	-2.93361	TUR	14	Non-PCR	NCR		T_S	CD3+FoxP3+	CD8+CD3+	12.9969	18.5226	16.988	20.1411	3.15311	-5.52571	50	6.49843	6.49843	6.49843
1.4878	1.4878	76.9565	76.9565	Treg	to CD8 T-cell	-1.7442	-1.70423	TUR	15	Complete response	CR		T_S	CD3+FoxP3+	CD8+CD3+	4.10778	5.91831	5.22061	6.62778	1.40717	-1.81053	50	2.05389	2.05389	2.05389
1.618	1.618	41.4343	41.4343	Treg	to CD8 T-cell	-1.64489	-2.40399	TUR	23	Non-PCR	NCR		T_S	CD3+FoxP3+	CD8+CD3+	6.06827	8.34839	7.09787	9.92446	2.82659	-2.28012	50	3.03414	3.03414	3.03414
1.3847	1.3847	95.9433	95.9433	Treg	to CD8 T-cell	-1.82806	-1.4378	TUR	16	Non-PCR	NCR		T_S	CD3+FoxP3+	CD8+CD3+	0	0.0253549	0	1.26775	1.26775	-0.0253549	50	0	0	0
1.55075	1.55075	30.9137	30.9137	Treg	to CD8 T-cell	-1.69534	-2.71959	TUR	17	*Complete response	CR		T_S	CD3+FoxP3+	CD8+CD3+	11.7654	15.2225	12.1869	18.2198	6.03288	-3.45706	50	5.8827	5.8827	5.8827
1.51619	1.51619	35.6785	35.6785	Treg	to CD8 T-cell	-1.72196	-2.56603	TUR	19	*Complete response	CR		T_S	CD3+FoxP3+	CD8+CD3+	9.55844	13.4628	11.416	15.4002	3.9842	-3.90435	50	4.77922	4.77922	4.77922
1.40598	1.40598	70.6292	70.6292	Treg	to CD8 T-cell	-1.81033	-1.80488	TUR	22	*Complete response	CR		T_S	CD3+FoxP3+	CD8+CD3+	10.2004	8.54357	5.40156	11.9943	6.59274	1.65687	50	5.10022	5.10022	5.10022
2.0803	2.0803	25.5468	25.5468	Treg	to CD8 T-cell	-1.33684	-2.92165	TUR	18	Complete response	CR		T_S	CD3+FoxP3+	CD8+CD3+	11.0367	16.7753	15.608	17.713	2.10498	-5.73865	50	5.51834	5.51834	5.51834
1.92933	1.92933	78.1471	78.1471	Treg	to CD8 T-cell	-1.43107	-1.68606	TUR	21	Complete response	CR		T_S	CD3+FoxP3+	CD8+CD3+	1.42658	3.15571	1.4491	5.28399	3.83489	-1.72913	50	0.713288	0.713288	0.713288
2.31315	2.31315	20.2098	20.2098	Treg	to CD8 T-cell	-1.2009	-3.16718	TUR	20	Complete response	CR		T_S	CD3+FoxP3+	CD8+CD3+	15.3948	20.5105	20.0296	20.9896	0.960047	-5.11567	50	7.6974	7.6974	7.6974
1.40591	1.40591	90.1559	90.1559	CD8 T-cell	to Treg	-1.81039	-1.51424	TUR	1	Complete response	CR		T_S	CD8+CD3+	CD3+FoxP3+	2.50694	2.89408	2.37523	3.55505	1.17983	-0.387138	50	1.25347	1.25347	1.25347
1.49643	1.49643	96.9293	96.9293	CD8 T-cell	to Treg	-1.7374	-1.42513	TUR	4	Non-PCR	NCR		T_S	CD8+CD3+	CD3+FoxP3+	1.7773	2.93463	2.59581	3.33744	0.741631	-1.15733	50	0.88865	0.88865	0.88865
1.54545	1.54545	119.059	119.059	CD8 T-cell	to Treg	-1.69939	-1.16303	TUR	8	Complete response	CR		T_S	CD8+CD3+	CD3+FoxP3+	1.20661	1.83197	1.03783	2.59789	1.56006	-0.625355	50	0.603305	0.603305	0.603305
1.59205	1.59205	51.7761	51.7761	CD8 T-cell	to Treg	-1.66416	-2.15836	TUR	24	Non-PCR	NCR		T_S	CD8+CD3+	CD3+FoxP3+	4.63765	4.8165	3.89829	5.927	2.02871	-0.178841	50	2.31883	2.31883	2.31883
1.46049	1.46049	106.488	106.488	CD8 T-cell	to Treg	-1.76593	-1.30708	TUR	2	Non-PCR	NCR		T_S	CD8+CD3+	CD3+FoxP3+	1.12972	2.40756	2.0463	2.70722	0.660917	-1.27783	50	0.564862	0.564862	0.564862
1.762	1.762	55.1146	55.1146	CD8 T-cell	to Treg	-1.54231	-2.0884	TUR	3	Non-PCR	NCR		T_S	CD8+CD3+	CD3+FoxP3+	3.86417	6.03779	4.66356	7.7776	3.11403	-2.17362	50	1.93209	1.93209	1.93209
1.74988	1.74988	49.9758	49.9758	CD8 T-cell	to Treg	-1.55068	-2.19776	TUR	5	Non-PCR	NCR		T_S	CD8+CD3+	CD3+FoxP3+	4.17576	7.62518	7.48404	7.75588	0.271837	-3.44942	50	2.08788	2.08788	2.08788
1.85513	1.85513	36.6836	36.6836	CD8 T-cell	to Treg	-1.47944	-2.53608	TUR	6	Complete response	CR		T_S	CD8+CD3+	CD3+FoxP3+	6.11716	8.39503	6.24014	10.791	4.55084	-2.27787	50	3.05858	3.05858	3.05858
1.67398	1.67398	56.1526	56.1526	CD8 T-cell	to Treg	-1.60418	-2.06741	TUR	7	Complete response	CR		T_S	CD8+CD3+	CD3+FoxP3+	3.77683	7.31001	6.79524	7.7683	0.973054	-3.53318	50	1.88842	1.88842	1.88842
1.43745	1.43745	54.8973	54.8973	CD8 T-cell	to Treg	-1.78453	-2.09284	TUR	9	Complete response	CR		T_S	CD8+CD3+	CD3+FoxP3+	5.44118	7.909	7.04312	9.09449	2.05137	-2.46781	50	2.72059	2.72059	2.72059
1.47175	1.47175	80.3247	80.3247	CD8 T-cell	to Treg	-1.75693	-1.6534	TUR	11	Complete response	CR		T_S	CD8+CD3+	CD3+FoxP3+	2.29298	3.96634	3.55116	4.45538	0.904221	-1.67336	50	1.14649	1.14649	1.14649
1.963	1.963	194.175	194.175	CD8 T-cell	to Treg	-1.40958	-0.454253	TUR	10	Non-PCR	NCR		T_S	CD8+CD3+	CD3+FoxP3+	0.132346	0.188128	0.148083	0.23087	0.0827872	-0.055782	50	0.0661731	0.0661731	0.0661731
1.95187	1.95187	46.6039	46.6039	CD8 T-cell	to Treg	-1.41665	-2.27508	TUR	12	Non-PCR	NCR		T_S	CD8+CD3+	CD3+FoxP3+	3.95601	5.43675	4.99643	5.88984	0.893402	-1.48074	50	1.97801	1.97801	1.97801
1.67288	1.67288	44.2856	44.2856	CD8 T-cell	to Treg	-1.60497	-2.33121	TUR	14	Non-PCR	NCR		T_S	CD8+CD3+	CD3+FoxP3+	5.03555	7.50536	6.83156	8.32785	1.4963	-2.46981	50	2.51777	2.51777	2.51777
1.73283	1.73283	58.5813	58.5813	CD8 T-cell	to Treg	-1.56254	-2.01958	TUR	15	Complete response	CR		T_S	CD8+CD3+	CD3+FoxP3+	3.22262	3.72827	3.30447	4.16922	0.864752	-0.505652	50	1.61131	1.61131	1.61131
1.33506	1.33506	72.2878	72.2878	CD8 T-cell	to Treg	-1.87031	-1.7778	TUR	23	Non-PCR	NCR		T_S	CD8+CD3+	CD3+FoxP3+	2.29806	3.19459	2.57671	3.85571	1.279	-0.896536	50	1.14903	1.14903	1.14903
1.56537	1.56537	181.291	181.291	CD8 T-cell	to Treg	-1.68422	-0.564175	TUR	16	Non-PCR	NCR		T_S	CD8+CD3+	CD3+FoxP3+	0	0.0380324	0	0.760647	0.760647	-0.0380324	50	0	0	0
1.49474	1.49474	181.371	181.371	CD8 T-cell	to Treg	-1.73873	-0.563482	TUR	17	*Complete response	CR		T_S	CD8+CD3+	CD3+FoxP3+	0.970114	1.67552	1.21911	2.17093	0.951824	-0.705409	50	0.485057	0.485057	0.485057
1.58842	1.58842	94.5648	94.5648	CD8 T-cell	to Treg	-1.66687	-1.45568	TUR	19	*Complete response	CR		T_S	CD8+CD3+	CD3+FoxP3+	2.07565	3.0283	2.5152	3.50099	0.985787	-0.952644	50	1.03783	1.03783	1.03783
1.53001	1.53001	54.8076	54.8076	CD8 T-cell	to Treg	-1.71125	-2.09468	TUR	22	*Complete response	CR		T_S	CD8+CD3+	CD3+FoxP3+	5.30093	4.37337	3.12333	6.07781	2.95448	0.927564	50	2.65047	2.65047	2.65047
1.63863	1.63863	122.231	122.231	CD8 T-cell	to Treg	-1.62976	-1.12837	TUR	18	Complete response	CR		T_S	CD8+CD3+	CD3+FoxP3+	0.688475	1.29299	1.20991	1.39386	0.183948	-0.604519	50	0.344238	0.344238	0.344238
2.06958	2.06958	63.406	63.406	CD8 T-cell	to Treg	-1.34336	-1.92944	TUR	21	Complete response	CR		T_S	CD8+CD3+	CD3+FoxP3+	1.29178	2.77164	1.5136	4.4981	2.98449	-1.47986	50	0.64589	0.64589	0.64589
1.69472	1.69472	65.2698	65.2698	CD8 T-cell	to Treg	-1.58937	-1.8962	TUR	20	Complete response	CR		T_S	CD8+CD3+	CD3+FoxP3+	2.40236	3.86655	3.75762	3.96732	0.209707	-1.4642	50	1.20118	1.20118	1.20118
1.38082	1.38082	48.8646	48.8646	B-cell	to Macrophages	-1.83131	-2.22271	TUR	1	Complete response	CR		T_S	CD20+	CD68+	8.09029	9.94498	3.55553	17.216	13.6605	-1.85469	50	4.04515	4.04515	4.04515
1.68758	1.68758	33.0291	33.0291	B-cell	to Macrophages	-1.59446	-2.64888	TUR	4	Non-PCR	NCR		T_S	CD20+	CD68+	8.65351	16.7311	16.3721	17.1099	0.737747	-8.0776	50	4.32676	4.32676	4.32676
1.72722	1.72722	48.7533	48.7533	B-cell	to Macrophages	-1.56646	-2.22524	TUR	8	Complete response	CR		T_S	CD20+	CD68+	4.30393	3.8728	2.14581	6.26085	4.11504	0.431135	50	2.15197	2.15197	2.15197
1.65225	1.65225	33.7243	33.7243	B-cell	to Macrophages	-1.61986	-2.62656	TUR	24	Non-PCR	NCR		T_S	CD20+	CD68+	9.1276	12.1688	10.9595	13.3071	2.34755	-3.04118	50	4.5638	4.5638	4.5638
1.56265	1.56265	194.305	194.305	B-cell	to Macrophages	-1.68629	-0.453161	TUR	2	Non-PCR	NCR		T_S	CD20+	CD68+	0.549929	1.39355	1.08919	1.70772	0.618537	-0.843617	50	0.274964	0.274964	0.274964
1.53597	1.53597	94.3435	94.3435	B-cell	to Macrophages	-1.70667	-1.45856	TUR	3	Non-PCR	NCR		T_S	CD20+	CD68+	1.40791	4.00523	3.46329	4.5206	1.05731	-2.59731	50	0.703957	0.703957	0.703957
1.71851	1.71851	56.933	56.933	B-cell	to Macrophages	-1.57256	-2.05185	TUR	5	Non-PCR	NCR		T_S	CD20+	CD68+	3.32924	5.78997	5.48761	6.13767	0.650066	-2.46073	50	1.66462	1.66462	1.66462
2.08238	2.08238	21.5295	21.5295	B-cell	to Macrophages	-1.33558	-3.10117	TUR	7	Complete response	CR		T_S	CD20+	CD68+	14.2333	16.1703	15.396	16.7766	1.38061	-1.93701	50	7.11666	7.11666	7.11666
1.93473	1.93473	25.5265	25.5265	B-cell	to Macrophages	-1.4276	-2.92249	TUR	9	Complete response	CR		T_S	CD20+	CD68+	12.0392	13.9748	12.9041	15.0574	2.15333	-1.93557	50	6.01961	6.01961	6.01961
1.53333	1.53333	35.734	35.734	B-cell	to Macrophages	-1.70869	-2.56436	TUR	11	Complete response	CR		T_S	CD20+	CD68+	9.2887	15.3076	13.6127	16.9832	3.37051	-6.01895	50	4.64435	4.64435	4.64435
2.03401	2.03401	18.0243	18.0243	B-cell	to Macrophages	-1.36517	-3.28617	TUR	10	Non-PCR	NCR		T_S	CD20+	CD68+	16.5382	21.5928	20.9622	22.1581	1.19586	-5.05464	50	8.26909	8.26909	8.26909
1.96534	1.96534	24.5914	24.5914	B-cell	to Macrophages	-1.4081	-2.96178	TUR	12	Non-PCR	NCR		T_S	CD20+	CD68+	12.2773	12.9147	11.772	14.2807	2.50871	-0.637445	50	6.13865	6.13865	6.13865
1.70741	1.70741	61.5323	61.5323	B-cell	to Macrophages	-1.58038	-1.96372	TUR	14	Non-PCR	NCR		T_S	CD20+	CD68+	3.13183	5.89572	5.15917	6.50745	1.34828	-2.7639	50	1.56591	1.56591	1.56591
1.79294	1.79294	25.6302	25.6302	B-cell	to Macrophages	-1.52114	-2.91821	TUR	15	Complete response	CR		T_S	CD20+	CD68+	12.375	18.2487	16.2576	20.201	3.94341	-5.87369	50	6.18752	6.18752	6.18752
1.80027	1.80027	31.2133	31.2133	B-cell	to Macrophages	-1.51616	-2.7093	TUR	23	Non-PCR	NCR		T_S	CD20+	CD68+	8.92316	15.4532	14.5898	16.4742	1.88443	-6.53009	50	4.46158	4.46158	4.46158
2.01512	2.01512	39.8693	39.8693	B-cell	to Macrophages	-1.37687	-2.4459	TUR	16	Non-PCR	NCR		T_S	CD20+	CD68+	2.88039	14.9775	8.16442	23.5529	15.3885	-12.0971	50	1.44019	1.44019	1.44019
1.40999	1.40999	125.152	125.152	B-cell	to Macrophages	-1.80702	-1.09699	TUR	17	*Complete response	CR		T_S	CD20+	CD68+	1.13175	7.02175	5.97561	7.88719	1.91158	-5.89	50	0.565873	0.565873	0.565873
1.21176	1.21176	40.7199	40.7199	B-cell	to Macrophages	-1.98134	-2.42294	TUR	22	*Complete response	CR		T_S	CD20+	CD68+	11.7507	19.4449	13.316	24.9988	11.6827	-7.69414	50	5.87536	5.87536	5.87536
1.70231	1.70231	35.3555	35.3555	B-cell	to Macrophages	-1.58399	-2.57582	TUR	18	Complete response	CR		T_S	CD20+	CD68+	8.06491	7.82259	7.21784	8.54902	1.33118	0.242323	50	4.03246	4.03246	4.03246
1.66854	1.66854	38.209	38.209	B-cell	to Macrophages	-1.60809	-2.49204	TUR	20	Complete response	CR		T_S	CD20+	CD68+	6.82582	6.1524	5.72007	6.74139	1.02133	0.673418	50	3.41291	3.41291	3.41291
1.23323	1.23323	51.4801	51.4801	B-cell	to CD8 T-cell	-1.96133	-2.16476	TUR	1	Complete response	CR		T_S	CD20+	CD8+CD3+	11.0484	7.16985	2.44238	12.7494	10.307	3.87859	50	5.52422	5.52422	5.52422
1.72287	1.72287	37.3201	37.3201	B-cell	to CD8 T-cell	-1.5695	-2.5175	TUR	4	Non-PCR	NCR		T_S	CD20+	CD8+CD3+	7.6196	10.7048	10.286	11.1126	0.826607	-3.08522	50	3.8098	3.8098	3.8098
2.60663	2.60663	14.4296	14.4296	B-cell	to CD8 T-cell	-1.04252	-3.51605	TUR	8	Complete response	CR		T_S	CD20+	CD8+CD3+	22.6358	22.487	19.3695	25.5598	6.19023	0.148812	50	11.3179	11.3179	11.3179
1.80767	1.80767	33.1463	33.1463	B-cell	to CD8 T-cell	-1.51116	-2.64509	TUR	24	Non-PCR	NCR		T_S	CD20+	CD8+CD3+	10.4602	10.4306	9.25891	11.684	2.4251	0.0295958	50	5.23008	5.23008	5.23008
1.56186	1.56186	28.6823	28.6823	B-cell	to CD8 T-cell	-1.68689	-2.79925	TUR	2	Non-PCR	NCR		T_S	CD20+	CD8+CD3+	12.1426	16.7464	16.0855	17.4309	1.34539	-4.6038	50	6.07132	6.07132	6.07132
1.54785	1.54785	62.4307	62.4307	B-cell	to CD8 T-cell	-1.69755	-1.94718	TUR	3	Non-PCR	NCR		T_S	CD20+	CD8+CD3+	3.94863	10.8435	9.91413	11.7596	1.84543	-6.89486	50	1.97432	1.97432	1.97432
2.10083	2.10083	17.0075	17.0075	B-cell	to CD8 T-cell	-1.32442	-3.34635	TUR	5	Non-PCR	NCR		T_S	CD20+	CD8+CD3+	20.5001	20.1188	19.7616	20.5337	0.772108	0.381388	50	10.2501	10.2501	10.2501
1.83339	1.83339	36.2496	36.2496	B-cell	to CD8 T-cell	-1.49389	-2.54892	TUR	7	Complete response	CR		T_S	CD20+	CD8+CD3+	7.41469	11.2175	10.6971	11.8041	1.10698	-3.80278	50	3.70735	3.70735	3.70735
1.83766	1.83766	30.812	30.812	B-cell	to CD8 T-cell	-1.49104	-2.7231	TUR	9	Complete response	CR		T_S	CD20+	CD8+CD3+	9.23649	8.7262	7.82654	9.66731	1.84077	0.510286	50	4.61824	4.61824	4.61824
2.01982	2.01982	19.6534	19.6534	B-cell	to CD8 T-cell	-1.37395	-3.19626	TUR	11	Complete response	CR		T_S	CD20+	CD8+CD3+	16.4336	16.5036	14.979	18.194	3.21507	-0.0699571	50	8.2168	8.2168	8.2168
2.13452	2.13452	18.345	18.345	B-cell	to CD8 T-cell	-1.30424	-3.26787	TUR	10	Non-PCR	NCR		T_S	CD20+	CD8+CD3+	17.4424	22.206	21.5851	22.7961	1.21098	-4.76363	50	8.7212	8.7212	8.7212
1.98348	1.98348	22.7864	22.7864	B-cell	to CD8 T-cell	-1.39665	-3.0418	TUR	12	Non-PCR	NCR		T_S	CD20+	CD8+CD3+	14.6068	14.6681	13.1096	15.9994	2.88982	-0.0612987	50	7.3034	7.3034	7.3034
1.882	1.882	21.8465	21.8465	B-cell	to CD8 T-cell	-1.46175	-3.08589	TUR	14	Non-PCR	NCR		T_S	CD20+	CD8+CD3+	15.0418	18.6017	17.7857	19.4063	1.62057	-3.5599	50	7.5209	7.5209	7.5209
1.32882	1.32882	66.2439	66.2439	B-cell	to CD8 T-cell	-1.87571	-1.87914	TUR	15	Complete response	CR		T_S	CD20+	CD8+CD3+	6.29303	5.8817	4.63527	7.50536	2.87009	0.411333	50	3.14652	3.14652	3.14652
1.90109	1.90109	27.3096	27.3096	B-cell	to CD8 T-cell	-1.4493	-2.8512	TUR	23	Non-PCR	NCR		T_S	CD20+	CD8+CD3+	10.2926	8.39589	7.61776	9.15939	1.54162	1.89675	50	5.14632	5.14632	5.14632
1.32231	1.32231	32.9146	32.9146	B-cell	to CD8 T-cell	-1.88137	-2.65259	TUR	16	Non-PCR	NCR		T_S	CD20+	CD8+CD3+	0	0.0510434	0	0.900766	0.900766	-0.0510434	50	0	0	0
1.71547	1.71547	25.0428	25.0428	B-cell	to CD8 T-cell	-1.57471	-2.94264	TUR	17	*Complete response	CR		T_S	CD20+	CD8+CD3+	13.1278	15.2558	14.1453	16.6062	2.46087	-2.12795	50	6.56391	6.56391	6.56391
1.36758	1.36758	71.8812	71.8812	B-cell	to CD8 T-cell	-1.84249	-1.78439	TUR	22	*Complete response	CR		T_S	CD20+	CD8+CD3+	8.48776	8.46711	3.95503	14.3177	10.3627	0.0206535	50	4.24388	4.24388	4.24388
1.99611	1.99611	17.8207	17.8207	B-cell	to CD8 T-cell	-1.38873	-3.29796	TUR	18	Complete response	CR		T_S	CD20+	CD8+CD3+	18.6404	16.7771	15.9255	17.6139	1.68844	1.86337	50	9.32021	9.32021	9.32021
2.38398	2.38398	15.3299	15.3299	B-cell	to CD8 T-cell	-1.16148	-3.45366	TUR	20	Complete response	CR		T_S	CD20+	CD8+CD3+	21.9074	20.4888	19.984	21.0178	1.03385	1.41854	50	10.9537	10.9537	10.9537
1.384	1.384	82.2506	82.2506	Treg	to Treg	-1.82864	-1.62511	TUR	1	Complete response	CR		T_S	CD3+FoxP3+	CD3+FoxP3+	4.05872	2.91554	1.90251	4.28122	2.37871	1.14317	50	2.02936	2.02936	2.02936
1.48525	1.48525	49.2306	49.2306	Treg	to Treg	-1.74622	-2.21444	TUR	4	Non-PCR	NCR		T_S	CD3+FoxP3+	CD3+FoxP3+	6.44626	2.94537	1.98625	4.05869	2.07244	3.50089	50	3.22313	3.22313	3.22313
1.45084	1.45084	45.1763	45.1763	Treg	to Treg	-1.77369	-2.30934	TUR	24	Non-PCR	NCR		T_S	CD3+FoxP3+	CD3+FoxP3+	7.09434	4.82843	3.19472	7.00413	3.80941	2.26592	50	3.54717	3.54717	3.54717
1.34323	1.34323	86.7254	86.7254	Treg	to Treg	-1.86327	-1.56137	TUR	2	Non-PCR	NCR		T_S	CD3+FoxP3+	CD3+FoxP3+	3.60418	2.39082	1.28911	4.12067	2.83156	1.21336	50	1.80209	1.80209	1.80209
1.3397	1.3397	46.7525	46.7525	Treg	to Treg	-1.86631	-2.27157	TUR	3	Non-PCR	NCR		T_S	CD3+FoxP3+	CD3+FoxP3+	8.68773	5.87427	2.61561	9.80929	7.19369	2.81346	50	4.34387	4.34387	4.34387
1.57223	1.57223	38.6692	38.6692	Treg	to Treg	-1.67904	-2.47907	TUR	5	Non-PCR	NCR		T_S	CD3+FoxP3+	CD3+FoxP3+	8.59627	7.60145	7.19339	7.99373	0.800335	0.994825	50	4.29814	4.29814	4.29814
1.77105	1.77105	33.0373	33.0373	Treg	to Treg	-1.53609	-2.64861	TUR	6	Complete response	CR		T_S	CD3+FoxP3+	CD3+FoxP3+	8.64829	8.32864	6.27295	10.1488	3.87589	0.319653	50	4.32415	4.32415	4.32415
1.51843	1.51843	37.0523	37.0523	Treg	to Treg	-1.72022	-2.52528	TUR	7	Complete response	CR		T_S	CD3+FoxP3+	CD3+FoxP3+	10.1687	7.27594	6.18743	8.46987	2.28244	2.89277	50	5.08435	5.08435	5.08435
1.51429	1.51429	38.3563	38.3563	Treg	to Treg	-1.72344	-2.48788	TUR	9	Complete response	CR		T_S	CD3+FoxP3+	CD3+FoxP3+	9.85464	7.9186	6.56726	9.29954	2.73228	1.93604	50	4.92732	4.92732	4.92732
1.50689	1.50689	54.6116	54.6116	Treg	to Treg	-1.72921	-2.0987	TUR	11	Complete response	CR		T_S	CD3+FoxP3+	CD3+FoxP3+	5.45196	3.98669	2.75766	5.35119	2.59353	1.46527	50	2.72598	2.72598	2.72598
1.33299	1.33299	238.723	238.723	Treg	to Treg	-1.8721	-0.0902782	TUR	10	Non-PCR	NCR		T_S	CD3+FoxP3+	CD3+FoxP3+	0.88392	0.183569	0	1.51153	1.51153	0.700351	50	0.44196	0.44196	0.44196
1.78662	1.78662	45.0452	45.0452	Treg	to Treg	-1.52544	-2.31253	TUR	12	Non-PCR	NCR		T_S	CD3+FoxP3+	CD3+FoxP3+	5.68443	5.45889	4.41925	6.65892	2.23968	0.225543	50	2.84221	2.84221	2.84221
1.57016	1.57016	35.3126	35.3126	Treg	to Treg	-1.6806	-2.57712	TUR	14	Non-PCR	NCR		T_S	CD3+FoxP3+	CD3+FoxP3+	8.51891	7.46949	5.87786	9.11505	3.23719	1.04942	50	4.25945	4.25945	4.25945
1.70319	1.70319	57.6165	57.6165	Treg	to Treg	-1.58337	-2.03837	TUR	15	Complete response	CR		T_S	CD3+FoxP3+	CD3+FoxP3+	4.45405	3.69713	2.85754	4.59168	1.73414	0.75692	50	2.22703	2.22703	2.22703
1.53453	1.53453	49.0579	49.0579	Treg	to Treg	-1.70777	-2.21834	TUR	23	Non-PCR	NCR		T_S	CD3+FoxP3+	CD3+FoxP3+	5.53268	3.20017	1.78026	4.81112	3.03086	2.33251	50	2.76634	2.76634	2.76634
1.14528	1.14528	70.4952	70.4952	Treg	to Treg	-2.0453	-1.80709	TUR	17	*Complete response	CR		T_S	CD3+FoxP3+	CD3+FoxP3+	6.16681	1.63249	0.319362	3.66822	3.34886	4.53432	50	3.0834	3.0834	3.0834
1.42584	1.42584	85.6501	85.6501	Treg	to Treg	-1.79399	-1.57644	TUR	19	*Complete response	CR		T_S	CD3+FoxP3+	CD3+FoxP3+	4.51436	2.99777	1.44246	5.07753	3.63507	1.51659	50	2.25718	2.25718	2.25718
1.33492	1.33492	42.7399	42.7399	Treg	to Treg	-1.87043	-2.37012	TUR	22	*Complete response	CR		T_S	CD3+FoxP3+	CD3+FoxP3+	9.87118	4.31559	1.74792	7.2608	5.51288	5.55559	50	4.93559	4.93559	4.93559
1.56821	1.56821	92.285	92.285	Treg	to Treg	-1.68207	-1.48569	TUR	18	Complete response	CR		T_S	CD3+FoxP3+	CD3+FoxP3+	2.58781	1.27797	0.868941	1.79124	0.9223	1.30984	50	1.2939	1.2939	1.2939
1.58154	1.58154	62.5903	62.5903	Treg	to Treg	-1.67203	-1.94426	TUR	21	Complete response	CR		T_S	CD3+FoxP3+	CD3+FoxP3+	4.40817	2.79699	0.573461	5.21743	4.64397	1.61118	50	2.20409	2.20409	2.20409
1.59034	1.59034	45.5545	45.5545	Treg	to Treg	-1.66543	-2.30017	TUR	20	Complete response	CR		T_S	CD3+FoxP3+	CD3+FoxP3+	6.17847	3.86332	3.42958	4.3796	0.950019	2.31515	50	3.08924	3.08924	3.08924
2.6533	2.6533	11.6543	11.6543	B-cell	to B-cell	-1.01845	-3.73535	TUR	4	Non-PCR	NCR		T_S	CD20+	CD20+	24.2124	18.8001	18.3593	19.3176	0.958301	5.4123	50	12.1062	12.1062	12.1062
3.59506	3.59506	10.0019	10.0019	B-cell	to B-cell	-0.577509	-3.89162	TUR	8	Complete response	CR		T_S	CD20+	CD20+	28.0333	9.57309	6.24489	12.5658	6.32087	18.4602	50	14.0167	14.0167	14.0167
2.34913	2.34913	11.2662	11.2662	B-cell	to B-cell	-1.18078	-3.77002	TUR	24	Non-PCR	NCR		T_S	CD20+	CD20+	23.0409	12.2057	10.675	13.9872	3.31225	10.8352	50	11.5204	11.5204	11.5204
3.60737	3.60737	9.04347	9.04347	B-cell	to B-cell	-0.572169	-3.99431	TUR	2	Non-PCR	NCR		T_S	CD20+	CD20+	29.2485	13.7474	12.8663	14.6308	1.76457	15.5011	50	14.6242	14.6242	14.6242
3.8346	3.8346	8.6237	8.6237	B-cell	to B-cell	-0.474888	-4.0427	TUR	3	Non-PCR	NCR		T_S	CD20+	CD20+	33.0436	29.6282	29.0433	30.1678	1.12447	3.41536	50	16.5218	16.5218	16.5218
2.58042	2.58042	11.1939	11.1939	B-cell	to B-cell	-1.05617	-3.7766	TUR	5	Non-PCR	NCR		T_S	CD20+	CD20+	23.2914	7.16689	6.77499	7.62187	0.846883	16.1246	50	11.6457	11.6457	11.6457
3.44934	3.44934	9.69257	9.69257	B-cell	to B-cell	-0.641383	-3.92367	TUR	7	Complete response	CR		T_S	CD20+	CD20+	27.2142	11.9995	11.3096	12.7464	1.43679	15.2148	50	13.6071	13.6071	13.6071
3.52649	3.52649	9.6357	9.6357	B-cell	to B-cell	-0.607415	-3.92967	TUR	9	Complete response	CR		T_S	CD20+	CD20+	28.2275	10.7307	9.61015	12.057	2.4468	17.4968	50	14.1138	14.1138	14.1138
2.13444	2.13444	12.3143	12.3143	B-cell	to B-cell	-1.30429	-3.67891	TUR	11	Complete response	CR		T_S	CD20+	CD20+	20.6482	4.45571	2.81552	5.94126	3.12575	16.1924	50	10.3241	10.3241	10.3241
3.66391	3.66391	9.09638	9.09638	B-cell	to B-cell	-0.547731	-3.98837	TUR	10	Non-PCR	NCR		T_S	CD20+	CD20+	27.6469	9.18208	8.43355	9.81841	1.38487	18.4648	50	13.8234	13.8234	13.8234
1.34106	1.34106	36.0357	36.0357	B-cell	to B-cell	-1.86513	-2.5553	TUR	12	Non-PCR	NCR		T_S	CD20+	CD20+	11.2023	4.23489	3.08011	5.55634	2.47623	6.96738	50	5.60113	5.60113	5.60113
2.93781	2.93781	9.11146	9.11146	B-cell	to B-cell	-0.877089	-3.98668	TUR	14	Non-PCR	NCR		T_S	CD20+	CD20+	28.4882	18.4197	17.4099	19.4714	2.06142	10.0686	50	14.2441	14.2441	14.2441
1.12802	1.12802	56.2302	56.2302	B-cell	to B-cell	-2.06243	-2.06585	TUR	15	Complete response	CR		T_S	CD20+	CD20+	8.52113	1.21835	0.430896	2.04552	1.61462	7.30278	50	4.26056	4.26056	4.26056
2.62668	2.62668	11.2219	11.2219	B-cell	to B-cell	-1.03215	-3.77405	TUR	23	Non-PCR	NCR		T_S	CD20+	CD20+	22.8286	9.75275	8.71105	10.6668	1.9558	13.0758	50	11.4143	11.4143	11.4143
0.746924	0.746924	120.303	120.303	B-cell	to B-cell	-2.51675	-1.14936	TUR	16	Non-PCR	NCR		T_S	CD20+	CD20+	5.89208	0.0537103	0	1.4744	1.4744	5.83837	50	2.94604	2.94604	2.94604
2.86691	2.86691	9.80819	9.80819	B-cell	to B-cell	-0.911508	-3.91158	TUR	17	*Complete response	CR		T_S	CD20+	CD20+	24.4067	8.16843	6.96326	9.68332	2.72007	16.2383	50	12.2034	12.2034	12.2034
0.799489	0.799489	185.937	185.937	B-cell	to B-cell	-2.44304	-0.524184	TUR	22	*Complete response	CR		T_S	CD20+	CD20+	11.3732	1.33979	0	5.72328	5.72328	10.0334	50	5.6866	5.6866	5.6866
1.91507	1.91507	13.3937	13.3937	B-cell	to B-cell	-1.44024	-3.59267	TUR	18	Complete response	CR		T_S	CD20+	CD20+	18.7658	1.61196	1.16554	2.09429	0.928745	17.1538	50	9.38289	9.38289	9.38289
1.84062	1.84062	15.7268	15.7268	B-cell	to B-cell	-1.48906	-3.42728	TUR	20	Complete response	CR		T_S	CD20+	CD20+	17.9417	3.61345	3.11075	4.05104	0.940289	14.3282	50	8.97085	8.97085	8.97085
1.60632	1.60632	90.1451	90.1451	B-cell	to Treg	-1.65354	-1.51438	TUR	4	Non-PCR	NCR		T_S	CD20+	CD3+FoxP3+	1.78295	2.93532	2.70743	3.18826	0.48083	-1.15237	50	0.891476	0.891476	0.891476
1.91313	1.91313	48.7101	48.7101	B-cell	to Treg	-1.4415	-2.22622	TUR	24	Non-PCR	NCR		T_S	CD20+	CD3+FoxP3+	3.97455	4.82334	3.97039	5.71398	1.74359	-0.84879	50	1.98727	1.98727	1.98727
1.67476	1.67476	104.776	104.776	B-cell	to Treg	-1.60362	-1.32763	TUR	2	Non-PCR	NCR		T_S	CD20+	CD3+FoxP3+	1.23592	2.41496	2.07479	2.82463	0.749839	-1.17904	50	0.61796	0.61796	0.61796
1.65919	1.65919	86.6645	86.6645	B-cell	to Treg	-1.61483	-1.56222	TUR	3	Non-PCR	NCR		T_S	CD20+	CD3+FoxP3+	1.67792	6.01261	5.26363	6.76043	1.4968	-4.33469	50	0.838962	0.838962	0.838962
1.7477	1.7477	50.1167	50.1167	B-cell	to Treg	-1.55219	-2.19463	TUR	5	Non-PCR	NCR		T_S	CD20+	CD3+FoxP3+	4.15431	7.62014	7.33449	7.91635	0.581856	-3.46583	50	2.07716	2.07716	2.07716
1.72401	1.72401	47.1078	47.1078	B-cell	to Treg	-1.56871	-2.26322	TUR	7	Complete response	CR		T_S	CD20+	CD3+FoxP3+	4.90429	7.30538	6.75722	7.83355	1.07634	-2.40109	50	2.45214	2.45214	2.45214
1.51827	1.51827	87.4046	87.4046	B-cell	to Treg	-1.72035	-1.55192	TUR	9	Complete response	CR		T_S	CD20+	CD3+FoxP3+	1.97087	7.93099	7.03284	8.82776	1.79492	-5.96012	50	0.985437	0.985437	0.985437
1.36222	1.36222	81.1112	81.1112	B-cell	to Treg	-1.84703	-1.64179	TUR	11	Complete response	CR		T_S	CD20+	CD3+FoxP3+	2.55289	3.96011	2.85062	4.99901	2.14839	-1.40721	50	1.27645	1.27645	1.27645
1.94589	1.94589	157.196	157.196	B-cell	to Treg	-1.42046	-0.779665	TUR	10	Non-PCR	NCR		T_S	CD20+	CD3+FoxP3+	0.172785	0.191404	0.111421	0.287526	0.176105	-0.0186186	50	0.0863925	0.0863925	0.0863925
1.96221	1.96221	42.7113	42.7113	B-cell	to Treg	-1.41008	-2.37085	TUR	12	Non-PCR	NCR		T_S	CD20+	CD3+FoxP3+	4.58946	5.48322	4.54498	6.64645	2.10147	-0.893764	50	2.29473	2.29473	2.29473
1.61342	1.61342	59.7812	59.7812	B-cell	to Treg	-1.64828	-1.99658	TUR	14	Non-PCR	NCR		T_S	CD20+	CD3+FoxP3+	3.35971	7.49308	6.68748	8.23501	1.54753	-4.13337	50	1.67986	1.67986	1.67986
1.66642	1.66642	70.56	70.56	B-cell	to Treg	-1.60962	-1.80602	TUR	15	Complete response	CR		T_S	CD20+	CD3+FoxP3+	2.43122	3.70646	2.79921	4.7745	1.97529	-1.27523	50	1.21561	1.21561	1.21561
1.18273	1.18273	146.143	146.143	B-cell	to Treg	-2.00888	-0.884307	TUR	23	Non-PCR	NCR		T_S	CD20+	CD3+FoxP3+	1.42686	3.21398	2.71652	3.74743	1.03091	-1.78712	50	0.713428	0.713428	0.713428
1.23873	1.23873	157.837	157.837	B-cell	to Treg	-1.95626	-0.773729	TUR	17	*Complete response	CR		T_S	CD20+	CD3+FoxP3+	1.1098	1.65099	1.06357	2.21602	1.15245	-0.54119	50	0.554899	0.554899	0.554899
1.39166	1.39166	63.0692	63.0692	B-cell	to Treg	-1.82223	-1.93554	TUR	22	*Complete response	CR		T_S	CD20+	CD3+FoxP3+	4.85139	4.24611	1.06768	8.40737	7.33969	0.605273	50	2.42569	2.42569	2.42569
1.54223	1.54223	91.6412	91.6412	B-cell	to Treg	-1.70186	-1.49427	TUR	18	Complete response	CR		T_S	CD20+	CD3+FoxP3+	1.60396	1.29488	0.991428	1.61297	0.621542	0.309078	50	0.801978	0.801978	0.801978
1.68427	1.68427	53.6971	53.6971	B-cell	to Treg	-1.59682	-2.11764	TUR	20	Complete response	CR		T_S	CD20+	CD3+FoxP3+	3.58823	3.86984	3.55196	4.19963	0.647671	-0.281606	50	1.79412	1.79412	1.79412
1.66245	1.66245	26.829	26.829	Treg	to B-cell	-1.61247	-2.86997	TUR	4	Non-PCR	NCR		T_S	CD3+FoxP3+	CD20+	11.6837	18.9123	17.5057	20.2282	2.72247	-7.22861	50	5.84186	5.84186	5.84186
1.31483	1.31483	47.8874	47.8874	Treg	to B-cell	-1.88791	-2.24508	TUR	24	Non-PCR	NCR		T_S	CD3+FoxP3+	CD20+	7.78613	12.2144	10.0683	14.6629	4.59462	-4.42825	50	3.89306	3.89306	3.89306
1.05578	1.05578	90.4467	90.4467	Treg	to B-cell	-2.13673	-1.51031	TUR	2	Non-PCR	NCR		T_S	CD3+FoxP3+	CD20+	5.48707	13.6606	11.7915	15.6416	3.85019	-8.17358	50	2.74353	2.74353	2.74353
1.68249	1.68249	24.5005	24.5005	Treg	to B-cell	-1.59809	-2.96567	TUR	3	Non-PCR	NCR		T_S	CD3+FoxP3+	CD20+	12.813	29.6209	26.9066	32.658	5.75139	-16.8079	50	6.40649	6.40649	6.40649
1.23608	1.23608	97.1193	97.1193	Treg	to B-cell	-1.9587	-1.4227	TUR	5	Non-PCR	NCR		T_S	CD3+FoxP3+	CD20+	2.8512	7.13478	6.8048	7.5052	0.700399	-4.28358	50	1.4256	1.4256	1.4256
1.31073	1.31073	56.1732	56.1732	Treg	to B-cell	-1.8915	-2.06699	TUR	7	Complete response	CR		T_S	CD3+FoxP3+	CD20+	6.09972	12.0045	11.2995	13.0687	1.76917	-5.90479	50	3.04986	3.04986	3.04986
1.24528	1.24528	127.416	127.416	Treg	to B-cell	-1.95023	-1.073	TUR	9	Complete response	CR		T_S	CD3+FoxP3+	CD20+	2.35924	10.7212	9.63166	11.8635	2.23185	-8.36199	50	1.17962	1.17962	1.17962
1.47382	1.47382	114.575	114.575	Treg	to B-cell	-1.75529	-1.21312	TUR	11	Complete response	CR		T_S	CD3+FoxP3+	CD20+	2.02942	4.48062	3.45009	5.77276	2.32266	-2.45119	50	1.01471	1.01471	1.01471
1.15277	1.15277	86.1078	86.1078	Treg	to B-cell	-2.03794	-1.57001	TUR	10	Non-PCR	NCR		T_S	CD3+FoxP3+	CD20+	4.56046	9.27763	5.61266	13.4311	7.8184	-4.71717	50	2.28023	2.28023	2.28023
1.51613	1.51613	69.2627	69.2627	Treg	to B-cell	-1.722	-1.82759	TUR	12	Non-PCR	NCR		T_S	CD3+FoxP3+	CD20+	2.96186	4.20472	3.42805	5.32642	1.89837	-1.24286	50	1.48093	1.48093	1.48093
1.30487	1.30487	41.2781	41.2781	Treg	to B-cell	-1.89666	-2.40811	TUR	14	Non-PCR	NCR		T_S	CD3+FoxP3+	CD20+	8.4559	18.3334	16.8895	19.787	2.89744	-9.87753	50	4.22795	4.22795	4.22795
1.55622	1.55622	154.38	154.38	Treg	to B-cell	-1.69117	-0.805924	TUR	15	Complete response	CR		T_S	CD3+FoxP3+	CD20+	0.712306	1.20507	0.873156	1.5354	0.662241	-0.492768	50	0.356153	0.356153	0.356153
1.15724	1.15724	91.3895	91.3895	Treg	to B-cell	-2.03356	-1.49763	TUR	23	Non-PCR	NCR		T_S	CD3+FoxP3+	CD20+	3.9688	9.73052	8.20135	11.498	3.29668	-5.76172	50	1.9844	1.9844	1.9844
1.16267	1.16267	72.1483	72.1483	Treg	to B-cell	-2.02827	-1.78005	TUR	17	*Complete response	CR		T_S	CD3+FoxP3+	CD20+	5.47937	8.24464	5.50091	10.9863	5.48537	-2.76527	50	2.73968	2.73968	2.73968
1.31393	1.31393	127.138	127.138	Treg	to B-cell	-1.8887	-1.07593	TUR	22	*Complete response	CR		T_S	CD3+FoxP3+	CD20+	1.53701	1.4769	0.401833	3.07842	2.67659	0.0601149	50	0.768505	0.768505	0.768505
1.35514	1.35514	146.537	146.537	Treg	to B-cell	-1.85306	-0.880502	TUR	18	Complete response	CR		T_S	CD3+FoxP3+	CD20+	1.33599	1.62144	1.20023	2.0517	0.851478	-0.285454	50	0.667994	0.667994	0.667994
1.23097	1.23097	112.813	112.813	Treg	to B-cell	-1.96342	-1.23317	TUR	20	Complete response	CR		T_S	CD3+FoxP3+	CD20+	2.5947	3.61822	3.24767	3.97671	0.729043	-1.02352	50	1.29735	1.29735	1.29735
