# Supplementary material for: Spatial relationships in the urothelial and head and neck tumor microenvironment predict response to combination immune checkpoint inhibitors
Source: Nat Commun. 2024 Mar 21;15:2538. doi: 10.1038/s41467-024-46450-1 (PMC10957922; doi:10.1038/s41467-024-46450-1)
Supplement: Supplementary file 6 — Source data [file 41467_2024_46450_MOESM6_ESM.zip › sourcedata_individual_files/fig4g.xlsx]

## Sheet: Sheet1
phenotype_from	phenotype_to	type_model	type_model (a=shape, b=scale)	fold	fold_ID	AIC	phenotype_combo
CD8 T-cell	Cancer cell	a	a	1	1	20.5228	CD8 T-cell to Cancer cell
CD8 T-cell	Cancer cell	b	b	1	1	20.9724	CD8 T-cell to Cancer cell
CD8 T-cell	Cancer cell	aucobs_25	aucobs_25	1	1	22.7548	CD8 T-cell to Cancer cell
CD8 T-cell	Cancer cell	aucobs_50	aucobs_50	1	1	23.2134	CD8 T-cell to Cancer cell
CD8 T-cell	Cancer cell	aucobs_100	aucobs_100	1	1	23.1957	CD8 T-cell to Cancer cell
CD8 T-cell	Cancer cell	a	a	2	2	20.0851	CD8 T-cell to Cancer cell
CD8 T-cell	Cancer cell	b	b	2	2	19.1421	CD8 T-cell to Cancer cell
CD8 T-cell	Cancer cell	aucobs_25	aucobs_25	2	2	21.0133	CD8 T-cell to Cancer cell
CD8 T-cell	Cancer cell	aucobs_50	aucobs_50	2	2	22.1221	CD8 T-cell to Cancer cell
CD8 T-cell	Cancer cell	aucobs_100	aucobs_100	2	2	22.4717	CD8 T-cell to Cancer cell
CD8 T-cell	Cancer cell	a	a	3	3	20.2989	CD8 T-cell to Cancer cell
CD8 T-cell	Cancer cell	b	b	3	3	20.3356	CD8 T-cell to Cancer cell
CD8 T-cell	Cancer cell	aucobs_25	aucobs_25	3	3	22.2622	CD8 T-cell to Cancer cell
CD8 T-cell	Cancer cell	aucobs_50	aucobs_50	3	3	23.0073	CD8 T-cell to Cancer cell
CD8 T-cell	Cancer cell	aucobs_100	aucobs_100	3	3	23.168	CD8 T-cell to Cancer cell
CD8 T-cell	Cancer cell	a	a	4	4	21.1993	CD8 T-cell to Cancer cell
CD8 T-cell	Cancer cell	b	b	4	4	22.0967	CD8 T-cell to Cancer cell
CD8 T-cell	Cancer cell	aucobs_25	aucobs_25	4	4	23.9718	CD8 T-cell to Cancer cell
CD8 T-cell	Cancer cell	aucobs_50	aucobs_50	4	4	24.8959	CD8 T-cell to Cancer cell
CD8 T-cell	Cancer cell	aucobs_100	aucobs_100	4	4	25.245	CD8 T-cell to Cancer cell
CD8 T-cell	Cancer cell	a	a	5	5	21.4701	CD8 T-cell to Cancer cell
CD8 T-cell	Cancer cell	b	b	5	5	21.8431	CD8 T-cell to Cancer cell
CD8 T-cell	Cancer cell	aucobs_25	aucobs_25	5	5	23.7631	CD8 T-cell to Cancer cell
CD8 T-cell	Cancer cell	aucobs_50	aucobs_50	5	5	24.6293	CD8 T-cell to Cancer cell
CD8 T-cell	Cancer cell	aucobs_100	aucobs_100	5	5	24.9281	CD8 T-cell to Cancer cell
CD8 T-cell	Cancer cell	a	a	6	6	21.4132	CD8 T-cell to Cancer cell
CD8 T-cell	Cancer cell	b	b	6	6	21.8801	CD8 T-cell to Cancer cell
CD8 T-cell	Cancer cell	aucobs_25	aucobs_25	6	6	23.6961	CD8 T-cell to Cancer cell
CD8 T-cell	Cancer cell	aucobs_50	aucobs_50	6	6	24.5199	CD8 T-cell to Cancer cell
CD8 T-cell	Cancer cell	aucobs_100	aucobs_100	6	6	24.7995	CD8 T-cell to Cancer cell
CD8 T-cell	Cancer cell	a	a	7	7	19.6109	CD8 T-cell to Cancer cell
CD8 T-cell	Cancer cell	b	b	7	7	20.7616	CD8 T-cell to Cancer cell
CD8 T-cell	Cancer cell	aucobs_25	aucobs_25	7	7	22.4702	CD8 T-cell to Cancer cell
CD8 T-cell	Cancer cell	aucobs_50	aucobs_50	7	7	23.6119	CD8 T-cell to Cancer cell
CD8 T-cell	Cancer cell	aucobs_100	aucobs_100	7	7	23.9365	CD8 T-cell to Cancer cell
CD8 T-cell	Cancer cell	a	a	8	8	17.3464	CD8 T-cell to Cancer cell
CD8 T-cell	Cancer cell	b	b	8	8	18.316	CD8 T-cell to Cancer cell
CD8 T-cell	Cancer cell	aucobs_25	aucobs_25	8	8	20.7623	CD8 T-cell to Cancer cell
CD8 T-cell	Cancer cell	aucobs_50	aucobs_50	8	8	22.0047	CD8 T-cell to Cancer cell
CD8 T-cell	Cancer cell	aucobs_100	aucobs_100	8	8	22.5192	CD8 T-cell to Cancer cell
CD8 T-cell	Cancer cell	a	a	9	9	20.4121	CD8 T-cell to Cancer cell
CD8 T-cell	Cancer cell	b	b	9	9	21.3586	CD8 T-cell to Cancer cell
CD8 T-cell	Cancer cell	aucobs_25	aucobs_25	9	9	23.2418	CD8 T-cell to Cancer cell
CD8 T-cell	Cancer cell	aucobs_50	aucobs_50	9	9	24.2755	CD8 T-cell to Cancer cell
CD8 T-cell	Cancer cell	aucobs_100	aucobs_100	9	9	24.6666	CD8 T-cell to Cancer cell
CD8 T-cell	Cancer cell	a	a	10	10	19.9163	CD8 T-cell to Cancer cell
CD8 T-cell	Cancer cell	b	b	10	10	20.0401	CD8 T-cell to Cancer cell
CD8 T-cell	Cancer cell	aucobs_25	aucobs_25	10	10	22.0331	CD8 T-cell to Cancer cell
CD8 T-cell	Cancer cell	aucobs_50	aucobs_50	10	10	22.7655	CD8 T-cell to Cancer cell
CD8 T-cell	Cancer cell	aucobs_100	aucobs_100	10	10	22.9394	CD8 T-cell to Cancer cell
CD8 T-cell	Cancer cell	a	a	11	11	21.1791	CD8 T-cell to Cancer cell
CD8 T-cell	Cancer cell	b	b	11	11	22.0863	CD8 T-cell to Cancer cell
CD8 T-cell	Cancer cell	aucobs_25	aucobs_25	11	11	23.944	CD8 T-cell to Cancer cell
CD8 T-cell	Cancer cell	aucobs_50	aucobs_50	11	11	24.8653	CD8 T-cell to Cancer cell
CD8 T-cell	Cancer cell	aucobs_100	aucobs_100	11	11	25.1878	CD8 T-cell to Cancer cell
CD8 T-cell	Cancer cell	a	a	12	12	18.3444	CD8 T-cell to Cancer cell
CD8 T-cell	Cancer cell	b	b	12	12	18.4365	CD8 T-cell to Cancer cell
CD8 T-cell	Cancer cell	aucobs_25	aucobs_25	12	12	20.5488	CD8 T-cell to Cancer cell
CD8 T-cell	Cancer cell	aucobs_50	aucobs_50	12	12	22.574	CD8 T-cell to Cancer cell
CD8 T-cell	Cancer cell	aucobs_100	aucobs_100	12	12	23.6335	CD8 T-cell to Cancer cell
CD8 T-cell	Cancer cell	a	a	13	13	20.4753	CD8 T-cell to Cancer cell
CD8 T-cell	Cancer cell	b	b	13	13	21.2349	CD8 T-cell to Cancer cell
CD8 T-cell	Cancer cell	aucobs_25	aucobs_25	13	13	22.1139	CD8 T-cell to Cancer cell
CD8 T-cell	Cancer cell	aucobs_50	aucobs_50	13	13	22.5987	CD8 T-cell to Cancer cell
CD8 T-cell	Cancer cell	aucobs_100	aucobs_100	13	13	23.1112	CD8 T-cell to Cancer cell
CD8 T-cell	Cancer cell	a	a	14	14	21.4311	CD8 T-cell to Cancer cell
CD8 T-cell	Cancer cell	b	b	14	14	21.9434	CD8 T-cell to Cancer cell
CD8 T-cell	Cancer cell	aucobs_25	aucobs_25	14	14	23.692	CD8 T-cell to Cancer cell
CD8 T-cell	Cancer cell	aucobs_50	aucobs_50	14	14	24.3829	CD8 T-cell to Cancer cell
CD8 T-cell	Cancer cell	aucobs_100	aucobs_100	14	14	24.5478	CD8 T-cell to Cancer cell
CD8 T-cell	Cancer cell	a	a	15	15	21.074	CD8 T-cell to Cancer cell
CD8 T-cell	Cancer cell	b	b	15	15	21.7467	CD8 T-cell to Cancer cell
CD8 T-cell	Cancer cell	aucobs_25	aucobs_25	15	15	23.5177	CD8 T-cell to Cancer cell
CD8 T-cell	Cancer cell	aucobs_50	aucobs_50	15	15	24.3922	CD8 T-cell to Cancer cell
CD8 T-cell	Cancer cell	aucobs_100	aucobs_100	15	15	24.7217	CD8 T-cell to Cancer cell
CD8 T-cell	Cancer cell	a	a	16	16	21.3988	CD8 T-cell to Cancer cell
CD8 T-cell	Cancer cell	b	b	16	16	21.8208	CD8 T-cell to Cancer cell
CD8 T-cell	Cancer cell	aucobs_25	aucobs_25	16	16	23.7827	CD8 T-cell to Cancer cell
CD8 T-cell	Cancer cell	aucobs_50	aucobs_50	16	16	24.6489	CD8 T-cell to Cancer cell
CD8 T-cell	Cancer cell	aucobs_100	aucobs_100	16	16	24.9422	CD8 T-cell to Cancer cell
CD8 T-cell	Cancer cell	a	a	17	17	21.3295	CD8 T-cell to Cancer cell
CD8 T-cell	Cancer cell	b	b	17	17	21.7703	CD8 T-cell to Cancer cell
CD8 T-cell	Cancer cell	aucobs_25	aucobs_25	17	17	23.526	CD8 T-cell to Cancer cell
CD8 T-cell	Cancer cell	aucobs_50	aucobs_50	17	17	24.4122	CD8 T-cell to Cancer cell
CD8 T-cell	Cancer cell	aucobs_100	aucobs_100	17	17	24.7219	CD8 T-cell to Cancer cell
CD8 T-cell	Cancer cell	a	a	18	18	21.3238	CD8 T-cell to Cancer cell
CD8 T-cell	Cancer cell	b	b	18	18	21.8432	CD8 T-cell to Cancer cell
CD8 T-cell	Cancer cell	aucobs_25	aucobs_25	18	18	23.6348	CD8 T-cell to Cancer cell
CD8 T-cell	Cancer cell	aucobs_50	aucobs_50	18	18	24.4749	CD8 T-cell to Cancer cell
CD8 T-cell	Cancer cell	aucobs_100	aucobs_100	18	18	24.8039	CD8 T-cell to Cancer cell
CD8 T-cell	Cancer cell	a	a	19	19	21.3885	CD8 T-cell to Cancer cell
CD8 T-cell	Cancer cell	b	b	19	19	21.8541	CD8 T-cell to Cancer cell
CD8 T-cell	Cancer cell	aucobs_25	aucobs_25	19	19	23.8255	CD8 T-cell to Cancer cell
CD8 T-cell	Cancer cell	aucobs_50	aucobs_50	19	19	24.6686	CD8 T-cell to Cancer cell
CD8 T-cell	Cancer cell	aucobs_100	aucobs_100	19	19	24.9579	CD8 T-cell to Cancer cell
CD8 T-cell	Cancer cell	a	a	20	20	21.1042	CD8 T-cell to Cancer cell
CD8 T-cell	Cancer cell	b	b	20	20	22.1168	CD8 T-cell to Cancer cell
CD8 T-cell	Cancer cell	aucobs_25	aucobs_25	20	20	24.0524	CD8 T-cell to Cancer cell
CD8 T-cell	Cancer cell	aucobs_50	aucobs_50	20	20	24.9737	CD8 T-cell to Cancer cell
CD8 T-cell	Cancer cell	aucobs_100	aucobs_100	20	20	25.2978	CD8 T-cell to Cancer cell
CD8 T-cell	Cancer cell	a	a	21	21	21.268	CD8 T-cell to Cancer cell
CD8 T-cell	Cancer cell	b	b	21	21	22.0434	CD8 T-cell to Cancer cell
CD8 T-cell	Cancer cell	aucobs_25	aucobs_25	21	21	23.7973	CD8 T-cell to Cancer cell
CD8 T-cell	Cancer cell	aucobs_50	aucobs_50	21	21	24.7957	CD8 T-cell to Cancer cell
CD8 T-cell	Cancer cell	aucobs_100	aucobs_100	21	21	25.2185	CD8 T-cell to Cancer cell
CD8 T-cell	Cancer cell	a	a	22	22	21.2401	CD8 T-cell to Cancer cell
CD8 T-cell	Cancer cell	b	b	22	22	21.57	CD8 T-cell to Cancer cell
CD8 T-cell	Cancer cell	aucobs_25	aucobs_25	22	22	23.5068	CD8 T-cell to Cancer cell
CD8 T-cell	Cancer cell	aucobs_50	aucobs_50	22	22	24.5081	CD8 T-cell to Cancer cell
CD8 T-cell	Cancer cell	aucobs_100	aucobs_100	22	22	24.8455	CD8 T-cell to Cancer cell
CD8 T-cell	Cancer cell	a	a	23	23	20.2989	CD8 T-cell to Cancer cell
CD8 T-cell	Cancer cell	b	b	23	23	21.697	CD8 T-cell to Cancer cell
CD8 T-cell	Cancer cell	aucobs_25	aucobs_25	23	23	23.3749	CD8 T-cell to Cancer cell
CD8 T-cell	Cancer cell	aucobs_50	aucobs_50	23	23	24.1455	CD8 T-cell to Cancer cell
CD8 T-cell	Cancer cell	aucobs_100	aucobs_100	23	23	24.5422	CD8 T-cell to Cancer cell
CD8 T-cell	Cancer cell	a	a	24	24	18.321	CD8 T-cell to Cancer cell
CD8 T-cell	Cancer cell	b	b	24	24	20.4489	CD8 T-cell to Cancer cell
CD8 T-cell	Cancer cell	aucobs_25	aucobs_25	24	24	22.518	CD8 T-cell to Cancer cell
CD8 T-cell	Cancer cell	aucobs_50	aucobs_50	24	24	23.2017	CD8 T-cell to Cancer cell
CD8 T-cell	Cancer cell	aucobs_100	aucobs_100	24	24	23.4128	CD8 T-cell to Cancer cell
Macrophages	Cancer cell	a	a	1	1	19.0029	Macrophages to Cancer cell
Macrophages	Cancer cell	b	b	1	1	20.6546	Macrophages to Cancer cell
Macrophages	Cancer cell	aucobs_25	aucobs_25	1	1	21.4595	Macrophages to Cancer cell
Macrophages	Cancer cell	aucobs_50	aucobs_50	1	1	22.0506	Macrophages to Cancer cell
Macrophages	Cancer cell	aucobs_100	aucobs_100	1	1	22.4028	Macrophages to Cancer cell
Macrophages	Cancer cell	a	a	2	2	18.2034	Macrophages to Cancer cell
Macrophages	Cancer cell	b	b	2	2	17.2706	Macrophages to Cancer cell
Macrophages	Cancer cell	aucobs_25	aucobs_25	2	2	17.9583	Macrophages to Cancer cell
Macrophages	Cancer cell	aucobs_50	aucobs_50	2	2	19.6543	Macrophages to Cancer cell
Macrophages	Cancer cell	aucobs_100	aucobs_100	2	2	20.8009	Macrophages to Cancer cell
Macrophages	Cancer cell	a	a	3	3	18.0239	Macrophages to Cancer cell
Macrophages	Cancer cell	b	b	3	3	19.2166	Macrophages to Cancer cell
Macrophages	Cancer cell	aucobs_25	aucobs_25	3	3	20.4214	Macrophages to Cancer cell
Macrophages	Cancer cell	aucobs_50	aucobs_50	3	3	21.3207	Macrophages to Cancer cell
Macrophages	Cancer cell	aucobs_100	aucobs_100	3	3	21.9609	Macrophages to Cancer cell
Macrophages	Cancer cell	a	a	4	4	19.4218	Macrophages to Cancer cell
Macrophages	Cancer cell	b	b	4	4	21.0501	Macrophages to Cancer cell
Macrophages	Cancer cell	aucobs_25	aucobs_25	4	4	22.0556	Macrophages to Cancer cell
Macrophages	Cancer cell	aucobs_50	aucobs_50	4	4	23.1594	Macrophages to Cancer cell
Macrophages	Cancer cell	aucobs_100	aucobs_100	4	4	24.0343	Macrophages to Cancer cell
Macrophages	Cancer cell	a	a	5	5	19.5012	Macrophages to Cancer cell
Macrophages	Cancer cell	b	b	5	5	20.8618	Macrophages to Cancer cell
Macrophages	Cancer cell	aucobs_25	aucobs_25	5	5	21.9466	Macrophages to Cancer cell
Macrophages	Cancer cell	aucobs_50	aucobs_50	5	5	22.9624	Macrophages to Cancer cell
Macrophages	Cancer cell	aucobs_100	aucobs_100	5	5	23.7548	Macrophages to Cancer cell
Macrophages	Cancer cell	a	a	6	6	18.0659	Macrophages to Cancer cell
Macrophages	Cancer cell	b	b	6	6	20.1433	Macrophages to Cancer cell
Macrophages	Cancer cell	aucobs_25	aucobs_25	6	6	20.9621	Macrophages to Cancer cell
Macrophages	Cancer cell	aucobs_50	aucobs_50	6	6	21.9975	Macrophages to Cancer cell
Macrophages	Cancer cell	aucobs_100	aucobs_100	6	6	22.8107	Macrophages to Cancer cell
Macrophages	Cancer cell	a	a	7	7	16.7518	Macrophages to Cancer cell
Macrophages	Cancer cell	b	b	7	7	18.7301	Macrophages to Cancer cell
Macrophages	Cancer cell	aucobs_25	aucobs_25	7	7	19.4812	Macrophages to Cancer cell
Macrophages	Cancer cell	aucobs_50	aucobs_50	7	7	20.5126	Macrophages to Cancer cell
Macrophages	Cancer cell	aucobs_100	aucobs_100	7	7	21.0195	Macrophages to Cancer cell
Macrophages	Cancer cell	a	a	8	8	17.0888	Macrophages to Cancer cell
Macrophages	Cancer cell	b	b	8	8	18.2999	Macrophages to Cancer cell
Macrophages	Cancer cell	aucobs_25	aucobs_25	8	8	19.4522	Macrophages to Cancer cell
Macrophages	Cancer cell	aucobs_50	aucobs_50	8	8	20.6472	Macrophages to Cancer cell
Macrophages	Cancer cell	aucobs_100	aucobs_100	8	8	21.6733	Macrophages to Cancer cell
Macrophages	Cancer cell	a	a	9	9	18.4963	Macrophages to Cancer cell
Macrophages	Cancer cell	b	b	9	9	20.2111	Macrophages to Cancer cell
Macrophages	Cancer cell	aucobs_25	aucobs_25	9	9	21.319	Macrophages to Cancer cell
Macrophages	Cancer cell	aucobs_50	aucobs_50	9	9	22.5027	Macrophages to Cancer cell
Macrophages	Cancer cell	aucobs_100	aucobs_100	9	9	23.3998	Macrophages to Cancer cell
Macrophages	Cancer cell	a	a	10	10	17.8733	Macrophages to Cancer cell
Macrophages	Cancer cell	b	b	10	10	19.2211	Macrophages to Cancer cell
Macrophages	Cancer cell	aucobs_25	aucobs_25	10	10	20.2242	Macrophages to Cancer cell
Macrophages	Cancer cell	aucobs_50	aucobs_50	10	10	21.0783	Macrophages to Cancer cell
Macrophages	Cancer cell	aucobs_100	aucobs_100	10	10	21.8051	Macrophages to Cancer cell
Macrophages	Cancer cell	a	a	11	11	19.3579	Macrophages to Cancer cell
Macrophages	Cancer cell	b	b	11	11	21.039	Macrophages to Cancer cell
Macrophages	Cancer cell	aucobs_25	aucobs_25	11	11	22.0636	Macrophages to Cancer cell
Macrophages	Cancer cell	aucobs_50	aucobs_50	11	11	23.1292	Macrophages to Cancer cell
Macrophages	Cancer cell	aucobs_100	aucobs_100	11	11	23.9549	Macrophages to Cancer cell
Macrophages	Cancer cell	a	a	12	12	15.9132	Macrophages to Cancer cell
Macrophages	Cancer cell	b	b	12	12	17.9827	Macrophages to Cancer cell
Macrophages	Cancer cell	aucobs_25	aucobs_25	12	12	19.6124	Macrophages to Cancer cell
Macrophages	Cancer cell	aucobs_50	aucobs_50	12	12	21.151	Macrophages to Cancer cell
Macrophages	Cancer cell	aucobs_100	aucobs_100	12	12	22.6491	Macrophages to Cancer cell
Macrophages	Cancer cell	a	a	13	13	17.0976	Macrophages to Cancer cell
Macrophages	Cancer cell	b	b	13	13	19.3937	Macrophages to Cancer cell
Macrophages	Cancer cell	aucobs_25	aucobs_25	13	13	20.1664	Macrophages to Cancer cell
Macrophages	Cancer cell	aucobs_50	aucobs_50	13	13	20.7515	Macrophages to Cancer cell
Macrophages	Cancer cell	aucobs_100	aucobs_100	13	13	21.5983	Macrophages to Cancer cell
Macrophages	Cancer cell	a	a	14	14	19.4867	Macrophages to Cancer cell
Macrophages	Cancer cell	b	b	14	14	20.7805	Macrophages to Cancer cell
Macrophages	Cancer cell	aucobs_25	aucobs_25	14	14	21.8107	Macrophages to Cancer cell
Macrophages	Cancer cell	aucobs_50	aucobs_50	14	14	22.8187	Macrophages to Cancer cell
Macrophages	Cancer cell	aucobs_100	aucobs_100	14	14	23.5737	Macrophages to Cancer cell
Macrophages	Cancer cell	a	a	15	15	19.0492	Macrophages to Cancer cell
Macrophages	Cancer cell	b	b	15	15	20.658	Macrophages to Cancer cell
Macrophages	Cancer cell	aucobs_25	aucobs_25	15	15	21.5152	Macrophages to Cancer cell
Macrophages	Cancer cell	aucobs_50	aucobs_50	15	15	22.5052	Macrophages to Cancer cell
Macrophages	Cancer cell	aucobs_100	aucobs_100	15	15	23.3481	Macrophages to Cancer cell
Macrophages	Cancer cell	a	a	16	16	19.4756	Macrophages to Cancer cell
Macrophages	Cancer cell	b	b	16	16	20.7772	Macrophages to Cancer cell
Macrophages	Cancer cell	aucobs_25	aucobs_25	16	16	21.875	Macrophages to Cancer cell
Macrophages	Cancer cell	aucobs_50	aucobs_50	16	16	22.903	Macrophages to Cancer cell
Macrophages	Cancer cell	aucobs_100	aucobs_100	16	16	23.7057	Macrophages to Cancer cell
Macrophages	Cancer cell	a	a	17	17	18.8131	Macrophages to Cancer cell
Macrophages	Cancer cell	b	b	17	17	20.5477	Macrophages to Cancer cell
Macrophages	Cancer cell	aucobs_25	aucobs_25	17	17	21.4487	Macrophages to Cancer cell
Macrophages	Cancer cell	aucobs_50	aucobs_50	17	17	22.4856	Macrophages to Cancer cell
Macrophages	Cancer cell	aucobs_100	aucobs_100	17	17	23.337	Macrophages to Cancer cell
Macrophages	Cancer cell	a	a	18	18	19.4766	Macrophages to Cancer cell
Macrophages	Cancer cell	b	b	18	18	20.8899	Macrophages to Cancer cell
Macrophages	Cancer cell	aucobs_25	aucobs_25	18	18	21.9197	Macrophages to Cancer cell
Macrophages	Cancer cell	aucobs_50	aucobs_50	18	18	22.9267	Macrophages to Cancer cell
Macrophages	Cancer cell	aucobs_100	aucobs_100	18	18	23.7223	Macrophages to Cancer cell
Macrophages	Cancer cell	a	a	19	19	19.5046	Macrophages to Cancer cell
Macrophages	Cancer cell	b	b	19	19	20.8989	Macrophages to Cancer cell
Macrophages	Cancer cell	aucobs_25	aucobs_25	19	19	21.9109	Macrophages to Cancer cell
Macrophages	Cancer cell	aucobs_50	aucobs_50	19	19	22.8959	Macrophages to Cancer cell
Macrophages	Cancer cell	aucobs_100	aucobs_100	19	19	23.6881	Macrophages to Cancer cell
Macrophages	Cancer cell	a	a	20	20	19.3981	Macrophages to Cancer cell
Macrophages	Cancer cell	b	b	20	20	21.0422	Macrophages to Cancer cell
Macrophages	Cancer cell	aucobs_25	aucobs_25	20	20	22.0478	Macrophages to Cancer cell
Macrophages	Cancer cell	aucobs_50	aucobs_50	20	20	23.1415	Macrophages to Cancer cell
Macrophages	Cancer cell	aucobs_100	aucobs_100	20	20	24.005	Macrophages to Cancer cell
Macrophages	Cancer cell	a	a	21	21	19.3748	Macrophages to Cancer cell
Macrophages	Cancer cell	b	b	21	21	20.8955	Macrophages to Cancer cell
Macrophages	Cancer cell	aucobs_25	aucobs_25	21	21	21.876	Macrophages to Cancer cell
Macrophages	Cancer cell	aucobs_50	aucobs_50	21	21	23.0885	Macrophages to Cancer cell
Macrophages	Cancer cell	aucobs_100	aucobs_100	21	21	24.0233	Macrophages to Cancer cell
Macrophages	Cancer cell	a	a	22	22	19.3277	Macrophages to Cancer cell
Macrophages	Cancer cell	b	b	22	22	20.3261	Macrophages to Cancer cell
Macrophages	Cancer cell	aucobs_25	aucobs_25	22	22	21.5109	Macrophages to Cancer cell
Macrophages	Cancer cell	aucobs_50	aucobs_50	22	22	22.7198	Macrophages to Cancer cell
Macrophages	Cancer cell	aucobs_100	aucobs_100	22	22	23.5731	Macrophages to Cancer cell
Macrophages	Cancer cell	a	a	23	23	18.9549	Macrophages to Cancer cell
Macrophages	Cancer cell	b	b	23	23	20.6761	Macrophages to Cancer cell
Macrophages	Cancer cell	aucobs_25	aucobs_25	23	23	21.5054	Macrophages to Cancer cell
Macrophages	Cancer cell	aucobs_50	aucobs_50	23	23	22.4511	Macrophages to Cancer cell
Macrophages	Cancer cell	aucobs_100	aucobs_100	23	23	23.3843	Macrophages to Cancer cell
Macrophages	Cancer cell	a	a	24	24	19.3828	Macrophages to Cancer cell
Macrophages	Cancer cell	b	b	24	24	20.8307	Macrophages to Cancer cell
Macrophages	Cancer cell	aucobs_25	aucobs_25	24	24	21.7608	Macrophages to Cancer cell
Macrophages	Cancer cell	aucobs_50	aucobs_50	24	24	22.6642	Macrophages to Cancer cell
Macrophages	Cancer cell	aucobs_100	aucobs_100	24	24	23.3652	Macrophages to Cancer cell
Cancer cell	CD8 T-cell	a	a	1	1	20.2162	Cancer cell to CD8 T-cell
Cancer cell	CD8 T-cell	b	b	1	1	30.7785	Cancer cell to CD8 T-cell
Cancer cell	CD8 T-cell	aucobs_25	aucobs_25	1	1	29.7273	Cancer cell to CD8 T-cell
Cancer cell	CD8 T-cell	aucobs_50	aucobs_50	1	1	29.6999	Cancer cell to CD8 T-cell
Cancer cell	CD8 T-cell	aucobs_100	aucobs_100	1	1	29.5747	Cancer cell to CD8 T-cell
Cancer cell	CD8 T-cell	a	a	2	2	21.8719	Cancer cell to CD8 T-cell
Cancer cell	CD8 T-cell	b	b	2	2	30.7164	Cancer cell to CD8 T-cell
Cancer cell	CD8 T-cell	aucobs_25	aucobs_25	2	2	29.4197	Cancer cell to CD8 T-cell
Cancer cell	CD8 T-cell	aucobs_50	aucobs_50	2	2	29.437	Cancer cell to CD8 T-cell
Cancer cell	CD8 T-cell	aucobs_100	aucobs_100	2	2	29.3563	Cancer cell to CD8 T-cell
Cancer cell	CD8 T-cell	a	a	3	3	23.2641	Cancer cell to CD8 T-cell
Cancer cell	CD8 T-cell	b	b	3	3	30.7393	Cancer cell to CD8 T-cell
Cancer cell	CD8 T-cell	aucobs_25	aucobs_25	3	3	29.4524	Cancer cell to CD8 T-cell
Cancer cell	CD8 T-cell	aucobs_50	aucobs_50	3	3	29.45	Cancer cell to CD8 T-cell
Cancer cell	CD8 T-cell	aucobs_100	aucobs_100	3	3	29.3404	Cancer cell to CD8 T-cell
Cancer cell	CD8 T-cell	a	a	4	4	21.7758	Cancer cell to CD8 T-cell
Cancer cell	CD8 T-cell	b	b	4	4	30.764	Cancer cell to CD8 T-cell
Cancer cell	CD8 T-cell	aucobs_25	aucobs_25	4	4	29.5299	Cancer cell to CD8 T-cell
Cancer cell	CD8 T-cell	aucobs_50	aucobs_50	4	4	29.5198	Cancer cell to CD8 T-cell
Cancer cell	CD8 T-cell	aucobs_100	aucobs_100	4	4	29.4033	Cancer cell to CD8 T-cell
Cancer cell	CD8 T-cell	a	a	5	5	24.1383	Cancer cell to CD8 T-cell
Cancer cell	CD8 T-cell	b	b	5	5	31.4507	Cancer cell to CD8 T-cell
Cancer cell	CD8 T-cell	aucobs_25	aucobs_25	5	5	30.4143	Cancer cell to CD8 T-cell
Cancer cell	CD8 T-cell	aucobs_50	aucobs_50	5	5	30.4516	Cancer cell to CD8 T-cell
Cancer cell	CD8 T-cell	aucobs_100	aucobs_100	5	5	30.3771	Cancer cell to CD8 T-cell
Cancer cell	CD8 T-cell	a	a	6	6	22.5458	Cancer cell to CD8 T-cell
Cancer cell	CD8 T-cell	b	b	6	6	31.4922	Cancer cell to CD8 T-cell
Cancer cell	CD8 T-cell	aucobs_25	aucobs_25	6	6	30.5881	Cancer cell to CD8 T-cell
Cancer cell	CD8 T-cell	aucobs_50	aucobs_50	6	6	30.6054	Cancer cell to CD8 T-cell
Cancer cell	CD8 T-cell	aucobs_100	aucobs_100	6	6	30.4997	Cancer cell to CD8 T-cell
Cancer cell	CD8 T-cell	a	a	7	7	23.9096	Cancer cell to CD8 T-cell
Cancer cell	CD8 T-cell	b	b	7	7	31.4612	Cancer cell to CD8 T-cell
Cancer cell	CD8 T-cell	aucobs_25	aucobs_25	7	7	30.2924	Cancer cell to CD8 T-cell
Cancer cell	CD8 T-cell	aucobs_50	aucobs_50	7	7	30.3551	Cancer cell to CD8 T-cell
Cancer cell	CD8 T-cell	aucobs_100	aucobs_100	7	7	30.3027	Cancer cell to CD8 T-cell
Cancer cell	CD8 T-cell	a	a	8	8	24.2923	Cancer cell to CD8 T-cell
Cancer cell	CD8 T-cell	b	b	8	8	30.3371	Cancer cell to CD8 T-cell
Cancer cell	CD8 T-cell	aucobs_25	aucobs_25	8	8	28.7708	Cancer cell to CD8 T-cell
Cancer cell	CD8 T-cell	aucobs_50	aucobs_50	8	8	29.052	Cancer cell to CD8 T-cell
Cancer cell	CD8 T-cell	aucobs_100	aucobs_100	8	8	29.1424	Cancer cell to CD8 T-cell
Cancer cell	CD8 T-cell	a	a	9	9	22.7843	Cancer cell to CD8 T-cell
Cancer cell	CD8 T-cell	b	b	9	9	31.4923	Cancer cell to CD8 T-cell
Cancer cell	CD8 T-cell	aucobs_25	aucobs_25	9	9	30.5868	Cancer cell to CD8 T-cell
Cancer cell	CD8 T-cell	aucobs_50	aucobs_50	9	9	30.6008	Cancer cell to CD8 T-cell
Cancer cell	CD8 T-cell	aucobs_100	aucobs_100	9	9	30.4969	Cancer cell to CD8 T-cell
Cancer cell	CD8 T-cell	a	a	10	10	23.749	Cancer cell to CD8 T-cell
Cancer cell	CD8 T-cell	b	b	10	10	30.6798	Cancer cell to CD8 T-cell
Cancer cell	CD8 T-cell	aucobs_25	aucobs_25	10	10	29.237	Cancer cell to CD8 T-cell
Cancer cell	CD8 T-cell	aucobs_50	aucobs_50	10	10	29.2797	Cancer cell to CD8 T-cell
Cancer cell	CD8 T-cell	aucobs_100	aucobs_100	10	10	29.2359	Cancer cell to CD8 T-cell
Cancer cell	CD8 T-cell	a	a	11	11	23.0051	Cancer cell to CD8 T-cell
Cancer cell	CD8 T-cell	b	b	11	11	30.7886	Cancer cell to CD8 T-cell
Cancer cell	CD8 T-cell	aucobs_25	aucobs_25	11	11	29.8567	Cancer cell to CD8 T-cell
Cancer cell	CD8 T-cell	aucobs_50	aucobs_50	11	11	29.8092	Cancer cell to CD8 T-cell
Cancer cell	CD8 T-cell	aucobs_100	aucobs_100	11	11	29.6226	Cancer cell to CD8 T-cell
Cancer cell	CD8 T-cell	a	a	12	12	24.2899	Cancer cell to CD8 T-cell
Cancer cell	CD8 T-cell	b	b	12	12	31.4303	Cancer cell to CD8 T-cell
Cancer cell	CD8 T-cell	aucobs_25	aucobs_25	12	12	30.2548	Cancer cell to CD8 T-cell
Cancer cell	CD8 T-cell	aucobs_50	aucobs_50	12	12	30.3184	Cancer cell to CD8 T-cell
Cancer cell	CD8 T-cell	aucobs_100	aucobs_100	12	12	30.2622	Cancer cell to CD8 T-cell
Cancer cell	CD8 T-cell	a	a	13	13	24.4207	Cancer cell to CD8 T-cell
Cancer cell	CD8 T-cell	b	b	13	13	30.3874	Cancer cell to CD8 T-cell
Cancer cell	CD8 T-cell	aucobs_25	aucobs_25	13	13	30.7889	Cancer cell to CD8 T-cell
Cancer cell	CD8 T-cell	aucobs_50	aucobs_50	13	13	30.7783	Cancer cell to CD8 T-cell
Cancer cell	CD8 T-cell	aucobs_100	aucobs_100	13	13	30.7517	Cancer cell to CD8 T-cell
Cancer cell	CD8 T-cell	a	a	14	14	22.6381	Cancer cell to CD8 T-cell
Cancer cell	CD8 T-cell	b	b	14	14	31.4915	Cancer cell to CD8 T-cell
Cancer cell	CD8 T-cell	aucobs_25	aucobs_25	14	14	30.6088	Cancer cell to CD8 T-cell
Cancer cell	CD8 T-cell	aucobs_50	aucobs_50	14	14	30.6203	Cancer cell to CD8 T-cell
Cancer cell	CD8 T-cell	aucobs_100	aucobs_100	14	14	30.5097	Cancer cell to CD8 T-cell
Cancer cell	CD8 T-cell	a	a	15	15	23.3866	Cancer cell to CD8 T-cell
Cancer cell	CD8 T-cell	b	b	15	15	31.4844	Cancer cell to CD8 T-cell
Cancer cell	CD8 T-cell	aucobs_25	aucobs_25	15	15	30.6728	Cancer cell to CD8 T-cell
Cancer cell	CD8 T-cell	aucobs_50	aucobs_50	15	15	30.6631	Cancer cell to CD8 T-cell
Cancer cell	CD8 T-cell	aucobs_100	aucobs_100	15	15	30.5297	Cancer cell to CD8 T-cell
Cancer cell	CD8 T-cell	a	a	16	16	24.2067	Cancer cell to CD8 T-cell
Cancer cell	CD8 T-cell	b	b	16	16	31.4842	Cancer cell to CD8 T-cell
Cancer cell	CD8 T-cell	aucobs_25	aucobs_25	16	16	30.4756	Cancer cell to CD8 T-cell
Cancer cell	CD8 T-cell	aucobs_50	aucobs_50	16	16	30.5035	Cancer cell to CD8 T-cell
Cancer cell	CD8 T-cell	aucobs_100	aucobs_100	16	16	30.4102	Cancer cell to CD8 T-cell
Cancer cell	CD8 T-cell	a	a	17	17	24.328	Cancer cell to CD8 T-cell
Cancer cell	CD8 T-cell	b	b	17	17	31.4759	Cancer cell to CD8 T-cell
Cancer cell	CD8 T-cell	aucobs_25	aucobs_25	17	17	30.7206	Cancer cell to CD8 T-cell
Cancer cell	CD8 T-cell	aucobs_50	aucobs_50	17	17	30.6771	Cancer cell to CD8 T-cell
Cancer cell	CD8 T-cell	aucobs_100	aucobs_100	17	17	30.5215	Cancer cell to CD8 T-cell
Cancer cell	CD8 T-cell	a	a	18	18	23.8595	Cancer cell to CD8 T-cell
Cancer cell	CD8 T-cell	b	b	18	18	31.4369	Cancer cell to CD8 T-cell
Cancer cell	CD8 T-cell	aucobs_25	aucobs_25	18	18	30.2461	Cancer cell to CD8 T-cell
Cancer cell	CD8 T-cell	aucobs_50	aucobs_50	18	18	30.2799	Cancer cell to CD8 T-cell
Cancer cell	CD8 T-cell	aucobs_100	aucobs_100	18	18	30.2315	Cancer cell to CD8 T-cell
Cancer cell	CD8 T-cell	a	a	19	19	22.965	Cancer cell to CD8 T-cell
Cancer cell	CD8 T-cell	b	b	19	19	31.4744	Cancer cell to CD8 T-cell
Cancer cell	CD8 T-cell	aucobs_25	aucobs_25	19	19	30.5846	Cancer cell to CD8 T-cell
Cancer cell	CD8 T-cell	aucobs_50	aucobs_50	19	19	30.602	Cancer cell to CD8 T-cell
Cancer cell	CD8 T-cell	aucobs_100	aucobs_100	19	19	30.4919	Cancer cell to CD8 T-cell
Cancer cell	CD8 T-cell	a	a	20	20	23.7451	Cancer cell to CD8 T-cell
Cancer cell	CD8 T-cell	b	b	20	20	30.7283	Cancer cell to CD8 T-cell
Cancer cell	CD8 T-cell	aucobs_25	aucobs_25	20	20	30.1927	Cancer cell to CD8 T-cell
Cancer cell	CD8 T-cell	aucobs_50	aucobs_50	20	20	30.1711	Cancer cell to CD8 T-cell
Cancer cell	CD8 T-cell	aucobs_100	aucobs_100	20	20	30.0085	Cancer cell to CD8 T-cell
Cancer cell	CD8 T-cell	a	a	21	21	24.0117	Cancer cell to CD8 T-cell
Cancer cell	CD8 T-cell	b	b	21	21	30.7875	Cancer cell to CD8 T-cell
Cancer cell	CD8 T-cell	aucobs_25	aucobs_25	21	21	29.801	Cancer cell to CD8 T-cell
Cancer cell	CD8 T-cell	aucobs_50	aucobs_50	21	21	29.7533	Cancer cell to CD8 T-cell
Cancer cell	CD8 T-cell	aucobs_100	aucobs_100	21	21	29.5505	Cancer cell to CD8 T-cell
Cancer cell	CD8 T-cell	a	a	22	22	24.3398	Cancer cell to CD8 T-cell
Cancer cell	CD8 T-cell	b	b	22	22	31.3751	Cancer cell to CD8 T-cell
Cancer cell	CD8 T-cell	aucobs_25	aucobs_25	22	22	30.0858	Cancer cell to CD8 T-cell
Cancer cell	CD8 T-cell	aucobs_50	aucobs_50	22	22	30.1114	Cancer cell to CD8 T-cell
Cancer cell	CD8 T-cell	aucobs_100	aucobs_100	22	22	30.0336	Cancer cell to CD8 T-cell
Cancer cell	CD8 T-cell	a	a	23	23	23.4448	Cancer cell to CD8 T-cell
Cancer cell	CD8 T-cell	b	b	23	23	31.4815	Cancer cell to CD8 T-cell
Cancer cell	CD8 T-cell	aucobs_25	aucobs_25	23	23	30.6934	Cancer cell to CD8 T-cell
Cancer cell	CD8 T-cell	aucobs_50	aucobs_50	23	23	30.6756	Cancer cell to CD8 T-cell
Cancer cell	CD8 T-cell	aucobs_100	aucobs_100	23	23	30.5377	Cancer cell to CD8 T-cell
Cancer cell	CD8 T-cell	a	a	24	24	24.4267	Cancer cell to CD8 T-cell
Cancer cell	CD8 T-cell	b	b	24	24	31.3724	Cancer cell to CD8 T-cell
Cancer cell	CD8 T-cell	aucobs_25	aucobs_25	24	24	30.2229	Cancer cell to CD8 T-cell
Cancer cell	CD8 T-cell	aucobs_50	aucobs_50	24	24	30.1821	Cancer cell to CD8 T-cell
Cancer cell	CD8 T-cell	aucobs_100	aucobs_100	24	24	30.0433	Cancer cell to CD8 T-cell
CD8 T-cell	negative	a	a	1	1	23.934	CD8 T-cell to negative
CD8 T-cell	negative	b	b	1	1	24.7198	CD8 T-cell to negative
CD8 T-cell	negative	aucobs_25	aucobs_25	1	1	24.7721	CD8 T-cell to negative
CD8 T-cell	negative	aucobs_50	aucobs_50	1	1	23.4504	CD8 T-cell to negative
CD8 T-cell	negative	aucobs_100	aucobs_100	1	1	23.1475	CD8 T-cell to negative
CD8 T-cell	negative	a	a	2	2	22.4477	CD8 T-cell to negative
CD8 T-cell	negative	b	b	2	2	24.4048	CD8 T-cell to negative
CD8 T-cell	negative	aucobs_25	aucobs_25	2	2	24.3347	CD8 T-cell to negative
CD8 T-cell	negative	aucobs_50	aucobs_50	2	2	22.9258	CD8 T-cell to negative
CD8 T-cell	negative	aucobs_100	aucobs_100	2	2	22.6826	CD8 T-cell to negative
CD8 T-cell	negative	a	a	3	3	24.2094	CD8 T-cell to negative
CD8 T-cell	negative	b	b	3	3	24.788	CD8 T-cell to negative
CD8 T-cell	negative	aucobs_25	aucobs_25	3	3	24.5188	CD8 T-cell to negative
CD8 T-cell	negative	aucobs_50	aucobs_50	3	3	23.1614	CD8 T-cell to negative
CD8 T-cell	negative	aucobs_100	aucobs_100	3	3	22.8602	CD8 T-cell to negative
CD8 T-cell	negative	a	a	4	4	24.2121	CD8 T-cell to negative
CD8 T-cell	negative	b	b	4	4	24.9049	CD8 T-cell to negative
CD8 T-cell	negative	aucobs_25	aucobs_25	4	4	24.7206	CD8 T-cell to negative
CD8 T-cell	negative	aucobs_50	aucobs_50	4	4	23.3099	CD8 T-cell to negative
CD8 T-cell	negative	aucobs_100	aucobs_100	4	4	22.9991	CD8 T-cell to negative
CD8 T-cell	negative	a	a	5	5	24.7474	CD8 T-cell to negative
CD8 T-cell	negative	b	b	5	5	25.9481	CD8 T-cell to negative
CD8 T-cell	negative	aucobs_25	aucobs_25	5	5	25.7311	CD8 T-cell to negative
CD8 T-cell	negative	aucobs_50	aucobs_50	5	5	24.2376	CD8 T-cell to negative
CD8 T-cell	negative	aucobs_100	aucobs_100	5	5	23.8677	CD8 T-cell to negative
CD8 T-cell	negative	a	a	6	6	24.8773	CD8 T-cell to negative
CD8 T-cell	negative	b	b	6	6	25.7555	CD8 T-cell to negative
CD8 T-cell	negative	aucobs_25	aucobs_25	6	6	25.5068	CD8 T-cell to negative
CD8 T-cell	negative	aucobs_50	aucobs_50	6	6	24.1125	CD8 T-cell to negative
CD8 T-cell	negative	aucobs_100	aucobs_100	6	6	23.8055	CD8 T-cell to negative
CD8 T-cell	negative	a	a	7	7	23.2319	CD8 T-cell to negative
CD8 T-cell	negative	b	b	7	7	24.2526	CD8 T-cell to negative
CD8 T-cell	negative	aucobs_25	aucobs_25	7	7	23.7469	CD8 T-cell to negative
CD8 T-cell	negative	aucobs_50	aucobs_50	7	7	22.1157	CD8 T-cell to negative
CD8 T-cell	negative	aucobs_100	aucobs_100	7	7	21.7507	CD8 T-cell to negative
CD8 T-cell	negative	a	a	8	8	22.2163	CD8 T-cell to negative
CD8 T-cell	negative	b	b	8	8	23.726	CD8 T-cell to negative
CD8 T-cell	negative	aucobs_25	aucobs_25	8	8	23.564	CD8 T-cell to negative
CD8 T-cell	negative	aucobs_50	aucobs_50	8	8	22.2983	CD8 T-cell to negative
CD8 T-cell	negative	aucobs_100	aucobs_100	8	8	22.0714	CD8 T-cell to negative
CD8 T-cell	negative	a	a	9	9	23.1784	CD8 T-cell to negative
CD8 T-cell	negative	b	b	9	9	23.8361	CD8 T-cell to negative
CD8 T-cell	negative	aucobs_25	aucobs_25	9	9	23.721	CD8 T-cell to negative
CD8 T-cell	negative	aucobs_50	aucobs_50	9	9	22.2496	CD8 T-cell to negative
CD8 T-cell	negative	aucobs_100	aucobs_100	9	9	21.9309	CD8 T-cell to negative
CD8 T-cell	negative	a	a	10	10	22.4272	CD8 T-cell to negative
CD8 T-cell	negative	b	b	10	10	24.0571	CD8 T-cell to negative
CD8 T-cell	negative	aucobs_25	aucobs_25	10	10	23.414	CD8 T-cell to negative
CD8 T-cell	negative	aucobs_50	aucobs_50	10	10	21.6944	CD8 T-cell to negative
CD8 T-cell	negative	aucobs_100	aucobs_100	10	10	21.3096	CD8 T-cell to negative
CD8 T-cell	negative	a	a	11	11	23.9543	CD8 T-cell to negative
CD8 T-cell	negative	b	b	11	11	24.7848	CD8 T-cell to negative
CD8 T-cell	negative	aucobs_25	aucobs_25	11	11	24.7279	CD8 T-cell to negative
CD8 T-cell	negative	aucobs_50	aucobs_50	11	11	23.3011	CD8 T-cell to negative
CD8 T-cell	negative	aucobs_100	aucobs_100	11	11	22.9337	CD8 T-cell to negative
CD8 T-cell	negative	a	a	12	12	22.7481	CD8 T-cell to negative
CD8 T-cell	negative	b	b	12	12	23.6226	CD8 T-cell to negative
CD8 T-cell	negative	aucobs_25	aucobs_25	12	12	23.3553	CD8 T-cell to negative
CD8 T-cell	negative	aucobs_50	aucobs_50	12	12	21.9072	CD8 T-cell to negative
CD8 T-cell	negative	aucobs_100	aucobs_100	12	12	21.591	CD8 T-cell to negative
CD8 T-cell	negative	a	a	13	13	24.4475	CD8 T-cell to negative
CD8 T-cell	negative	b	b	13	13	25.1172	CD8 T-cell to negative
CD8 T-cell	negative	aucobs_25	aucobs_25	13	13	24.1533	CD8 T-cell to negative
CD8 T-cell	negative	aucobs_50	aucobs_50	13	13	23.1626	CD8 T-cell to negative
CD8 T-cell	negative	aucobs_100	aucobs_100	13	13	22.8952	CD8 T-cell to negative
CD8 T-cell	negative	a	a	14	14	24.9522	CD8 T-cell to negative
CD8 T-cell	negative	b	b	14	14	25.8233	CD8 T-cell to negative
CD8 T-cell	negative	aucobs_25	aucobs_25	14	14	25.5367	CD8 T-cell to negative
CD8 T-cell	negative	aucobs_50	aucobs_50	14	14	24.2132	CD8 T-cell to negative
CD8 T-cell	negative	aucobs_100	aucobs_100	14	14	23.9424	CD8 T-cell to negative
CD8 T-cell	negative	a	a	15	15	24.0023	CD8 T-cell to negative
CD8 T-cell	negative	b	b	15	15	24.2334	CD8 T-cell to negative
CD8 T-cell	negative	aucobs_25	aucobs_25	15	15	24.3195	CD8 T-cell to negative
CD8 T-cell	negative	aucobs_50	aucobs_50	15	15	22.9808	CD8 T-cell to negative
CD8 T-cell	negative	aucobs_100	aucobs_100	15	15	22.7101	CD8 T-cell to negative
CD8 T-cell	negative	a	a	16	16	23.4855	CD8 T-cell to negative
CD8 T-cell	negative	b	b	16	16	24.1319	CD8 T-cell to negative
CD8 T-cell	negative	aucobs_25	aucobs_25	16	16	23.8221	CD8 T-cell to negative
CD8 T-cell	negative	aucobs_50	aucobs_50	16	16	22.2353	CD8 T-cell to negative
CD8 T-cell	negative	aucobs_100	aucobs_100	16	16	21.8865	CD8 T-cell to negative
CD8 T-cell	negative	a	a	17	17	24.9101	CD8 T-cell to negative
CD8 T-cell	negative	b	b	17	17	25.7027	CD8 T-cell to negative
CD8 T-cell	negative	aucobs_25	aucobs_25	17	17	25.3547	CD8 T-cell to negative
CD8 T-cell	negative	aucobs_50	aucobs_50	17	17	24.0404	CD8 T-cell to negative
CD8 T-cell	negative	aucobs_100	aucobs_100	17	17	23.7393	CD8 T-cell to negative
CD8 T-cell	negative	a	a	18	18	25.0216	CD8 T-cell to negative
CD8 T-cell	negative	b	b	18	18	26.0112	CD8 T-cell to negative
CD8 T-cell	negative	aucobs_25	aucobs_25	18	18	25.7494	CD8 T-cell to negative
CD8 T-cell	negative	aucobs_50	aucobs_50	18	18	24.3033	CD8 T-cell to negative
CD8 T-cell	negative	aucobs_100	aucobs_100	18	18	23.9845	CD8 T-cell to negative
CD8 T-cell	negative	a	a	19	19	25.0216	CD8 T-cell to negative
CD8 T-cell	negative	b	b	19	19	26.0117	CD8 T-cell to negative
CD8 T-cell	negative	aucobs_25	aucobs_25	19	19	25.7598	CD8 T-cell to negative
CD8 T-cell	negative	aucobs_50	aucobs_50	19	19	24.3061	CD8 T-cell to negative
CD8 T-cell	negative	aucobs_100	aucobs_100	19	19	23.9848	CD8 T-cell to negative
CD8 T-cell	negative	a	a	20	20	24.8097	CD8 T-cell to negative
CD8 T-cell	negative	b	b	20	20	25.2723	CD8 T-cell to negative
CD8 T-cell	negative	aucobs_25	aucobs_25	20	20	25.209	CD8 T-cell to negative
CD8 T-cell	negative	aucobs_50	aucobs_50	20	20	23.7202	CD8 T-cell to negative
CD8 T-cell	negative	aucobs_100	aucobs_100	20	20	23.3801	CD8 T-cell to negative
CD8 T-cell	negative	a	a	21	21	24.6656	CD8 T-cell to negative
CD8 T-cell	negative	b	b	21	21	25.313	CD8 T-cell to negative
CD8 T-cell	negative	aucobs_25	aucobs_25	21	21	25.1716	CD8 T-cell to negative
CD8 T-cell	negative	aucobs_50	aucobs_50	21	21	23.6216	CD8 T-cell to negative
CD8 T-cell	negative	aucobs_100	aucobs_100	21	21	23.2817	CD8 T-cell to negative
CD8 T-cell	negative	a	a	22	22	24.4036	CD8 T-cell to negative
CD8 T-cell	negative	b	b	22	22	25.3325	CD8 T-cell to negative
CD8 T-cell	negative	aucobs_25	aucobs_25	22	22	25.1681	CD8 T-cell to negative
CD8 T-cell	negative	aucobs_50	aucobs_50	22	22	23.5242	CD8 T-cell to negative
CD8 T-cell	negative	aucobs_100	aucobs_100	22	22	23.1398	CD8 T-cell to negative
CD8 T-cell	negative	a	a	23	23	24.9426	CD8 T-cell to negative
CD8 T-cell	negative	b	b	23	23	25.7203	CD8 T-cell to negative
CD8 T-cell	negative	aucobs_25	aucobs_25	23	23	25.5566	CD8 T-cell to negative
CD8 T-cell	negative	aucobs_50	aucobs_50	23	23	24.2663	CD8 T-cell to negative
CD8 T-cell	negative	aucobs_100	aucobs_100	23	23	23.9818	CD8 T-cell to negative
CD8 T-cell	negative	a	a	24	24	23.1695	CD8 T-cell to negative
CD8 T-cell	negative	b	b	24	24	23.8624	CD8 T-cell to negative
CD8 T-cell	negative	aucobs_25	aucobs_25	24	24	23.715	CD8 T-cell to negative
CD8 T-cell	negative	aucobs_50	aucobs_50	24	24	22.3506	CD8 T-cell to negative
CD8 T-cell	negative	aucobs_100	aucobs_100	24	24	22.096	CD8 T-cell to negative
Macrophages	negative	a	a	1	1	22.5277	Macrophages to negative
Macrophages	negative	b	b	1	1	22.9315	Macrophages to negative
Macrophages	negative	aucobs_25	aucobs_25	1	1	22.4719	Macrophages to negative
Macrophages	negative	aucobs_50	aucobs_50	1	1	21.7532	Macrophages to negative
Macrophages	negative	aucobs_100	aucobs_100	1	1	21.4675	Macrophages to negative
Macrophages	negative	a	a	2	2	20.9044	Macrophages to negative
Macrophages	negative	b	b	2	2	22.1914	Macrophages to negative
Macrophages	negative	aucobs_25	aucobs_25	2	2	21.4084	Macrophages to negative
Macrophages	negative	aucobs_50	aucobs_50	2	2	20.6259	Macrophages to negative
Macrophages	negative	aucobs_100	aucobs_100	2	2	20.4901	Macrophages to negative
Macrophages	negative	a	a	3	3	21.4987	Macrophages to negative
Macrophages	negative	b	b	3	3	22.183	Macrophages to negative
Macrophages	negative	aucobs_25	aucobs_25	3	3	21.3218	Macrophages to negative
Macrophages	negative	aucobs_50	aucobs_50	3	3	20.7159	Macrophages to negative
Macrophages	negative	aucobs_100	aucobs_100	3	3	20.4441	Macrophages to negative
Macrophages	negative	a	a	4	4	22.5958	Macrophages to negative
Macrophages	negative	b	b	4	4	23.0054	Macrophages to negative
Macrophages	negative	aucobs_25	aucobs_25	4	4	22.3683	Macrophages to negative
Macrophages	negative	aucobs_50	aucobs_50	4	4	21.6111	Macrophages to negative
Macrophages	negative	aucobs_100	aucobs_100	4	4	21.3161	Macrophages to negative
Macrophages	negative	a	a	5	5	22.6987	Macrophages to negative
Macrophages	negative	b	b	5	5	23.6117	Macrophages to negative
Macrophages	negative	aucobs_25	aucobs_25	5	5	22.9054	Macrophages to negative
Macrophages	negative	aucobs_50	aucobs_50	5	5	22.1249	Macrophages to negative
Macrophages	negative	aucobs_100	aucobs_100	5	5	21.8064	Macrophages to negative
Macrophages	negative	a	a	6	6	22.1332	Macrophages to negative
Macrophages	negative	b	b	6	6	22.2347	Macrophages to negative
Macrophages	negative	aucobs_25	aucobs_25	6	6	21.7311	Macrophages to negative
Macrophages	negative	aucobs_50	aucobs_50	6	6	21.1062	Macrophages to negative
Macrophages	negative	aucobs_100	aucobs_100	6	6	20.9627	Macrophages to negative
Macrophages	negative	a	a	7	7	20.2618	Macrophages to negative
Macrophages	negative	b	b	7	7	21.4419	Macrophages to negative
Macrophages	negative	aucobs_25	aucobs_25	7	7	20.2147	Macrophages to negative
Macrophages	negative	aucobs_50	aucobs_50	7	7	19.1598	Macrophages to negative
Macrophages	negative	aucobs_100	aucobs_100	7	7	18.8492	Macrophages to negative
Macrophages	negative	a	a	8	8	20.1068	Macrophages to negative
Macrophages	negative	b	b	8	8	21.4996	Macrophages to negative
Macrophages	negative	aucobs_25	aucobs_25	8	8	20.8098	Macrophages to negative
Macrophages	negative	aucobs_50	aucobs_50	8	8	20.4064	Macrophages to negative
Macrophages	negative	aucobs_100	aucobs_100	8	8	20.2311	Macrophages to negative
Macrophages	negative	a	a	9	9	21.3067	Macrophages to negative
Macrophages	negative	b	b	9	9	21.7054	Macrophages to negative
Macrophages	negative	aucobs_25	aucobs_25	9	9	20.8579	Macrophages to negative
Macrophages	negative	aucobs_50	aucobs_50	9	9	19.8654	Macrophages to negative
Macrophages	negative	aucobs_100	aucobs_100	9	9	19.4857	Macrophages to negative
Macrophages	negative	a	a	10	10	19.418	Macrophages to negative
Macrophages	negative	b	b	10	10	21.4218	Macrophages to negative
Macrophages	negative	aucobs_25	aucobs_25	10	10	20.374	Macrophages to negative
Macrophages	negative	aucobs_50	aucobs_50	10	10	19.3411	Macrophages to negative
Macrophages	negative	aucobs_100	aucobs_100	10	10	18.9544	Macrophages to negative
Macrophages	negative	a	a	11	11	22.5954	Macrophages to negative
Macrophages	negative	b	b	11	11	23.0364	Macrophages to negative
Macrophages	negative	aucobs_25	aucobs_25	11	11	22.5004	Macrophages to negative
Macrophages	negative	aucobs_50	aucobs_50	11	11	21.7532	Macrophages to negative
Macrophages	negative	aucobs_100	aucobs_100	11	11	21.4627	Macrophages to negative
Macrophages	negative	a	a	12	12	20.9918	Macrophages to negative
Macrophages	negative	b	b	12	12	20.9883	Macrophages to negative
Macrophages	negative	aucobs_25	aucobs_25	12	12	20.7057	Macrophages to negative
Macrophages	negative	aucobs_50	aucobs_50	12	12	20.0314	Macrophages to negative
Macrophages	negative	aucobs_100	aucobs_100	12	12	19.6995	Macrophages to negative
Macrophages	negative	a	a	13	13	21.755	Macrophages to negative
Macrophages	negative	b	b	13	13	21.9917	Macrophages to negative
Macrophages	negative	aucobs_25	aucobs_25	13	13	21.0383	Macrophages to negative
Macrophages	negative	aucobs_50	aucobs_50	13	13	20.6629	Macrophages to negative
Macrophages	negative	aucobs_100	aucobs_100	13	13	20.4514	Macrophages to negative
Macrophages	negative	a	a	14	14	22.8756	Macrophages to negative
Macrophages	negative	b	b	14	14	23.6705	Macrophages to negative
Macrophages	negative	aucobs_25	aucobs_25	14	14	22.9169	Macrophages to negative
Macrophages	negative	aucobs_50	aucobs_50	14	14	22.1404	Macrophages to negative
Macrophages	negative	aucobs_100	aucobs_100	14	14	21.8403	Macrophages to negative
Macrophages	negative	a	a	15	15	22.2273	Macrophages to negative
Macrophages	negative	b	b	15	15	22.2332	Macrophages to negative
Macrophages	negative	aucobs_25	aucobs_25	15	15	21.6176	Macrophages to negative
Macrophages	negative	aucobs_50	aucobs_50	15	15	20.8774	Macrophages to negative
Macrophages	negative	aucobs_100	aucobs_100	15	15	20.6087	Macrophages to negative
Macrophages	negative	a	a	16	16	21.7081	Macrophages to negative
Macrophages	negative	b	b	16	16	21.7675	Macrophages to negative
Macrophages	negative	aucobs_25	aucobs_25	16	16	21.1169	Macrophages to negative
Macrophages	negative	aucobs_50	aucobs_50	16	16	20.3079	Macrophages to negative
Macrophages	negative	aucobs_100	aucobs_100	16	16	19.8919	Macrophages to negative
Macrophages	negative	a	a	17	17	22.849	Macrophages to negative
Macrophages	negative	b	b	17	17	23.1438	Macrophages to negative
Macrophages	negative	aucobs_25	aucobs_25	17	17	22.4011	Macrophages to negative
Macrophages	negative	aucobs_50	aucobs_50	17	17	21.82	Macrophages to negative
Macrophages	negative	aucobs_100	aucobs_100	17	17	21.5749	Macrophages to negative
Macrophages	negative	a	a	18	18	22.9249	Macrophages to negative
Macrophages	negative	b	b	18	18	23.5862	Macrophages to negative
Macrophages	negative	aucobs_25	aucobs_25	18	18	22.8386	Macrophages to negative
Macrophages	negative	aucobs_50	aucobs_50	18	18	22.1038	Macrophages to negative
Macrophages	negative	aucobs_100	aucobs_100	18	18	21.8184	Macrophages to negative
Macrophages	negative	a	a	19	19	22.755	Macrophages to negative
Macrophages	negative	b	b	19	19	23.6765	Macrophages to negative
Macrophages	negative	aucobs_25	aucobs_25	19	19	22.918	Macrophages to negative
Macrophages	negative	aucobs_50	aucobs_50	19	19	22.1405	Macrophages to negative
Macrophages	negative	aucobs_100	aucobs_100	19	19	21.8404	Macrophages to negative
Macrophages	negative	a	a	20	20	22.7662	Macrophages to negative
Macrophages	negative	b	b	20	20	23.0746	Macrophages to negative
Macrophages	negative	aucobs_25	aucobs_25	20	20	22.3885	Macrophages to negative
Macrophages	negative	aucobs_50	aucobs_50	20	20	21.5668	Macrophages to negative
Macrophages	negative	aucobs_100	aucobs_100	20	20	21.2316	Macrophages to negative
Macrophages	negative	a	a	21	21	22.9236	Macrophages to negative
Macrophages	negative	b	b	21	21	23.2146	Macrophages to negative
Macrophages	negative	aucobs_25	aucobs_25	21	21	22.4226	Macrophages to negative
Macrophages	negative	aucobs_50	aucobs_50	21	21	21.5052	Macrophages to negative
Macrophages	negative	aucobs_100	aucobs_100	21	21	21.1201	Macrophages to negative
Macrophages	negative	a	a	22	22	22.191	Macrophages to negative
Macrophages	negative	b	b	22	22	23.1765	Macrophages to negative
Macrophages	negative	aucobs_25	aucobs_25	22	22	22.6564	Macrophages to negative
Macrophages	negative	aucobs_50	aucobs_50	22	22	21.7368	Macrophages to negative
Macrophages	negative	aucobs_100	aucobs_100	22	22	21.4002	Macrophages to negative
Macrophages	negative	a	a	23	23	22.9935	Macrophages to negative
Macrophages	negative	b	b	23	23	23.6603	Macrophages to negative
Macrophages	negative	aucobs_25	aucobs_25	23	23	22.7233	Macrophages to negative
Macrophages	negative	aucobs_50	aucobs_50	23	23	22.08	Macrophages to negative
Macrophages	negative	aucobs_100	aucobs_100	23	23	21.8187	Macrophages to negative
Macrophages	negative	a	a	24	24	22.9383	Macrophages to negative
Macrophages	negative	b	b	24	24	23.5521	Macrophages to negative
Macrophages	negative	aucobs_25	aucobs_25	24	24	22.7747	Macrophages to negative
Macrophages	negative	aucobs_50	aucobs_50	24	24	22.0845	Macrophages to negative
Macrophages	negative	aucobs_100	aucobs_100	24	24	21.8063	Macrophages to negative
CD8 T-cell	B-cell	a	a	1	1	27.6896	CD8 T-cell to B-cell
CD8 T-cell	B-cell	b	b	1	1	18.8615	CD8 T-cell to B-cell
CD8 T-cell	B-cell	aucobs_25	aucobs_25	1	1	18.7859	CD8 T-cell to B-cell
CD8 T-cell	B-cell	aucobs_50	aucobs_50	1	1	17.5815	CD8 T-cell to B-cell
CD8 T-cell	B-cell	aucobs_100	aucobs_100	1	1	16.7347	CD8 T-cell to B-cell
CD8 T-cell	B-cell	a	a	2	2	27.2945	CD8 T-cell to B-cell
CD8 T-cell	B-cell	b	b	2	2	20.4383	CD8 T-cell to B-cell
CD8 T-cell	B-cell	aucobs_25	aucobs_25	2	2	19.6219	CD8 T-cell to B-cell
CD8 T-cell	B-cell	aucobs_50	aucobs_50	2	2	18.6767	CD8 T-cell to B-cell
CD8 T-cell	B-cell	aucobs_100	aucobs_100	2	2	18.3008	CD8 T-cell to B-cell
CD8 T-cell	B-cell	a	a	3	3	26.6499	CD8 T-cell to B-cell
CD8 T-cell	B-cell	b	b	3	3	20.4656	CD8 T-cell to B-cell
CD8 T-cell	B-cell	aucobs_25	aucobs_25	3	3	19.5487	CD8 T-cell to B-cell
CD8 T-cell	B-cell	aucobs_50	aucobs_50	3	3	18.687	CD8 T-cell to B-cell
CD8 T-cell	B-cell	aucobs_100	aucobs_100	3	3	18.3442	CD8 T-cell to B-cell
CD8 T-cell	B-cell	a	a	4	4	27.5835	CD8 T-cell to B-cell
CD8 T-cell	B-cell	b	b	4	4	18.8553	CD8 T-cell to B-cell
CD8 T-cell	B-cell	aucobs_25	aucobs_25	4	4	18.3669	CD8 T-cell to B-cell
CD8 T-cell	B-cell	aucobs_50	aucobs_50	4	4	17.4565	CD8 T-cell to B-cell
CD8 T-cell	B-cell	aucobs_100	aucobs_100	4	4	17.0354	CD8 T-cell to B-cell
CD8 T-cell	B-cell	a	a	5	5	28.3296	CD8 T-cell to B-cell
CD8 T-cell	B-cell	b	b	5	5	20.5583	CD8 T-cell to B-cell
CD8 T-cell	B-cell	aucobs_25	aucobs_25	5	5	19.8954	CD8 T-cell to B-cell
CD8 T-cell	B-cell	aucobs_50	aucobs_50	5	5	18.8967	CD8 T-cell to B-cell
CD8 T-cell	B-cell	aucobs_100	aucobs_100	5	5	18.507	CD8 T-cell to B-cell
CD8 T-cell	B-cell	a	a	6	6	27.9489	CD8 T-cell to B-cell
CD8 T-cell	B-cell	b	b	6	6	19.9494	CD8 T-cell to B-cell
CD8 T-cell	B-cell	aucobs_25	aucobs_25	6	6	18.8723	CD8 T-cell to B-cell
CD8 T-cell	B-cell	aucobs_50	aucobs_50	6	6	17.9283	CD8 T-cell to B-cell
CD8 T-cell	B-cell	aucobs_100	aucobs_100	6	6	17.457	CD8 T-cell to B-cell
CD8 T-cell	B-cell	a	a	7	7	27.6133	CD8 T-cell to B-cell
CD8 T-cell	B-cell	b	b	7	7	19.9851	CD8 T-cell to B-cell
CD8 T-cell	B-cell	aucobs_25	aucobs_25	7	7	18.1882	CD8 T-cell to B-cell
CD8 T-cell	B-cell	aucobs_50	aucobs_50	7	7	17.5988	CD8 T-cell to B-cell
CD8 T-cell	B-cell	aucobs_100	aucobs_100	7	7	17.6261	CD8 T-cell to B-cell
CD8 T-cell	B-cell	a	a	8	8	27.531	CD8 T-cell to B-cell
CD8 T-cell	B-cell	b	b	8	8	17.6684	CD8 T-cell to B-cell
CD8 T-cell	B-cell	aucobs_25	aucobs_25	8	8	17.2795	CD8 T-cell to B-cell
CD8 T-cell	B-cell	aucobs_50	aucobs_50	8	8	16.0951	CD8 T-cell to B-cell
CD8 T-cell	B-cell	aucobs_100	aucobs_100	8	8	15.7932	CD8 T-cell to B-cell
CD8 T-cell	B-cell	a	a	9	9	28.0683	CD8 T-cell to B-cell
CD8 T-cell	B-cell	b	b	9	9	19.954	CD8 T-cell to B-cell
CD8 T-cell	B-cell	aucobs_25	aucobs_25	9	9	19.3265	CD8 T-cell to B-cell
CD8 T-cell	B-cell	aucobs_50	aucobs_50	9	9	18.2962	CD8 T-cell to B-cell
CD8 T-cell	B-cell	aucobs_100	aucobs_100	9	9	17.7397	CD8 T-cell to B-cell
CD8 T-cell	B-cell	a	a	10	10	27.2245	CD8 T-cell to B-cell
CD8 T-cell	B-cell	b	b	10	10	19.3475	CD8 T-cell to B-cell
CD8 T-cell	B-cell	aucobs_25	aucobs_25	10	10	17.6879	CD8 T-cell to B-cell
CD8 T-cell	B-cell	aucobs_50	aucobs_50	10	10	17.3865	CD8 T-cell to B-cell
CD8 T-cell	B-cell	aucobs_100	aucobs_100	10	10	17.5154	CD8 T-cell to B-cell
CD8 T-cell	B-cell	a	a	11	11	27.2479	CD8 T-cell to B-cell
CD8 T-cell	B-cell	b	b	11	11	20.3752	CD8 T-cell to B-cell
CD8 T-cell	B-cell	aucobs_25	aucobs_25	11	11	19.4641	CD8 T-cell to B-cell
CD8 T-cell	B-cell	aucobs_50	aucobs_50	11	11	18.5397	CD8 T-cell to B-cell
CD8 T-cell	B-cell	aucobs_100	aucobs_100	11	11	18.1408	CD8 T-cell to B-cell
CD8 T-cell	B-cell	a	a	12	12	28.0914	CD8 T-cell to B-cell
CD8 T-cell	B-cell	b	b	12	12	19.9756	CD8 T-cell to B-cell
CD8 T-cell	B-cell	aucobs_25	aucobs_25	12	12	19.6524	CD8 T-cell to B-cell
CD8 T-cell	B-cell	aucobs_50	aucobs_50	12	12	18.5942	CD8 T-cell to B-cell
CD8 T-cell	B-cell	aucobs_100	aucobs_100	12	12	18.1178	CD8 T-cell to B-cell
CD8 T-cell	B-cell	a	a	13	13	27.7527	CD8 T-cell to B-cell
CD8 T-cell	B-cell	b	b	13	13	20.3692	CD8 T-cell to B-cell
CD8 T-cell	B-cell	aucobs_25	aucobs_25	13	13	19.1782	CD8 T-cell to B-cell
CD8 T-cell	B-cell	aucobs_50	aucobs_50	13	13	18.4502	CD8 T-cell to B-cell
CD8 T-cell	B-cell	aucobs_100	aucobs_100	13	13	18.2613	CD8 T-cell to B-cell
CD8 T-cell	B-cell	a	a	14	14	28.1501	CD8 T-cell to B-cell
CD8 T-cell	B-cell	b	b	14	14	20.4674	CD8 T-cell to B-cell
CD8 T-cell	B-cell	aucobs_25	aucobs_25	14	14	19.8024	CD8 T-cell to B-cell
CD8 T-cell	B-cell	aucobs_50	aucobs_50	14	14	18.8572	CD8 T-cell to B-cell
CD8 T-cell	B-cell	aucobs_100	aucobs_100	14	14	18.4871	CD8 T-cell to B-cell
CD8 T-cell	B-cell	a	a	15	15	28.6584	CD8 T-cell to B-cell
CD8 T-cell	B-cell	b	b	15	15	20.5724	CD8 T-cell to B-cell
CD8 T-cell	B-cell	aucobs_25	aucobs_25	15	15	19.8948	CD8 T-cell to B-cell
CD8 T-cell	B-cell	aucobs_50	aucobs_50	15	15	18.8967	CD8 T-cell to B-cell
CD8 T-cell	B-cell	aucobs_100	aucobs_100	15	15	18.507	CD8 T-cell to B-cell
CD8 T-cell	B-cell	a	a	16	16	28.023	CD8 T-cell to B-cell
CD8 T-cell	B-cell	b	b	16	16	19.9968	CD8 T-cell to B-cell
CD8 T-cell	B-cell	aucobs_25	aucobs_25	16	16	19.305	CD8 T-cell to B-cell
CD8 T-cell	B-cell	aucobs_50	aucobs_50	16	16	18.2916	CD8 T-cell to B-cell
CD8 T-cell	B-cell	aucobs_100	aucobs_100	16	16	17.7964	CD8 T-cell to B-cell
CD8 T-cell	B-cell	a	a	17	17	28.0549	CD8 T-cell to B-cell
CD8 T-cell	B-cell	b	b	17	17	20.1479	CD8 T-cell to B-cell
CD8 T-cell	B-cell	aucobs_25	aucobs_25	17	17	19.7639	CD8 T-cell to B-cell
CD8 T-cell	B-cell	aucobs_50	aucobs_50	17	17	18.8969	CD8 T-cell to B-cell
CD8 T-cell	B-cell	aucobs_100	aucobs_100	17	17	18.5071	CD8 T-cell to B-cell
CD8 T-cell	B-cell	a	a	18	18	27.4501	CD8 T-cell to B-cell
CD8 T-cell	B-cell	b	b	18	18	20.0462	CD8 T-cell to B-cell
CD8 T-cell	B-cell	aucobs_25	aucobs_25	18	18	19.1886	CD8 T-cell to B-cell
CD8 T-cell	B-cell	aucobs_50	aucobs_50	18	18	18.7156	CD8 T-cell to B-cell
CD8 T-cell	B-cell	aucobs_100	aucobs_100	18	18	18.1809	CD8 T-cell to B-cell
CD8 T-cell	B-cell	a	a	19	19	27.5113	CD8 T-cell to B-cell
CD8 T-cell	B-cell	b	b	19	19	19.7179	CD8 T-cell to B-cell
CD8 T-cell	B-cell	aucobs_25	aucobs_25	19	19	19.1736	CD8 T-cell to B-cell
CD8 T-cell	B-cell	aucobs_50	aucobs_50	19	19	18.2779	CD8 T-cell to B-cell
CD8 T-cell	B-cell	aucobs_100	aucobs_100	19	19	17.8882	CD8 T-cell to B-cell
CD8 T-cell	B-cell	a	a	20	20	28.2968	CD8 T-cell to B-cell
CD8 T-cell	B-cell	b	b	20	20	20.5128	CD8 T-cell to B-cell
CD8 T-cell	B-cell	aucobs_25	aucobs_25	20	20	19.891	CD8 T-cell to B-cell
CD8 T-cell	B-cell	aucobs_50	aucobs_50	20	20	18.2876	CD8 T-cell to B-cell
CD8 T-cell	B-cell	aucobs_100	aucobs_100	20	20	17.997	CD8 T-cell to B-cell
CD8 T-cell	B-cell	a	a	21	21	27.6614	CD8 T-cell to B-cell
CD8 T-cell	B-cell	b	b	21	21	19.8327	CD8 T-cell to B-cell
CD8 T-cell	B-cell	aucobs_25	aucobs_25	21	21	18.6254	CD8 T-cell to B-cell
CD8 T-cell	B-cell	aucobs_50	aucobs_50	21	21	18.8952	CD8 T-cell to B-cell
CD8 T-cell	B-cell	aucobs_100	aucobs_100	21	21	18.5063	CD8 T-cell to B-cell
CD8 T-cell	B-cell	a	a	22	22	28.4292	CD8 T-cell to B-cell
CD8 T-cell	B-cell	b	b	22	22	8.1026	CD8 T-cell to B-cell
CD8 T-cell	B-cell	aucobs_25	aucobs_25	22	22	13.139	CD8 T-cell to B-cell
CD8 T-cell	B-cell	aucobs_50	aucobs_50	22	22	18.0302	CD8 T-cell to B-cell
CD8 T-cell	B-cell	aucobs_100	aucobs_100	22	22	17.9628	CD8 T-cell to B-cell
CD8 T-cell	B-cell	a	a	23	23	29.1982	CD8 T-cell to B-cell
CD8 T-cell	B-cell	b	b	23	23	20.6511	CD8 T-cell to B-cell
CD8 T-cell	B-cell	aucobs_25	aucobs_25	23	23	19.8975	CD8 T-cell to B-cell
CD8 T-cell	B-cell	aucobs_50	aucobs_50	23	23	9.42722	CD8 T-cell to B-cell
CD8 T-cell	B-cell	aucobs_100	aucobs_100	23	23	7.76721	CD8 T-cell to B-cell
CD8 T-cell	B-cell	a	a	24	24	29.1982	CD8 T-cell to B-cell
CD8 T-cell	B-cell	b	b	24	24	20.6511	CD8 T-cell to B-cell
CD8 T-cell	B-cell	aucobs_25	aucobs_25	24	24	19.8975	CD8 T-cell to B-cell
CD8 T-cell	B-cell	aucobs_50	aucobs_50	24	24	18.8969	CD8 T-cell to B-cell
CD8 T-cell	B-cell	aucobs_100	aucobs_100	24	24	18.5071	CD8 T-cell to B-cell
