# Supplementary material for: Spatial relationships in the urothelial and head and neck tumor microenvironment predict response to combination immune checkpoint inhibitors
Source: Nat Commun. 2024 Mar 21;15:2538. doi: 10.1038/s41467-024-46450-1 (PMC10957922; doi:10.1038/s41467-024-46450-1)
Supplement: Supplementary file 6 — Source data [file 41467_2024_46450_MOESM6_ESM.zip › sourcedata_individual_files/fig5b.xlsx]

## Sheet: Sheet1
A	B	tnumber	phenotype_from	phenotype_to	a	shape	b	scale	mean_a	mean_b	sd_a	sd_b	Phenotype FROM:
-1.23918	-3.39663	T17-01898	B-cell	4 - From X to CD4 T-cell	2.24578	2.24578	16.2004	16.2004	1.96254	24.7097	0.477008	56.2525	B-cell
-1.2142	-3.43416	T17-02270	B-cell	4 - From X to CD4 T-cell	2.28959	2.28959	15.6224	15.6224	1.96254	24.7097	0.477008	56.2525	B-cell
-1.27875	-3.36157	T17-03242	B-cell	4 - From X to CD4 T-cell	2.17763	2.17763	16.7592	16.7592	1.96254	24.7097	0.477008	56.2525	B-cell
-2.3878	-0.455007	T17-04383	B-cell	4 - From X to CD4 T-cell	0.841075	0.841075	194.085	194.085	1.96254	24.7097	0.477008	56.2525	B-cell
-2.38711	-0.311835	T17-04990	B-cell	4 - From X to CD4 T-cell	0.841607	0.841607	211.333	211.333	1.96254	24.7097	0.477008	56.2525	B-cell
-2.00652	-2.15703	T17-05641	B-cell	4 - From X to CD4 T-cell	1.1852	1.1852	51.8382	51.8382	1.96254	24.7097	0.477008	56.2525	B-cell
-1.35199	-3.17073	T17-07537	B-cell	4 - From X to CD4 T-cell	2.05546	2.05546	20.1412	20.1412	1.96254	24.7097	0.477008	56.2525	B-cell
-1.3853	-3.19854	T17-08282	B-cell	4 - From X to CD4 T-cell	2.00159	2.00159	19.6103	19.6103	1.96254	24.7097	0.477008	56.2525	B-cell
-1.26279	-3.4935	T17-11029	B-cell	4 - From X to CD4 T-cell	2.20494	2.20494	14.7489	14.7489	1.96254	24.7097	0.477008	56.2525	B-cell
-2.31603	-0.322961	T17-11043	B-cell	4 - From X to CD4 T-cell	0.898044	0.898044	209.977	209.977	1.96254	24.7097	0.477008	56.2525	B-cell
-1.50697	-2.80827	T18-00639	B-cell	4 - From X to CD4 T-cell	1.81388	1.81388	28.4395	28.4395	1.96254	24.7097	0.477008	56.2525	B-cell
-1.22679	-3.25962	T18-20675	B-cell	4 - From X to CD4 T-cell	2.26745	2.26745	18.4914	18.4914	1.96254	24.7097	0.477008	56.2525	B-cell
-1.28216	-3.27303	T19-00132	B-cell	4 - From X to CD4 T-cell	2.17183	2.17183	18.254	18.254	1.96254	24.7097	0.477008	56.2525	B-cell
-1.37935	-3.2142	T19-00750	B-cell	4 - From X to CD4 T-cell	2.01113	2.01113	19.3175	19.3175	1.96254	24.7097	0.477008	56.2525	B-cell
-1.30365	-3.11784	T19-00803	B-cell	4 - From X to CD4 T-cell	2.13551	2.13551	21.1887	21.1887	1.96254	24.7097	0.477008	56.2525	B-cell
-1.52907	-2.86022	T19-01766	B-cell	4 - From X to CD4 T-cell	1.7813	1.7813	27.0777	27.0777	1.96254	24.7097	0.477008	56.2525	B-cell
-1.18823	-3.40165	T19-03394	B-cell	4 - From X to CD4 T-cell	2.33576	2.33576	16.122	16.122	1.96254	24.7097	0.477008	56.2525	B-cell
-1.28187	-3.25417	T19-03516	B-cell	4 - From X to CD4 T-cell	2.17231	2.17231	18.5886	18.5886	1.96254	24.7097	0.477008	56.2525	B-cell
-1.35494	-3.33503	T19-03774	B-cell	4 - From X to CD4 T-cell	2.05063	2.05063	17.1944	17.1944	1.96254	24.7097	0.477008	56.2525	B-cell
-1.21964	-3.34946	T19-04290	B-cell	4 - From X to CD4 T-cell	2.28	2.28	16.9564	16.9564	1.96254	24.7097	0.477008	56.2525	B-cell
-1.23872	-3.26143	T19-05584	B-cell	4 - From X to CD4 T-cell	2.24659	2.24659	18.4591	18.4591	1.96254	24.7097	0.477008	56.2525	B-cell
-1.22718	-3.33579	T19-07233	B-cell	4 - From X to CD4 T-cell	2.26676	2.26676	17.1818	17.1818	1.96254	24.7097	0.477008	56.2525	B-cell
-1.23518	-3.48849	T19-07425	B-cell	4 - From X to CD4 T-cell	2.25277	2.25277	14.8207	14.8207	1.96254	24.7097	0.477008	56.2525	B-cell
-1.20153	-3.43927	T19-08489	B-cell	4 - From X to CD4 T-cell	2.31204	2.31204	15.5452	15.5452	1.96254	24.7097	0.477008	56.2525	B-cell
-1.1095	-3.48051	T19-08679	B-cell	4 - From X to CD4 T-cell	2.47963	2.47963	14.9359	14.9359	1.96254	24.7097	0.477008	56.2525	B-cell
-2.10834	-1.96933	T19-08873	B-cell	4 - From X to CD4 T-cell	1.08289	1.08289	61.2304	61.2304	1.96254	24.7097	0.477008	56.2525	B-cell
-1.54952	-3.02622	T19-09080	B-cell	4 - From X to CD4 T-cell	1.75155	1.75155	23.1277	23.1277	1.96254	24.7097	0.477008	56.2525	B-cell
-1.32655	-3.22806	T19-09091	B-cell	4 - From X to CD4 T-cell	2.0973	2.0973	19.0616	19.0616	1.96254	24.7097	0.477008	56.2525	B-cell
-1.25505	-3.43835	T19-11341	B-cell	4 - From X to CD4 T-cell	2.21827	2.21827	15.5591	15.5591	1.96254	24.7097	0.477008	56.2525	B-cell
-1.41631	-3.11455	T19-12877	B-cell	4 - From X to CD4 T-cell	1.95241	1.95241	21.2555	21.2555	1.96254	24.7097	0.477008	56.2525	B-cell
-1.1429	-3.4686	T19-22456	B-cell	4 - From X to CD4 T-cell	2.41788	2.41788	15.1095	15.1095	1.96254	24.7097	0.477008	56.2525	B-cell
-2.03546	-1.13315	T17-01898	CD4 T-cell	3 - From X to B-cell	1.1553	1.1553	121.79	121.79	1.34567	69.7012	0.160872	56.1155	CD4 T-cell
-1.73224	-2.64422	T17-02270	CD4 T-cell	3 - From X to B-cell	1.50301	1.50301	33.173	33.173	1.34567	69.7012	0.160872	56.1155	CD4 T-cell
-2.04647	-1.50735	T17-03242	CD4 T-cell	3 - From X to B-cell	1.14409	1.14409	90.6662	90.6662	1.34567	69.7012	0.160872	56.1155	CD4 T-cell
-2.06837	-0.677272	T17-04383	CD4 T-cell	3 - From X to B-cell	1.12209	1.12209	168.435	168.435	1.34567	69.7012	0.160872	56.1155	CD4 T-cell
-1.79643	-0.661174	T17-04990	CD4 T-cell	3 - From X to B-cell	1.42286	1.42286	170.238	170.238	1.34567	69.7012	0.160872	56.1155	CD4 T-cell
-1.66094	-0.601223	T17-05641	CD4 T-cell	3 - From X to B-cell	1.59636	1.59636	177.032	177.032	1.34567	69.7012	0.160872	56.1155	CD4 T-cell
-2.17001	-1.5523	T17-07537	CD4 T-cell	3 - From X to B-cell	1.02476	1.02476	87.3774	87.3774	1.34567	69.7012	0.160872	56.1155	CD4 T-cell
-1.9767	-2.16503	T17-08282	CD4 T-cell	3 - From X to B-cell	1.21672	1.21672	51.4676	51.4676	1.34567	69.7012	0.160872	56.1155	CD4 T-cell
-1.89723	-0.935881	T17-11029	CD4 T-cell	3 - From X to B-cell	1.30422	1.30422	140.867	140.867	1.34567	69.7012	0.160872	56.1155	CD4 T-cell
-1.78294	-0.351557	T17-11043	CD4 T-cell	3 - From X to B-cell	1.43941	1.43941	206.503	206.503	1.34567	69.7012	0.160872	56.1155	CD4 T-cell
-1.84149	-2.77823	T18-00639	CD4 T-cell	3 - From X to B-cell	1.36875	1.36875	29.2561	29.2561	1.34567	69.7012	0.160872	56.1155	CD4 T-cell
-1.98069	-2.09843	T18-20675	CD4 T-cell	3 - From X to B-cell	1.21246	1.21246	54.6249	54.6249	1.34567	69.7012	0.160872	56.1155	CD4 T-cell
-1.84902	-2.13202	T19-00132	CD4 T-cell	3 - From X to B-cell	1.35988	1.35988	53.0117	53.0117	1.34567	69.7012	0.160872	56.1155	CD4 T-cell
-1.62315	-3.10933	T19-00750	CD4 T-cell	3 - From X to B-cell	1.6477	1.6477	21.362	21.362	1.34567	69.7012	0.160872	56.1155	CD4 T-cell
-1.9857	-1.55316	T19-00803	CD4 T-cell	3 - From X to B-cell	1.20713	1.20713	87.3155	87.3155	1.34567	69.7012	0.160872	56.1155	CD4 T-cell
-1.71583	-0.650996	T19-01766	CD4 T-cell	3 - From X to B-cell	1.52409	1.52409	171.383	171.383	1.34567	69.7012	0.160872	56.1155	CD4 T-cell
-1.78484	-2.56736	T19-03394	CD4 T-cell	3 - From X to B-cell	1.43706	1.43706	35.6345	35.6345	1.34567	69.7012	0.160872	56.1155	CD4 T-cell
-1.66716	-3.01632	T19-03516	CD4 T-cell	3 - From X to B-cell	1.58803	1.58803	23.3471	23.3471	1.34567	69.7012	0.160872	56.1155	CD4 T-cell
-1.77107	-2.17167	T19-03774	CD4 T-cell	3 - From X to B-cell	1.45409	1.45409	51.1619	51.1619	1.34567	69.7012	0.160872	56.1155	CD4 T-cell
-1.85433	-2.51058	T19-04290	CD4 T-cell	3 - From X to B-cell	1.35365	1.35365	37.5599	37.5599	1.34567	69.7012	0.160872	56.1155	CD4 T-cell
-1.86244	-0.967961	T19-05584	CD4 T-cell	3 - From X to B-cell	1.34419	1.34419	137.644	137.644	1.34567	69.7012	0.160872	56.1155	CD4 T-cell
-1.89082	-2.4169	T19-07233	CD4 T-cell	3 - From X to B-cell	1.31152	1.31152	40.9464	40.9464	1.34567	69.7012	0.160872	56.1155	CD4 T-cell
-1.94873	-1.97889	T19-07425	CD4 T-cell	3 - From X to B-cell	1.24692	1.24692	60.7188	60.7188	1.34567	69.7012	0.160872	56.1155	CD4 T-cell
-1.93363	-2.08457	T19-08489	CD4 T-cell	3 - From X to B-cell	1.26349	1.26349	55.3027	55.3027	1.34567	69.7012	0.160872	56.1155	CD4 T-cell
-1.87752	-1.58654	T19-08679	CD4 T-cell	3 - From X to B-cell	1.32674	1.32674	84.9358	84.9358	1.34567	69.7012	0.160872	56.1155	CD4 T-cell
-1.67242	-0.63326	T19-08873	CD4 T-cell	3 - From X to B-cell	1.58102	1.58102	173.386	173.386	1.34567	69.7012	0.160872	56.1155	CD4 T-cell
-1.73527	-2.29402	T19-09080	CD4 T-cell	3 - From X to B-cell	1.49915	1.49915	45.8099	45.8099	1.34567	69.7012	0.160872	56.1155	CD4 T-cell
-1.80118	-2.1804	T19-09091	CD4 T-cell	3 - From X to B-cell	1.41708	1.41708	50.7623	50.7623	1.34567	69.7012	0.160872	56.1155	CD4 T-cell
-2.11862	-1.07846	T19-11341	CD4 T-cell	3 - From X to B-cell	1.07301	1.07301	126.899	126.899	1.34567	69.7012	0.160872	56.1155	CD4 T-cell
-1.9461	-2.38127	T19-12877	CD4 T-cell	3 - From X to B-cell	1.2498	1.2498	42.3061	42.3061	1.34567	69.7012	0.160872	56.1155	CD4 T-cell
-1.88226	-2.50632	T19-22456	CD4 T-cell	3 - From X to B-cell	1.3213	1.3213	37.7082	37.7082	1.34567	69.7012	0.160872	56.1155	CD4 T-cell
-1.70646	-2.51631	T17-01898	Negative cell	1 - From X to Cancer cell	1.53624	1.53624	37.3612	37.3612	1.73304	29.7336	0.334548	11.6583	Negative cell
-1.37068	-3.13455	T17-02270	Negative cell	1 - From X to Cancer cell	2.0251	2.0251	20.8523	20.8523	1.73304	29.7336	0.334548	11.6583	Negative cell
-1.90932	-1.9573	T17-03242	Negative cell	1 - From X to Cancer cell	1.29058	1.29058	61.8797	61.8797	1.73304	29.7336	0.334548	11.6583	Negative cell
-1.7731	-2.41554	T17-04383	Negative cell	1 - From X to Cancer cell	1.45157	1.45157	40.9975	40.9975	1.73304	29.7336	0.334548	11.6583	Negative cell
-1.76269	-2.6319	T17-04990	Negative cell	1 - From X to Cancer cell	1.46453	1.46453	33.5566	33.5566	1.73304	29.7336	0.334548	11.6583	Negative cell
-1.63977	-2.79844	T17-05641	Negative cell	1 - From X to Cancer cell	1.62497	1.62497	28.7042	28.7042	1.73304	29.7336	0.334548	11.6583	Negative cell
-1.3195	-2.97376	T17-07537	Negative cell	1 - From X to Cancer cell	2.10901	2.10901	24.3128	24.3128	1.73304	29.7336	0.334548	11.6583	Negative cell
-1.58197	-2.88207	T17-08282	Negative cell	1 - From X to Cancer cell	1.70516	1.70516	26.5235	26.5235	1.73304	29.7336	0.334548	11.6583	Negative cell
-1.68896	-2.4954	T17-11029	Negative cell	1 - From X to Cancer cell	1.55913	1.55913	38.0908	38.0908	1.73304	29.7336	0.334548	11.6583	Negative cell
-1.31683	-3.55526	T17-11043	Negative cell	1 - From X to Cancer cell	2.11346	2.11346	13.89	13.89	1.73304	29.7336	0.334548	11.6583	Negative cell
-1.45739	-3.08897	T18-00639	Negative cell	1 - From X to Cancer cell	1.88867	1.88867	21.7823	21.7823	1.73304	29.7336	0.334548	11.6583	Negative cell
-1.64101	-2.88121	T18-20675	Negative cell	1 - From X to Cancer cell	1.62328	1.62328	26.545	26.545	1.73304	29.7336	0.334548	11.6583	Negative cell
-1.57209	-2.92881	T19-00132	Negative cell	1 - From X to Cancer cell	1.71918	1.71918	25.3737	25.3737	1.73304	29.7336	0.334548	11.6583	Negative cell
-1.71558	-2.7028	T19-00750	Negative cell	1 - From X to Cancer cell	1.52442	1.52442	31.4041	31.4041	1.73304	29.7336	0.334548	11.6583	Negative cell
-1.55056	-2.68022	T19-00803	Negative cell	1 - From X to Cancer cell	1.75006	1.75006	32.0754	32.0754	1.73304	29.7336	0.334548	11.6583	Negative cell
-1.6951	-2.6243	T19-01766	Negative cell	1 - From X to Cancer cell	1.55107	1.55107	33.7955	33.7955	1.73304	29.7336	0.334548	11.6583	Negative cell
-1.66826	-2.63889	T19-03394	Negative cell	1 - From X to Cancer cell	1.58657	1.58657	33.3384	33.3384	1.73304	29.7336	0.334548	11.6583	Negative cell
-1.99774	-1.97174	T19-03516	Negative cell	1 - From X to Cancer cell	1.19441	1.19441	61.1009	61.1009	1.73304	29.7336	0.334548	11.6583	Negative cell
-1.7003	-2.57627	T19-03774	Negative cell	1 - From X to Cancer cell	1.54426	1.54426	35.3408	35.3408	1.73304	29.7336	0.334548	11.6583	Negative cell
-1.84402	-2.09017	T19-04290	Negative cell	1 - From X to Cancer cell	1.36577	1.36577	55.028	55.028	1.73304	29.7336	0.334548	11.6583	Negative cell
-0.91989	-3.48535	T19-05584	Negative cell	1 - From X to Cancer cell	2.8498	2.8498	14.866	14.866	1.73304	29.7336	0.334548	11.6583	Negative cell
-1.43397	-3.14163	T19-07233	Negative cell	1 - From X to Cancer cell	1.9248	1.9248	20.7111	20.7111	1.73304	29.7336	0.334548	11.6583	Negative cell
-1.46287	-2.86444	T19-07425	Negative cell	1 - From X to Cancer cell	1.88029	1.88029	26.9698	26.9698	1.73304	29.7336	0.334548	11.6583	Negative cell
-1.5541	-2.75574	T19-08489	Negative cell	1 - From X to Cancer cell	1.74494	1.74494	29.8816	29.8816	1.73304	29.7336	0.334548	11.6583	Negative cell
-1.68331	-2.4332	T19-08679	Negative cell	1 - From X to Cancer cell	1.56658	1.56658	40.3379	40.3379	1.73304	29.7336	0.334548	11.6583	Negative cell
-1.62247	-2.66791	T19-08873	Negative cell	1 - From X to Cancer cell	1.64865	1.64865	32.447	32.447	1.73304	29.7336	0.334548	11.6583	Negative cell
-1.5937	-3.02953	T19-09080	Negative cell	1 - From X to Cancer cell	1.68865	1.68865	23.0547	23.0547	1.73304	29.7336	0.334548	11.6583	Negative cell
-1.43214	-2.95628	T19-09091	Negative cell	1 - From X to Cancer cell	1.92765	1.92765	24.7202	24.7202	1.73304	29.7336	0.334548	11.6583	Negative cell
-1.57343	-2.51836	T19-11341	Negative cell	1 - From X to Cancer cell	1.71728	1.71728	37.2904	37.2904	1.73304	29.7336	0.334548	11.6583	Negative cell
-1.10298	-3.36522	T19-12877	Negative cell	1 - From X to Cancer cell	2.49182	2.49182	16.7002	16.7002	1.73304	29.7336	0.334548	11.6583	Negative cell
-1.61679	-2.69526	T19-22456	Negative cell	1 - From X to Cancer cell	1.65649	1.65649	31.6269	31.6269	1.73304	29.7336	0.334548	11.6583	Negative cell
-1.40132	-2.54714	T17-01898	Cancer cell	2 - From X to Negative cell	1.97607	1.97607	36.3094	36.3094	1.914	31.514	0.334411	11.8749	Cancer cell
-1.61941	-2.13803	T17-02270	Cancer cell	2 - From X to Negative cell	1.65286	1.65286	52.7276	52.7276	1.914	31.514	0.334411	11.8749	Cancer cell
-1.71661	-1.78068	T17-03242	Cancer cell	2 - From X to Negative cell	1.52308	1.52308	72.1094	72.1094	1.914	31.514	0.334411	11.8749	Cancer cell
-1.42126	-2.72462	T17-04383	Cancer cell	2 - From X to Negative cell	1.94465	1.94465	30.7682	30.7682	1.914	31.514	0.334411	11.8749	Cancer cell
-1.47133	-2.64029	T17-04990	Cancer cell	2 - From X to Negative cell	1.86741	1.86741	33.295	33.295	1.914	31.514	0.334411	11.8749	Cancer cell
-1.04812	-3.23123	T17-05641	Cancer cell	2 - From X to Negative cell	2.59586	2.59586	19.0036	19.0036	1.914	31.514	0.334411	11.8749	Cancer cell
-1.42376	-2.7569	T17-07537	Cancer cell	2 - From X to Negative cell	1.94072	1.94072	29.8491	29.8491	1.914	31.514	0.334411	11.8749	Cancer cell
-1.53834	-2.66582	T17-08282	Cancer cell	2 - From X to Negative cell	1.76776	1.76776	32.5102	32.5102	1.914	31.514	0.334411	11.8749	Cancer cell
-1.66476	-2.34871	T17-11029	Cancer cell	2 - From X to Negative cell	1.59125	1.59125	43.5841	43.5841	1.914	31.514	0.334411	11.8749	Cancer cell
-1.53736	-2.78258	T17-11043	Cancer cell	2 - From X to Negative cell	1.76919	1.76919	29.1364	29.1364	1.914	31.514	0.334411	11.8749	Cancer cell
-1.66315	-2.33683	T18-00639	Cancer cell	2 - From X to Negative cell	1.5934	1.5934	44.0593	44.0593	1.914	31.514	0.334411	11.8749	Cancer cell
-1.79581	-2.20728	T18-20675	Cancer cell	2 - From X to Negative cell	1.42362	1.42362	49.5493	49.5493	1.914	31.514	0.334411	11.8749	Cancer cell
-1.31076	-3.11612	T19-00132	Cancer cell	2 - From X to Negative cell	2.1236	2.1236	21.2237	21.2237	1.914	31.514	0.334411	11.8749	Cancer cell
-1.55286	-2.66007	T19-00750	Cancer cell	2 - From X to Negative cell	1.74674	1.74674	32.6856	32.6856	1.914	31.514	0.334411	11.8749	Cancer cell
-1.76573	-2.17011	T19-00803	Cancer cell	2 - From X to Negative cell	1.46074	1.46074	51.2333	51.2333	1.914	31.514	0.334411	11.8749	Cancer cell
-1.23548	-2.95392	T19-01766	Cancer cell	2 - From X to Negative cell	2.25224	2.25224	24.7759	24.7759	1.914	31.514	0.334411	11.8749	Cancer cell
-1.52076	-2.58643	T19-03394	Cancer cell	2 - From X to Negative cell	1.7935	1.7935	35.0083	35.0083	1.914	31.514	0.334411	11.8749	Cancer cell
-1.50804	-2.47403	T19-03516	Cancer cell	2 - From X to Negative cell	1.81229	1.81229	38.8496	38.8496	1.914	31.514	0.334411	11.8749	Cancer cell
-1.65317	-2.47059	T19-03774	Cancer cell	2 - From X to Negative cell	1.6068	1.6068	38.9729	38.9729	1.914	31.514	0.334411	11.8749	Cancer cell
-1.07878	-3.36455	T19-04290	Cancer cell	2 - From X to Negative cell	2.53736	2.53736	16.7109	16.7109	1.914	31.514	0.334411	11.8749	Cancer cell
-1.42827	-2.91412	T19-05584	Cancer cell	2 - From X to Negative cell	1.93368	1.93368	25.73	25.73	1.914	31.514	0.334411	11.8749	Cancer cell
-1.24751	-2.93429	T19-07233	Cancer cell	2 - From X to Negative cell	2.23131	2.23131	25.2421	25.2421	1.914	31.514	0.334411	11.8749	Cancer cell
-1.49965	-2.78804	T19-07425	Cancer cell	2 - From X to Negative cell	1.82478	1.82478	28.987	28.987	1.914	31.514	0.334411	11.8749	Cancer cell
-1.46219	-2.62657	T19-08489	Cancer cell	2 - From X to Negative cell	1.88133	1.88133	33.7239	33.7239	1.914	31.514	0.334411	11.8749	Cancer cell
-1.16148	-2.99178	T19-08679	Cancer cell	2 - From X to Negative cell	2.38399	2.38399	23.8993	23.8993	1.914	31.514	0.334411	11.8749	Cancer cell
-1.06365	-3.24978	T19-08873	Cancer cell	2 - From X to Negative cell	2.56612	2.56612	18.6675	18.6675	1.914	31.514	0.334411	11.8749	Cancer cell
-1.5996	-2.62	T19-09080	Cancer cell	2 - From X to Negative cell	1.68037	1.68037	33.931	33.931	1.914	31.514	0.334411	11.8749	Cancer cell
-1.48149	-2.8711	T19-09091	Cancer cell	2 - From X to Negative cell	1.85203	1.85203	26.8004	26.8004	1.914	31.514	0.334411	11.8749	Cancer cell
-1.09714	-3.289	T19-11341	Cancer cell	2 - From X to Negative cell	2.50276	2.50276	17.9753	17.9753	1.914	31.514	0.334411	11.8749	Cancer cell
-1.43904	-2.71816	T19-12877	Cancer cell	2 - From X to Negative cell	1.91694	1.91694	30.9552	30.9552	1.914	31.514	0.334411	11.8749	Cancer cell
-1.67213	-2.58182	T19-22456	Cancer cell	2 - From X to Negative cell	1.5814	1.5814	35.1588	35.1588	1.914	31.514	0.334411	11.8749	Cancer cell
-0.300152	-3.86266	T17-01898	Cancer cell	1 - From X to Cancer cell	4.2552	4.2552	10.2899	10.2899	3.72296	10.9071	0.352711	1.09871	Cancer cell
-0.462341	-3.7388	T17-02270	Cancer cell	1 - From X to Cancer cell	3.86431	3.86431	11.6151	11.6151	3.72296	10.9071	0.352711	1.09871	Cancer cell
-0.333306	-3.95427	T17-03242	Cancer cell	1 - From X to Cancer cell	4.17436	4.17436	9.40602	9.40602	3.72296	10.9071	0.352711	1.09871	Cancer cell
-0.423559	-3.93498	T17-04383	Cancer cell	1 - From X to Cancer cell	3.95665	3.95665	9.58568	9.58568	3.72296	10.9071	0.352711	1.09871	Cancer cell
-0.291168	-3.84648	T17-04990	Cancer cell	1 - From X to Cancer cell	4.27718	4.27718	10.4541	10.4541	3.72296	10.9071	0.352711	1.09871	Cancer cell
-0.544937	-3.79929	T17-05641	Cancer cell	1 - From X to Cancer cell	3.6704	3.6704	10.9482	10.9482	3.72296	10.9071	0.352711	1.09871	Cancer cell
-0.550122	-3.68096	T17-07537	Cancer cell	1 - From X to Cancer cell	3.65836	3.65836	12.2897	12.2897	3.72296	10.9071	0.352711	1.09871	Cancer cell
-0.664043	-3.87371	T17-08282	Cancer cell	1 - From X to Cancer cell	3.39832	3.39832	10.179	10.179	3.72296	10.9071	0.352711	1.09871	Cancer cell
-0.450137	-3.94907	T17-11029	Cancer cell	1 - From X to Cancer cell	3.89328	3.89328	9.4541	9.4541	3.72296	10.9071	0.352711	1.09871	Cancer cell
-0.593539	-4.13315	T17-11043	Cancer cell	1 - From X to Cancer cell	3.55823	3.55823	7.88964	7.88964	3.72296	10.9071	0.352711	1.09871	Cancer cell
-0.521677	-3.80107	T18-00639	Cancer cell	1 - From X to Cancer cell	3.7246	3.7246	10.9292	10.9292	3.72296	10.9071	0.352711	1.09871	Cancer cell
-0.611088	-3.7644	T18-20675	Cancer cell	1 - From X to Cancer cell	3.51811	3.51811	11.3281	11.3281	3.72296	10.9071	0.352711	1.09871	Cancer cell
-0.574636	-3.75091	T19-00132	Cancer cell	1 - From X to Cancer cell	3.60168	3.60168	11.4784	11.4784	3.72296	10.9071	0.352711	1.09871	Cancer cell
-0.544278	-3.72951	T19-00750	Cancer cell	1 - From X to Cancer cell	3.67193	3.67193	11.7209	11.7209	3.72296	10.9071	0.352711	1.09871	Cancer cell
-0.413138	-3.8738	T19-00803	Cancer cell	1 - From X to Cancer cell	3.9816	3.9816	10.1781	10.1781	3.72296	10.9071	0.352711	1.09871	Cancer cell
-0.444601	-3.86496	T19-01766	Cancer cell	1 - From X to Cancer cell	3.90645	3.90645	10.2666	10.2666	3.72296	10.9071	0.352711	1.09871	Cancer cell
-0.797151	-3.7753	T19-03394	Cancer cell	1 - From X to Cancer cell	3.10635	3.10635	11.2082	11.2082	3.72296	10.9071	0.352711	1.09871	Cancer cell
-0.400237	-3.93919	T19-03516	Cancer cell	1 - From X to Cancer cell	4.01255	4.01255	9.54614	9.54614	3.72296	10.9071	0.352711	1.09871	Cancer cell
-0.253187	-3.73561	T19-03774	Cancer cell	1 - From X to Cancer cell	4.37039	4.37039	11.6514	11.6514	3.72296	10.9071	0.352711	1.09871	Cancer cell
-0.632233	-3.75486	T19-04290	Cancer cell	1 - From X to Cancer cell	3.47004	3.47004	11.4343	11.4343	3.72296	10.9071	0.352711	1.09871	Cancer cell
-0.488028	-3.73102	T19-05584	Cancer cell	1 - From X to Cancer cell	3.80358	3.80358	11.7037	11.7037	3.72296	10.9071	0.352711	1.09871	Cancer cell
-0.358117	-3.80663	T19-07233	Cancer cell	1 - From X to Cancer cell	4.11415	4.11415	10.8699	10.8699	3.72296	10.9071	0.352711	1.09871	Cancer cell
-0.916693	-3.56594	T19-07425	Cancer cell	1 - From X to Cancer cell	2.85632	2.85632	13.7466	13.7466	3.72296	10.9071	0.352711	1.09871	Cancer cell
-0.489495	-3.72784	T19-08489	Cancer cell	1 - From X to Cancer cell	3.80012	3.80012	11.7401	11.7401	3.72296	10.9071	0.352711	1.09871	Cancer cell
-0.606258	-3.69596	T19-08679	Cancer cell	1 - From X to Cancer cell	3.52913	3.52913	12.1112	12.1112	3.72296	10.9071	0.352711	1.09871	Cancer cell
-0.553041	-3.83448	T19-08873	Cancer cell	1 - From X to Cancer cell	3.65159	3.65159	10.5777	10.5777	3.72296	10.9071	0.352711	1.09871	Cancer cell
-0.840674	-3.75312	T19-09080	Cancer cell	1 - From X to Cancer cell	3.01393	3.01393	11.4538	11.4538	3.72296	10.9071	0.352711	1.09871	Cancer cell
-0.532242	-3.76611	T19-09091	Cancer cell	1 - From X to Cancer cell	3.69994	3.69994	11.3092	11.3092	3.72296	10.9071	0.352711	1.09871	Cancer cell
-0.499598	-3.78445	T19-11341	Cancer cell	1 - From X to Cancer cell	3.77635	3.77635	11.1083	11.1083	3.72296	10.9071	0.352711	1.09871	Cancer cell
-0.67537	-3.72512	T19-12877	Cancer cell	1 - From X to Cancer cell	3.37295	3.37295	11.7713	11.7713	3.72296	10.9071	0.352711	1.09871	Cancer cell
-0.522121	-3.73993	T19-22456	Cancer cell	1 - From X to Cancer cell	3.72356	3.72356	11.6023	11.6023	3.72296	10.9071	0.352711	1.09871	Cancer cell
-1.36264	-3.39774	T17-01898	CD4 T-cell	4 - From X to CD4 T-cell	2.03811	2.03811	16.1831	16.1831	1.84978	19.294	0.295411	6.92254	CD4 T-cell
-1.18785	-3.62831	T17-02270	CD4 T-cell	4 - From X to CD4 T-cell	2.33644	2.33644	12.9369	12.9369	1.84978	19.294	0.295411	6.92254	CD4 T-cell
-1.44012	-3.43259	T17-03242	CD4 T-cell	4 - From X to CD4 T-cell	1.91527	1.91527	15.6462	15.6462	1.84978	19.294	0.295411	6.92254	CD4 T-cell
-1.81393	-2.74327	T17-04383	CD4 T-cell	4 - From X to CD4 T-cell	1.40164	1.40164	30.2339	30.2339	1.84978	19.294	0.295411	6.92254	CD4 T-cell
-1.69149	-2.56853	T17-04990	CD4 T-cell	4 - From X to CD4 T-cell	1.5558	1.5558	35.5957	35.5957	1.84978	19.294	0.295411	6.92254	CD4 T-cell
-1.80791	-2.46173	T17-05641	CD4 T-cell	4 - From X to CD4 T-cell	1.40891	1.40891	39.2925	39.2925	1.84978	19.294	0.295411	6.92254	CD4 T-cell
-1.78492	-2.81411	T17-07537	CD4 T-cell	4 - From X to CD4 T-cell	1.43697	1.43697	28.2833	28.2833	1.84978	19.294	0.295411	6.92254	CD4 T-cell
-1.51023	-3.39713	T17-08282	CD4 T-cell	4 - From X to CD4 T-cell	1.80905	1.80905	16.1926	16.1926	1.84978	19.294	0.295411	6.92254	CD4 T-cell
-1.46995	-3.37069	T17-11029	CD4 T-cell	4 - From X to CD4 T-cell	1.8695	1.8695	16.612	16.612	1.84978	19.294	0.295411	6.92254	CD4 T-cell
-1.88181	-2.78874	T17-11043	CD4 T-cell	4 - From X to CD4 T-cell	1.32181	1.32181	28.9679	28.9679	1.84978	19.294	0.295411	6.92254	CD4 T-cell
-1.44487	-3.39058	T18-00639	CD4 T-cell	4 - From X to CD4 T-cell	1.90792	1.90792	16.2956	16.2956	1.84978	19.294	0.295411	6.92254	CD4 T-cell
-1.43344	-3.21825	T18-20675	CD4 T-cell	4 - From X to CD4 T-cell	1.92563	1.92563	19.2423	19.2423	1.84978	19.294	0.295411	6.92254	CD4 T-cell
-1.55528	-3.11949	T19-00132	CD4 T-cell	4 - From X to CD4 T-cell	1.74325	1.74325	21.1552	21.1552	1.84978	19.294	0.295411	6.92254	CD4 T-cell
-1.38997	-3.37687	T19-00750	CD4 T-cell	4 - From X to CD4 T-cell	1.99413	1.99413	16.5131	16.5131	1.84978	19.294	0.295411	6.92254	CD4 T-cell
-1.48161	-3.11592	T19-00803	CD4 T-cell	4 - From X to CD4 T-cell	1.85185	1.85185	21.2277	21.2277	1.84978	19.294	0.295411	6.92254	CD4 T-cell
-1.69603	-2.86864	T19-01766	CD4 T-cell	4 - From X to CD4 T-cell	1.54984	1.54984	26.863	26.863	1.84978	19.294	0.295411	6.92254	CD4 T-cell
-1.33778	-3.49859	T19-03394	CD4 T-cell	4 - From X to CD4 T-cell	2.07875	2.07875	14.6762	14.6762	1.84978	19.294	0.295411	6.92254	CD4 T-cell
-1.34038	-3.50965	T19-03516	CD4 T-cell	4 - From X to CD4 T-cell	2.07447	2.07447	14.5195	14.5195	1.84978	19.294	0.295411	6.92254	CD4 T-cell
-1.17037	-3.62856	T19-03774	CD4 T-cell	4 - From X to CD4 T-cell	2.36787	2.36787	12.9337	12.9337	1.84978	19.294	0.295411	6.92254	CD4 T-cell
-1.38836	-3.35676	T19-04290	CD4 T-cell	4 - From X to CD4 T-cell	1.9967	1.9967	16.8372	16.8372	1.84978	19.294	0.295411	6.92254	CD4 T-cell
-1.54195	-3.02149	T19-05584	CD4 T-cell	4 - From X to CD4 T-cell	1.76252	1.76252	23.2321	23.2321	1.84978	19.294	0.295411	6.92254	CD4 T-cell
-1.35946	-3.39294	T19-07233	CD4 T-cell	4 - From X to CD4 T-cell	2.04327	2.04327	16.2584	16.2584	1.84978	19.294	0.295411	6.92254	CD4 T-cell
-1.55937	-3.21897	T19-07425	CD4 T-cell	4 - From X to CD4 T-cell	1.73737	1.73737	19.229	19.229	1.84978	19.294	0.295411	6.92254	CD4 T-cell
-1.42119	-3.39326	T19-08489	CD4 T-cell	4 - From X to CD4 T-cell	1.94475	1.94475	16.2533	16.2533	1.84978	19.294	0.295411	6.92254	CD4 T-cell
-1.21419	-3.51629	T19-08679	CD4 T-cell	4 - From X to CD4 T-cell	2.28961	2.28961	14.4261	14.4261	1.84978	19.294	0.295411	6.92254	CD4 T-cell
-1.86329	-2.82992	T19-08873	CD4 T-cell	4 - From X to CD4 T-cell	1.3432	1.3432	27.8644	27.8644	1.84978	19.294	0.295411	6.92254	CD4 T-cell
-1.43286	-3.52563	T19-09080	CD4 T-cell	4 - From X to CD4 T-cell	1.92653	1.92653	14.2959	14.2959	1.84978	19.294	0.295411	6.92254	CD4 T-cell
-1.44752	-3.21219	T19-09091	CD4 T-cell	4 - From X to CD4 T-cell	1.90383	1.90383	19.3547	19.3547	1.84978	19.294	0.295411	6.92254	CD4 T-cell
-1.72705	-2.86655	T19-11341	CD4 T-cell	4 - From X to CD4 T-cell	1.50965	1.50965	26.9161	26.9161	1.84978	19.294	0.295411	6.92254	CD4 T-cell
-1.40476	-3.3562	T19-12877	CD4 T-cell	4 - From X to CD4 T-cell	1.97062	1.97062	16.8464	16.8464	1.84978	19.294	0.295411	6.92254	CD4 T-cell
-1.19268	-3.59376	T19-22456	CD4 T-cell	4 - From X to CD4 T-cell	2.32779	2.32779	13.3796	13.3796	1.84978	19.294	0.295411	6.92254	CD4 T-cell
-1.035	-3.52384	T17-01898	CD4 T-cell	2 - From X to Negative cell	2.62116	2.62116	14.3207	14.3207	2.92104	12.5181	0.367894	1.42572	CD4 T-cell
-0.897396	-3.63227	T17-02270	CD4 T-cell	2 - From X to Negative cell	2.89586	2.89586	12.8871	12.8871	2.92104	12.5181	0.367894	1.42572	CD4 T-cell
-1.16611	-3.64177	T17-03242	CD4 T-cell	2 - From X to Negative cell	2.37559	2.37559	12.7684	12.7684	2.92104	12.5181	0.367894	1.42572	CD4 T-cell
-0.684392	-3.7926	T17-04383	CD4 T-cell	2 - From X to Negative cell	3.35282	3.35282	11.0201	11.0201	2.92104	12.5181	0.367894	1.42572	CD4 T-cell
-0.674017	-3.74918	T17-04990	CD4 T-cell	2 - From X to Negative cell	3.37598	3.37598	11.4979	11.4979	2.92104	12.5181	0.367894	1.42572	CD4 T-cell
-0.831259	-3.64687	T17-05641	CD4 T-cell	2 - From X to Negative cell	3.03379	3.03379	12.7051	12.7051	2.92104	12.5181	0.367894	1.42572	CD4 T-cell
-0.76251	-3.77171	T17-07537	CD4 T-cell	2 - From X to Negative cell	3.18102	3.18102	11.2475	11.2475	2.92104	12.5181	0.367894	1.42572	CD4 T-cell
-0.820568	-3.72866	T17-08282	CD4 T-cell	2 - From X to Negative cell	3.05643	3.05643	11.7307	11.7307	2.92104	12.5181	0.367894	1.42572	CD4 T-cell
-0.767204	-3.76898	T17-11029	CD4 T-cell	2 - From X to Negative cell	3.17084	3.17084	11.2776	11.2776	2.92104	12.5181	0.367894	1.42572	CD4 T-cell
-1.42885	-3.30056	T17-11043	CD4 T-cell	2 - From X to Negative cell	1.93278	1.93278	17.776	17.776	2.92104	12.5181	0.367894	1.42572	CD4 T-cell
-1.22481	-3.47656	T18-00639	CD4 T-cell	2 - From X to Negative cell	2.27091	2.27091	14.9933	14.9933	2.92104	12.5181	0.367894	1.42572	CD4 T-cell
-0.886997	-3.72434	T18-20675	CD4 T-cell	2 - From X to Negative cell	2.9173	2.9173	11.7803	11.7803	2.92104	12.5181	0.367894	1.42572	CD4 T-cell
-0.734348	-3.68536	T19-00132	CD4 T-cell	2 - From X to Negative cell	3.24241	3.24241	12.237	12.237	2.92104	12.5181	0.367894	1.42572	CD4 T-cell
-1.22301	-3.54645	T19-00750	CD4 T-cell	2 - From X to Negative cell	2.27407	2.27407	14.0095	14.0095	2.92104	12.5181	0.367894	1.42572	CD4 T-cell
-0.715867	-3.76637	T19-00803	CD4 T-cell	2 - From X to Negative cell	3.28304	3.28304	11.3063	11.3063	2.92104	12.5181	0.367894	1.42572	CD4 T-cell
-0.884528	-3.6472	T19-01766	CD4 T-cell	2 - From X to Negative cell	2.9224	2.9224	12.701	12.701	2.92104	12.5181	0.367894	1.42572	CD4 T-cell
-0.909749	-3.6401	T19-03394	CD4 T-cell	2 - From X to Negative cell	2.87051	2.87051	12.7891	12.7891	2.92104	12.5181	0.367894	1.42572	CD4 T-cell
-0.819489	-3.72395	T19-03516	CD4 T-cell	2 - From X to Negative cell	3.05872	3.05872	11.7847	11.7847	2.92104	12.5181	0.367894	1.42572	CD4 T-cell
-0.649942	-3.78415	T19-03774	CD4 T-cell	2 - From X to Negative cell	3.43003	3.43003	11.1116	11.1116	2.92104	12.5181	0.367894	1.42572	CD4 T-cell
-0.936198	-3.59474	T19-04290	CD4 T-cell	2 - From X to Negative cell	2.81669	2.81669	13.3668	13.3668	2.92104	12.5181	0.367894	1.42572	CD4 T-cell
-1.06764	-3.60656	T19-05584	CD4 T-cell	2 - From X to Negative cell	2.55852	2.55852	13.2138	13.2138	2.92104	12.5181	0.367894	1.42572	CD4 T-cell
-0.860507	-3.66533	T19-07233	CD4 T-cell	2 - From X to Negative cell	2.97233	2.97233	12.4784	12.4784	2.92104	12.5181	0.367894	1.42572	CD4 T-cell
-0.867055	-3.65402	T19-07425	CD4 T-cell	2 - From X to Negative cell	2.95867	2.95867	12.6168	12.6168	2.92104	12.5181	0.367894	1.42572	CD4 T-cell
-0.83502	-3.65946	T19-08489	CD4 T-cell	2 - From X to Negative cell	3.02585	3.02585	12.5501	12.5501	2.92104	12.5181	0.367894	1.42572	CD4 T-cell
-0.931057	-3.5422	T19-08679	CD4 T-cell	2 - From X to Negative cell	2.8271	2.8271	14.0675	14.0675	2.92104	12.5181	0.367894	1.42572	CD4 T-cell
-0.631817	-3.85282	T19-08873	CD4 T-cell	2 - From X to Negative cell	3.47099	3.47099	10.3895	10.3895	2.92104	12.5181	0.367894	1.42572	CD4 T-cell
-0.967891	-3.6906	T19-09080	CD4 T-cell	2 - From X to Negative cell	2.75301	2.75301	12.1746	12.1746	2.92104	12.5181	0.367894	1.42572	CD4 T-cell
-0.783999	-3.71191	T19-09091	CD4 T-cell	2 - From X to Negative cell	3.13459	3.13459	11.9241	11.9241	2.92104	12.5181	0.367894	1.42572	CD4 T-cell
-0.719217	-3.70393	T19-11341	CD4 T-cell	2 - From X to Negative cell	3.27566	3.27566	12.0173	12.0173	2.92104	12.5181	0.367894	1.42572	CD4 T-cell
-1.05677	-3.58974	T19-12877	CD4 T-cell	2 - From X to Negative cell	2.57927	2.57927	13.432	13.432	2.92104	12.5181	0.367894	1.42572	CD4 T-cell
-0.888574	-3.69741	T19-22456	CD4 T-cell	2 - From X to Negative cell	2.91404	2.91404	12.094	12.094	2.92104	12.5181	0.367894	1.42572	CD4 T-cell
-1.74028	-2.66748	T17-01898	CD4 T-cell	1 - From X to Cancer cell	1.49278	1.49278	32.4599	32.4599	1.65825	33.835	0.413603	17.2264	CD4 T-cell
-1.71827	-2.5611	T17-02270	CD4 T-cell	1 - From X to Cancer cell	1.52094	1.52094	35.8421	35.8421	1.65825	33.835	0.413603	17.2264	CD4 T-cell
-2.06501	-2.54587	T17-03242	CD4 T-cell	1 - From X to Cancer cell	1.12544	1.12544	36.3523	36.3523	1.65825	33.835	0.413603	17.2264	CD4 T-cell
-1.7479	-1.80219	T17-04383	CD4 T-cell	1 - From X to Cancer cell	1.48312	1.48312	70.7925	70.7925	1.65825	33.835	0.413603	17.2264	CD4 T-cell
-1.93193	-2.33518	T17-04990	CD4 T-cell	1 - From X to Cancer cell	1.26537	1.26537	44.1255	44.1255	1.65825	33.835	0.413603	17.2264	CD4 T-cell
-1.76906	-2.69796	T17-05641	CD4 T-cell	1 - From X to Cancer cell	1.45659	1.45659	31.5468	31.5468	1.65825	33.835	0.413603	17.2264	CD4 T-cell
-1.646	-2.78189	T17-07537	CD4 T-cell	1 - From X to Cancer cell	1.6165	1.6165	29.1554	29.1554	1.65825	33.835	0.413603	17.2264	CD4 T-cell
-1.7199	-2.61913	T17-08282	CD4 T-cell	1 - From X to Cancer cell	1.51884	1.51884	33.9587	33.9587	1.65825	33.835	0.413603	17.2264	CD4 T-cell
-1.5992	-2.45811	T17-11029	CD4 T-cell	1 - From X to Cancer cell	1.68093	1.68093	39.4236	39.4236	1.65825	33.835	0.413603	17.2264	CD4 T-cell
-0.835105	-3.88783	T17-11043	CD4 T-cell	1 - From X to Cancer cell	3.02567	3.02567	10.0392	10.0392	1.65825	33.835	0.413603	17.2264	CD4 T-cell
-1.58153	-3.02564	T18-00639	CD4 T-cell	1 - From X to Cancer cell	1.70579	1.70579	23.1404	23.1404	1.65825	33.835	0.413603	17.2264	CD4 T-cell
-1.44639	-3.33634	T18-20675	CD4 T-cell	1 - From X to Cancer cell	1.90558	1.90558	17.1727	17.1727	1.65825	33.835	0.413603	17.2264	CD4 T-cell
-1.65611	-2.82545	T19-00132	CD4 T-cell	1 - From X to Cancer cell	1.60285	1.60285	27.9821	27.9821	1.65825	33.835	0.413603	17.2264	CD4 T-cell
-1.83404	-2.50069	T19-00750	CD4 T-cell	1 - From X to Cancer cell	1.37758	1.37758	37.9049	37.9049	1.65825	33.835	0.413603	17.2264	CD4 T-cell
-1.52503	-2.92134	T19-00803	CD4 T-cell	1 - From X to Cancer cell	1.78722	1.78722	25.5542	25.5542	1.65825	33.835	0.413603	17.2264	CD4 T-cell
-1.8157	-2.7082	T19-01766	CD4 T-cell	1 - From X to Cancer cell	1.3995	1.3995	31.2456	31.2456	1.65825	33.835	0.413603	17.2264	CD4 T-cell
-1.74446	-2.39798	T19-03394	CD4 T-cell	1 - From X to Cancer cell	1.48747	1.48747	41.6634	41.6634	1.65825	33.835	0.413603	17.2264	CD4 T-cell
-1.84994	-1.54973	T19-03516	CD4 T-cell	1 - From X to Cancer cell	1.3588	1.3588	87.5628	87.5628	1.65825	33.835	0.413603	17.2264	CD4 T-cell
-1.69536	-1.86143	T19-03774	CD4 T-cell	1 - From X to Cancer cell	1.55072	1.55072	67.2684	67.2684	1.65825	33.835	0.413603	17.2264	CD4 T-cell
-1.79331	-2.04636	T19-04290	CD4 T-cell	1 - From X to Cancer cell	1.42667	1.42667	57.2103	57.2103	1.65825	33.835	0.413603	17.2264	CD4 T-cell
-0.826556	-3.63344	T19-05584	CD4 T-cell	1 - From X to Cancer cell	3.04374	3.04374	12.8724	12.8724	1.65825	33.835	0.413603	17.2264	CD4 T-cell
-1.80595	-2.49989	T19-07233	CD4 T-cell	1 - From X to Cancer cell	1.41129	1.41129	37.9329	37.9329	1.65825	33.835	0.413603	17.2264	CD4 T-cell
-1.69097	-2.55306	T19-07425	CD4 T-cell	1 - From X to Cancer cell	1.55649	1.55649	36.1106	36.1106	1.65825	33.835	0.413603	17.2264	CD4 T-cell
-1.69617	-2.43156	T19-08489	CD4 T-cell	1 - From X to Cancer cell	1.54966	1.54966	40.3986	40.3986	1.65825	33.835	0.413603	17.2264	CD4 T-cell
-1.61695	-2.22315	T19-08679	CD4 T-cell	1 - From X to Cancer cell	1.65627	1.65627	48.8455	48.8455	1.65825	33.835	0.413603	17.2264	CD4 T-cell
-1.52236	-2.51095	T19-08873	CD4 T-cell	1 - From X to Cancer cell	1.79114	1.79114	37.5472	37.5472	1.65825	33.835	0.413603	17.2264	CD4 T-cell
-1.82602	-1.90927	T19-09080	CD4 T-cell	1 - From X to Cancer cell	1.38713	1.38713	64.5316	64.5316	1.65825	33.835	0.413603	17.2264	CD4 T-cell
-1.40273	-3.12486	T19-09091	CD4 T-cell	1 - From X to Cancer cell	1.97384	1.97384	21.0467	21.0467	1.65825	33.835	0.413603	17.2264	CD4 T-cell
-1.59306	-2.6555	T19-11341	CD4 T-cell	1 - From X to Cancer cell	1.68954	1.68954	32.8255	32.8255	1.65825	33.835	0.413603	17.2264	CD4 T-cell
-1.42791	-3.1833	T19-12877	CD4 T-cell	1 - From X to Cancer cell	1.93425	1.93425	19.8996	19.8996	1.65825	33.835	0.413603	17.2264	CD4 T-cell
-1.64041	-2.79627	T19-22456	CD4 T-cell	1 - From X to Cancer cell	1.62409	1.62409	28.7632	28.7632	1.65825	33.835	0.413603	17.2264	CD4 T-cell
-1.60705	-3.19015	T17-01898	CD8 T-cell	6 - From X to CD8 T-cell	1.66999	1.66999	19.769	19.769	1.83715	20.0193	0.497209	15.1454	CD8 T-cell
-1.4004	-3.48942	T17-02270	CD8 T-cell	6 - From X to CD8 T-cell	1.97752	1.97752	14.8074	14.8074	1.83715	20.0193	0.497209	15.1454	CD8 T-cell
-1.29614	-3.65868	T17-03242	CD8 T-cell	6 - From X to CD8 T-cell	2.14816	2.14816	12.5596	12.5596	1.83715	20.0193	0.497209	15.1454	CD8 T-cell
-1.88066	-1.93143	T17-04383	CD8 T-cell	6 - From X to CD8 T-cell	1.32313	1.32313	63.2962	63.2962	1.83715	20.0193	0.497209	15.1454	CD8 T-cell
-1.83705	-2.7419	T17-04990	CD8 T-cell	6 - From X to CD8 T-cell	1.37401	1.37401	30.2728	30.2728	1.83715	20.0193	0.497209	15.1454	CD8 T-cell
-1.67689	-3.14058	T17-05641	CD8 T-cell	6 - From X to CD8 T-cell	1.57508	1.57508	20.7321	20.7321	1.83715	20.0193	0.497209	15.1454	CD8 T-cell
-1.27451	-3.63772	T17-07537	CD8 T-cell	6 - From X to CD8 T-cell	2.18486	2.18486	12.8188	12.8188	1.83715	20.0193	0.497209	15.1454	CD8 T-cell
-1.53984	-3.47217	T17-08282	CD8 T-cell	6 - From X to CD8 T-cell	1.76559	1.76559	15.0573	15.0573	1.83715	20.0193	0.497209	15.1454	CD8 T-cell
-1.56433	-3.38555	T17-11029	CD8 T-cell	6 - From X to CD8 T-cell	1.73026	1.73026	16.375	16.375	1.83715	20.0193	0.497209	15.1454	CD8 T-cell
-1.96052	-2.76473	T17-11043	CD8 T-cell	6 - From X to CD8 T-cell	1.23411	1.23411	29.63	29.63	1.83715	20.0193	0.497209	15.1454	CD8 T-cell
-1.59697	-3.38005	T18-00639	CD8 T-cell	6 - From X to CD8 T-cell	1.68406	1.68406	16.4624	16.4624	1.83715	20.0193	0.497209	15.1454	CD8 T-cell
-1.47223	-3.37016	T18-20675	CD8 T-cell	6 - From X to CD8 T-cell	1.86604	1.86604	16.6205	16.6205	1.83715	20.0193	0.497209	15.1454	CD8 T-cell
-1.13023	-3.67954	T19-00132	CD8 T-cell	6 - From X to CD8 T-cell	2.44119	2.44119	12.3068	12.3068	1.83715	20.0193	0.497209	15.1454	CD8 T-cell
-0.694925	-3.9077	T19-00750	CD8 T-cell	6 - From X to CD8 T-cell	3.32938	3.32938	9.84554	9.84554	1.83715	20.0193	0.497209	15.1454	CD8 T-cell
-1.1808	-3.67641	T19-00803	CD8 T-cell	6 - From X to CD8 T-cell	2.34909	2.34909	12.3443	12.3443	1.83715	20.0193	0.497209	15.1454	CD8 T-cell
-1.67189	-2.98517	T19-01766	CD8 T-cell	6 - From X to CD8 T-cell	1.58172	1.58172	24.0501	24.0501	1.83715	20.0193	0.497209	15.1454	CD8 T-cell
-1.20501	-3.64188	T19-03394	CD8 T-cell	6 - From X to CD8 T-cell	2.30586	2.30586	12.767	12.767	1.83715	20.0193	0.497209	15.1454	CD8 T-cell
-1.68332	-3.25237	T19-03516	CD8 T-cell	6 - From X to CD8 T-cell	1.56657	1.56657	18.621	18.621	1.83715	20.0193	0.497209	15.1454	CD8 T-cell
-2.0868	-2.18838	T19-03774	CD8 T-cell	6 - From X to CD8 T-cell	1.10387	1.10387	50.3993	50.3993	1.83715	20.0193	0.497209	15.1454	CD8 T-cell
-1.3613	-3.52297	T19-04290	CD8 T-cell	6 - From X to CD8 T-cell	2.04029	2.04029	14.3328	14.3328	1.83715	20.0193	0.497209	15.1454	CD8 T-cell
-1.6434	-2.89279	T19-05584	CD8 T-cell	6 - From X to CD8 T-cell	1.62003	1.62003	26.2556	26.2556	1.83715	20.0193	0.497209	15.1454	CD8 T-cell
-1.48806	-3.38203	T19-07233	CD8 T-cell	6 - From X to CD8 T-cell	1.84212	1.84212	16.4309	16.4309	1.83715	20.0193	0.497209	15.1454	CD8 T-cell
-1.92844	-2.06548	T19-07425	CD8 T-cell	6 - From X to CD8 T-cell	1.26923	1.26923	56.2489	56.2489	1.83715	20.0193	0.497209	15.1454	CD8 T-cell
-1.50332	-3.32698	T19-08489	CD8 T-cell	6 - From X to CD8 T-cell	1.8193	1.8193	17.3286	17.3286	1.83715	20.0193	0.497209	15.1454	CD8 T-cell
-1.38343	-3.49807	T19-08679	CD8 T-cell	6 - From X to CD8 T-cell	2.00459	2.00459	14.6835	14.6835	1.83715	20.0193	0.497209	15.1454	CD8 T-cell
-1.88781	-1.90576	T19-08873	CD8 T-cell	6 - From X to CD8 T-cell	1.31494	1.31494	64.729	64.729	1.83715	20.0193	0.497209	15.1454	CD8 T-cell
-1.76035	-2.93785	T19-09080	CD8 T-cell	6 - From X to CD8 T-cell	1.46746	1.46746	25.157	25.157	1.83715	20.0193	0.497209	15.1454	CD8 T-cell
-1.56827	-3.0883	T19-09091	CD8 T-cell	6 - From X to CD8 T-cell	1.72463	1.72463	21.7962	21.7962	1.83715	20.0193	0.497209	15.1454	CD8 T-cell
-1.82937	-2.70915	T19-11341	CD8 T-cell	6 - From X to CD8 T-cell	1.38314	1.38314	31.2177	31.2177	1.83715	20.0193	0.497209	15.1454	CD8 T-cell
-0.902787	-3.78077	T19-12877	CD8 T-cell	6 - From X to CD8 T-cell	2.88478	2.88478	11.1483	11.1483	1.83715	20.0193	0.497209	15.1454	CD8 T-cell
-1.16876	-3.65958	T19-22456	CD8 T-cell	6 - From X to CD8 T-cell	2.3708	2.3708	12.5486	12.5486	1.83715	20.0193	0.497209	15.1454	CD8 T-cell
-1.20738	-3.35252	T17-01898	CD8 T-cell	2 - From X to Negative cell	2.30165	2.30165	16.9064	16.9064	2.67562	14.3444	0.496535	3.19356	CD8 T-cell
-0.958939	-3.56155	T17-02270	CD8 T-cell	2 - From X to Negative cell	2.77091	2.77091	13.8054	13.8054	2.67562	14.3444	0.496535	3.19356	CD8 T-cell
-1.65494	-3.0415	T17-03242	CD8 T-cell	2 - From X to Negative cell	1.60442	1.60442	22.7929	22.7929	2.67562	14.3444	0.496535	3.19356	CD8 T-cell
-0.451572	-3.81921	T17-04383	CD8 T-cell	2 - From X to Negative cell	3.88987	3.88987	10.737	10.737	2.67562	14.3444	0.496535	3.19356	CD8 T-cell
-0.803541	-3.65664	T17-04990	CD8 T-cell	2 - From X to Negative cell	3.09268	3.09268	12.5846	12.5846	2.67562	14.3444	0.496535	3.19356	CD8 T-cell
-0.846093	-3.50762	T17-05641	CD8 T-cell	2 - From X to Negative cell	3.00253	3.00253	14.548	14.548	2.67562	14.3444	0.496535	3.19356	CD8 T-cell
-0.94813	-3.66283	T17-07537	CD8 T-cell	2 - From X to Negative cell	2.79261	2.79261	12.5089	12.5089	2.67562	14.3444	0.496535	3.19356	CD8 T-cell
-1.13127	-3.5476	T17-08282	CD8 T-cell	2 - From X to Negative cell	2.43926	2.43926	13.9939	13.9939	2.67562	14.3444	0.496535	3.19356	CD8 T-cell
-0.885542	-3.68458	T17-11029	CD8 T-cell	2 - From X to Negative cell	2.92031	2.92031	12.2464	12.2464	2.67562	14.3444	0.496535	3.19356	CD8 T-cell
-1.3569	-3.2317	T17-11043	CD8 T-cell	2 - From X to Negative cell	2.04745	2.04745	18.9951	18.9951	2.67562	14.3444	0.496535	3.19356	CD8 T-cell
-1.4783	-3.02725	T18-00639	CD8 T-cell	2 - From X to Negative cell	1.85684	1.85684	23.1048	23.1048	2.67562	14.3444	0.496535	3.19356	CD8 T-cell
-1.06346	-3.62712	T18-20675	CD8 T-cell	2 - From X to Negative cell	2.56649	2.56649	12.9519	12.9519	2.67562	14.3444	0.496535	3.19356	CD8 T-cell
-0.777133	-3.61493	T19-00132	CD8 T-cell	2 - From X to Negative cell	3.14938	3.14938	13.1065	13.1065	2.67562	14.3444	0.496535	3.19356	CD8 T-cell
-1.46681	-3.17056	T19-00750	CD8 T-cell	2 - From X to Negative cell	1.87428	1.87428	20.1443	20.1443	2.67562	14.3444	0.496535	3.19356	CD8 T-cell
-0.969664	-3.61133	T19-00803	CD8 T-cell	2 - From X to Negative cell	2.74947	2.74947	13.1526	13.1526	2.67562	14.3444	0.496535	3.19356	CD8 T-cell
-0.993962	-3.55658	T19-01766	CD8 T-cell	2 - From X to Negative cell	2.7013	2.7013	13.8722	13.8722	2.67562	14.3444	0.496535	3.19356	CD8 T-cell
-0.925923	-3.58715	T19-03394	CD8 T-cell	2 - From X to Negative cell	2.83753	2.83753	13.4658	13.4658	2.67562	14.3444	0.496535	3.19356	CD8 T-cell
-1.03812	-3.61198	T19-03516	CD8 T-cell	2 - From X to Negative cell	2.61512	2.61512	13.1444	13.1444	2.67562	14.3444	0.496535	3.19356	CD8 T-cell
-0.877629	-3.70915	T19-03774	CD8 T-cell	2 - From X to Negative cell	2.93669	2.93669	11.9562	11.9562	2.67562	14.3444	0.496535	3.19356	CD8 T-cell
-0.982253	-3.51762	T19-04290	CD8 T-cell	2 - From X to Negative cell	2.72445	2.72445	14.4075	14.4075	2.67562	14.3444	0.496535	3.19356	CD8 T-cell
-1.40803	-3.25302	T19-05584	CD8 T-cell	2 - From X to Negative cell	1.96545	1.96545	18.6092	18.6092	2.67562	14.3444	0.496535	3.19356	CD8 T-cell
-1.09245	-3.48198	T19-07233	CD8 T-cell	2 - From X to Negative cell	2.51158	2.51158	14.9146	14.9146	2.67562	14.3444	0.496535	3.19356	CD8 T-cell
-1.2306	-3.37844	T19-07425	CD8 T-cell	2 - From X to Negative cell	2.26076	2.26076	16.4881	16.4881	2.67562	14.3444	0.496535	3.19356	CD8 T-cell
-0.928629	-3.58021	T19-08489	CD8 T-cell	2 - From X to Negative cell	2.83203	2.83203	13.5571	13.5571	2.67562	14.3444	0.496535	3.19356	CD8 T-cell
-1.05553	-3.42441	T19-08679	CD8 T-cell	2 - From X to Negative cell	2.58164	2.58164	15.7706	15.7706	2.67562	14.3444	0.496535	3.19356	CD8 T-cell
-0.767029	-3.82579	T19-08873	CD8 T-cell	2 - From X to Negative cell	3.17122	3.17122	10.668	10.668	2.67562	14.3444	0.496535	3.19356	CD8 T-cell
-0.637588	-3.76634	T19-09080	CD8 T-cell	2 - From X to Negative cell	3.45792	3.45792	11.3067	11.3067	2.67562	14.3444	0.496535	3.19356	CD8 T-cell
-0.852308	-3.66247	T19-09091	CD8 T-cell	2 - From X to Negative cell	2.98949	2.98949	12.5133	12.5133	2.67562	14.3444	0.496535	3.19356	CD8 T-cell
-0.721523	-3.67749	T19-11341	CD8 T-cell	2 - From X to Negative cell	3.27058	3.27058	12.3313	12.3313	2.67562	14.3444	0.496535	3.19356	CD8 T-cell
-1.19033	-3.39374	T19-12877	CD8 T-cell	2 - From X to Negative cell	2.332	2.332	16.2458	16.2458	2.67562	14.3444	0.496535	3.19356	CD8 T-cell
-0.995516	-3.62351	T19-22456	CD8 T-cell	2 - From X to Negative cell	2.69824	2.69824	12.9975	12.9975	2.67562	14.3444	0.496535	3.19356	CD8 T-cell
-1.49741	-2.84975	T17-01898	Negative cell	4 - From X to CD4 T-cell	1.82812	1.82812	27.3472	27.3472	1.64756	38.5486	0.220443	23.5099	Negative cell
-1.81562	-2.5178	T17-02270	Negative cell	4 - From X to CD4 T-cell	1.3996	1.3996	37.31	37.31	1.64756	38.5486	0.220443	23.5099	Negative cell
-1.50435	-2.94552	T17-03242	Negative cell	4 - From X to CD4 T-cell	1.81778	1.81778	24.9744	24.9744	1.64756	38.5486	0.220443	23.5099	Negative cell
-1.80829	-1.91625	T17-04383	Negative cell	4 - From X to CD4 T-cell	1.40845	1.40845	64.1402	64.1402	1.64756	38.5486	0.220443	23.5099	Negative cell
-1.78233	-1.71732	T17-04990	Negative cell	4 - From X to CD4 T-cell	1.44015	1.44015	76.1083	76.1083	1.64756	38.5486	0.220443	23.5099	Negative cell
-1.77649	-1.54583	T17-05641	Negative cell	4 - From X to CD4 T-cell	1.44737	1.44737	87.8445	87.8445	1.64756	38.5486	0.220443	23.5099	Negative cell
-1.74195	-2.08954	T17-07537	Negative cell	4 - From X to CD4 T-cell	1.49065	1.49065	55.0587	55.0587	1.64756	38.5486	0.220443	23.5099	Negative cell
-1.57621	-2.69625	T17-08282	Negative cell	4 - From X to CD4 T-cell	1.71333	1.71333	31.5974	31.5974	1.64756	38.5486	0.220443	23.5099	Negative cell
-1.564	-2.75318	T17-11029	Negative cell	4 - From X to CD4 T-cell	1.73073	1.73073	29.9537	29.9537	1.64756	38.5486	0.220443	23.5099	Negative cell
-1.80176	-1.20297	T17-11043	Negative cell	4 - From X to CD4 T-cell	1.41637	1.41637	115.474	115.474	1.64756	38.5486	0.220443	23.5099	Negative cell
-1.56397	-2.87349	T18-00639	Negative cell	4 - From X to CD4 T-cell	1.73077	1.73077	26.7398	26.7398	1.64756	38.5486	0.220443	23.5099	Negative cell
-1.45358	-2.90967	T18-20675	Negative cell	4 - From X to CD4 T-cell	1.89452	1.89452	25.8387	25.8387	1.64756	38.5486	0.220443	23.5099	Negative cell
-1.64565	-2.40746	T19-00132	Negative cell	4 - From X to CD4 T-cell	1.61697	1.61697	41.3028	41.3028	1.64756	38.5486	0.220443	23.5099	Negative cell
-1.42963	-3.06299	T19-00750	Negative cell	4 - From X to CD4 T-cell	1.93157	1.93157	22.3299	22.3299	1.64756	38.5486	0.220443	23.5099	Negative cell
-1.45552	-2.77281	T19-00803	Negative cell	4 - From X to CD4 T-cell	1.89154	1.89154	29.4057	29.4057	1.64756	38.5486	0.220443	23.5099	Negative cell
-1.61103	-2.37273	T19-01766	Negative cell	4 - From X to CD4 T-cell	1.66445	1.66445	42.6381	42.6381	1.64756	38.5486	0.220443	23.5099	Negative cell
-1.49122	-2.95141	T19-03394	Negative cell	4 - From X to CD4 T-cell	1.83738	1.83738	24.835	24.835	1.64756	38.5486	0.220443	23.5099	Negative cell
-1.50403	-2.96973	T19-03516	Negative cell	4 - From X to CD4 T-cell	1.81825	1.81825	24.4062	24.4062	1.64756	38.5486	0.220443	23.5099	Negative cell
-1.83049	-2.27548	T19-03774	Negative cell	4 - From X to CD4 T-cell	1.3818	1.3818	46.5869	46.5869	1.64756	38.5486	0.220443	23.5099	Negative cell
-1.29552	-3.07693	T19-04290	Negative cell	4 - From X to CD4 T-cell	2.1492	2.1492	22.0345	22.0345	1.64756	38.5486	0.220443	23.5099	Negative cell
-1.54523	-2.74424	T19-05584	Negative cell	4 - From X to CD4 T-cell	1.75777	1.75777	30.2065	30.2065	1.64756	38.5486	0.220443	23.5099	Negative cell
-1.63378	-2.76335	T19-07233	Negative cell	4 - From X to CD4 T-cell	1.63314	1.63314	29.6687	29.6687	1.64756	38.5486	0.220443	23.5099	Negative cell
-1.90618	-1.83181	T19-07425	Negative cell	4 - From X to CD4 T-cell	1.29411	1.29411	69.0113	69.0113	1.64756	38.5486	0.220443	23.5099	Negative cell
-1.65941	-2.59693	T19-08489	Negative cell	4 - From X to CD4 T-cell	1.59841	1.59841	34.6681	34.6681	1.64756	38.5486	0.220443	23.5099	Negative cell
-1.44726	-2.92029	T19-08679	Negative cell	4 - From X to CD4 T-cell	1.90424	1.90424	25.5798	25.5798	1.64756	38.5486	0.220443	23.5099	Negative cell
-1.72798	-1.9054	T19-08873	Negative cell	4 - From X to CD4 T-cell	1.50846	1.50846	64.7494	64.7494	1.64756	38.5486	0.220443	23.5099	Negative cell
-1.79198	-2.48463	T19-09080	Negative cell	4 - From X to CD4 T-cell	1.4283	1.4283	38.4714	38.4714	1.64756	38.5486	0.220443	23.5099	Negative cell
-1.50509	-2.79832	T19-09091	Negative cell	4 - From X to CD4 T-cell	1.81668	1.81668	28.7076	28.7076	1.64756	38.5486	0.220443	23.5099	Negative cell
-1.77347	-1.57307	T19-11341	Negative cell	4 - From X to CD4 T-cell	1.45112	1.45112	85.8899	85.8899	1.64756	38.5486	0.220443	23.5099	Negative cell
-1.92903	-2.08951	T19-12877	Negative cell	4 - From X to CD4 T-cell	1.26858	1.26858	55.0602	55.0602	1.64756	38.5486	0.220443	23.5099	Negative cell
-1.51331	-2.97915	T19-22456	Negative cell	4 - From X to CD4 T-cell	1.80449	1.80449	24.1884	24.1884	1.64756	38.5486	0.220443	23.5099	Negative cell
-1.6475	-2.36192	T17-01898	Negative cell	6 - From X to CD8 T-cell	1.61447	1.61447	43.0615	43.0615	1.545	53.4569	0.190118	34.2384	Negative cell
-1.91933	-1.9182	T17-02270	Negative cell	6 - From X to CD8 T-cell	1.27936	1.27936	64.031	64.031	1.545	53.4569	0.190118	34.2384	Negative cell
-1.5741	-2.6725	T17-03242	Negative cell	6 - From X to CD8 T-cell	1.71633	1.71633	32.3077	32.3077	1.545	53.4569	0.190118	34.2384	Negative cell
-1.77296	-1.55217	T17-04383	Negative cell	6 - From X to CD8 T-cell	1.45175	1.45175	87.3868	87.3868	1.545	53.4569	0.190118	34.2384	Negative cell
-1.75904	-1.80903	T17-04990	Negative cell	6 - From X to CD8 T-cell	1.46911	1.46911	70.3775	70.3775	1.545	53.4569	0.190118	34.2384	Negative cell
-1.80148	-1.13738	T17-05641	Negative cell	6 - From X to CD8 T-cell	1.41671	1.41671	121.401	121.401	1.545	53.4569	0.190118	34.2384	Negative cell
-1.84852	-1.25555	T17-07537	Negative cell	6 - From X to CD8 T-cell	1.36046	1.36046	110.87	110.87	1.545	53.4569	0.190118	34.2384	Negative cell
-1.61073	-2.51301	T17-08282	Negative cell	6 - From X to CD8 T-cell	1.66487	1.66487	37.4755	37.4755	1.545	53.4569	0.190118	34.2384	Negative cell
-1.84748	-1.901	T17-11029	Negative cell	6 - From X to CD8 T-cell	1.36169	1.36169	64.9975	64.9975	1.545	53.4569	0.190118	34.2384	Negative cell
-1.75708	-0.924612	T17-11043	Negative cell	6 - From X to CD8 T-cell	1.47156	1.47156	142.01	142.01	1.545	53.4569	0.190118	34.2384	Negative cell
-1.5175	-2.47332	T18-00639	Negative cell	6 - From X to CD8 T-cell	1.7983	1.7983	38.8748	38.8748	1.545	53.4569	0.190118	34.2384	Negative cell
-1.56187	-2.7164	T18-20675	Negative cell	6 - From X to CD8 T-cell	1.73378	1.73378	31.0063	31.0063	1.545	53.4569	0.190118	34.2384	Negative cell
-1.63781	-2.61918	T19-00132	Negative cell	6 - From X to CD8 T-cell	1.62763	1.62763	33.9572	33.9572	1.545	53.4569	0.190118	34.2384	Negative cell
-1.61411	-2.93052	T19-00750	Negative cell	6 - From X to CD8 T-cell	1.66019	1.66019	25.3327	25.3327	1.545	53.4569	0.190118	34.2384	Negative cell
-1.57319	-2.72908	T19-00803	Negative cell	6 - From X to CD8 T-cell	1.71762	1.71762	30.6395	30.6395	1.545	53.4569	0.190118	34.2384	Negative cell
-1.65209	-2.27969	T19-01766	Negative cell	6 - From X to CD8 T-cell	1.60827	1.60827	46.4095	46.4095	1.545	53.4569	0.190118	34.2384	Negative cell
-1.47407	-2.98075	T19-03394	Negative cell	6 - From X to CD8 T-cell	1.86325	1.86325	24.1516	24.1516	1.545	53.4569	0.190118	34.2384	Negative cell
-1.73351	-2.21119	T19-03516	Negative cell	6 - From X to CD8 T-cell	1.5014	1.5014	49.375	49.375	1.545	53.4569	0.190118	34.2384	Negative cell
-1.79244	-1.26855	T19-03774	Negative cell	6 - From X to CD8 T-cell	1.42774	1.42774	109.753	109.753	1.545	53.4569	0.190118	34.2384	Negative cell
-1.37824	-2.91473	T19-04290	Negative cell	6 - From X to CD8 T-cell	2.01291	2.01291	25.7151	25.7151	1.545	53.4569	0.190118	34.2384	Negative cell
-1.71458	-2.24429	T19-05584	Negative cell	6 - From X to CD8 T-cell	1.5257	1.5257	47.9216	47.9216	1.545	53.4569	0.190118	34.2384	Negative cell
-1.84922	-2.03036	T19-07233	Negative cell	6 - From X to CD8 T-cell	1.35965	1.35965	58.0262	58.0262	1.545	53.4569	0.190118	34.2384	Negative cell
-1.84729	-1.16889	T19-07425	Negative cell	6 - From X to CD8 T-cell	1.36191	1.36191	118.528	118.528	1.545	53.4569	0.190118	34.2384	Negative cell
-1.73994	-2.32157	T19-08489	Negative cell	6 - From X to CD8 T-cell	1.49321	1.49321	44.6761	44.6761	1.545	53.4569	0.190118	34.2384	Negative cell
-1.49063	-2.70779	T19-08679	Negative cell	6 - From X to CD8 T-cell	1.83827	1.83827	31.2576	31.2576	1.545	53.4569	0.190118	34.2384	Negative cell
-1.69438	-1.41132	T19-08873	Negative cell	6 - From X to CD8 T-cell	1.552	1.552	98.013	98.013	1.545	53.4569	0.190118	34.2384	Negative cell
-1.97841	-1.83134	T19-09080	Negative cell	6 - From X to CD8 T-cell	1.21489	1.21489	69.0391	69.0391	1.545	53.4569	0.190118	34.2384	Negative cell
-1.67896	-2.302	T19-09091	Negative cell	6 - From X to CD8 T-cell	1.57233	1.57233	45.4788	45.4788	1.545	53.4569	0.190118	34.2384	Negative cell
-1.79636	-1.18236	T19-11341	Negative cell	6 - From X to CD8 T-cell	1.42294	1.42294	117.314	117.314	1.545	53.4569	0.190118	34.2384	Negative cell
-1.95056	-2.1297	T19-12877	Negative cell	6 - From X to CD8 T-cell	1.24492	1.24492	53.1216	53.1216	1.545	53.4569	0.190118	34.2384	Negative cell
-1.69452	-2.64627	T19-22456	Negative cell	6 - From X to CD8 T-cell	1.55182	1.55182	33.1096	33.1096	1.545	53.4569	0.190118	34.2384	Negative cell
-0.766172	-3.73552	T17-01898	Negative cell	2 - From X to Negative cell	3.17308	3.17308	11.6524	11.6524	3.3225	10.6507	0.253773	0.629754	Negative cell
-0.76469	-3.77326	T17-02270	Negative cell	2 - From X to Negative cell	3.17629	3.17629	11.2304	11.2304	3.3225	10.6507	0.253773	0.629754	Negative cell
-0.506099	-3.93338	T17-03242	Negative cell	2 - From X to Negative cell	3.76108	3.76108	9.60069	9.60069	3.3225	10.6507	0.253773	0.629754	Negative cell
-0.743216	-3.79559	T17-04383	Negative cell	2 - From X to Negative cell	3.22301	3.22301	10.9879	10.9879	3.3225	10.6507	0.253773	0.629754	Negative cell
-0.79844	-3.73099	T17-04990	Negative cell	2 - From X to Negative cell	3.10359	3.10359	11.7041	11.7041	3.3225	10.6507	0.253773	0.629754	Negative cell
-0.755335	-3.77902	T17-05641	Negative cell	2 - From X to Negative cell	3.1966	3.1966	11.1675	11.1675	3.3225	10.6507	0.253773	0.629754	Negative cell
-0.626254	-3.84737	T17-07537	Negative cell	2 - From X to Negative cell	3.4836	3.4836	10.445	10.445	3.3225	10.6507	0.253773	0.629754	Negative cell
-0.704628	-3.8655	T17-08282	Negative cell	2 - From X to Negative cell	3.30787	3.30787	10.2612	10.2612	3.3225	10.6507	0.253773	0.629754	Negative cell
-0.700603	-3.869	T17-11029	Negative cell	2 - From X to Negative cell	3.31679	3.31679	10.2261	10.2261	3.3225	10.6507	0.253773	0.629754	Negative cell
-1.00018	-3.85435	T17-11043	Negative cell	2 - From X to Negative cell	2.68905	2.68905	10.3739	10.3739	3.3225	10.6507	0.253773	0.629754	Negative cell
-0.830911	-3.78783	T18-00639	Negative cell	2 - From X to Negative cell	3.03452	3.03452	11.0716	11.0716	3.3225	10.6507	0.253773	0.629754	Negative cell
-0.558555	-3.88119	T18-20675	Negative cell	2 - From X to Negative cell	3.63882	3.63882	10.1048	10.1048	3.3225	10.6507	0.253773	0.629754	Negative cell
-0.619328	-3.79413	T19-00132	Negative cell	2 - From X to Negative cell	3.49934	3.49934	11.0036	11.0036	3.3225	10.6507	0.253773	0.629754	Negative cell
-0.669329	-3.89873	T19-00750	Negative cell	2 - From X to Negative cell	3.38647	3.38647	9.93255	9.93255	3.3225	10.6507	0.253773	0.629754	Negative cell
-0.520722	-3.86651	T19-00803	Negative cell	2 - From X to Negative cell	3.72683	3.72683	10.2511	10.2511	3.3225	10.6507	0.253773	0.629754	Negative cell
-0.782444	-3.76802	T19-01766	Negative cell	2 - From X to Negative cell	3.13793	3.13793	11.2881	11.2881	3.3225	10.6507	0.253773	0.629754	Negative cell
-0.748235	-3.81521	T19-03394	Negative cell	2 - From X to Negative cell	3.21206	3.21206	10.779	10.779	3.3225	10.6507	0.253773	0.629754	Negative cell
-0.682762	-3.86837	T19-03516	Negative cell	2 - From X to Negative cell	3.35645	3.35645	10.2324	10.2324	3.3225	10.6507	0.253773	0.629754	Negative cell
-0.48228	-3.83814	T19-03774	Negative cell	2 - From X to Negative cell	3.81714	3.81714	10.5398	10.5398	3.3225	10.6507	0.253773	0.629754	Negative cell
-0.770494	-3.78792	T19-04290	Negative cell	2 - From X to Negative cell	3.16372	3.16372	11.0707	11.0707	3.3225	10.6507	0.253773	0.629754	Negative cell
-0.665095	-3.83323	T19-05584	Negative cell	2 - From X to Negative cell	3.39596	3.39596	10.5906	10.5906	3.3225	10.6507	0.253773	0.629754	Negative cell
-0.729865	-3.81406	T19-07233	Negative cell	2 - From X to Negative cell	3.25224	3.25224	10.7912	10.7912	3.3225	10.6507	0.253773	0.629754	Negative cell
-0.775197	-3.95613	T19-07425	Negative cell	2 - From X to Negative cell	3.15356	3.15356	9.3888	9.3888	3.3225	10.6507	0.253773	0.629754	Negative cell
-0.702273	-3.78527	T19-08489	Negative cell	2 - From X to Negative cell	3.31308	3.31308	11.0994	11.0994	3.3225	10.6507	0.253773	0.629754	Negative cell
-0.801838	-3.71597	T19-08679	Negative cell	2 - From X to Negative cell	3.09632	3.09632	11.8769	11.8769	3.3225	10.6507	0.253773	0.629754	Negative cell
-0.638029	-3.88046	T19-08873	Negative cell	2 - From X to Negative cell	3.45692	3.45692	10.1119	10.1119	3.3225	10.6507	0.253773	0.629754	Negative cell
-0.755229	-3.93065	T19-09080	Negative cell	2 - From X to Negative cell	3.19683	3.19683	9.62648	9.62648	3.3225	10.6507	0.253773	0.629754	Negative cell
-0.559952	-3.83708	T19-09091	Negative cell	2 - From X to Negative cell	3.63559	3.63559	10.5508	10.5508	3.3225	10.6507	0.253773	0.629754	Negative cell
-0.661019	-3.7814	T19-11341	Negative cell	2 - From X to Negative cell	3.40511	3.40511	11.1414	11.1414	3.3225	10.6507	0.253773	0.629754	Negative cell
-0.857271	-3.76557	T19-12877	Negative cell	2 - From X to Negative cell	2.9791	2.9791	11.3152	11.3152	3.3225	10.6507	0.253773	0.629754	Negative cell
-0.5286	-3.85986	T19-22456	Negative cell	2 - From X to Negative cell	3.70844	3.70844	10.3181	10.3181	3.3225	10.6507	0.253773	0.629754	Negative cell
-1.52357	-2.11269	T17-01898	Cancer cell	4 - From X to CD4 T-cell	1.78936	1.78936	53.9347	53.9347	1.68713	77.7174	0.159123	37.7259	Cancer cell
-1.6238	-0.869681	T17-02270	Cancer cell	4 - From X to CD4 T-cell	1.64682	1.64682	147.66	147.66	1.68713	77.7174	0.159123	37.7259	Cancer cell
-1.69756	-2.11518	T17-03242	Cancer cell	4 - From X to CD4 T-cell	1.54784	1.54784	53.8152	53.8152	1.68713	77.7174	0.159123	37.7259	Cancer cell
-1.55899	-0.598485	T17-04383	Cancer cell	4 - From X to CD4 T-cell	1.73792	1.73792	177.345	177.345	1.68713	77.7174	0.159123	37.7259	Cancer cell
-1.58363	-0.772487	T17-04990	Cancer cell	4 - From X to CD4 T-cell	1.70282	1.70282	157.971	157.971	1.68713	77.7174	0.159123	37.7259	Cancer cell
-1.68017	-1.41544	T17-05641	Cancer cell	4 - From X to CD4 T-cell	1.57073	1.57073	97.6888	97.6888	1.68713	77.7174	0.159123	37.7259	Cancer cell
-1.55684	-1.50814	T17-07537	Cancer cell	4 - From X to CD4 T-cell	1.74101	1.74101	90.6073	90.6073	1.68713	77.7174	0.159123	37.7259	Cancer cell
-1.53627	-1.84785	T17-08282	Cancer cell	4 - From X to CD4 T-cell	1.77078	1.77078	68.0627	68.0627	1.68713	77.7174	0.159123	37.7259	Cancer cell
-1.53339	-1.51037	T17-11029	Cancer cell	4 - From X to CD4 T-cell	1.77498	1.77498	90.4422	90.4422	1.68713	77.7174	0.159123	37.7259	Cancer cell
-1.68577	-0.89024	T17-11043	Cancer cell	4 - From X to CD4 T-cell	1.56333	1.56333	145.53	145.53	1.68713	77.7174	0.159123	37.7259	Cancer cell
-1.83248	-1.73723	T18-00639	Cancer cell	4 - From X to CD4 T-cell	1.37943	1.37943	74.8326	74.8326	1.68713	77.7174	0.159123	37.7259	Cancer cell
-1.66563	-2.02345	T18-20675	Cancer cell	4 - From X to CD4 T-cell	1.59007	1.59007	58.3814	58.3814	1.68713	77.7174	0.159123	37.7259	Cancer cell
-1.7616	-1.63959	T19-00132	Cancer cell	4 - From X to CD4 T-cell	1.4659	1.4659	81.2605	81.2605	1.68713	77.7174	0.159123	37.7259	Cancer cell
-1.56973	-2.21021	T19-00750	Cancer cell	4 - From X to CD4 T-cell	1.72255	1.72255	49.4188	49.4188	1.68713	77.7174	0.159123	37.7259	Cancer cell
-1.57914	-1.73704	T19-00803	Cancer cell	4 - From X to CD4 T-cell	1.70917	1.70917	74.8446	74.8446	1.68713	77.7174	0.159123	37.7259	Cancer cell
-1.53349	-2.01417	T19-01766	Cancer cell	4 - From X to CD4 T-cell	1.77484	1.77484	58.8616	58.8616	1.68713	77.7174	0.159123	37.7259	Cancer cell
-1.58947	-1.88355	T19-03394	Cancer cell	4 - From X to CD4 T-cell	1.69458	1.69458	65.9907	65.9907	1.68713	77.7174	0.159123	37.7259	Cancer cell
-1.4783	-1.67944	T19-03516	Cancer cell	4 - From X to CD4 T-cell	1.85685	1.85685	78.5845	78.5845	1.68713	77.7174	0.159123	37.7259	Cancer cell
-1.47598	-1.14013	T19-03774	Cancer cell	4 - From X to CD4 T-cell	1.86036	1.86036	121.148	121.148	1.68713	77.7174	0.159123	37.7259	Cancer cell
-1.30887	-2.87472	T19-04290	Cancer cell	4 - From X to CD4 T-cell	2.12676	2.12676	26.7087	26.7087	1.68713	77.7174	0.159123	37.7259	Cancer cell
-1.44598	-2.42307	T19-05584	Cancer cell	4 - From X to CD4 T-cell	1.90621	1.90621	40.7153	40.7153	1.68713	77.7174	0.159123	37.7259	Cancer cell
-1.50772	-1.96999	T19-07233	Cancer cell	4 - From X to CD4 T-cell	1.81277	1.81277	61.1952	61.1952	1.68713	77.7174	0.159123	37.7259	Cancer cell
-1.71347	-1.36902	T19-07425	Cancer cell	4 - From X to CD4 T-cell	1.52714	1.52714	101.389	101.389	1.68713	77.7174	0.159123	37.7259	Cancer cell
-1.59038	-1.69414	T19-08489	Cancer cell	4 - From X to CD4 T-cell	1.69331	1.69331	77.616	77.616	1.68713	77.7174	0.159123	37.7259	Cancer cell
-1.5212	-2.15865	T19-08679	Cancer cell	4 - From X to CD4 T-cell	1.79285	1.79285	51.7627	51.7627	1.68713	77.7174	0.159123	37.7259	Cancer cell
-1.48897	-1.66049	T19-08873	Cancer cell	4 - From X to CD4 T-cell	1.84077	1.84077	79.848	79.848	1.68713	77.7174	0.159123	37.7259	Cancer cell
-1.70506	-0.933529	T19-09080	Cancer cell	4 - From X to CD4 T-cell	1.53805	1.53805	141.105	141.105	1.68713	77.7174	0.159123	37.7259	Cancer cell
-1.66164	-2.15525	T19-09091	Cancer cell	4 - From X to CD4 T-cell	1.59542	1.59542	51.9209	51.9209	1.68713	77.7174	0.159123	37.7259	Cancer cell
-1.63033	-1.60353	T19-11341	Cancer cell	4 - From X to CD4 T-cell	1.63785	1.63785	83.7445	83.7445	1.68713	77.7174	0.159123	37.7259	Cancer cell
-1.81515	-1.10376	T19-12877	Cancer cell	4 - From X to CD4 T-cell	1.40017	1.40017	124.518	124.518	1.68713	77.7174	0.159123	37.7259	Cancer cell
-1.711	-2.13632	T19-22456	Cancer cell	4 - From X to CD4 T-cell	1.53035	1.53035	52.8083	52.8083	1.68713	77.7174	0.159123	37.7259	Cancer cell
-1.49058	-3.02711	T17-01898	FoxP3 T-cell	7 - From X to FoxP3 T-cell	1.83835	1.83835	23.1079	23.1079	1.68158	29.0356	0.245926	45.0448	FoxP3 T-cell
-1.53132	-2.99243	T17-02270	FoxP3 T-cell	7 - From X to FoxP3 T-cell	1.77801	1.77801	23.8844	23.8844	1.68158	29.0356	0.245926	45.0448	FoxP3 T-cell
-1.55791	-2.81952	T17-03242	FoxP3 T-cell	7 - From X to FoxP3 T-cell	1.73947	1.73947	28.1392	28.1392	1.68158	29.0356	0.245926	45.0448	FoxP3 T-cell
-2.21034	0.187904	T17-04383	FoxP3 T-cell	7 - From X to FoxP3 T-cell	0.988262	0.988262	273.419	273.419	1.68158	29.0356	0.245926	45.0448	FoxP3 T-cell
-1.71031	-2.53833	T17-04990	FoxP3 T-cell	7 - From X to FoxP3 T-cell	1.53124	1.53124	36.6071	36.6071	1.68158	29.0356	0.245926	45.0448	FoxP3 T-cell
-1.74641	-2.61094	T17-05641	FoxP3 T-cell	7 - From X to FoxP3 T-cell	1.485	1.485	34.2188	34.2188	1.68158	29.0356	0.245926	45.0448	FoxP3 T-cell
-1.75199	-2.62785	T17-07537	FoxP3 T-cell	7 - From X to FoxP3 T-cell	1.47797	1.47797	33.6836	33.6836	1.68158	29.0356	0.245926	45.0448	FoxP3 T-cell
-1.59238	-3.09837	T17-08282	FoxP3 T-cell	7 - From X to FoxP3 T-cell	1.69049	1.69049	21.5873	21.5873	1.68158	29.0356	0.245926	45.0448	FoxP3 T-cell
-1.37841	-3.3471	T17-11029	FoxP3 T-cell	7 - From X to FoxP3 T-cell	2.01264	2.01264	16.9951	16.9951	1.68158	29.0356	0.245926	45.0448	FoxP3 T-cell
-2.07982	-2.12734	T17-11043	FoxP3 T-cell	7 - From X to FoxP3 T-cell	1.11074	1.11074	53.2337	53.2337	1.68158	29.0356	0.245926	45.0448	FoxP3 T-cell
-1.63615	-3.00141	T18-00639	FoxP3 T-cell	7 - From X to FoxP3 T-cell	1.62989	1.62989	23.6811	23.6811	1.68158	29.0356	0.245926	45.0448	FoxP3 T-cell
-1.63328	-2.50096	T18-20675	FoxP3 T-cell	7 - From X to FoxP3 T-cell	1.63382	1.63382	37.8955	37.8955	1.68158	29.0356	0.245926	45.0448	FoxP3 T-cell
-1.65924	-2.54929	T19-00132	FoxP3 T-cell	7 - From X to FoxP3 T-cell	1.59864	1.59864	36.237	36.237	1.68158	29.0356	0.245926	45.0448	FoxP3 T-cell
-1.5207	-3.17498	T19-00750	FoxP3 T-cell	7 - From X to FoxP3 T-cell	1.79358	1.79358	20.0591	20.0591	1.68158	29.0356	0.245926	45.0448	FoxP3 T-cell
-1.41705	-3.22867	T19-00803	FoxP3 T-cell	7 - From X to FoxP3 T-cell	1.95125	1.95125	19.0505	19.0505	1.68158	29.0356	0.245926	45.0448	FoxP3 T-cell
-1.62333	-2.72541	T19-01766	FoxP3 T-cell	7 - From X to FoxP3 T-cell	1.64746	1.64746	30.7452	30.7452	1.68158	29.0356	0.245926	45.0448	FoxP3 T-cell
-1.50247	-3.05801	T19-03394	FoxP3 T-cell	7 - From X to FoxP3 T-cell	1.82057	1.82057	22.4364	22.4364	1.68158	29.0356	0.245926	45.0448	FoxP3 T-cell
-1.37278	-3.34319	T19-03516	FoxP3 T-cell	7 - From X to FoxP3 T-cell	2.02171	2.02171	17.0594	17.0594	1.68158	29.0356	0.245926	45.0448	FoxP3 T-cell
-1.51874	-3.14618	T19-03774	FoxP3 T-cell	7 - From X to FoxP3 T-cell	1.79647	1.79647	20.621	20.621	1.68158	29.0356	0.245926	45.0448	FoxP3 T-cell
-1.47356	-3.083	T19-04290	FoxP3 T-cell	7 - From X to FoxP3 T-cell	1.86403	1.86403	21.9069	21.9069	1.68158	29.0356	0.245926	45.0448	FoxP3 T-cell
-1.36431	-3.3324	T19-05584	FoxP3 T-cell	7 - From X to FoxP3 T-cell	2.03541	2.03541	17.2382	17.2382	1.68158	29.0356	0.245926	45.0448	FoxP3 T-cell
-1.62288	-2.72197	T19-07233	FoxP3 T-cell	7 - From X to FoxP3 T-cell	1.64808	1.64808	30.8448	30.8448	1.68158	29.0356	0.245926	45.0448	FoxP3 T-cell
-1.88137	-2.67571	T19-07425	FoxP3 T-cell	7 - From X to FoxP3 T-cell	1.32232	1.32232	32.2111	32.2111	1.68158	29.0356	0.245926	45.0448	FoxP3 T-cell
-1.62979	-2.69229	T19-08489	FoxP3 T-cell	7 - From X to FoxP3 T-cell	1.6386	1.6386	31.715	31.715	1.68158	29.0356	0.245926	45.0448	FoxP3 T-cell
-1.44432	-3.03648	T19-08679	FoxP3 T-cell	7 - From X to FoxP3 T-cell	1.90877	1.90877	22.9025	22.9025	1.68158	29.0356	0.245926	45.0448	FoxP3 T-cell
-1.72697	-2.17642	T19-08873	FoxP3 T-cell	7 - From X to FoxP3 T-cell	1.50976	1.50976	50.944	50.944	1.68158	29.0356	0.245926	45.0448	FoxP3 T-cell
-1.59659	-3.11994	T19-09080	FoxP3 T-cell	7 - From X to FoxP3 T-cell	1.68459	1.68459	21.1461	21.1461	1.68158	29.0356	0.245926	45.0448	FoxP3 T-cell
-1.41841	-3.16172	T19-09091	FoxP3 T-cell	7 - From X to FoxP3 T-cell	1.9491	1.9491	20.316	20.316	1.68158	29.0356	0.245926	45.0448	FoxP3 T-cell
-1.62871	-2.2795	T19-11341	FoxP3 T-cell	7 - From X to FoxP3 T-cell	1.64008	1.64008	46.4174	46.4174	1.68158	29.0356	0.245926	45.0448	FoxP3 T-cell
-1.72772	-2.64663	T19-12877	FoxP3 T-cell	7 - From X to FoxP3 T-cell	1.5088	1.5088	33.0984	33.0984	1.68158	29.0356	0.245926	45.0448	FoxP3 T-cell
-1.46712	-3.023	T19-22456	FoxP3 T-cell	7 - From X to FoxP3 T-cell	1.87381	1.87381	23.1987	23.1987	1.68158	29.0356	0.245926	45.0448	FoxP3 T-cell
-1.53263	-2.79731	T17-01898	FoxP3 T-cell	6 - From X to CD8 T-cell	1.77609	1.77609	28.735	28.735	1.58326	36.7662	0.247557	28.2329	FoxP3 T-cell
-1.72812	-2.61193	T17-02270	FoxP3 T-cell	6 - From X to CD8 T-cell	1.50829	1.50829	34.1874	34.1874	1.58326	36.7662	0.247557	28.2329	FoxP3 T-cell
-1.4763	-3.07915	T17-03242	FoxP3 T-cell	6 - From X to CD8 T-cell	1.85987	1.85987	21.9877	21.9877	1.58326	36.7662	0.247557	28.2329	FoxP3 T-cell
-2.13692	-0.779338	T17-04383	FoxP3 T-cell	6 - From X to CD8 T-cell	1.0556	1.0556	157.231	157.231	1.58326	36.7662	0.247557	28.2329	FoxP3 T-cell
-1.79724	-2.38422	T17-04990	FoxP3 T-cell	6 - From X to CD8 T-cell	1.42188	1.42188	42.1919	42.1919	1.58326	36.7662	0.247557	28.2329	FoxP3 T-cell
-1.86755	-2.31433	T17-05641	FoxP3 T-cell	6 - From X to CD8 T-cell	1.33826	1.33826	44.9715	44.9715	1.58326	36.7662	0.247557	28.2329	FoxP3 T-cell
-1.91444	-1.56792	T17-07537	FoxP3 T-cell	6 - From X to CD8 T-cell	1.28483	1.28483	86.2564	86.2564	1.58326	36.7662	0.247557	28.2329	FoxP3 T-cell
-1.6355	-2.79245	T17-08282	FoxP3 T-cell	6 - From X to CD8 T-cell	1.63078	1.63078	28.8669	28.8669	1.58326	36.7662	0.247557	28.2329	FoxP3 T-cell
-1.8151	-2.25558	T17-11029	FoxP3 T-cell	6 - From X to CD8 T-cell	1.40022	1.40022	47.4344	47.4344	1.58326	36.7662	0.247557	28.2329	FoxP3 T-cell
-1.95446	-2.07305	T17-11043	FoxP3 T-cell	6 - From X to CD8 T-cell	1.24068	1.24068	55.8717	55.8717	1.58326	36.7662	0.247557	28.2329	FoxP3 T-cell
-1.55495	-2.82784	T18-00639	FoxP3 T-cell	6 - From X to CD8 T-cell	1.74373	1.74373	27.9192	27.9192	1.58326	36.7662	0.247557	28.2329	FoxP3 T-cell
-1.54778	-3.00786	T18-20675	FoxP3 T-cell	6 - From X to CD8 T-cell	1.75407	1.75407	23.536	23.536	1.58326	36.7662	0.247557	28.2329	FoxP3 T-cell
-1.55241	-2.96165	T19-00132	FoxP3 T-cell	6 - From X to CD8 T-cell	1.74738	1.74738	24.5943	24.5943	1.58326	36.7662	0.247557	28.2329	FoxP3 T-cell
-1.43476	-3.17896	T19-00750	FoxP3 T-cell	6 - From X to CD8 T-cell	1.92358	1.92358	19.9826	19.9826	1.58326	36.7662	0.247557	28.2329	FoxP3 T-cell
-1.45295	-3.08703	T19-00803	FoxP3 T-cell	6 - From X to CD8 T-cell	1.89548	1.89548	21.8227	21.8227	1.58326	36.7662	0.247557	28.2329	FoxP3 T-cell
-1.5292	-2.68045	T19-01766	FoxP3 T-cell	6 - From X to CD8 T-cell	1.7811	1.7811	32.0685	32.0685	1.58326	36.7662	0.247557	28.2329	FoxP3 T-cell
-1.36954	-3.20819	T19-03394	FoxP3 T-cell	6 - From X to CD8 T-cell	2.02695	2.02695	19.4293	19.4293	1.58326	36.7662	0.247557	28.2329	FoxP3 T-cell
-1.68154	-2.53672	T19-03516	FoxP3 T-cell	6 - From X to CD8 T-cell	1.56892	1.56892	36.662	36.662	1.58326	36.7662	0.247557	28.2329	FoxP3 T-cell
-1.90848	-1.74303	T19-03774	FoxP3 T-cell	6 - From X to CD8 T-cell	1.29152	1.29152	74.464	74.464	1.58326	36.7662	0.247557	28.2329	FoxP3 T-cell
-1.41208	-3.08244	T19-04290	FoxP3 T-cell	6 - From X to CD8 T-cell	1.95906	1.95906	21.9187	21.9187	1.58326	36.7662	0.247557	28.2329	FoxP3 T-cell
-1.62419	-2.62733	T19-05584	FoxP3 T-cell	6 - From X to CD8 T-cell	1.64628	1.64628	33.7001	33.7001	1.58326	36.7662	0.247557	28.2329	FoxP3 T-cell
-1.87965	-2.20989	T19-07233	FoxP3 T-cell	6 - From X to CD8 T-cell	1.32429	1.32429	49.4331	49.4331	1.58326	36.7662	0.247557	28.2329	FoxP3 T-cell
-1.83369	-2.34679	T19-07425	FoxP3 T-cell	6 - From X to CD8 T-cell	1.37799	1.37799	43.6605	43.6605	1.58326	36.7662	0.247557	28.2329	FoxP3 T-cell
-1.56919	-3.00453	T19-08489	FoxP3 T-cell	6 - From X to CD8 T-cell	1.72332	1.72332	23.6109	23.6109	1.58326	36.7662	0.247557	28.2329	FoxP3 T-cell
-1.46286	-2.98879	T19-08679	FoxP3 T-cell	6 - From X to CD8 T-cell	1.88031	1.88031	23.9674	23.9674	1.58326	36.7662	0.247557	28.2329	FoxP3 T-cell
-1.75061	-1.7309	T19-08873	FoxP3 T-cell	6 - From X to CD8 T-cell	1.47971	1.47971	75.2363	75.2363	1.58326	36.7662	0.247557	28.2329	FoxP3 T-cell
-1.76214	-2.50339	T19-09080	FoxP3 T-cell	6 - From X to CD8 T-cell	1.46523	1.46523	37.8104	37.8104	1.58326	36.7662	0.247557	28.2329	FoxP3 T-cell
-1.57893	-2.65572	T19-09091	FoxP3 T-cell	6 - From X to CD8 T-cell	1.70948	1.70948	32.8187	32.8187	1.58326	36.7662	0.247557	28.2329	FoxP3 T-cell
-1.86202	-1.63327	T19-11341	FoxP3 T-cell	6 - From X to CD8 T-cell	1.34468	1.34468	81.6916	81.6916	1.58326	36.7662	0.247557	28.2329	FoxP3 T-cell
-1.81134	-2.71436	T19-12877	FoxP3 T-cell	6 - From X to CD8 T-cell	1.40476	1.40476	31.0655	31.0655	1.58326	36.7662	0.247557	28.2329	FoxP3 T-cell
-1.72157	-2.71594	T19-22456	FoxP3 T-cell	6 - From X to CD8 T-cell	1.51669	1.51669	31.0195	31.0195	1.58326	36.7662	0.247557	28.2329	FoxP3 T-cell
-1.09931	-3.47158	T17-01898	FoxP3 T-cell	2 - From X to Negative cell	2.49868	2.49868	15.0659	15.0659	2.92411	12.7852	0.395573	1.49051	FoxP3 T-cell
-0.872967	-3.63193	T17-02270	FoxP3 T-cell	2 - From X to Negative cell	2.94637	2.94637	12.8914	12.8914	2.92411	12.7852	0.395573	1.49051	FoxP3 T-cell
-0.983397	-3.66632	T17-03242	FoxP3 T-cell	2 - From X to Negative cell	2.72218	2.72218	12.4664	12.4664	2.92411	12.7852	0.395573	1.49051	FoxP3 T-cell
-1.10416	-3.66786	T17-04383	FoxP3 T-cell	2 - From X to Negative cell	2.48962	2.48962	12.4478	12.4478	2.92411	12.7852	0.395573	1.49051	FoxP3 T-cell
-0.709926	-3.68277	T17-04990	FoxP3 T-cell	2 - From X to Negative cell	3.29615	3.29615	12.268	12.268	2.92411	12.7852	0.395573	1.49051	FoxP3 T-cell
-0.797771	-3.59878	T17-05641	FoxP3 T-cell	2 - From X to Negative cell	3.10502	3.10502	13.3143	13.3143	2.92411	12.7852	0.395573	1.49051	FoxP3 T-cell
-0.722775	-3.77255	T17-07537	FoxP3 T-cell	2 - From X to Negative cell	3.26782	3.26782	11.2383	11.2383	2.92411	12.7852	0.395573	1.49051	FoxP3 T-cell
-0.896159	-3.70938	T17-08282	FoxP3 T-cell	2 - From X to Negative cell	2.8984	2.8984	11.9536	11.9536	2.92411	12.7852	0.395573	1.49051	FoxP3 T-cell
-0.730649	-3.7523	T17-11029	FoxP3 T-cell	2 - From X to Negative cell	3.25052	3.25052	11.4629	11.4629	2.92411	12.7852	0.395573	1.49051	FoxP3 T-cell
-1.43106	-3.4153	T17-11043	FoxP3 T-cell	2 - From X to Negative cell	1.92933	1.92933	15.9104	15.9104	2.92411	12.7852	0.395573	1.49051	FoxP3 T-cell
-1.25376	-3.35404	T18-00639	FoxP3 T-cell	2 - From X to Negative cell	2.2205	2.2205	16.8815	16.8815	2.92411	12.7852	0.395573	1.49051	FoxP3 T-cell
-0.905136	-3.73775	T18-20675	FoxP3 T-cell	2 - From X to Negative cell	2.87996	2.87996	11.627	11.627	2.92411	12.7852	0.395573	1.49051	FoxP3 T-cell
-0.71523	-3.64896	T19-00132	FoxP3 T-cell	2 - From X to Negative cell	3.28444	3.28444	12.6792	12.6792	2.92411	12.7852	0.395573	1.49051	FoxP3 T-cell
-1.20969	-3.53283	T19-00750	FoxP3 T-cell	2 - From X to Negative cell	2.29756	2.29756	14.1962	14.1962	2.92411	12.7852	0.395573	1.49051	FoxP3 T-cell
-0.746626	-3.73029	T19-00803	FoxP3 T-cell	2 - From X to Negative cell	3.21557	3.21557	11.7121	11.7121	2.92411	12.7852	0.395573	1.49051	FoxP3 T-cell
-0.810088	-3.6476	T19-01766	FoxP3 T-cell	2 - From X to Negative cell	3.07872	3.07872	12.696	12.696	2.92411	12.7852	0.395573	1.49051	FoxP3 T-cell
-0.781853	-3.66227	T19-03394	FoxP3 T-cell	2 - From X to Negative cell	3.13921	3.13921	12.5157	12.5157	2.92411	12.7852	0.395573	1.49051	FoxP3 T-cell
-0.863163	-3.69885	T19-03516	FoxP3 T-cell	2 - From X to Negative cell	2.96679	2.96679	12.0771	12.0771	2.92411	12.7852	0.395573	1.49051	FoxP3 T-cell
-0.677784	-3.75957	T19-03774	FoxP3 T-cell	2 - From X to Negative cell	3.36756	3.36756	11.3817	11.3817	2.92411	12.7852	0.395573	1.49051	FoxP3 T-cell
-0.794415	-3.63572	T19-04290	FoxP3 T-cell	2 - From X to Negative cell	3.11221	3.11221	12.8438	12.8438	2.92411	12.7852	0.395573	1.49051	FoxP3 T-cell
-0.888818	-3.66244	T19-05584	FoxP3 T-cell	2 - From X to Negative cell	2.91354	2.91354	12.5137	12.5137	2.92411	12.7852	0.395573	1.49051	FoxP3 T-cell
-1.06013	-3.58891	T19-07233	FoxP3 T-cell	2 - From X to Negative cell	2.57285	2.57285	13.4428	13.4428	2.92411	12.7852	0.395573	1.49051	FoxP3 T-cell
-0.988547	-3.57896	T19-07425	FoxP3 T-cell	2 - From X to Negative cell	2.71199	2.71199	13.5735	13.5735	2.92411	12.7852	0.395573	1.49051	FoxP3 T-cell
-0.820224	-3.63655	T19-08489	FoxP3 T-cell	2 - From X to Negative cell	3.05716	3.05716	12.8335	12.8335	2.92411	12.7852	0.395573	1.49051	FoxP3 T-cell
-0.906782	-3.52254	T19-08679	FoxP3 T-cell	2 - From X to Negative cell	2.87659	2.87659	14.3388	14.3388	2.92411	12.7852	0.395573	1.49051	FoxP3 T-cell
-0.565246	-3.83134	T19-08873	FoxP3 T-cell	2 - From X to Negative cell	3.62334	3.62334	10.6103	10.6103	2.92411	12.7852	0.395573	1.49051	FoxP3 T-cell
-0.891637	-3.65405	T19-09080	FoxP3 T-cell	2 - From X to Negative cell	2.90772	2.90772	12.6164	12.6164	2.92411	12.7852	0.395573	1.49051	FoxP3 T-cell
-0.720158	-3.72037	T19-09091	FoxP3 T-cell	2 - From X to Negative cell	3.27358	3.27358	11.826	11.826	2.92411	12.7852	0.395573	1.49051	FoxP3 T-cell
-0.726222	-3.68004	T19-11341	FoxP3 T-cell	2 - From X to Negative cell	3.26024	3.26024	12.3007	12.3007	2.92411	12.7852	0.395573	1.49051	FoxP3 T-cell
-1.24422	-3.41128	T19-12877	FoxP3 T-cell	2 - From X to Negative cell	2.23703	2.23703	15.9724	15.9724	2.92411	12.7852	0.395573	1.49051	FoxP3 T-cell
-0.732444	-3.78459	T19-22456	FoxP3 T-cell	2 - From X to Negative cell	3.24659	3.24659	11.1067	11.1067	2.92411	12.7852	0.395573	1.49051	FoxP3 T-cell
-1.72617	-2.84539	T17-01898	FoxP3 T-cell	1 - From X to Cancer cell	1.51078	1.51078	27.4602	27.4602	1.76374	26.8327	0.4527	12.9356	FoxP3 T-cell
-1.57336	-3.04679	T17-02270	FoxP3 T-cell	1 - From X to Cancer cell	1.71738	1.71738	22.6781	22.6781	1.76374	26.8327	0.4527	12.9356	FoxP3 T-cell
-1.82556	-2.89675	T17-03242	FoxP3 T-cell	1 - From X to Cancer cell	1.38768	1.38768	26.1572	26.1572	1.76374	26.8327	0.4527	12.9356	FoxP3 T-cell
-2.1046	-2.05223	T17-04383	FoxP3 T-cell	1 - From X to Cancer cell	1.0865	1.0865	56.9134	56.9134	1.76374	26.8327	0.4527	12.9356	FoxP3 T-cell
-1.83903	-2.27245	T17-04990	FoxP3 T-cell	1 - From X to Cancer cell	1.37166	1.37166	46.715	46.715	1.76374	26.8327	0.4527	12.9356	FoxP3 T-cell
-1.50442	-3.01909	T17-05641	FoxP3 T-cell	1 - From X to Cancer cell	1.81768	1.81768	23.2854	23.2854	1.76374	26.8327	0.4527	12.9356	FoxP3 T-cell
-1.46894	-3.06263	T17-07537	FoxP3 T-cell	1 - From X to Cancer cell	1.87103	1.87103	22.3377	22.3377	1.76374	26.8327	0.4527	12.9356	FoxP3 T-cell
-1.60205	-3.02483	T17-08282	FoxP3 T-cell	1 - From X to Cancer cell	1.67695	1.67695	23.1583	23.1583	1.76374	26.8327	0.4527	12.9356	FoxP3 T-cell
-1.62298	-2.4783	T17-11029	FoxP3 T-cell	1 - From X to Cancer cell	1.64794	1.64794	38.6967	38.6967	1.76374	26.8327	0.4527	12.9356	FoxP3 T-cell
-0.846243	-3.83528	T17-11043	FoxP3 T-cell	1 - From X to Cancer cell	3.00222	3.00222	10.5694	10.5694	1.76374	26.8327	0.4527	12.9356	FoxP3 T-cell
-1.29561	-3.4088	T18-00639	FoxP3 T-cell	1 - From X to Cancer cell	2.14904	2.14904	16.0108	16.0108	1.76374	26.8327	0.4527	12.9356	FoxP3 T-cell
-1.33707	-3.48369	T18-20675	FoxP3 T-cell	1 - From X to Cancer cell	2.07993	2.07993	14.89	14.89	1.76374	26.8327	0.4527	12.9356	FoxP3 T-cell
-1.48141	-3.18499	T19-00132	FoxP3 T-cell	1 - From X to Cancer cell	1.85215	1.85215	19.8672	19.8672	1.76374	26.8327	0.4527	12.9356	FoxP3 T-cell
-1.70544	-2.74712	T19-00750	FoxP3 T-cell	1 - From X to Cancer cell	1.53756	1.53756	30.1247	30.1247	1.76374	26.8327	0.4527	12.9356	FoxP3 T-cell
-1.52066	-2.94947	T19-00803	FoxP3 T-cell	1 - From X to Cancer cell	1.79364	1.79364	24.8809	24.8809	1.76374	26.8327	0.4527	12.9356	FoxP3 T-cell
-1.7285	-2.77048	T19-01766	FoxP3 T-cell	1 - From X to Cancer cell	1.50779	1.50779	29.4701	29.4701	1.76374	26.8327	0.4527	12.9356	FoxP3 T-cell
-1.69827	-2.65895	T19-03394	FoxP3 T-cell	1 - From X to Cancer cell	1.54691	1.54691	32.7196	32.7196	1.76374	26.8327	0.4527	12.9356	FoxP3 T-cell
-1.9855	-1.91133	T19-03516	FoxP3 T-cell	1 - From X to Cancer cell	1.20734	1.20734	64.4158	64.4158	1.76374	26.8327	0.4527	12.9356	FoxP3 T-cell
-1.70324	-2.58305	T19-03774	FoxP3 T-cell	1 - From X to Cancer cell	1.54043	1.54043	35.1186	35.1186	1.76374	26.8327	0.4527	12.9356	FoxP3 T-cell
-1.81482	-2.14061	T19-04290	FoxP3 T-cell	1 - From X to Cancer cell	1.40057	1.40057	52.6057	52.6057	1.76374	26.8327	0.4527	12.9356	FoxP3 T-cell
-0.822188	-3.58465	T19-05584	FoxP3 T-cell	1 - From X to Cancer cell	3.05299	3.05299	13.4986	13.4986	1.76374	26.8327	0.4527	12.9356	FoxP3 T-cell
-1.28699	-3.3788	T19-07233	FoxP3 T-cell	1 - From X to Cancer cell	2.16363	2.16363	16.4823	16.4823	1.76374	26.8327	0.4527	12.9356	FoxP3 T-cell
-1.75928	-2.42464	T19-07425	FoxP3 T-cell	1 - From X to Cancer cell	1.46881	1.46881	40.6566	40.6566	1.76374	26.8327	0.4527	12.9356	FoxP3 T-cell
-1.64276	-2.62377	T19-08489	FoxP3 T-cell	1 - From X to Cancer cell	1.6209	1.6209	33.8121	33.8121	1.76374	26.8327	0.4527	12.9356	FoxP3 T-cell
-1.64709	-2.5254	T19-08679	FoxP3 T-cell	1 - From X to Cancer cell	1.61502	1.61502	37.0485	37.0485	1.76374	26.8327	0.4527	12.9356	FoxP3 T-cell
-1.51055	-2.90189	T19-08873	FoxP3 T-cell	1 - From X to Cancer cell	1.80857	1.80857	26.0302	26.0302	1.76374	26.8327	0.4527	12.9356	FoxP3 T-cell
-1.84034	-2.54422	T19-09080	FoxP3 T-cell	1 - From X to Cancer cell	1.37011	1.37011	36.4078	36.4078	1.76374	26.8327	0.4527	12.9356	FoxP3 T-cell
-1.41469	-3.14666	T19-09091	FoxP3 T-cell	1 - From X to Cancer cell	1.95496	1.95496	20.6116	20.6116	1.76374	26.8327	0.4527	12.9356	FoxP3 T-cell
-1.65469	-2.74115	T19-11341	FoxP3 T-cell	1 - From X to Cancer cell	1.60476	1.60476	30.2941	30.2941	1.76374	26.8327	0.4527	12.9356	FoxP3 T-cell
-1.05362	-3.51519	T19-12877	FoxP3 T-cell	1 - From X to Cancer cell	2.58531	2.58531	14.4416	14.4416	1.76374	26.8327	0.4527	12.9356	FoxP3 T-cell
-1.56763	-3.02786	T19-22456	FoxP3 T-cell	1 - From X to Cancer cell	1.72555	1.72555	23.0916	23.0916	1.76374	26.8327	0.4527	12.9356	FoxP3 T-cell
-2.03465	-1.40339	T17-01898	CD8 T-cell	3 - From X to B-cell	1.15613	1.15613	98.6396	98.6396	1.39499	62.851	0.218021	69.7833	CD8 T-cell
-1.55916	-2.98763	T17-02270	CD8 T-cell	3 - From X to B-cell	1.73768	1.73768	23.994	23.994	1.39499	62.851	0.218021	69.7833	CD8 T-cell
-2.11018	-1.67558	T17-03242	CD8 T-cell	3 - From X to B-cell	1.08112	1.08112	78.8409	78.8409	1.39499	62.851	0.218021	69.7833	CD8 T-cell
-1.97998	0.630815	T17-04383	CD8 T-cell	3 - From X to B-cell	1.21321	1.21321	326.337	326.337	1.39499	62.851	0.218021	69.7833	CD8 T-cell
-1.72291	-0.897206	T17-04990	CD8 T-cell	3 - From X to B-cell	1.51496	1.51496	144.812	144.812	1.39499	62.851	0.218021	69.7833	CD8 T-cell
-1.69396	-0.90606	T17-05641	CD8 T-cell	3 - From X to B-cell	1.55256	1.55256	143.903	143.903	1.39499	62.851	0.218021	69.7833	CD8 T-cell
-1.61045	-3.08853	T17-07537	CD8 T-cell	3 - From X to B-cell	1.66527	1.66527	21.7914	21.7914	1.39499	62.851	0.218021	69.7833	CD8 T-cell
-2.02369	-2.1694	T17-08282	CD8 T-cell	3 - From X to B-cell	1.16738	1.16738	51.2661	51.2661	1.39499	62.851	0.218021	69.7833	CD8 T-cell
-1.92987	-1.26859	T17-11029	CD8 T-cell	3 - From X to B-cell	1.26765	1.26765	109.75	109.75	1.39499	62.851	0.218021	69.7833	CD8 T-cell
-1.91801	-0.474177	T17-11043	CD8 T-cell	3 - From X to B-cell	1.28083	1.28083	191.814	191.814	1.39499	62.851	0.218021	69.7833	CD8 T-cell
-1.8995	-2.73325	T18-00639	CD8 T-cell	3 - From X to B-cell	1.30165	1.30165	30.5197	30.5197	1.39499	62.851	0.218021	69.7833	CD8 T-cell
-1.98402	-2.16109	T18-20675	CD8 T-cell	3 - From X to B-cell	1.20891	1.20891	51.6499	51.6499	1.39499	62.851	0.218021	69.7833	CD8 T-cell
-1.83616	-2.09605	T19-00132	CD8 T-cell	3 - From X to B-cell	1.37506	1.37506	54.7405	54.7405	1.39499	62.851	0.218021	69.7833	CD8 T-cell
-1.38385	-3.33395	T19-00750	CD8 T-cell	3 - From X to B-cell	2.00391	2.00391	17.2123	17.2123	1.39499	62.851	0.218021	69.7833	CD8 T-cell
-1.94795	-1.78802	T19-00803	CD8 T-cell	3 - From X to B-cell	1.24777	1.24777	71.6578	71.6578	1.39499	62.851	0.218021	69.7833	CD8 T-cell
-1.73261	-0.7083	T19-01766	CD8 T-cell	3 - From X to B-cell	1.50255	1.50255	164.987	164.987	1.39499	62.851	0.218021	69.7833	CD8 T-cell
-1.77279	-2.57555	T19-03394	CD8 T-cell	3 - From X to B-cell	1.45196	1.45196	35.3642	35.3642	1.39499	62.851	0.218021	69.7833	CD8 T-cell
-1.6799	-2.91527	T19-03516	CD8 T-cell	3 - From X to B-cell	1.57109	1.57109	25.702	25.702	1.39499	62.851	0.218021	69.7833	CD8 T-cell
-1.89872	-2.1798	T19-03774	CD8 T-cell	3 - From X to B-cell	1.30253	1.30253	50.7896	50.7896	1.39499	62.851	0.218021	69.7833	CD8 T-cell
-1.78103	-2.69333	T19-04290	CD8 T-cell	3 - From X to B-cell	1.44176	1.44176	31.684	31.684	1.39499	62.851	0.218021	69.7833	CD8 T-cell
-1.87249	-0.992979	T19-05584	CD8 T-cell	3 - From X to B-cell	1.33254	1.33254	135.162	135.162	1.39499	62.851	0.218021	69.7833	CD8 T-cell
-1.81273	-2.77018	T19-07233	CD8 T-cell	3 - From X to B-cell	1.40309	1.40309	29.4786	29.4786	1.39499	62.851	0.218021	69.7833	CD8 T-cell
-2.11908	-1.60749	T19-07425	CD8 T-cell	3 - From X to B-cell	1.07256	1.07256	83.4687	83.4687	1.39499	62.851	0.218021	69.7833	CD8 T-cell
-1.92121	-2.18104	T19-08489	CD8 T-cell	3 - From X to B-cell	1.27727	1.27727	50.733	50.733	1.39499	62.851	0.218021	69.7833	CD8 T-cell
-1.86602	-1.6517	T19-08679	CD8 T-cell	3 - From X to B-cell	1.34003	1.34003	80.4395	80.4395	1.39499	62.851	0.218021	69.7833	CD8 T-cell
-1.4945	-0.27934	T19-08873	CD8 T-cell	3 - From X to B-cell	1.83248	1.83248	215.308	215.308	1.39499	62.851	0.218021	69.7833	CD8 T-cell
-1.74717	-2.24598	T19-09080	CD8 T-cell	3 - From X to B-cell	1.48404	1.48404	47.8486	47.8486	1.39499	62.851	0.218021	69.7833	CD8 T-cell
-1.74796	-2.18352	T19-09091	CD8 T-cell	3 - From X to B-cell	1.48304	1.48304	50.6201	50.6201	1.39499	62.851	0.218021	69.7833	CD8 T-cell
-2.10716	-1.17303	T19-11341	CD8 T-cell	3 - From X to B-cell	1.08403	1.08403	118.154	118.154	1.39499	62.851	0.218021	69.7833	CD8 T-cell
-1.77191	-2.76266	T19-12877	CD8 T-cell	3 - From X to B-cell	1.45305	1.45305	29.6879	29.6879	1.39499	62.851	0.218021	69.7833	CD8 T-cell
-1.7835	-2.77326	T19-22456	CD8 T-cell	3 - From X to B-cell	1.43872	1.43872	29.3931	29.3931	1.39499	62.851	0.218021	69.7833	CD8 T-cell
-1.44455	-2.88773	T17-01898	CD8 T-cell	7 - From X to FoxP3 T-cell	1.90842	1.90842	26.3818	26.3818	1.78266	32.3533	0.223483	20.079	CD8 T-cell
-1.36849	-3.03536	T17-02270	CD8 T-cell	7 - From X to FoxP3 T-cell	2.02864	2.02864	22.9269	22.9269	1.78266	32.3533	0.223483	20.079	CD8 T-cell
-1.53381	-2.55935	T17-03242	CD8 T-cell	7 - From X to FoxP3 T-cell	1.77437	1.77437	35.9004	35.9004	1.78266	32.3533	0.223483	20.079	CD8 T-cell
-1.80593	-1.10362	T17-04383	CD8 T-cell	7 - From X to FoxP3 T-cell	1.41131	1.41131	124.531	124.531	1.78266	32.3533	0.223483	20.079	CD8 T-cell
-1.67983	-2.53603	T17-04990	CD8 T-cell	7 - From X to FoxP3 T-cell	1.57118	1.57118	36.6854	36.6854	1.78266	32.3533	0.223483	20.079	CD8 T-cell
-1.58743	-2.72583	T17-05641	CD8 T-cell	7 - From X to FoxP3 T-cell	1.69746	1.69746	30.7332	30.7332	1.78266	32.3533	0.223483	20.079	CD8 T-cell
-1.54606	-2.49633	T17-07537	CD8 T-cell	7 - From X to FoxP3 T-cell	1.75655	1.75655	38.0581	38.0581	1.78266	32.3533	0.223483	20.079	CD8 T-cell
-1.51099	-2.96495	T17-08282	CD8 T-cell	7 - From X to FoxP3 T-cell	1.80793	1.80793	24.5174	24.5174	1.78266	32.3533	0.223483	20.079	CD8 T-cell
-1.40117	-3.1709	T17-11029	CD8 T-cell	7 - From X to FoxP3 T-cell	1.9763	1.9763	20.1377	20.1377	1.78266	32.3533	0.223483	20.079	CD8 T-cell
-1.70408	-2.46277	T17-11043	CD8 T-cell	7 - From X to FoxP3 T-cell	1.53933	1.53933	39.255	39.255	1.78266	32.3533	0.223483	20.079	CD8 T-cell
-1.56042	-2.78108	T18-00639	CD8 T-cell	7 - From X to FoxP3 T-cell	1.73586	1.73586	29.1775	29.1775	1.78266	32.3533	0.223483	20.079	CD8 T-cell
-1.6639	-2.25701	T18-20675	CD8 T-cell	7 - From X to FoxP3 T-cell	1.59239	1.59239	47.3732	47.3732	1.78266	32.3533	0.223483	20.079	CD8 T-cell
-1.44688	-2.48877	T19-00132	CD8 T-cell	7 - From X to FoxP3 T-cell	1.90483	1.90483	38.3245	38.3245	1.78266	32.3533	0.223483	20.079	CD8 T-cell
-1.63323	-2.44937	T19-00750	CD8 T-cell	7 - From X to FoxP3 T-cell	1.63388	1.63388	39.7422	39.7422	1.78266	32.3533	0.223483	20.079	CD8 T-cell
-1.38149	-3.04125	T19-00803	CD8 T-cell	7 - From X to FoxP3 T-cell	2.0077	2.0077	22.7985	22.7985	1.78266	32.3533	0.223483	20.079	CD8 T-cell
-1.49055	-2.63468	T19-01766	CD8 T-cell	7 - From X to FoxP3 T-cell	1.8384	1.8384	33.4698	33.4698	1.78266	32.3533	0.223483	20.079	CD8 T-cell
-1.3832	-2.93351	T19-03394	CD8 T-cell	7 - From X to FoxP3 T-cell	2.00496	2.00496	25.2608	25.2608	1.78266	32.3533	0.223483	20.079	CD8 T-cell
-1.40145	-3.13917	T19-03516	CD8 T-cell	7 - From X to FoxP3 T-cell	1.97587	1.97587	20.7601	20.7601	1.78266	32.3533	0.223483	20.079	CD8 T-cell
-1.39018	-3.26739	T19-03774	CD8 T-cell	7 - From X to FoxP3 T-cell	1.9938	1.9938	18.3536	18.3536	1.78266	32.3533	0.223483	20.079	CD8 T-cell
-1.50887	-2.80984	T19-04290	CD8 T-cell	7 - From X to FoxP3 T-cell	1.81106	1.81106	28.3974	28.3974	1.78266	32.3533	0.223483	20.079	CD8 T-cell
-1.49649	-3.04253	T19-05584	CD8 T-cell	7 - From X to FoxP3 T-cell	1.8295	1.8295	22.7706	22.7706	1.78266	32.3533	0.223483	20.079	CD8 T-cell
-1.46844	-2.72945	T19-07233	CD8 T-cell	7 - From X to FoxP3 T-cell	1.87179	1.87179	30.629	30.629	1.78266	32.3533	0.223483	20.079	CD8 T-cell
-2.10914	-1.7553	T19-07425	CD8 T-cell	7 - From X to FoxP3 T-cell	1.08212	1.08212	73.6901	73.6901	1.78266	32.3533	0.223483	20.079	CD8 T-cell
-1.55037	-2.68617	T19-08489	CD8 T-cell	7 - From X to FoxP3 T-cell	1.75032	1.75032	31.8972	31.8972	1.78266	32.3533	0.223483	20.079	CD8 T-cell
-1.35086	-2.96018	T19-08679	CD8 T-cell	7 - From X to FoxP3 T-cell	2.05729	2.05729	24.6287	24.6287	1.78266	32.3533	0.223483	20.079	CD8 T-cell
-1.73922	-2.09702	T19-08873	CD8 T-cell	7 - From X to FoxP3 T-cell	1.49413	1.49413	54.6932	54.6932	1.78266	32.3533	0.223483	20.079	CD8 T-cell
-1.42465	-2.89742	T19-09080	CD8 T-cell	7 - From X to FoxP3 T-cell	1.93934	1.93934	26.1405	26.1405	1.78266	32.3533	0.223483	20.079	CD8 T-cell
-1.28192	-3.10427	T19-09091	CD8 T-cell	7 - From X to FoxP3 T-cell	2.17223	2.17223	21.4656	21.4656	1.78266	32.3533	0.223483	20.079	CD8 T-cell
-1.59271	-2.36118	T19-11341	CD8 T-cell	7 - From X to FoxP3 T-cell	1.69003	1.69003	43.0906	43.0906	1.78266	32.3533	0.223483	20.079	CD8 T-cell
-1.52481	-2.59349	T19-12877	CD8 T-cell	7 - From X to FoxP3 T-cell	1.78754	1.78754	34.7794	34.7794	1.78266	32.3533	0.223483	20.079	CD8 T-cell
-1.64503	-2.58646	T19-22456	CD8 T-cell	7 - From X to FoxP3 T-cell	1.61782	1.61782	35.0075	35.0075	1.78266	32.3533	0.223483	20.079	CD8 T-cell
-1.60285	-2.53566	T17-01898	Negative cell	7 - From X to FoxP3 T-cell	1.67583	1.67583	36.6978	36.6978	1.70756	43.7119	0.176005	35.9482	Negative cell
-1.63848	-2.56598	T17-02270	Negative cell	7 - From X to FoxP3 T-cell	1.62672	1.62672	35.6803	35.6803	1.70756	43.7119	0.176005	35.9482	Negative cell
-1.51725	-2.56769	T17-03242	Negative cell	7 - From X to FoxP3 T-cell	1.79866	1.79866	35.6236	35.6236	1.70756	43.7119	0.176005	35.9482	Negative cell
-1.68238	-0.885667	T17-04383	Negative cell	7 - From X to FoxP3 T-cell	1.5678	1.5678	146.002	146.002	1.70756	43.7119	0.176005	35.9482	Negative cell
-1.74035	-1.87566	T17-04990	Negative cell	7 - From X to FoxP3 T-cell	1.49269	1.49269	66.4439	66.4439	1.70756	43.7119	0.176005	35.9482	Negative cell
-1.87203	-1.2359	T17-05641	Negative cell	7 - From X to FoxP3 T-cell	1.33307	1.33307	112.575	112.575	1.70756	43.7119	0.176005	35.9482	Negative cell
-1.63894	-2.32792	T17-07537	Negative cell	7 - From X to FoxP3 T-cell	1.62609	1.62609	44.4184	44.4184	1.70756	43.7119	0.176005	35.9482	Negative cell
-1.50326	-2.79132	T17-08282	Negative cell	7 - From X to FoxP3 T-cell	1.8194	1.8194	28.8976	28.8976	1.70756	43.7119	0.176005	35.9482	Negative cell
-1.46051	-2.91835	T17-11029	Negative cell	7 - From X to FoxP3 T-cell	1.88389	1.88389	25.6269	25.6269	1.70756	43.7119	0.176005	35.9482	Negative cell
-1.74689	-0.862555	T17-11043	Negative cell	7 - From X to FoxP3 T-cell	1.4844	1.4844	148.403	148.403	1.70756	43.7119	0.176005	35.9482	Negative cell
-1.56182	-2.62217	T18-00639	Negative cell	7 - From X to FoxP3 T-cell	1.73386	1.73386	33.8626	33.8626	1.70756	43.7119	0.176005	35.9482	Negative cell
-1.5482	-2.27574	T18-20675	Negative cell	7 - From X to FoxP3 T-cell	1.75346	1.75346	46.5759	46.5759	1.70756	43.7119	0.176005	35.9482	Negative cell
-1.49897	-2.27879	T19-00132	Negative cell	7 - From X to FoxP3 T-cell	1.82579	1.82579	46.4472	46.4472	1.70756	43.7119	0.176005	35.9482	Negative cell
-1.55414	-2.69058	T19-00750	Negative cell	7 - From X to FoxP3 T-cell	1.74489	1.74489	31.7659	31.7659	1.70756	43.7119	0.176005	35.9482	Negative cell
-1.40779	-2.893	T19-00803	Negative cell	7 - From X to FoxP3 T-cell	1.96583	1.96583	26.2502	26.2502	1.70756	43.7119	0.176005	35.9482	Negative cell
-1.65237	-2.28723	T19-01766	Negative cell	7 - From X to FoxP3 T-cell	1.6079	1.6079	46.0931	46.0931	1.70756	43.7119	0.176005	35.9482	Negative cell
-1.45515	-2.79048	T19-03394	Negative cell	7 - From X to FoxP3 T-cell	1.8921	1.8921	28.9205	28.9205	1.70756	43.7119	0.176005	35.9482	Negative cell
-1.51712	-2.90504	T19-03516	Negative cell	7 - From X to FoxP3 T-cell	1.79886	1.79886	25.9525	25.9525	1.70756	43.7119	0.176005	35.9482	Negative cell
-1.53066	-2.77406	T19-03774	Negative cell	7 - From X to FoxP3 T-cell	1.77898	1.77898	29.3712	29.3712	1.70756	43.7119	0.176005	35.9482	Negative cell
-1.45289	-2.7471	T19-04290	Negative cell	7 - From X to FoxP3 T-cell	1.89557	1.89557	30.1254	30.1254	1.70756	43.7119	0.176005	35.9482	Negative cell
-1.457	-3.03023	T19-05584	Negative cell	7 - From X to FoxP3 T-cell	1.88927	1.88927	23.0394	23.0394	1.70756	43.7119	0.176005	35.9482	Negative cell
-1.53538	-2.54384	T19-07233	Negative cell	7 - From X to FoxP3 T-cell	1.77208	1.77208	36.4207	36.4207	1.70756	43.7119	0.176005	35.9482	Negative cell
-1.90295	-0.974849	T19-07425	Negative cell	7 - From X to FoxP3 T-cell	1.29775	1.29775	136.958	136.958	1.70756	43.7119	0.176005	35.9482	Negative cell
-1.71416	-2.0773	T19-08489	Negative cell	7 - From X to FoxP3 T-cell	1.52625	1.52625	55.6613	55.6613	1.70756	43.7119	0.176005	35.9482	Negative cell
-1.38089	-2.76365	T19-08679	Negative cell	7 - From X to FoxP3 T-cell	2.00866	2.00866	29.6601	29.6601	1.70756	43.7119	0.176005	35.9482	Negative cell
-1.63306	-1.75595	T19-08873	Negative cell	7 - From X to FoxP3 T-cell	1.63412	1.63412	73.6489	73.6489	1.70756	43.7119	0.176005	35.9482	Negative cell
-1.64595	-2.47528	T19-09080	Negative cell	7 - From X to FoxP3 T-cell	1.61656	1.61656	38.8048	38.8048	1.70756	43.7119	0.176005	35.9482	Negative cell
-1.44209	-2.91044	T19-09091	Negative cell	7 - From X to FoxP3 T-cell	1.91222	1.91222	25.8199	25.8199	1.70756	43.7119	0.176005	35.9482	Negative cell
-1.60911	-1.78306	T19-11341	Negative cell	7 - From X to FoxP3 T-cell	1.66712	1.66712	71.9629	71.9629	1.70756	43.7119	0.176005	35.9482	Negative cell
-1.72319	-2.17662	T19-12877	Negative cell	7 - From X to FoxP3 T-cell	1.51461	1.51461	50.9347	50.9347	1.70756	43.7119	0.176005	35.9482	Negative cell
-1.52321	-2.74233	T19-22456	Negative cell	7 - From X to FoxP3 T-cell	1.7899	1.7899	30.2607	30.2607	1.70756	43.7119	0.176005	35.9482	Negative cell
-1.56703	-2.05373	T17-01898	Cancer cell	7 - From X to FoxP3 T-cell	1.7264	1.7264	56.8379	56.8379	1.73098	76.1789	0.18414	42.1958	Cancer cell
-1.68459	-1.10333	T17-02270	Cancer cell	7 - From X to FoxP3 T-cell	1.56489	1.56489	124.559	124.559	1.73098	76.1789	0.18414	42.1958	Cancer cell
-1.64077	-1.62174	T17-03242	Cancer cell	7 - From X to FoxP3 T-cell	1.62361	1.62361	82.4822	82.4822	1.73098	76.1789	0.18414	42.1958	Cancer cell
-1.41258	-0.481475	T17-04383	Cancer cell	7 - From X to FoxP3 T-cell	1.95828	1.95828	190.952	190.952	1.73098	76.1789	0.18414	42.1958	Cancer cell
-1.54291	-0.654035	T17-04990	Cancer cell	7 - From X to FoxP3 T-cell	1.76113	1.76113	171.04	171.04	1.73098	76.1789	0.18414	42.1958	Cancer cell
-1.81011	-1.1799	T17-05641	Cancer cell	7 - From X to FoxP3 T-cell	1.40625	1.40625	117.535	117.535	1.73098	76.1789	0.18414	42.1958	Cancer cell
-1.57479	-1.68222	T17-07537	Cancer cell	7 - From X to FoxP3 T-cell	1.71534	1.71534	78.4009	78.4009	1.73098	76.1789	0.18414	42.1958	Cancer cell
-1.57356	-2.11168	T17-08282	Cancer cell	7 - From X to FoxP3 T-cell	1.7171	1.7171	53.9835	53.9835	1.73098	76.1789	0.18414	42.1958	Cancer cell
-1.52102	-1.59802	T17-11029	Cancer cell	7 - From X to FoxP3 T-cell	1.79311	1.79311	84.129	84.129	1.73098	76.1789	0.18414	42.1958	Cancer cell
-1.54284	-0.613418	T17-11043	Cancer cell	7 - From X to FoxP3 T-cell	1.76123	1.76123	175.64	175.64	1.73098	76.1789	0.18414	42.1958	Cancer cell
-1.70861	-1.94886	T18-00639	Cancer cell	7 - From X to FoxP3 T-cell	1.53344	1.53344	62.3386	62.3386	1.73098	76.1789	0.18414	42.1958	Cancer cell
-1.67919	-1.41244	T18-20675	Cancer cell	7 - From X to FoxP3 T-cell	1.57203	1.57203	97.9247	97.9247	1.73098	76.1789	0.18414	42.1958	Cancer cell
-1.58937	-1.87401	T19-00132	Cancer cell	7 - From X to FoxP3 T-cell	1.69473	1.69473	66.5392	66.5392	1.73098	76.1789	0.18414	42.1958	Cancer cell
-1.64239	-1.92459	T19-00750	Cancer cell	7 - From X to FoxP3 T-cell	1.62141	1.62141	63.6754	63.6754	1.73098	76.1789	0.18414	42.1958	Cancer cell
-1.61463	-1.85955	T19-00803	Cancer cell	7 - From X to FoxP3 T-cell	1.65947	1.65947	67.378	67.378	1.73098	76.1789	0.18414	42.1958	Cancer cell
-1.68505	-1.78547	T19-01766	Cancer cell	7 - From X to FoxP3 T-cell	1.56428	1.56428	71.8147	71.8147	1.73098	76.1789	0.18414	42.1958	Cancer cell
-1.56507	-1.95422	T19-03394	Cancer cell	7 - From X to FoxP3 T-cell	1.7292	1.7292	62.047	62.047	1.73098	76.1789	0.18414	42.1958	Cancer cell
-1.50005	-1.85507	T19-03516	Cancer cell	7 - From X to FoxP3 T-cell	1.82419	1.82419	67.6395	67.6395	1.73098	76.1789	0.18414	42.1958	Cancer cell
-1.44966	-1.87902	T19-03774	Cancer cell	7 - From X to FoxP3 T-cell	1.90054	1.90054	66.251	66.251	1.73098	76.1789	0.18414	42.1958	Cancer cell
-1.21483	-2.66643	T19-04290	Cancer cell	7 - From X to FoxP3 T-cell	2.28848	2.28848	32.4917	32.4917	1.73098	76.1789	0.18414	42.1958	Cancer cell
-1.48016	-2.51314	T19-05584	Cancer cell	7 - From X to FoxP3 T-cell	1.85404	1.85404	37.4712	37.4712	1.73098	76.1789	0.18414	42.1958	Cancer cell
-1.34665	-2.31445	T19-07233	Cancer cell	7 - From X to FoxP3 T-cell	2.06419	2.06419	44.9665	44.9665	1.73098	76.1789	0.18414	42.1958	Cancer cell
-1.60266	-0.688477	T19-07425	Cancer cell	7 - From X to FoxP3 T-cell	1.6761	1.6761	167.186	167.186	1.73098	76.1789	0.18414	42.1958	Cancer cell
-1.68591	-1.29823	T19-08489	Cancer cell	7 - From X to FoxP3 T-cell	1.56314	1.56314	107.231	107.231	1.73098	76.1789	0.18414	42.1958	Cancer cell
-1.43211	-2.34047	T19-08679	Cancer cell	7 - From X to FoxP3 T-cell	1.9277	1.9277	43.913	43.913	1.73098	76.1789	0.18414	42.1958	Cancer cell
-1.38582	-1.80412	T19-08873	Cancer cell	7 - From X to FoxP3 T-cell	2.00076	2.00076	70.6753	70.6753	1.73098	76.1789	0.18414	42.1958	Cancer cell
-1.72911	-1.28311	T19-09080	Cancer cell	7 - From X to FoxP3 T-cell	1.50702	1.50702	108.51	108.51	1.73098	76.1789	0.18414	42.1958	Cancer cell
-1.65001	-2.25644	T19-09091	Cancer cell	7 - From X to FoxP3 T-cell	1.61107	1.61107	47.3977	47.3977	1.73098	76.1789	0.18414	42.1958	Cancer cell
-1.53296	-1.82992	T19-11341	Cancer cell	7 - From X to FoxP3 T-cell	1.77561	1.77561	69.1242	69.1242	1.73098	76.1789	0.18414	42.1958	Cancer cell
-1.61422	-1.72351	T19-12877	Cancer cell	7 - From X to FoxP3 T-cell	1.66004	1.66004	75.71	75.71	1.73098	76.1789	0.18414	42.1958	Cancer cell
-1.654	-2.10494	T19-22456	Cancer cell	7 - From X to FoxP3 T-cell	1.60569	1.60569	54.3089	54.3089	1.73098	76.1789	0.18414	42.1958	Cancer cell
-1.56398	-2.83676	T17-01898	CD4 T-cell	6 - From X to CD8 T-cell	1.73076	1.73076	27.6848	27.6848	1.68883	29.8471	0.271346	16.1644	CD4 T-cell
-1.52705	-3.01689	T17-02270	CD4 T-cell	6 - From X to CD8 T-cell	1.78426	1.78426	23.3342	23.3342	1.68883	29.8471	0.271346	16.1644	CD4 T-cell
-1.483	-3.12238	T17-03242	CD4 T-cell	6 - From X to CD8 T-cell	1.84975	1.84975	21.0967	21.0967	1.68883	29.8471	0.271346	16.1644	CD4 T-cell
-1.49057	-2.05975	T17-04383	CD4 T-cell	6 - From X to CD8 T-cell	1.83836	1.83836	56.5357	56.5357	1.68883	29.8471	0.271346	16.1644	CD4 T-cell
-1.78067	-2.4905	T17-04990	CD4 T-cell	6 - From X to CD8 T-cell	1.4422	1.4422	38.2634	38.2634	1.68883	29.8471	0.271346	16.1644	CD4 T-cell
-1.92964	-2.08431	T17-05641	CD4 T-cell	6 - From X to CD8 T-cell	1.26791	1.26791	55.3155	55.3155	1.68883	29.8471	0.271346	16.1644	CD4 T-cell
-2.04618	-2.07652	T17-07537	CD4 T-cell	6 - From X to CD8 T-cell	1.14439	1.14439	55.7002	55.7002	1.68883	29.8471	0.271346	16.1644	CD4 T-cell
-1.62406	-2.91568	T17-08282	CD4 T-cell	6 - From X to CD8 T-cell	1.64646	1.64646	25.692	25.692	1.68883	29.8471	0.271346	16.1644	CD4 T-cell
-1.7323	-2.70787	T17-11029	CD4 T-cell	6 - From X to CD8 T-cell	1.50293	1.50293	31.2553	31.2553	1.68883	29.8471	0.271346	16.1644	CD4 T-cell
-1.93189	-2.17453	T17-11043	CD4 T-cell	6 - From X to CD8 T-cell	1.26541	1.26541	51.0304	51.0304	1.68883	29.8471	0.271346	16.1644	CD4 T-cell
-1.54996	-2.8499	T18-00639	CD4 T-cell	6 - From X to CD8 T-cell	1.75092	1.75092	27.3431	27.3431	1.68883	29.8471	0.271346	16.1644	CD4 T-cell
-1.49015	-3.08188	T18-20675	CD4 T-cell	6 - From X to CD8 T-cell	1.839	1.839	21.9305	21.9305	1.68883	29.8471	0.271346	16.1644	CD4 T-cell
-1.31412	-3.30755	T19-00132	CD4 T-cell	6 - From X to CD8 T-cell	2.11798	2.11798	17.6566	17.6566	1.68883	29.8471	0.271346	16.1644	CD4 T-cell
-1.4453	-3.21014	T19-00750	CD4 T-cell	6 - From X to CD8 T-cell	1.90726	1.90726	19.3929	19.3929	1.68883	29.8471	0.271346	16.1644	CD4 T-cell
-1.44539	-3.17217	T19-00803	CD4 T-cell	6 - From X to CD8 T-cell	1.90713	1.90713	20.1133	20.1133	1.68883	29.8471	0.271346	16.1644	CD4 T-cell
-1.66033	-2.63627	T19-01766	CD4 T-cell	6 - From X to CD8 T-cell	1.59717	1.59717	33.42	33.42	1.68883	29.8471	0.271346	16.1644	CD4 T-cell
-1.32549	-3.2904	T19-03394	CD4 T-cell	6 - From X to CD8 T-cell	2.09906	2.09906	17.9509	17.9509	1.68883	29.8471	0.271346	16.1644	CD4 T-cell
-1.67506	-2.64023	T19-03516	CD4 T-cell	6 - From X to CD8 T-cell	1.57751	1.57751	33.2969	33.2969	1.68883	29.8471	0.271346	16.1644	CD4 T-cell
-1.75224	-2.34766	T19-03774	CD4 T-cell	6 - From X to CD8 T-cell	1.47764	1.47764	43.626	43.626	1.68883	29.8471	0.271346	16.1644	CD4 T-cell
-1.40232	-3.1501	T19-04290	CD4 T-cell	6 - From X to CD8 T-cell	1.97449	1.97449	20.5437	20.5437	1.68883	29.8471	0.271346	16.1644	CD4 T-cell
-1.67767	-2.56226	T19-05584	CD4 T-cell	6 - From X to CD8 T-cell	1.57405	1.57405	35.8036	35.8036	1.68883	29.8471	0.271346	16.1644	CD4 T-cell
-1.62481	-2.9289	T19-07233	CD4 T-cell	6 - From X to CD8 T-cell	1.64542	1.64542	25.3716	25.3716	1.68883	29.8471	0.271346	16.1644	CD4 T-cell
-1.81849	-2.12835	T19-07425	CD4 T-cell	6 - From X to CD8 T-cell	1.39615	1.39615	53.1858	53.1858	1.68883	29.8471	0.271346	16.1644	CD4 T-cell
-1.5489	-3.06325	T19-08489	CD4 T-cell	6 - From X to CD8 T-cell	1.75246	1.75246	22.3244	22.3244	1.68883	29.8471	0.271346	16.1644	CD4 T-cell
-1.3685	-3.19302	T19-08679	CD4 T-cell	6 - From X to CD8 T-cell	2.02862	2.02862	19.7146	19.7146	1.68883	29.8471	0.271346	16.1644	CD4 T-cell
-1.90796	-1.56301	T19-08873	CD4 T-cell	6 - From X to CD8 T-cell	1.2921	1.2921	86.6073	86.6073	1.68883	29.8471	0.271346	16.1644	CD4 T-cell
-1.45554	-2.9518	T19-09080	CD4 T-cell	6 - From X to CD8 T-cell	1.89151	1.89151	24.8257	24.8257	1.68883	29.8471	0.271346	16.1644	CD4 T-cell
-1.66502	-2.66588	T19-09091	CD4 T-cell	6 - From X to CD8 T-cell	1.59089	1.59089	32.5085	32.5085	1.68883	29.8471	0.271346	16.1644	CD4 T-cell
-1.83526	-2.31545	T19-11341	CD4 T-cell	6 - From X to CD8 T-cell	1.37612	1.37612	44.9258	44.9258	1.68883	29.8471	0.271346	16.1644	CD4 T-cell
-1.34262	-3.36634	T19-12877	CD4 T-cell	6 - From X to CD8 T-cell	2.0708	2.0708	16.6821	16.6821	1.68883	29.8471	0.271346	16.1644	CD4 T-cell
-1.37684	-3.33487	T19-22456	CD4 T-cell	6 - From X to CD8 T-cell	2.01516	2.01516	17.1971	17.1971	1.68883	29.8471	0.271346	16.1644	CD4 T-cell
-1.80735	-2.49122	T17-01898	Macrophages	5 - From X to Macrophages	1.40958	1.40958	38.2381	38.2381	1.47084	40.5273	0.246678	73.0675	Macrophages
-1.80978	-2.03246	T17-02270	Macrophages	5 - From X to Macrophages	1.40664	1.40664	57.9185	57.9185	1.47084	40.5273	0.246678	73.0675	Macrophages
-1.8902	-2.30204	T17-03242	Macrophages	5 - From X to Macrophages	1.31222	1.31222	45.4772	45.4772	1.47084	40.5273	0.246678	73.0675	Macrophages
-2.2852	0.736875	T17-04383	Macrophages	5 - From X to Macrophages	0.923565	0.923565	338.156	338.156	1.47084	40.5273	0.246678	73.0675	Macrophages
-2.00867	-2.46786	T17-04990	Macrophages	5 - From X to Macrophages	1.18295	1.18295	39.0712	39.0712	1.47084	40.5273	0.246678	73.0675	Macrophages
-1.89122	0.235346	T17-05641	Macrophages	5 - From X to Macrophages	1.31106	1.31106	279.283	279.283	1.47084	40.5273	0.246678	73.0675	Macrophages
-2.27906	-0.599108	T17-07537	Macrophages	5 - From X to Macrophages	0.928721	0.928721	177.274	177.274	1.47084	40.5273	0.246678	73.0675	Macrophages
-2.00852	-2.02085	T17-08282	Macrophages	5 - From X to Macrophages	1.18311	1.18311	58.5153	58.5153	1.47084	40.5273	0.246678	73.0675	Macrophages
-1.72996	-2.83151	T17-11029	Macrophages	5 - From X to Macrophages	1.50592	1.50592	27.8225	27.8225	1.47084	40.5273	0.246678	73.0675	Macrophages
-1.99957	-2.78312	T17-11043	Macrophages	5 - From X to Macrophages	1.19248	1.19248	29.1216	29.1216	1.47084	40.5273	0.246678	73.0675	Macrophages
-1.80013	-2.45393	T18-00639	Macrophages	5 - From X to Macrophages	1.41835	1.41835	39.5759	39.5759	1.47084	40.5273	0.246678	73.0675	Macrophages
-1.76008	-2.8054	T18-20675	Macrophages	5 - From X to Macrophages	1.4678	1.4678	28.5165	28.5165	1.47084	40.5273	0.246678	73.0675	Macrophages
-1.51289	-3.03173	T19-00132	Macrophages	5 - From X to Macrophages	1.8051	1.8051	23.0065	23.0065	1.47084	40.5273	0.246678	73.0675	Macrophages
-1.68937	-3.05509	T19-00750	Macrophages	5 - From X to Macrophages	1.55859	1.55859	22.4991	22.4991	1.47084	40.5273	0.246678	73.0675	Macrophages
-1.64765	-2.89112	T19-00803	Macrophages	5 - From X to Macrophages	1.61426	1.61426	26.2971	26.2971	1.47084	40.5273	0.246678	73.0675	Macrophages
-1.67286	-3.10154	T19-01766	Macrophages	5 - From X to Macrophages	1.58043	1.58043	21.5218	21.5218	1.47084	40.5273	0.246678	73.0675	Macrophages
-1.74062	-2.80364	T19-03394	Macrophages	5 - From X to Macrophages	1.49234	1.49234	28.564	28.564	1.47084	40.5273	0.246678	73.0675	Macrophages
-1.7739	-2.47903	T19-03516	Macrophages	5 - From X to Macrophages	1.45058	1.45058	38.6706	38.6706	1.47084	40.5273	0.246678	73.0675	Macrophages
-1.82882	-2.01841	T19-03774	Macrophages	5 - From X to Macrophages	1.38379	1.38379	58.6419	58.6419	1.47084	40.5273	0.246678	73.0675	Macrophages
-1.34817	-3.25428	T19-04290	Macrophages	5 - From X to Macrophages	2.06169	2.06169	18.5867	18.5867	1.47084	40.5273	0.246678	73.0675	Macrophages
-1.8967	-2.17441	T19-05584	Macrophages	5 - From X to Macrophages	1.30482	1.30482	51.0362	51.0362	1.47084	40.5273	0.246678	73.0675	Macrophages
-1.51023	-3.01578	T19-07233	Macrophages	5 - From X to Macrophages	1.80904	1.80904	23.3591	23.3591	1.47084	40.5273	0.246678	73.0675	Macrophages
-1.58168	-2.91628	T19-07425	Macrophages	5 - From X to Macrophages	1.70557	1.70557	25.6774	25.6774	1.47084	40.5273	0.246678	73.0675	Macrophages
-1.48934	-3.03807	T19-08489	Macrophages	5 - From X to Macrophages	1.8402	1.8402	22.8677	22.8677	1.47084	40.5273	0.246678	73.0675	Macrophages
-1.62104	-2.40471	T19-08679	Macrophages	5 - From X to Macrophages	1.65062	1.65062	41.407	41.407	1.47084	40.5273	0.246678	73.0675	Macrophages
-1.67566	-2.7969	T19-08873	Macrophages	5 - From X to Macrophages	1.57671	1.57671	28.746	28.746	1.47084	40.5273	0.246678	73.0675	Macrophages
-1.865	-2.58886	T19-09080	Macrophages	5 - From X to Macrophages	1.34121	1.34121	34.9294	34.9294	1.47084	40.5273	0.246678	73.0675	Macrophages
-1.68494	-2.21144	T19-09091	Macrophages	5 - From X to Macrophages	1.56442	1.56442	49.3641	49.3641	1.47084	40.5273	0.246678	73.0675	Macrophages
-1.70158	-2.50147	T19-11341	Macrophages	5 - From X to Macrophages	1.54259	1.54259	37.8777	37.8777	1.47084	40.5273	0.246678	73.0675	Macrophages
-1.72055	-2.77932	T19-12877	Macrophages	5 - From X to Macrophages	1.51801	1.51801	29.2261	29.2261	1.47084	40.5273	0.246678	73.0675	Macrophages
-1.69304	-2.58668	T19-22456	Macrophages	5 - From X to Macrophages	1.55377	1.55377	35.0002	35.0002	1.47084	40.5273	0.246678	73.0675	Macrophages
-1.55925	-2.89492	T17-01898	Macrophages	2 - From X to Negative cell	1.73754	1.73754	26.2027	26.2027	2.27615	17.1392	0.593095	7.76276	Macrophages
-1.89299	-2.32781	T17-02270	Macrophages	2 - From X to Negative cell	1.30904	1.30904	44.4229	44.4229	2.27615	17.1392	0.593095	7.76276	Macrophages
-1.67002	-2.93557	T17-03242	Macrophages	2 - From X to Negative cell	1.58421	1.58421	25.2114	25.2114	2.27615	17.1392	0.593095	7.76276	Macrophages
-0.532531	-3.7965	T17-04383	Macrophages	2 - From X to Negative cell	3.69927	3.69927	10.9782	10.9782	2.27615	17.1392	0.593095	7.76276	Macrophages
-1.11328	-3.5208	T17-04990	Macrophages	2 - From X to Negative cell	2.4726	2.4726	14.3631	14.3631	2.27615	17.1392	0.593095	7.76276	Macrophages
-1.07695	-3.58243	T17-05641	Macrophages	2 - From X to Negative cell	2.54084	2.54084	13.5278	13.5278	2.27615	17.1392	0.593095	7.76276	Macrophages
-1.19605	-3.49048	T17-07537	Macrophages	2 - From X to Negative cell	2.32178	2.32178	14.7921	14.7921	2.27615	17.1392	0.593095	7.76276	Macrophages
-1.72176	-2.92454	T17-08282	Macrophages	2 - From X to Negative cell	1.51644	1.51644	25.477	25.477	2.27615	17.1392	0.593095	7.76276	Macrophages
-0.93606	-3.64997	T17-11029	Macrophages	2 - From X to Negative cell	2.81697	2.81697	12.6667	12.6667	2.27615	17.1392	0.593095	7.76276	Macrophages
-1.7906	-2.70219	T17-11043	Macrophages	2 - From X to Negative cell	1.42999	1.42999	31.4222	31.4222	2.27615	17.1392	0.593095	7.76276	Macrophages
-1.71478	-2.77293	T18-00639	Macrophages	2 - From X to Negative cell	1.52545	1.52545	29.4024	29.4024	2.27615	17.1392	0.593095	7.76276	Macrophages
-1.09525	-3.57228	T18-20675	Macrophages	2 - From X to Negative cell	2.50631	2.50631	13.6621	13.6621	2.27615	17.1392	0.593095	7.76276	Macrophages
-1.10057	-3.51812	T19-00132	Macrophages	2 - From X to Negative cell	2.49634	2.49634	14.4006	14.4006	2.27615	17.1392	0.593095	7.76276	Macrophages
-1.54208	-3.16437	T19-00750	Macrophages	2 - From X to Negative cell	1.76233	1.76233	20.2644	20.2644	2.27615	17.1392	0.593095	7.76276	Macrophages
-1.20848	-3.41246	T19-00803	Macrophages	2 - From X to Negative cell	2.2997	2.2997	15.9542	15.9542	2.27615	17.1392	0.593095	7.76276	Macrophages
-1.23804	-3.36728	T19-01766	Macrophages	2 - From X to Negative cell	2.24778	2.24778	16.6669	16.6669	2.27615	17.1392	0.593095	7.76276	Macrophages
-1.12259	-3.56847	T19-03394	Macrophages	2 - From X to Negative cell	2.45531	2.45531	13.7128	13.7128	2.27615	17.1392	0.593095	7.76276	Macrophages
-1.04314	-3.64713	T19-03516	Macrophages	2 - From X to Negative cell	2.60545	2.60545	12.7019	12.7019	2.27615	17.1392	0.593095	7.76276	Macrophages
-1.85092	-2.70793	T19-03774	Macrophages	2 - From X to Negative cell	1.35765	1.35765	31.2534	31.2534	2.27615	17.1392	0.593095	7.76276	Macrophages
-0.916988	-3.59635	T19-04290	Macrophages	2 - From X to Negative cell	2.85572	2.85572	13.3458	13.3458	2.27615	17.1392	0.593095	7.76276	Macrophages
-1.527	-3.07819	T19-05584	Macrophages	2 - From X to Negative cell	1.78434	1.78434	22.008	22.008	2.27615	17.1392	0.593095	7.76276	Macrophages
-1.13319	-3.57968	T19-07233	Macrophages	2 - From X to Negative cell	2.43572	2.43572	13.564	13.564	2.27615	17.1392	0.593095	7.76276	Macrophages
-1.50169	-3.09603	T19-07425	Macrophages	2 - From X to Negative cell	1.82173	1.82173	21.6356	21.6356	2.27615	17.1392	0.593095	7.76276	Macrophages
-1.04875	-3.58311	T19-08489	Macrophages	2 - From X to Negative cell	2.59466	2.59466	13.5189	13.5189	2.27615	17.1392	0.593095	7.76276	Macrophages
-1.0013	-3.51887	T19-08679	Macrophages	2 - From X to Negative cell	2.68686	2.68686	14.39	14.39	2.27615	17.1392	0.593095	7.76276	Macrophages
-0.772771	-3.81128	T19-08873	Macrophages	2 - From X to Negative cell	3.1588	3.1588	10.8206	10.8206	2.27615	17.1392	0.593095	7.76276	Macrophages
-1.32093	-3.52223	T19-09080	Macrophages	2 - From X to Negative cell	2.10663	2.10663	14.3431	14.3431	2.27615	17.1392	0.593095	7.76276	Macrophages
-0.933654	-3.61367	T19-09091	Macrophages	2 - From X to Negative cell	2.82184	2.82184	13.1227	13.1227	2.27615	17.1392	0.593095	7.76276	Macrophages
-0.762704	-3.64982	T19-11341	Macrophages	2 - From X to Negative cell	3.18059	3.18059	12.6686	12.6686	2.27615	17.1392	0.593095	7.76276	Macrophages
-1.45194	-3.22022	T19-12877	Macrophages	2 - From X to Negative cell	1.89703	1.89703	19.2058	19.2058	2.27615	17.1392	0.593095	7.76276	Macrophages
-1.08183	-3.58087	T19-22456	Macrophages	2 - From X to Negative cell	2.53159	2.53159	13.5484	13.5484	2.27615	17.1392	0.593095	7.76276	Macrophages
-1.43153	-3.13323	T17-01898	CD8 T-cell	4 - From X to CD4 T-cell	1.92861	1.92861	20.8786	20.8786	1.86053	23.6089	0.270687	8.69443	CD8 T-cell
-1.13236	-3.52791	T17-02270	CD8 T-cell	4 - From X to CD4 T-cell	2.43725	2.43725	14.2643	14.2643	1.86053	23.6089	0.270687	8.69443	CD8 T-cell
-1.43946	-3.03582	T17-03242	CD8 T-cell	4 - From X to CD4 T-cell	1.91629	1.91629	22.9167	22.9167	1.86053	23.6089	0.270687	8.69443	CD8 T-cell
-1.59793	-2.35091	T17-04383	CD8 T-cell	4 - From X to CD4 T-cell	1.68271	1.68271	43.4969	43.4969	1.86053	23.6089	0.270687	8.69443	CD8 T-cell
-1.84311	-2.38358	T17-04990	CD8 T-cell	4 - From X to CD4 T-cell	1.36684	1.36684	42.2166	42.2166	1.86053	23.6089	0.270687	8.69443	CD8 T-cell
-1.56402	-2.7029	T17-05641	CD8 T-cell	4 - From X to CD4 T-cell	1.73071	1.73071	31.4013	31.4013	1.86053	23.6089	0.270687	8.69443	CD8 T-cell
-1.52498	-3.02702	T17-07537	CD8 T-cell	4 - From X to CD4 T-cell	1.78729	1.78729	23.1101	23.1101	1.86053	23.6089	0.270687	8.69443	CD8 T-cell
-1.55695	-2.95852	T17-08282	CD8 T-cell	4 - From X to CD4 T-cell	1.74085	1.74085	24.6676	24.6676	1.86053	23.6089	0.270687	8.69443	CD8 T-cell
-1.29211	-3.40418	T17-11029	CD8 T-cell	4 - From X to CD4 T-cell	2.15496	2.15496	16.0825	16.0825	1.86053	23.6089	0.270687	8.69443	CD8 T-cell
-1.68077	-2.73892	T17-11043	CD8 T-cell	4 - From X to CD4 T-cell	1.56994	1.56994	30.3577	30.3577	1.86053	23.6089	0.270687	8.69443	CD8 T-cell
-1.57639	-2.93144	T18-00639	CD8 T-cell	4 - From X to CD4 T-cell	1.71307	1.71307	25.3105	25.3105	1.86053	23.6089	0.270687	8.69443	CD8 T-cell
-1.37647	-3.19741	T18-20675	CD8 T-cell	4 - From X to CD4 T-cell	2.01576	2.01576	19.6316	19.6316	1.86053	23.6089	0.270687	8.69443	CD8 T-cell
-1.40022	-2.98089	T19-00132	CD8 T-cell	4 - From X to CD4 T-cell	1.97781	1.97781	24.1483	24.1483	1.86053	23.6089	0.270687	8.69443	CD8 T-cell
-1.50038	-2.91188	T19-00750	CD8 T-cell	4 - From X to CD4 T-cell	1.82369	1.82369	25.7846	25.7846	1.86053	23.6089	0.270687	8.69443	CD8 T-cell
-1.39412	-3.02293	T19-00803	CD8 T-cell	4 - From X to CD4 T-cell	1.9875	1.9875	23.2004	23.2004	1.86053	23.6089	0.270687	8.69443	CD8 T-cell
-1.58526	-2.66598	T19-01766	CD8 T-cell	4 - From X to CD4 T-cell	1.70052	1.70052	32.5054	32.5054	1.86053	23.6089	0.270687	8.69443	CD8 T-cell
-1.32826	-3.22006	T19-03394	CD8 T-cell	4 - From X to CD4 T-cell	2.09447	2.09447	19.2089	19.2089	1.86053	23.6089	0.270687	8.69443	CD8 T-cell
-1.32724	-3.34878	T19-03516	CD8 T-cell	4 - From X to CD4 T-cell	2.09616	2.09616	16.9676	16.9676	1.86053	23.6089	0.270687	8.69443	CD8 T-cell
-1.68352	-3.05675	T19-03774	CD8 T-cell	4 - From X to CD4 T-cell	1.56629	1.56629	22.4635	22.4635	1.86053	23.6089	0.270687	8.69443	CD8 T-cell
-1.34713	-3.22805	T19-04290	CD8 T-cell	4 - From X to CD4 T-cell	2.0634	2.0634	19.0619	19.0619	1.86053	23.6089	0.270687	8.69443	CD8 T-cell
-1.55083	-2.7931	T19-05584	CD8 T-cell	4 - From X to CD4 T-cell	1.74967	1.74967	28.849	28.849	1.86053	23.6089	0.270687	8.69443	CD8 T-cell
-1.35177	-3.29989	T19-07233	CD8 T-cell	4 - From X to CD4 T-cell	2.05582	2.05582	17.7875	17.7875	1.86053	23.6089	0.270687	8.69443	CD8 T-cell
-1.91598	-2.62508	T19-07425	CD8 T-cell	4 - From X to CD4 T-cell	1.2831	1.2831	33.7707	33.7707	1.86053	23.6089	0.270687	8.69443	CD8 T-cell
-1.46695	-3.19605	T19-08489	CD8 T-cell	4 - From X to CD4 T-cell	1.87406	1.87406	19.6572	19.6572	1.86053	23.6089	0.270687	8.69443	CD8 T-cell
-1.24386	-3.32897	T19-08679	CD8 T-cell	4 - From X to CD4 T-cell	2.23764	2.23764	17.2952	17.2952	1.86053	23.6089	0.270687	8.69443	CD8 T-cell
-1.79902	-2.1665	T19-08873	CD8 T-cell	4 - From X to CD4 T-cell	1.4197	1.4197	51.3997	51.3997	1.86053	23.6089	0.270687	8.69443	CD8 T-cell
-1.36702	-3.3366	T19-09080	CD8 T-cell	4 - From X to CD4 T-cell	2.03102	2.03102	17.1684	17.1684	1.86053	23.6089	0.270687	8.69443	CD8 T-cell
-1.41377	-3.11906	T19-09091	CD8 T-cell	4 - From X to CD4 T-cell	1.95641	1.95641	21.1639	21.1639	1.86053	23.6089	0.270687	8.69443	CD8 T-cell
-1.65044	-2.88563	T19-11341	CD8 T-cell	4 - From X to CD4 T-cell	1.61049	1.61049	26.4342	26.4342	1.86053	23.6089	0.270687	8.69443	CD8 T-cell
-1.52434	-2.99359	T19-12877	CD8 T-cell	4 - From X to CD4 T-cell	1.78823	1.78823	23.8582	23.8582	1.86053	23.6089	0.270687	8.69443	CD8 T-cell
-1.19925	-3.48642	T19-22456	CD8 T-cell	4 - From X to CD4 T-cell	2.31608	2.31608	14.8505	14.8505	1.86053	23.6089	0.270687	8.69443	CD8 T-cell
-1.63343	-1.21904	T17-01898	Negative cell	5 - From X to Macrophages	1.63361	1.63361	114.053	114.053	1.63114	78.3172	0.159685	49.2963	Negative cell
-1.71956	-1.19635	T17-02270	Negative cell	5 - From X to Macrophages	1.51928	1.51928	116.063	116.063	1.63114	78.3172	0.159685	49.2963	Negative cell
-1.66128	-0.696451	T17-03242	Negative cell	5 - From X to Macrophages	1.59591	1.59591	166.3	166.3	1.63114	78.3172	0.159685	49.2963	Negative cell
-1.48101	-0.307122	T17-04383	Negative cell	5 - From X to Macrophages	1.85275	1.85275	211.909	211.909	1.63114	78.3172	0.159685	49.2963	Negative cell
-1.73151	-1.15857	T17-04990	Negative cell	5 - From X to Macrophages	1.50394	1.50394	119.464	119.464	1.63114	78.3172	0.159685	49.2963	Negative cell
-1.45622	-0.515255	T17-05641	Negative cell	5 - From X to Macrophages	1.89045	1.89045	186.981	186.981	1.63114	78.3172	0.159685	49.2963	Negative cell
-1.49262	-0.54375	T17-07537	Negative cell	5 - From X to Macrophages	1.83528	1.83528	183.658	183.658	1.63114	78.3172	0.159685	49.2963	Negative cell
-1.60855	-0.967013	T17-08282	Negative cell	5 - From X to Macrophages	1.6679	1.6679	137.738	137.738	1.63114	78.3172	0.159685	49.2963	Negative cell
-1.71803	-1.88878	T17-11029	Negative cell	5 - From X to Macrophages	1.52125	1.52125	65.6921	65.6921	1.63114	78.3172	0.159685	49.2963	Negative cell
-1.64061	-0.950316	T17-11043	Negative cell	5 - From X to Macrophages	1.62382	1.62382	139.411	139.411	1.63114	78.3172	0.159685	49.2963	Negative cell
-1.81177	-1.46689	T18-00639	Negative cell	5 - From X to Macrophages	1.40424	1.40424	93.7082	93.7082	1.63114	78.3172	0.159685	49.2963	Negative cell
-1.68298	-1.75676	T18-20675	Negative cell	5 - From X to Macrophages	1.56701	1.56701	73.5984	73.5984	1.63114	78.3172	0.159685	49.2963	Negative cell
-1.42595	-2.67462	T19-00132	Negative cell	5 - From X to Macrophages	1.93731	1.93731	32.2439	32.2439	1.63114	78.3172	0.159685	49.2963	Negative cell
-1.80342	-1.79823	T19-00750	Negative cell	5 - From X to Macrophages	1.41435	1.41435	71.0331	71.0331	1.63114	78.3172	0.159685	49.2963	Negative cell
-1.67972	-1.74747	T19-00803	Negative cell	5 - From X to Macrophages	1.57132	1.57132	74.1832	74.1832	1.63114	78.3172	0.159685	49.2963	Negative cell
-1.65289	-1.98373	T19-01766	Negative cell	5 - From X to Macrophages	1.60719	1.60719	60.4608	60.4608	1.63114	78.3172	0.159685	49.2963	Negative cell
-1.62157	-2.2465	T19-03394	Negative cell	5 - From X to Macrophages	1.64989	1.64989	47.826	47.826	1.63114	78.3172	0.159685	49.2963	Negative cell
-1.69687	-1.68881	T19-03516	Negative cell	5 - From X to Macrophages	1.54875	1.54875	77.966	77.966	1.63114	78.3172	0.159685	49.2963	Negative cell
-1.58023	-1.20192	T19-03774	Negative cell	5 - From X to Macrophages	1.70763	1.70763	115.567	115.567	1.63114	78.3172	0.159685	49.2963	Negative cell
-1.50183	-2.85418	T19-04290	Negative cell	5 - From X to Macrophages	1.82152	1.82152	27.2329	27.2329	1.63114	78.3172	0.159685	49.2963	Negative cell
-1.70018	-1.2444	T19-05584	Negative cell	5 - From X to Macrophages	1.54442	1.54442	111.836	111.836	1.63114	78.3172	0.159685	49.2963	Negative cell
-1.51754	-2.8158	T19-07233	Negative cell	5 - From X to Macrophages	1.79824	1.79824	28.2381	28.2381	1.63114	78.3172	0.159685	49.2963	Negative cell
-1.78514	-2.01857	T19-07425	Negative cell	5 - From X to Macrophages	1.43669	1.43669	58.6332	58.6332	1.63114	78.3172	0.159685	49.2963	Negative cell
-1.40723	-2.85691	T19-08489	Negative cell	5 - From X to Macrophages	1.96671	1.96671	27.1625	27.1625	1.63114	78.3172	0.159685	49.2963	Negative cell
-1.52384	-2.11499	T19-08679	Negative cell	5 - From X to Macrophages	1.78897	1.78897	53.8242	53.8242	1.63114	78.3172	0.159685	49.2963	Negative cell
-1.60973	-2.20307	T19-08873	Negative cell	5 - From X to Macrophages	1.66627	1.66627	49.7375	49.7375	1.63114	78.3172	0.159685	49.2963	Negative cell
-1.71791	-2.10082	T19-09080	Negative cell	5 - From X to Macrophages	1.52141	1.52141	54.5087	54.5087	1.63114	78.3172	0.159685	49.2963	Negative cell
-1.70162	-1.66222	T19-09091	Negative cell	5 - From X to Macrophages	1.54254	1.54254	79.7318	79.7318	1.63114	78.3172	0.159685	49.2963	Negative cell
-1.71614	-1.73608	T19-11341	Negative cell	5 - From X to Macrophages	1.52369	1.52369	74.9058	74.9058	1.63114	78.3172	0.159685	49.2963	Negative cell
-1.73038	-2.05444	T19-12877	Negative cell	5 - From X to Macrophages	1.5054	1.5054	56.8023	56.8023	1.63114	78.3172	0.159685	49.2963	Negative cell
-1.81731	-1.35504	T19-22456	Negative cell	5 - From X to Macrophages	1.39757	1.39757	102.524	102.524	1.63114	78.3172	0.159685	49.2963	Negative cell
-1.74816	-2.86841	T17-01898	CD8 T-cell	1 - From X to Cancer cell	1.48279	1.48279	26.8688	26.8688	1.66848	32.7278	0.437104	18.4066	CD8 T-cell
-1.73204	-2.62924	T17-02270	CD8 T-cell	1 - From X to Cancer cell	1.50327	1.50327	33.6401	33.6401	1.66848	32.7278	0.437104	18.4066	CD8 T-cell
-1.80921	-3.11461	T17-03242	CD8 T-cell	1 - From X to Cancer cell	1.40734	1.40734	21.2544	21.2544	1.66848	32.7278	0.437104	18.4066	CD8 T-cell
-1.80559	-1.87376	T17-04383	CD8 T-cell	1 - From X to Cancer cell	1.41171	1.41171	66.5536	66.5536	1.66848	32.7278	0.437104	18.4066	CD8 T-cell
-1.82751	-2.23211	T17-04990	CD8 T-cell	1 - From X to Cancer cell	1.38536	1.38536	48.452	48.452	1.66848	32.7278	0.437104	18.4066	CD8 T-cell
-1.7832	-2.58591	T17-05641	CD8 T-cell	1 - From X to Cancer cell	1.43908	1.43908	35.0254	35.0254	1.66848	32.7278	0.437104	18.4066	CD8 T-cell
-1.66861	-2.44012	T17-07537	CD8 T-cell	1 - From X to Cancer cell	1.5861	1.5861	40.0819	40.0819	1.66848	32.7278	0.437104	18.4066	CD8 T-cell
-1.66108	-2.99283	T17-08282	CD8 T-cell	1 - From X to Cancer cell	1.59617	1.59617	23.8754	23.8754	1.66848	32.7278	0.437104	18.4066	CD8 T-cell
-1.5704	-2.52428	T17-11029	CD8 T-cell	1 - From X to Cancer cell	1.72159	1.72159	37.0867	37.0867	1.66848	32.7278	0.437104	18.4066	CD8 T-cell
-0.830214	-3.88311	T17-11043	CD8 T-cell	1 - From X to Cancer cell	3.036	3.036	10.0857	10.0857	1.66848	32.7278	0.437104	18.4066	CD8 T-cell
-1.42688	-3.35984	T18-00639	CD8 T-cell	1 - From X to Cancer cell	1.93585	1.93585	16.7872	16.7872	1.66848	32.7278	0.437104	18.4066	CD8 T-cell
-1.40234	-3.36303	T18-20675	CD8 T-cell	1 - From X to Cancer cell	1.97444	1.97444	16.7355	16.7355	1.66848	32.7278	0.437104	18.4066	CD8 T-cell
-1.60969	-2.78625	T19-00132	CD8 T-cell	1 - From X to Cancer cell	1.66632	1.66632	29.0358	29.0358	1.66848	32.7278	0.437104	18.4066	CD8 T-cell
-1.83926	-2.05282	T19-00750	CD8 T-cell	1 - From X to Cancer cell	1.37139	1.37139	56.8838	56.8838	1.66848	32.7278	0.437104	18.4066	CD8 T-cell
-1.49618	-3.02525	T19-00803	CD8 T-cell	1 - From X to Cancer cell	1.82997	1.82997	23.1491	23.1491	1.66848	32.7278	0.437104	18.4066	CD8 T-cell
-1.83941	-2.7707	T19-01766	CD8 T-cell	1 - From X to Cancer cell	1.37121	1.37121	29.4641	29.4641	1.66848	32.7278	0.437104	18.4066	CD8 T-cell
-1.71604	-2.42916	T19-03394	CD8 T-cell	1 - From X to Cancer cell	1.52382	1.52382	40.4881	40.4881	1.66848	32.7278	0.437104	18.4066	CD8 T-cell
-1.98978	-1.60949	T19-03516	CD8 T-cell	1 - From X to Cancer cell	1.2028	1.2028	83.3296	83.3296	1.66848	32.7278	0.437104	18.4066	CD8 T-cell
-1.9121	-2.19868	T19-03774	CD8 T-cell	1 - From X to Cancer cell	1.28745	1.28745	49.9344	49.9344	1.66848	32.7278	0.437104	18.4066	CD8 T-cell
-1.79542	-1.98482	T19-04290	CD8 T-cell	1 - From X to Cancer cell	1.4241	1.4241	60.4029	60.4029	1.66848	32.7278	0.437104	18.4066	CD8 T-cell
-0.75788	-3.6572	T19-05584	CD8 T-cell	1 - From X to Cancer cell	3.19107	3.19107	12.5777	12.5777	1.66848	32.7278	0.437104	18.4066	CD8 T-cell
-1.93356	-2.30642	T19-07233	CD8 T-cell	1 - From X to Cancer cell	1.26357	1.26357	45.2963	45.2963	1.66848	32.7278	0.437104	18.4066	CD8 T-cell
-1.56595	-2.87081	T19-07425	CD8 T-cell	1 - From X to Cancer cell	1.72795	1.72795	26.8077	26.8077	1.66848	32.7278	0.437104	18.4066	CD8 T-cell
-1.72743	-2.4161	T19-08489	CD8 T-cell	1 - From X to Cancer cell	1.50917	1.50917	40.9764	40.9764	1.66848	32.7278	0.437104	18.4066	CD8 T-cell
-1.68966	-2.31707	T19-08679	CD8 T-cell	1 - From X to Cancer cell	1.55821	1.55821	44.8596	44.8596	1.66848	32.7278	0.437104	18.4066	CD8 T-cell
-1.70317	-2.72078	T19-08873	CD8 T-cell	1 - From X to Cancer cell	1.54051	1.54051	30.8792	30.8792	1.66848	32.7278	0.437104	18.4066	CD8 T-cell
-1.59722	-1.6181	T19-09080	CD8 T-cell	1 - From X to Cancer cell	1.6837	1.6837	82.7334	82.7334	1.66848	32.7278	0.437104	18.4066	CD8 T-cell
-1.34754	-3.27804	T19-09091	CD8 T-cell	1 - From X to Cancer cell	2.06272	2.06272	18.1661	18.1661	1.66848	32.7278	0.437104	18.4066	CD8 T-cell
-1.55489	-2.60101	T19-11341	CD8 T-cell	1 - From X to Cancer cell	1.74382	1.74382	34.5366	34.5366	1.66848	32.7278	0.437104	18.4066	CD8 T-cell
-1.58964	-2.89402	T19-12877	CD8 T-cell	1 - From X to Cancer cell	1.69434	1.69434	26.2251	26.2251	1.66848	32.7278	0.437104	18.4066	CD8 T-cell
-1.66485	-2.71426	T19-22456	CD8 T-cell	1 - From X to Cancer cell	1.59112	1.59112	31.0686	31.0686	1.66848	32.7278	0.437104	18.4066	CD8 T-cell
-1.61371	-2.11048	T17-01898	Cancer cell	6 - From X to CD8 T-cell	1.66074	1.66074	54.0411	54.0411	1.69038	84.1276	0.180616	51.7702	Cancer cell
-1.50682	-0.493471	T17-02270	Cancer cell	6 - From X to CD8 T-cell	1.81411	1.81411	189.538	189.538	1.69038	84.1276	0.180616	51.7702	Cancer cell
-1.60685	-2.49418	T17-03242	Cancer cell	6 - From X to CD8 T-cell	1.67026	1.67026	38.1337	38.1337	1.69038	84.1276	0.180616	51.7702	Cancer cell
-1.27439	-0.288905	T17-04383	Cancer cell	6 - From X to CD8 T-cell	2.18507	2.18507	214.136	214.136	1.69038	84.1276	0.180616	51.7702	Cancer cell
-1.61573	-0.793744	T17-04990	Cancer cell	6 - From X to CD8 T-cell	1.65795	1.65795	155.683	155.683	1.69038	84.1276	0.180616	51.7702	Cancer cell
-1.71032	-1.19781	T17-05641	Cancer cell	6 - From X to CD8 T-cell	1.53122	1.53122	115.933	115.933	1.69038	84.1276	0.180616	51.7702	Cancer cell
-1.5597	-0.907743	T17-07537	Cancer cell	6 - From X to CD8 T-cell	1.7369	1.7369	143.731	143.731	1.69038	84.1276	0.180616	51.7702	Cancer cell
-1.60865	-2.05398	T17-08282	Cancer cell	6 - From X to CD8 T-cell	1.66777	1.66777	56.8253	56.8253	1.69038	84.1276	0.180616	51.7702	Cancer cell
-1.58748	-0.862717	T17-11029	Cancer cell	6 - From X to CD8 T-cell	1.69739	1.69739	148.386	148.386	1.69038	84.1276	0.180616	51.7702	Cancer cell
-1.66659	-0.718931	T17-11043	Cancer cell	6 - From X to CD8 T-cell	1.58879	1.58879	163.814	163.814	1.69038	84.1276	0.180616	51.7702	Cancer cell
-1.59709	-2.22629	T18-00639	Cancer cell	6 - From X to CD8 T-cell	1.68389	1.68389	48.7072	48.7072	1.69038	84.1276	0.180616	51.7702	Cancer cell
-1.70388	-1.99928	T18-20675	Cancer cell	6 - From X to CD8 T-cell	1.53959	1.53959	59.6391	59.6391	1.69038	84.1276	0.180616	51.7702	Cancer cell
-1.73122	-1.84917	T19-00132	Cancer cell	6 - From X to CD8 T-cell	1.50431	1.50431	67.9851	67.9851	1.69038	84.1276	0.180616	51.7702	Cancer cell
-1.75473	-2.02589	T19-00750	Cancer cell	6 - From X to CD8 T-cell	1.47451	1.47451	58.2556	58.2556	1.69038	84.1276	0.180616	51.7702	Cancer cell
-1.57986	-2.13269	T19-00803	Cancer cell	6 - From X to CD8 T-cell	1.70815	1.70815	52.9801	52.9801	1.69038	84.1276	0.180616	51.7702	Cancer cell
-1.6364	-2.06518	T19-01766	Cancer cell	6 - From X to CD8 T-cell	1.62956	1.62956	56.2637	56.2637	1.69038	84.1276	0.180616	51.7702	Cancer cell
-1.54982	-2.10715	T19-03394	Cancer cell	6 - From X to CD8 T-cell	1.75112	1.75112	54.202	54.202	1.69038	84.1276	0.180616	51.7702	Cancer cell
-1.44829	-1.53132	T19-03516	Cancer cell	6 - From X to CD8 T-cell	1.90264	1.90264	88.9003	88.9003	1.69038	84.1276	0.180616	51.7702	Cancer cell
-1.4613	-0.815433	T19-03774	Cancer cell	6 - From X to CD8 T-cell	1.88268	1.88268	153.367	153.367	1.69038	84.1276	0.180616	51.7702	Cancer cell
-1.39724	-2.68214	T19-04290	Cancer cell	6 - From X to CD8 T-cell	1.98255	1.98255	32.0177	32.0177	1.69038	84.1276	0.180616	51.7702	Cancer cell
-1.59393	-2.22204	T19-05584	Cancer cell	6 - From X to CD8 T-cell	1.68832	1.68832	48.8945	48.8945	1.69038	84.1276	0.180616	51.7702	Cancer cell
-1.66243	-1.62766	T19-07233	Cancer cell	6 - From X to CD8 T-cell	1.59436	1.59436	82.0759	82.0759	1.69038	84.1276	0.180616	51.7702	Cancer cell
-1.66889	-0.965197	T19-07425	Cancer cell	6 - From X to CD8 T-cell	1.58572	1.58572	137.919	137.919	1.69038	84.1276	0.180616	51.7702	Cancer cell
-1.64863	-1.66246	T19-08489	Cancer cell	6 - From X to CD8 T-cell	1.61294	1.61294	79.716	79.716	1.69038	84.1276	0.180616	51.7702	Cancer cell
-1.51212	-2.34377	T19-08679	Cancer cell	6 - From X to CD8 T-cell	1.80625	1.80625	43.7812	43.7812	1.69038	84.1276	0.180616	51.7702	Cancer cell
-1.54107	-1.34853	T19-08873	Cancer cell	6 - From X to CD8 T-cell	1.7638	1.7638	103.055	103.055	1.69038	84.1276	0.180616	51.7702	Cancer cell
-1.31898	-0.470768	T19-09080	Cancer cell	6 - From X to CD8 T-cell	2.10989	2.10989	192.217	192.217	1.69038	84.1276	0.180616	51.7702	Cancer cell
-1.70898	-1.95653	T19-09091	Cancer cell	6 - From X to CD8 T-cell	1.53296	1.53296	61.9213	61.9213	1.69038	84.1276	0.180616	51.7702	Cancer cell
-1.6639	-1.19158	T19-11341	Cancer cell	6 - From X to CD8 T-cell	1.59239	1.59239	116.488	116.488	1.69038	84.1276	0.180616	51.7702	Cancer cell
-1.78446	-1.29982	T19-12877	Cancer cell	6 - From X to CD8 T-cell	1.43753	1.43753	107.097	107.097	1.69038	84.1276	0.180616	51.7702	Cancer cell
-1.80835	-1.89161	T19-22456	Cancer cell	6 - From X to CD8 T-cell	1.40837	1.40837	65.5302	65.5302	1.69038	84.1276	0.180616	51.7702	Cancer cell
-1.28045	-3.19964	T17-01898	B-cell	2 - From X to Negative cell	2.17473	2.17473	19.5896	19.5896	2.65125	14.3672	0.508179	3.89867	B-cell
-0.955055	-3.57653	T17-02270	B-cell	2 - From X to Negative cell	2.77869	2.77869	13.6057	13.6057	2.65125	14.3672	0.508179	3.89867	B-cell
-1.44715	-3.26045	T17-03242	B-cell	2 - From X to Negative cell	1.90441	1.90441	18.4766	18.4766	2.65125	14.3672	0.508179	3.89867	B-cell
-1.09222	-3.68348	T17-04383	B-cell	2 - From X to Negative cell	2.512	2.512	12.2596	12.2596	2.65125	14.3672	0.508179	3.89867	B-cell
-0.991684	-3.81859	T17-04990	B-cell	2 - From X to Negative cell	2.7058	2.7058	10.7434	10.7434	2.65125	14.3672	0.508179	3.89867	B-cell
-0.858198	-3.56259	T17-05641	B-cell	2 - From X to Negative cell	2.97716	2.97716	13.7915	13.7915	2.65125	14.3672	0.508179	3.89867	B-cell
-0.867024	-3.70265	T17-07537	B-cell	2 - From X to Negative cell	2.95874	2.95874	12.0323	12.0323	2.65125	14.3672	0.508179	3.89867	B-cell
-1.08212	-3.59113	T17-08282	B-cell	2 - From X to Negative cell	2.53106	2.53106	13.4138	13.4138	2.65125	14.3672	0.508179	3.89867	B-cell
-0.931785	-3.7796	T17-11029	B-cell	2 - From X to Negative cell	2.82563	2.82563	11.161	11.161	2.65125	14.3672	0.508179	3.89867	B-cell
-1.62156	-2.84463	T17-11043	B-cell	2 - From X to Negative cell	1.6499	1.6499	27.4799	27.4799	2.65125	14.3672	0.508179	3.89867	B-cell
-1.3379	-3.08218	T18-00639	B-cell	2 - From X to Negative cell	2.07855	2.07855	21.9242	21.9242	2.65125	14.3672	0.508179	3.89867	B-cell
-1.00309	-3.66503	T18-20675	B-cell	2 - From X to Negative cell	2.68335	2.68335	12.4821	12.4821	2.65125	14.3672	0.508179	3.89867	B-cell
-0.764855	-3.67789	T19-00132	B-cell	2 - From X to Negative cell	3.17593	3.17593	12.3266	12.3266	2.65125	14.3672	0.508179	3.89867	B-cell
-1.52253	-3.08323	T19-00750	B-cell	2 - From X to Negative cell	1.7909	1.7909	21.9022	21.9022	2.65125	14.3672	0.508179	3.89867	B-cell
-1.09992	-3.54318	T19-00803	B-cell	2 - From X to Negative cell	2.49756	2.49756	14.0541	14.0541	2.65125	14.3672	0.508179	3.89867	B-cell
-0.820492	-3.62782	T19-01766	B-cell	2 - From X to Negative cell	3.05659	3.05659	12.9431	12.9431	2.65125	14.3672	0.508179	3.89867	B-cell
-1.04379	-3.51125	T19-03394	B-cell	2 - From X to Negative cell	2.6042	2.6042	14.4969	14.4969	2.65125	14.3672	0.508179	3.89867	B-cell
-1.18685	-3.37975	T19-03516	B-cell	2 - From X to Negative cell	2.33823	2.33823	16.4673	16.4673	2.65125	14.3672	0.508179	3.89867	B-cell
-0.477034	-3.74926	T19-03774	B-cell	2 - From X to Negative cell	3.82953	3.82953	11.4969	11.4969	2.65125	14.3672	0.508179	3.89867	B-cell
-1.34486	-3.26382	T19-04290	B-cell	2 - From X to Negative cell	2.06712	2.06712	18.4167	18.4167	2.65125	14.3672	0.508179	3.89867	B-cell
-0.832548	-3.71853	T19-05584	B-cell	2 - From X to Negative cell	3.03107	3.03107	11.8472	11.8472	2.65125	14.3672	0.508179	3.89867	B-cell
-1.10646	-3.46527	T19-07233	B-cell	2 - From X to Negative cell	2.48532	2.48532	15.1584	15.1584	2.65125	14.3672	0.508179	3.89867	B-cell
-0.765898	-3.61689	T19-07425	B-cell	2 - From X to Negative cell	3.17367	3.17367	13.0816	13.0816	2.65125	14.3672	0.508179	3.89867	B-cell
-0.982475	-3.55526	T19-08489	B-cell	2 - From X to Negative cell	2.72401	2.72401	13.8901	13.8901	2.65125	14.3672	0.508179	3.89867	B-cell
-1.07934	-3.51856	T19-08679	B-cell	2 - From X to Negative cell	2.53631	2.53631	14.3944	14.3944	2.65125	14.3672	0.508179	3.89867	B-cell
-0.467146	-3.91931	T19-08873	B-cell	2 - From X to Negative cell	3.85292	3.85292	9.73417	9.73417	2.65125	14.3672	0.508179	3.89867	B-cell
-0.985211	-3.59768	T19-09080	B-cell	2 - From X to Negative cell	2.71859	2.71859	13.3286	13.3286	2.65125	14.3672	0.508179	3.89867	B-cell
-0.895803	-3.65171	T19-09091	B-cell	2 - From X to Negative cell	2.89914	2.89914	12.6453	12.6453	2.65125	14.3672	0.508179	3.89867	B-cell
-0.878069	-3.66242	T19-11341	B-cell	2 - From X to Negative cell	2.93578	2.93578	12.5139	12.5139	2.65125	14.3672	0.508179	3.89867	B-cell
-1.292	-3.24443	T19-12877	B-cell	2 - From X to Negative cell	2.15514	2.15514	18.7638	18.7638	2.65125	14.3672	0.508179	3.89867	B-cell
-1.07914	-3.5553	T19-22456	B-cell	2 - From X to Negative cell	2.53668	2.53668	13.8896	13.8896	2.65125	14.3672	0.508179	3.89867	B-cell
-1.67458	-1.44747	T17-01898	CD4 T-cell	5 - From X to Macrophages	1.57815	1.57815	95.1953	95.1953	1.6402	62.9846	0.218452	45.0186	CD4 T-cell
-1.77665	-1.4189	T17-02270	CD4 T-cell	5 - From X to Macrophages	1.44718	1.44718	97.4171	97.4171	1.6402	62.9846	0.218452	45.0186	CD4 T-cell
-1.73435	-1.07552	T17-03242	CD4 T-cell	5 - From X to Macrophages	1.50032	1.50032	127.177	127.177	1.6402	62.9846	0.218452	45.0186	CD4 T-cell
-1.32651	-0.268699	T17-04383	CD4 T-cell	5 - From X to Macrophages	2.09737	2.09737	216.613	216.613	1.6402	62.9846	0.218452	45.0186	CD4 T-cell
-1.9845	-1.61067	T17-04990	CD4 T-cell	5 - From X to Macrophages	1.2084	1.2084	83.2475	83.2475	1.6402	62.9846	0.218452	45.0186	CD4 T-cell
-1.43556	-0.753134	T17-05641	CD4 T-cell	5 - From X to Macrophages	1.92233	1.92233	160.069	160.069	1.6402	62.9846	0.218452	45.0186	CD4 T-cell
-1.586	-0.694558	T17-07537	CD4 T-cell	5 - From X to Macrophages	1.69948	1.69948	166.51	166.51	1.6402	62.9846	0.218452	45.0186	CD4 T-cell
-1.68026	-1.10349	T17-08282	CD4 T-cell	5 - From X to Macrophages	1.57061	1.57061	124.543	124.543	1.6402	62.9846	0.218452	45.0186	CD4 T-cell
-1.67503	-1.96153	T17-11029	CD4 T-cell	5 - From X to Macrophages	1.57754	1.57754	61.651	61.651	1.6402	62.9846	0.218452	45.0186	CD4 T-cell
-2.0036	-1.79972	T17-11043	CD4 T-cell	5 - From X to Macrophages	1.18826	1.18826	70.9428	70.9428	1.6402	62.9846	0.218452	45.0186	CD4 T-cell
-1.771	-1.75577	T18-00639	CD4 T-cell	5 - From X to Macrophages	1.45419	1.45419	73.6606	73.6606	1.6402	62.9846	0.218452	45.0186	CD4 T-cell
-1.80841	-1.91587	T18-20675	CD4 T-cell	5 - From X to Macrophages	1.4083	1.4083	64.1615	64.1615	1.6402	62.9846	0.218452	45.0186	CD4 T-cell
-1.48705	-2.75355	T19-00132	CD4 T-cell	5 - From X to Macrophages	1.84366	1.84366	29.9434	29.9434	1.6402	62.9846	0.218452	45.0186	CD4 T-cell
-1.73678	-2.02446	T19-00750	CD4 T-cell	5 - From X to Macrophages	1.49723	1.49723	58.3296	58.3296	1.6402	62.9846	0.218452	45.0186	CD4 T-cell
-1.70155	-1.97812	T19-00803	CD4 T-cell	5 - From X to Macrophages	1.54263	1.54263	60.7597	60.7597	1.6402	62.9846	0.218452	45.0186	CD4 T-cell
-1.62296	-2.14976	T19-01766	CD4 T-cell	5 - From X to Macrophages	1.64798	1.64798	52.1767	52.1767	1.6402	62.9846	0.218452	45.0186	CD4 T-cell
-1.60595	-2.36182	T19-03394	CD4 T-cell	5 - From X to Macrophages	1.67151	1.67151	43.0653	43.0653	1.6402	62.9846	0.218452	45.0186	CD4 T-cell
-1.67403	-1.87416	T19-03516	CD4 T-cell	5 - From X to Macrophages	1.57888	1.57888	66.5304	66.5304	1.6402	62.9846	0.218452	45.0186	CD4 T-cell
-1.36664	-1.70979	T19-03774	CD4 T-cell	5 - From X to Macrophages	2.03163	2.03163	76.5953	76.5953	1.6402	62.9846	0.218452	45.0186	CD4 T-cell
-1.43486	-2.97873	T19-04290	CD4 T-cell	5 - From X to Macrophages	1.92342	1.92342	24.198	24.198	1.6402	62.9846	0.218452	45.0186	CD4 T-cell
-1.74273	-1.5057	T19-05584	CD4 T-cell	5 - From X to Macrophages	1.48967	1.48967	90.7888	90.7888	1.6402	62.9846	0.218452	45.0186	CD4 T-cell
-1.46429	-2.98245	T19-07233	CD4 T-cell	5 - From X to Macrophages	1.87812	1.87812	24.1126	24.1126	1.6402	62.9846	0.218452	45.0186	CD4 T-cell
-1.63172	-2.63936	T19-07425	CD4 T-cell	5 - From X to Macrophages	1.63594	1.63594	33.3238	33.3238	1.6402	62.9846	0.218452	45.0186	CD4 T-cell
-1.37705	-2.95206	T19-08489	CD4 T-cell	5 - From X to Macrophages	2.01484	2.01484	24.8197	24.8197	1.6402	62.9846	0.218452	45.0186	CD4 T-cell
-1.51171	-2.20314	T19-08679	CD4 T-cell	5 - From X to Macrophages	1.80686	1.80686	49.7343	49.7343	1.6402	62.9846	0.218452	45.0186	CD4 T-cell
-1.61619	-2.13719	T19-08873	CD4 T-cell	5 - From X to Macrophages	1.65731	1.65731	52.7673	52.7673	1.6402	62.9846	0.218452	45.0186	CD4 T-cell
-1.58871	-2.58792	T19-09080	CD4 T-cell	5 - From X to Macrophages	1.69566	1.69566	34.96	34.96	1.6402	62.9846	0.218452	45.0186	CD4 T-cell
-1.67333	-1.7556	T19-09091	CD4 T-cell	5 - From X to Macrophages	1.57981	1.57981	73.6711	73.6711	1.6402	62.9846	0.218452	45.0186	CD4 T-cell
-1.64907	-2.28067	T19-11341	CD4 T-cell	5 - From X to Macrophages	1.61235	1.61235	46.3685	46.3685	1.6402	62.9846	0.218452	45.0186	CD4 T-cell
-1.65498	-2.38772	T19-12877	CD4 T-cell	5 - From X to Macrophages	1.60437	1.60437	42.0568	42.0568	1.6402	62.9846	0.218452	45.0186	CD4 T-cell
-1.74852	-2.02434	T19-22456	CD4 T-cell	5 - From X to Macrophages	1.48234	1.48234	58.3356	58.3356	1.6402	62.9846	0.218452	45.0186	CD4 T-cell
-1.63868	-2.5697	T17-01898	Macrophages	4 - From X to CD4 T-cell	1.62645	1.62645	35.5571	35.5571	1.55898	43.7984	0.281728	52.4566	Macrophages
-2.05291	-1.12426	T17-02270	Macrophages	4 - From X to CD4 T-cell	1.13759	1.13759	122.611	122.611	1.55898	43.7984	0.281728	52.4566	Macrophages
-1.56979	-2.68794	T17-03242	Macrophages	4 - From X to CD4 T-cell	1.72246	1.72246	31.8443	31.8443	1.55898	43.7984	0.281728	52.4566	Macrophages
-2.41427	0.447277	T17-04383	Macrophages	4 - From X to CD4 T-cell	0.82091	0.82091	304.996	304.996	1.55898	43.7984	0.281728	52.4566	Macrophages
-1.96411	-2.11919	T17-04990	Macrophages	4 - From X to CD4 T-cell	1.23023	1.23023	53.6227	53.6227	1.55898	43.7984	0.281728	52.4566	Macrophages
-1.77197	-1.52951	T17-05641	Macrophages	4 - From X to CD4 T-cell	1.45297	1.45297	89.0326	89.0326	1.55898	43.7984	0.281728	52.4566	Macrophages
-1.69668	-1.70433	T17-07537	Macrophages	4 - From X to CD4 T-cell	1.549	1.549	76.9503	76.9503	1.55898	43.7984	0.281728	52.4566	Macrophages
-1.79565	-2.06872	T17-08282	Macrophages	4 - From X to CD4 T-cell	1.42381	1.42381	56.0871	56.0871	1.55898	43.7984	0.281728	52.4566	Macrophages
-1.58787	-2.60278	T17-11029	Macrophages	4 - From X to CD4 T-cell	1.69684	1.69684	34.4799	34.4799	1.55898	43.7984	0.281728	52.4566	Macrophages
-1.85323	-2.38305	T17-11043	Macrophages	4 - From X to CD4 T-cell	1.35494	1.35494	42.2372	42.2372	1.55898	43.7984	0.281728	52.4566	Macrophages
-1.68733	-2.59878	T18-00639	Macrophages	4 - From X to CD4 T-cell	1.56127	1.56127	34.6085	34.6085	1.55898	43.7984	0.281728	52.4566	Macrophages
-1.39361	-3.15097	T18-20675	Macrophages	4 - From X to CD4 T-cell	1.98832	1.98832	20.5265	20.5265	1.55898	43.7984	0.281728	52.4566	Macrophages
-1.79753	-2.14947	T19-00132	Macrophages	4 - From X to CD4 T-cell	1.42152	1.42152	52.1904	52.1904	1.55898	43.7984	0.281728	52.4566	Macrophages
-1.60241	-2.74398	T19-00750	Macrophages	4 - From X to CD4 T-cell	1.67644	1.67644	30.2137	30.2137	1.55898	43.7984	0.281728	52.4566	Macrophages
-1.58542	-2.57464	T19-00803	Macrophages	4 - From X to CD4 T-cell	1.70029	1.70029	35.3943	35.3943	1.55898	43.7984	0.281728	52.4566	Macrophages
-1.61202	-2.29654	T19-01766	Macrophages	4 - From X to CD4 T-cell	1.66309	1.66309	45.7051	45.7051	1.55898	43.7984	0.281728	52.4566	Macrophages
-1.58726	-2.87324	T19-03394	Macrophages	4 - From X to CD4 T-cell	1.69769	1.69769	26.7462	26.7462	1.55898	43.7984	0.281728	52.4566	Macrophages
-1.61401	-2.93185	T19-03516	Macrophages	4 - From X to CD4 T-cell	1.66033	1.66033	25.3008	25.3008	1.55898	43.7984	0.281728	52.4566	Macrophages
-1.91706	-1.44961	T19-03774	Macrophages	4 - From X to CD4 T-cell	1.2819	1.2819	95.031	95.031	1.55898	43.7984	0.281728	52.4566	Macrophages
-1.31095	-3.11114	T19-04290	Macrophages	4 - From X to CD4 T-cell	2.12328	2.12328	21.3249	21.3249	1.55898	43.7984	0.281728	52.4566	Macrophages
-1.53287	-2.71831	T19-05584	Macrophages	4 - From X to CD4 T-cell	1.77574	1.77574	30.9509	30.9509	1.55898	43.7984	0.281728	52.4566	Macrophages
-1.76087	-2.65111	T19-07233	Macrophages	4 - From X to CD4 T-cell	1.46682	1.46682	32.9603	32.9603	1.55898	43.7984	0.281728	52.4566	Macrophages
-1.88298	-1.84577	T19-07425	Macrophages	4 - From X to CD4 T-cell	1.32047	1.32047	68.185	68.185	1.55898	43.7984	0.281728	52.4566	Macrophages
-1.76312	-2.43179	T19-08489	Macrophages	4 - From X to CD4 T-cell	1.464	1.464	40.3901	40.3901	1.55898	43.7984	0.281728	52.4566	Macrophages
-1.46632	-3.00616	T19-08679	Macrophages	4 - From X to CD4 T-cell	1.87503	1.87503	23.5741	23.5741	1.55898	43.7984	0.281728	52.4566	Macrophages
-1.67271	-1.85583	T19-08873	Macrophages	4 - From X to CD4 T-cell	1.58063	1.58063	67.5946	67.5946	1.55898	43.7984	0.281728	52.4566	Macrophages
-1.74533	-2.68314	T19-09080	Macrophages	4 - From X to CD4 T-cell	1.48637	1.48637	31.9878	31.9878	1.55898	43.7984	0.281728	52.4566	Macrophages
-1.59395	-2.69613	T19-09091	Macrophages	4 - From X to CD4 T-cell	1.6883	1.6883	31.6012	31.6012	1.55898	43.7984	0.281728	52.4566	Macrophages
-1.79611	-2.08431	T19-11341	Macrophages	4 - From X to CD4 T-cell	1.42325	1.42325	55.3155	55.3155	1.55898	43.7984	0.281728	52.4566	Macrophages
-1.93496	-1.97795	T19-12877	Macrophages	4 - From X to CD4 T-cell	1.26202	1.26202	60.7686	60.7686	1.55898	43.7984	0.281728	52.4566	Macrophages
-1.26777	-3.41061	T19-22456	Macrophages	4 - From X to CD4 T-cell	2.19639	2.19639	15.9827	15.9827	1.55898	43.7984	0.281728	52.4566	Macrophages
-1.62738	-2.694	T17-01898	Macrophages	6 - From X to CD8 T-cell	1.64189	1.64189	31.6643	31.6643	1.54202	44.4086	0.264438	35.2058	Macrophages
-2.05138	-0.98105	T17-02270	Macrophages	6 - From X to CD8 T-cell	1.13913	1.13913	136.342	136.342	1.54202	44.4086	0.264438	35.2058	Macrophages
-1.38561	-3.17764	T17-03242	Macrophages	6 - From X to CD8 T-cell	2.0011	2.0011	20.0079	20.0079	1.54202	44.4086	0.264438	35.2058	Macrophages
-1.45563	-1.77054	T17-04383	Macrophages	6 - From X to CD8 T-cell	1.89136	1.89136	72.7376	72.7376	1.54202	44.4086	0.264438	35.2058	Macrophages
-1.84071	-2.50162	T17-04990	Macrophages	6 - From X to CD8 T-cell	1.36968	1.36968	37.8724	37.8724	1.54202	44.4086	0.264438	35.2058	Macrophages
-2.00974	-1.32772	T17-05641	Macrophages	6 - From X to CD8 T-cell	1.18184	1.18184	104.769	104.769	1.54202	44.4086	0.264438	35.2058	Macrophages
-2.01564	-1.10864	T17-07537	Macrophages	6 - From X to CD8 T-cell	1.17571	1.17571	124.063	124.063	1.54202	44.4086	0.264438	35.2058	Macrophages
-1.71982	-2.40754	T17-08282	Macrophages	6 - From X to CD8 T-cell	1.51894	1.51894	41.2998	41.2998	1.54202	44.4086	0.264438	35.2058	Macrophages
-1.94316	-1.78173	T17-11029	Macrophages	6 - From X to CD8 T-cell	1.25302	1.25302	72.0445	72.0445	1.54202	44.4086	0.264438	35.2058	Macrophages
-1.89433	-2.09817	T17-11043	Macrophages	6 - From X to CD8 T-cell	1.30751	1.30751	54.6373	54.6373	1.54202	44.4086	0.264438	35.2058	Macrophages
-1.64477	-2.79218	T18-00639	Macrophages	6 - From X to CD8 T-cell	1.61817	1.61817	28.8741	28.8741	1.54202	44.4086	0.264438	35.2058	Macrophages
-1.47188	-3.17397	T18-20675	Macrophages	6 - From X to CD8 T-cell	1.86657	1.86657	20.0786	20.0786	1.54202	44.4086	0.264438	35.2058	Macrophages
-1.79091	-2.48637	T19-00132	Macrophages	6 - From X to CD8 T-cell	1.42961	1.42961	38.4096	38.4096	1.54202	44.4086	0.264438	35.2058	Macrophages
-1.5532	-3.13656	T19-00750	Macrophages	6 - From X to CD8 T-cell	1.74624	1.74624	20.8121	20.8121	1.54202	44.4086	0.264438	35.2058	Macrophages
-1.56421	-2.96774	T19-00803	Macrophages	6 - From X to CD8 T-cell	1.73044	1.73044	24.4524	24.4524	1.54202	44.4086	0.264438	35.2058	Macrophages
-1.69933	-2.2888	T19-01766	Macrophages	6 - From X to CD8 T-cell	1.54553	1.54553	46.0275	46.0275	1.54202	44.4086	0.264438	35.2058	Macrophages
-1.52664	-3.10282	T19-03394	Macrophages	6 - From X to CD8 T-cell	1.78486	1.78486	21.4956	21.4956	1.54202	44.4086	0.264438	35.2058	Macrophages
-1.77036	-2.39221	T19-03516	Macrophages	6 - From X to CD8 T-cell	1.45498	1.45498	41.8842	41.8842	1.54202	44.4086	0.264438	35.2058	Macrophages
-1.82712	-0.95852	T19-03774	Macrophages	6 - From X to CD8 T-cell	1.38582	1.38582	138.587	138.587	1.54202	44.4086	0.264438	35.2058	Macrophages
-1.46165	-3.01882	T19-04290	Macrophages	6 - From X to CD8 T-cell	1.88214	1.88214	23.2913	23.2913	1.54202	44.4086	0.264438	35.2058	Macrophages
-1.61673	-2.75944	T19-05584	Macrophages	6 - From X to CD8 T-cell	1.65656	1.65656	29.7779	29.7779	1.54202	44.4086	0.264438	35.2058	Macrophages
-1.86364	-2.2598	T19-07233	Macrophages	6 - From X to CD8 T-cell	1.34279	1.34279	47.2536	47.2536	1.54202	44.4086	0.264438	35.2058	Macrophages
-1.76383	-1.46195	T19-07425	Macrophages	6 - From X to CD8 T-cell	1.46312	1.46312	94.0847	94.0847	1.54202	44.4086	0.264438	35.2058	Macrophages
-1.80718	-2.31031	T19-08489	Macrophages	6 - From X to CD8 T-cell	1.4098	1.4098	45.1365	45.1365	1.54202	44.4086	0.264438	35.2058	Macrophages
-1.49583	-2.9563	T19-08679	Macrophages	6 - From X to CD8 T-cell	1.83049	1.83049	24.7197	24.7197	1.54202	44.4086	0.264438	35.2058	Macrophages
-1.6838	-1.53639	T19-08873	Macrophages	6 - From X to CD8 T-cell	1.56592	1.56592	88.5304	88.5304	1.54202	44.4086	0.264438	35.2058	Macrophages
-2.01913	-1.89928	T19-09080	Macrophages	6 - From X to CD8 T-cell	1.17209	1.17209	65.0952	65.0952	1.54202	44.4086	0.264438	35.2058	Macrophages
-1.70348	-2.45181	T19-09091	Macrophages	6 - From X to CD8 T-cell	1.54012	1.54012	39.6531	39.6531	1.54202	44.4086	0.264438	35.2058	Macrophages
-1.7872	-1.74184	T19-11341	Macrophages	6 - From X to CD8 T-cell	1.43416	1.43416	74.5396	74.5396	1.54202	44.4086	0.264438	35.2058	Macrophages
-1.90065	-2.52051	T19-12877	Macrophages	6 - From X to CD8 T-cell	1.30035	1.30035	37.2164	37.2164	1.54202	44.4086	0.264438	35.2058	Macrophages
-1.28753	-3.37654	T19-22456	Macrophages	6 - From X to CD8 T-cell	2.16271	2.16271	16.5183	16.5183	1.54202	44.4086	0.264438	35.2058	Macrophages
-0.979832	-3.66289	T17-01898	Macrophages	1 - From X to Cancer cell	2.72925	2.72925	12.5082	12.5082	2.18151	18.4922	0.57926	15.5345	Macrophages
-0.646535	-3.64281	T17-02270	Macrophages	1 - From X to Cancer cell	3.43771	3.43771	12.7554	12.7554	2.18151	18.4922	0.57926	15.5345	Macrophages
-1.20659	-3.56015	T17-03242	Macrophages	1 - From X to Cancer cell	2.30304	2.30304	13.8242	13.8242	2.18151	18.4922	0.57926	15.5345	Macrophages
-2.20754	-1.41922	T17-04383	Macrophages	1 - From X to Cancer cell	0.99075	0.99075	97.3916	97.3916	2.18151	18.4922	0.57926	15.5345	Macrophages
-1.83166	-2.57712	T17-04990	Macrophages	1 - From X to Cancer cell	1.3804	1.3804	35.3128	35.3128	2.18151	18.4922	0.57926	15.5345	Macrophages
-1.43571	-3.29231	T17-05641	Macrophages	1 - From X to Cancer cell	1.9221	1.9221	17.9181	17.9181	2.18151	18.4922	0.57926	15.5345	Macrophages
-1.04174	-3.5565	T17-07537	Macrophages	1 - From X to Cancer cell	2.60814	2.60814	13.8733	13.8733	2.18151	18.4922	0.57926	15.5345	Macrophages
-1.22509	-3.59923	T17-08282	Macrophages	1 - From X to Cancer cell	2.27043	2.27043	13.3085	13.3085	2.18151	18.4922	0.57926	15.5345	Macrophages
-1.44042	-3.24633	T17-11029	Macrophages	1 - From X to Cancer cell	1.9148	1.9148	18.7294	18.7294	2.18151	18.4922	0.57926	15.5345	Macrophages
-0.982674	-3.79155	T17-11043	Macrophages	1 - From X to Cancer cell	2.72362	2.72362	11.0314	11.0314	2.18151	18.4922	0.57926	15.5345	Macrophages
-1.04192	-3.60573	T18-00639	Macrophages	1 - From X to Cancer cell	2.6078	2.6078	13.2245	13.2245	2.18151	18.4922	0.57926	15.5345	Macrophages
-1.13157	-3.55973	T18-20675	Macrophages	1 - From X to Cancer cell	2.43871	2.43871	13.8299	13.8299	2.18151	18.4922	0.57926	15.5345	Macrophages
-1.0969	-3.49105	T19-00132	Macrophages	1 - From X to Cancer cell	2.50321	2.50321	14.784	14.784	2.18151	18.4922	0.57926	15.5345	Macrophages
-1.60081	-3.09516	T19-00750	Macrophages	1 - From X to Cancer cell	1.67869	1.67869	21.6537	21.6537	2.18151	18.4922	0.57926	15.5345	Macrophages
-1.11449	-3.51066	T19-00803	Macrophages	1 - From X to Cancer cell	2.47034	2.47034	14.5052	14.5052	2.18151	18.4922	0.57926	15.5345	Macrophages
-1.4185	-3.18164	T19-01766	Macrophages	1 - From X to Cancer cell	1.94898	1.94898	19.9313	19.9313	2.18151	18.4922	0.57926	15.5345	Macrophages
-1.46519	-3.14174	T19-03394	Macrophages	1 - From X to Cancer cell	1.87675	1.87675	20.7089	20.7089	2.18151	18.4922	0.57926	15.5345	Macrophages
-1.82091	-2.95611	T19-03516	Macrophages	1 - From X to Cancer cell	1.39324	1.39324	24.7243	24.7243	2.18151	18.4922	0.57926	15.5345	Macrophages
-0.820849	-3.71816	T19-03774	Macrophages	1 - From X to Cancer cell	3.05583	3.05583	11.8515	11.8515	2.18151	18.4922	0.57926	15.5345	Macrophages
-1.64151	-2.7026	T19-04290	Macrophages	1 - From X to Cancer cell	1.6226	1.6226	31.41	31.41	2.18151	18.4922	0.57926	15.5345	Macrophages
-0.67248	-3.74023	T19-05584	Macrophages	1 - From X to Cancer cell	3.37942	3.37942	11.5988	11.5988	2.18151	18.4922	0.57926	15.5345	Macrophages
-1.16844	-3.44776	T19-07233	Macrophages	1 - From X to Cancer cell	2.37138	2.37138	15.4178	15.4178	2.18151	18.4922	0.57926	15.5345	Macrophages
-1.18758	-3.29924	T19-07425	Macrophages	1 - From X to Cancer cell	2.33693	2.33693	17.7987	17.7987	2.18151	18.4922	0.57926	15.5345	Macrophages
-1.44784	-3.18154	T19-08489	Macrophages	1 - From X to Cancer cell	1.90334	1.90334	19.9331	19.9331	2.18151	18.4922	0.57926	15.5345	Macrophages
-1.58068	-2.79242	T19-08679	Macrophages	1 - From X to Cancer cell	1.70699	1.70699	28.8675	28.8675	2.18151	18.4922	0.57926	15.5345	Macrophages
-1.49198	-2.99448	T19-08873	Macrophages	1 - From X to Cancer cell	1.83625	1.83625	23.838	23.838	2.18151	18.4922	0.57926	15.5345	Macrophages
-1.59876	-3.13578	T19-09080	Macrophages	1 - From X to Cancer cell	1.68154	1.68154	20.8276	20.8276	2.18151	18.4922	0.57926	15.5345	Macrophages
-1.22102	-3.47051	T19-09091	Macrophages	1 - From X to Cancer cell	2.27757	2.27757	15.0816	15.0816	2.18151	18.4922	0.57926	15.5345	Macrophages
-1.64001	-2.73111	T19-11341	Macrophages	1 - From X to Cancer cell	1.62464	1.62464	30.5811	30.5811	2.18151	18.4922	0.57926	15.5345	Macrophages
-0.952764	-3.5728	T19-12877	Macrophages	1 - From X to Cancer cell	2.78329	2.78329	13.6552	13.6552	2.18151	18.4922	0.57926	15.5345	Macrophages
-1.48336	-3.19173	T19-22456	Macrophages	1 - From X to Cancer cell	1.84921	1.84921	19.7391	19.7391	2.18151	18.4922	0.57926	15.5345	Macrophages
-1.73268	-1.82365	T17-01898	CD8 T-cell	5 - From X to Macrophages	1.50245	1.50245	69.4982	69.4982	1.6389	55.7607	0.245218	43.9329	CD8 T-cell
-1.74736	-1.65923	T17-02270	CD8 T-cell	5 - From X to Macrophages	1.48381	1.48381	79.9328	79.9328	1.6389	55.7607	0.245218	43.9329	CD8 T-cell
-1.73631	-1.47593	T17-03242	CD8 T-cell	5 - From X to Macrophages	1.49783	1.49783	93.0216	93.0216	1.6389	55.7607	0.245218	43.9329	CD8 T-cell
-1.69099	-0.206481	T17-04383	CD8 T-cell	5 - From X to Macrophages	1.55645	1.55645	224.281	224.281	1.6389	55.7607	0.245218	43.9329	CD8 T-cell
-1.98787	-1.73089	T17-04990	CD8 T-cell	5 - From X to Macrophages	1.20483	1.20483	75.2368	75.2368	1.6389	55.7607	0.245218	43.9329	CD8 T-cell
-1.34341	-0.904652	T17-05641	CD8 T-cell	5 - From X to Macrophages	2.0695	2.0695	144.048	144.048	1.6389	55.7607	0.245218	43.9329	CD8 T-cell
-1.30244	-0.771677	T17-07537	CD8 T-cell	5 - From X to Macrophages	2.13755	2.13755	158.058	158.058	1.6389	55.7607	0.245218	43.9329	CD8 T-cell
-1.73977	-1.13652	T17-08282	CD8 T-cell	5 - From X to Macrophages	1.49342	1.49342	121.48	121.48	1.6389	55.7607	0.245218	43.9329	CD8 T-cell
-1.74268	-2.12563	T17-11029	CD8 T-cell	5 - From X to Macrophages	1.48973	1.48973	53.3155	53.3155	1.6389	55.7607	0.245218	43.9329	CD8 T-cell
-2.0414	-1.94344	T17-11043	CD8 T-cell	5 - From X to Macrophages	1.14924	1.14924	62.6352	62.6352	1.6389	55.7607	0.245218	43.9329	CD8 T-cell
-1.83354	-1.89433	T18-00639	CD8 T-cell	5 - From X to Macrophages	1.37818	1.37818	65.3756	65.3756	1.6389	55.7607	0.245218	43.9329	CD8 T-cell
-1.84816	-2.00445	T18-20675	CD8 T-cell	5 - From X to Macrophages	1.36088	1.36088	59.3681	59.3681	1.6389	55.7607	0.245218	43.9329	CD8 T-cell
-1.43315	-2.80185	T19-00132	CD8 T-cell	5 - From X to Macrophages	1.92608	1.92608	28.612	28.612	1.6389	55.7607	0.245218	43.9329	CD8 T-cell
-1.67224	-2.31001	T19-00750	CD8 T-cell	5 - From X to Macrophages	1.58126	1.58126	45.1488	45.1488	1.6389	55.7607	0.245218	43.9329	CD8 T-cell
-1.7428	-2.12724	T19-00803	CD8 T-cell	5 - From X to Macrophages	1.48957	1.48957	53.2385	53.2385	1.6389	55.7607	0.245218	43.9329	CD8 T-cell
-1.64788	-2.22279	T19-01766	CD8 T-cell	5 - From X to Macrophages	1.61395	1.61395	48.8612	48.8612	1.6389	55.7607	0.245218	43.9329	CD8 T-cell
-1.56382	-2.51091	T19-03394	CD8 T-cell	5 - From X to Macrophages	1.73098	1.73098	37.5486	37.5486	1.6389	55.7607	0.245218	43.9329	CD8 T-cell
-1.69183	-2.05646	T19-03516	CD8 T-cell	5 - From X to Macrophages	1.55535	1.55535	56.7008	56.7008	1.6389	55.7607	0.245218	43.9329	CD8 T-cell
-1.72744	-1.6664	T19-03774	CD8 T-cell	5 - From X to Macrophages	1.50916	1.50916	79.4526	79.4526	1.6389	55.7607	0.245218	43.9329	CD8 T-cell
-1.30951	-3.12083	T19-04290	CD8 T-cell	5 - From X to Macrophages	2.12568	2.12568	21.1281	21.1281	1.6389	55.7607	0.245218	43.9329	CD8 T-cell
-1.72256	-1.83706	T19-05584	CD8 T-cell	5 - From X to Macrophages	1.51541	1.51541	68.6998	68.6998	1.6389	55.7607	0.245218	43.9329	CD8 T-cell
-1.41564	-3.01379	T19-07233	CD8 T-cell	5 - From X to Macrophages	1.95347	1.95347	23.4033	23.4033	1.6389	55.7607	0.245218	43.9329	CD8 T-cell
-1.57305	-2.70899	T19-07425	CD8 T-cell	5 - From X to Macrophages	1.71783	1.71783	31.2224	31.2224	1.6389	55.7607	0.245218	43.9329	CD8 T-cell
-1.38076	-2.99451	T19-08489	CD8 T-cell	5 - From X to Macrophages	2.00888	2.00888	23.8373	23.8373	1.6389	55.7607	0.245218	43.9329	CD8 T-cell
-1.5294	-2.28181	T19-08679	CD8 T-cell	5 - From X to Macrophages	1.78082	1.78082	46.3204	46.3204	1.6389	55.7607	0.245218	43.9329	CD8 T-cell
-1.5365	-2.39657	T19-08873	CD8 T-cell	5 - From X to Macrophages	1.77045	1.77045	41.7174	41.7174	1.6389	55.7607	0.245218	43.9329	CD8 T-cell
-1.60419	-2.63348	T19-09080	CD8 T-cell	5 - From X to Macrophages	1.67397	1.67397	33.5071	33.5071	1.6389	55.7607	0.245218	43.9329	CD8 T-cell
-1.63346	-1.94712	T19-09091	CD8 T-cell	5 - From X to Macrophages	1.63357	1.63357	62.4336	62.4336	1.6389	55.7607	0.245218	43.9329	CD8 T-cell
-1.59617	-2.38092	T19-11341	CD8 T-cell	5 - From X to Macrophages	1.68518	1.68518	42.3197	42.3197	1.6389	55.7607	0.245218	43.9329	CD8 T-cell
-1.61669	-2.56111	T19-12877	CD8 T-cell	5 - From X to Macrophages	1.65662	1.65662	35.8419	35.8419	1.6389	55.7607	0.245218	43.9329	CD8 T-cell
-1.69288	-2.2045	T19-22456	CD8 T-cell	5 - From X to Macrophages	1.55398	1.55398	49.6736	49.6736	1.6389	55.7607	0.245218	43.9329	CD8 T-cell
-1.7894	-0.76767	T17-01898	Negative cell	3 - From X to B-cell	1.43146	1.43146	158.492	158.492	1.52494	114.633	0.39493	63.8539	Negative cell
-1.89009	-1.98084	T17-02270	Negative cell	3 - From X to B-cell	1.31234	1.31234	60.6145	60.6145	1.52494	114.633	0.39493	63.8539	Negative cell
-1.86822	-1.27252	T17-03242	Negative cell	3 - From X to B-cell	1.33748	1.33748	109.413	109.413	1.52494	114.633	0.39493	63.8539	Negative cell
-1.56974	-0.365887	T17-04383	Negative cell	3 - From X to B-cell	1.72253	1.72253	204.768	204.768	1.52494	114.633	0.39493	63.8539	Negative cell
-1.26621	-0.176586	T17-04990	Negative cell	3 - From X to B-cell	2.19907	2.19907	227.984	227.984	1.52494	114.633	0.39493	63.8539	Negative cell
-1.37567	-0.28201	T17-05641	Negative cell	3 - From X to B-cell	2.01705	2.01705	214.98	214.98	1.52494	114.633	0.39493	63.8539	Negative cell
-1.97137	-0.583599	T17-07537	Negative cell	3 - From X to B-cell	1.22242	1.22242	179.052	179.052	1.52494	114.633	0.39493	63.8539	Negative cell
-1.93164	-1.53442	T17-08282	Negative cell	3 - From X to B-cell	1.26569	1.26569	88.6737	88.6737	1.52494	114.633	0.39493	63.8539	Negative cell
-1.65912	-0.493589	T17-11029	Negative cell	3 - From X to B-cell	1.5988	1.5988	189.524	189.524	1.52494	114.633	0.39493	63.8539	Negative cell
-0.858703	0.0373588	T17-11043	Negative cell	3 - From X to B-cell	2.9761	2.9761	254.669	254.669	1.52494	114.633	0.39493	63.8539	Negative cell
-1.95427	-2.26749	T18-00639	Negative cell	3 - From X to B-cell	1.24089	1.24089	46.9257	46.9257	1.52494	114.633	0.39493	63.8539	Negative cell
-1.89755	-1.94267	T18-20675	Negative cell	3 - From X to B-cell	1.30386	1.30386	62.6776	62.6776	1.52494	114.633	0.39493	63.8539	Negative cell
-1.89813	-1.11284	T19-00132	Negative cell	3 - From X to B-cell	1.3032	1.3032	123.671	123.671	1.52494	114.633	0.39493	63.8539	Negative cell
-1.78178	-2.50531	T19-00750	Negative cell	3 - From X to B-cell	1.44083	1.44083	37.7433	37.7433	1.52494	114.633	0.39493	63.8539	Negative cell
-1.86524	-1.16667	T19-00803	Negative cell	3 - From X to B-cell	1.34093	1.34093	118.729	118.729	1.52494	114.633	0.39493	63.8539	Negative cell
-1.5386	-0.427315	T19-01766	Negative cell	3 - From X to B-cell	1.76739	1.76739	197.384	197.384	1.52494	114.633	0.39493	63.8539	Negative cell
-1.90357	-1.8202	T19-03394	Negative cell	3 - From X to B-cell	1.29705	1.29705	69.7047	69.7047	1.52494	114.633	0.39493	63.8539	Negative cell
-1.89894	-2.17391	T19-03516	Negative cell	3 - From X to B-cell	1.30228	1.30228	51.059	51.059	1.52494	114.633	0.39493	63.8539	Negative cell
-1.85925	-0.993743	T19-03774	Negative cell	3 - From X to B-cell	1.3479	1.3479	135.087	135.087	1.52494	114.633	0.39493	63.8539	Negative cell
-1.78761	-2.10165	T19-04290	Negative cell	3 - From X to B-cell	1.43366	1.43366	54.4681	54.4681	1.52494	114.633	0.39493	63.8539	Negative cell
-1.69743	-0.807089	T19-05584	Negative cell	3 - From X to B-cell	1.54801	1.54801	154.256	154.256	1.52494	114.633	0.39493	63.8539	Negative cell
-1.99274	-1.49264	T19-07233	Negative cell	3 - From X to B-cell	1.19968	1.19968	91.7631	91.7631	1.52494	114.633	0.39493	63.8539	Negative cell
-1.77392	-0.571923	T19-07425	Negative cell	3 - From X to B-cell	1.45055	1.45055	180.397	180.397	1.52494	114.633	0.39493	63.8539	Negative cell
-1.87	-1.26615	T19-08489	Negative cell	3 - From X to B-cell	1.33541	1.33541	109.958	109.958	1.52494	114.633	0.39493	63.8539	Negative cell
-1.74368	-1.11337	T19-08679	Negative cell	3 - From X to B-cell	1.48846	1.48846	123.622	123.622	1.52494	114.633	0.39493	63.8539	Negative cell
-1.22771	-0.268633	T19-08873	Negative cell	3 - From X to B-cell	2.26582	2.26582	216.621	216.621	1.52494	114.633	0.39493	63.8539	Negative cell
-1.87509	-1.05992	T19-09080	Negative cell	3 - From X to B-cell	1.32954	1.32954	128.663	128.663	1.52494	114.633	0.39493	63.8539	Negative cell
-1.80818	-1.75792	T19-09091	Negative cell	3 - From X to B-cell	1.40858	1.40858	73.5252	73.5252	1.52494	114.633	0.39493	63.8539	Negative cell
-1.39942	-0.182624	T19-11341	Negative cell	3 - From X to B-cell	1.97909	1.97909	227.235	227.235	1.52494	114.633	0.39493	63.8539	Negative cell
-2.01948	-1.52642	T19-12877	Negative cell	3 - From X to B-cell	1.17173	1.17173	89.259	89.259	1.52494	114.633	0.39493	63.8539	Negative cell
-1.95946	-1.81243	T19-22456	Negative cell	3 - From X to B-cell	1.23525	1.23525	70.1725	70.1725	1.52494	114.633	0.39493	63.8539	Negative cell
-1.69235	-1.65351	T17-01898	Cancer cell	5 - From X to Macrophages	1.55467	1.55467	80.3176	80.3176	1.73943	87.0498	0.277918	53.354	Cancer cell
-1.66307	-1.18063	T17-02270	Cancer cell	5 - From X to Macrophages	1.5935	1.5935	117.47	117.47	1.73943	87.0498	0.277918	53.354	Cancer cell
-1.6961	-0.700467	T17-03242	Cancer cell	5 - From X to Macrophages	1.54975	1.54975	165.854	165.854	1.73943	87.0498	0.277918	53.354	Cancer cell
-1.00409	-0.0309706	T17-04383	Cancer cell	5 - From X to Macrophages	2.68138	2.68138	246.129	246.129	1.73943	87.0498	0.277918	53.354	Cancer cell
-1.46734	-0.878495	T17-04990	Cancer cell	5 - From X to Macrophages	1.87347	1.87347	146.745	146.745	1.73943	87.0498	0.277918	53.354	Cancer cell
-1.3813	-0.403588	T17-05641	Cancer cell	5 - From X to Macrophages	2.008	2.008	200.225	200.225	1.73943	87.0498	0.277918	53.354	Cancer cell
-1.46725	-0.40645	T17-07537	Cancer cell	5 - From X to Macrophages	1.87362	1.87362	199.882	199.882	1.73943	87.0498	0.277918	53.354	Cancer cell
-1.69121	-1.12719	T17-08282	Cancer cell	5 - From X to Macrophages	1.55616	1.55616	122.34	122.34	1.73943	87.0498	0.277918	53.354	Cancer cell
-1.57011	-1.63929	T17-11029	Cancer cell	5 - From X to Macrophages	1.722	1.722	81.281	81.281	1.73943	87.0498	0.277918	53.354	Cancer cell
-1.53486	-0.903775	T17-11043	Cancer cell	5 - From X to Macrophages	1.77284	1.77284	144.138	144.138	1.73943	87.0498	0.277918	53.354	Cancer cell
-1.79662	-1.28136	T18-00639	Cancer cell	5 - From X to Macrophages	1.42264	1.42264	108.659	108.659	1.73943	87.0498	0.277918	53.354	Cancer cell
-1.63452	-1.17495	T18-20675	Cancer cell	5 - From X to Macrophages	1.63212	1.63212	117.981	117.981	1.73943	87.0498	0.277918	53.354	Cancer cell
-1.4606	-2.60431	T19-00132	Cancer cell	5 - From X to Macrophages	1.88375	1.88375	34.4309	34.4309	1.73943	87.0498	0.277918	53.354	Cancer cell
-1.59572	-1.85908	T19-00750	Cancer cell	5 - From X to Macrophages	1.68581	1.68581	67.4052	67.4052	1.73943	87.0498	0.277918	53.354	Cancer cell
-1.67669	-1.71275	T19-00803	Cancer cell	5 - From X to Macrophages	1.57534	1.57534	76.4037	76.4037	1.73943	87.0498	0.277918	53.354	Cancer cell
-1.66809	-1.90835	T19-01766	Cancer cell	5 - From X to Macrophages	1.58679	1.58679	64.5833	64.5833	1.73943	87.0498	0.277918	53.354	Cancer cell
-1.63113	-1.81572	T19-03394	Cancer cell	5 - From X to Macrophages	1.63675	1.63675	69.9743	69.9743	1.73943	87.0498	0.277918	53.354	Cancer cell
-1.6842	-0.866693	T19-03516	Cancer cell	5 - From X to Macrophages	1.5654	1.5654	147.971	147.971	1.73943	87.0498	0.277918	53.354	Cancer cell
-1.54941	-1.42246	T19-03774	Cancer cell	5 - From X to Macrophages	1.75171	1.75171	97.1381	97.1381	1.73943	87.0498	0.277918	53.354	Cancer cell
-1.16093	-3.09603	T19-04290	Cancer cell	5 - From X to Macrophages	2.38498	2.38498	21.6358	21.6358	1.73943	87.0498	0.277918	53.354	Cancer cell
-1.71076	-1.39987	T19-05584	Cancer cell	5 - From X to Macrophages	1.53065	1.53065	98.9185	98.9185	1.73943	87.0498	0.277918	53.354	Cancer cell
-1.33319	-2.5928	T19-07233	Cancer cell	5 - From X to Macrophages	2.08632	2.08632	34.8018	34.8018	1.73943	87.0498	0.277918	53.354	Cancer cell
-1.71956	-2.03976	T19-07425	Cancer cell	5 - From X to Macrophages	1.51928	1.51928	57.5456	57.5456	1.73943	87.0498	0.277918	53.354	Cancer cell
-1.52705	-2.3692	T19-08489	Cancer cell	5 - From X to Macrophages	1.78426	1.78426	42.7757	42.7757	1.73943	87.0498	0.277918	53.354	Cancer cell
-1.44506	-2.01651	T19-08679	Cancer cell	5 - From X to Macrophages	1.90762	1.90762	58.7404	58.7404	1.73943	87.0498	0.277918	53.354	Cancer cell
-1.36904	-2.27661	T19-08873	Cancer cell	5 - From X to Macrophages	2.02774	2.02774	46.5393	46.5393	1.73943	87.0498	0.277918	53.354	Cancer cell
-1.63318	-1.48786	T19-09080	Cancer cell	5 - From X to Macrophages	1.63395	1.63395	92.1218	92.1218	1.73943	87.0498	0.277918	53.354	Cancer cell
-1.71901	-1.49057	T19-09091	Cancer cell	5 - From X to Macrophages	1.51999	1.51999	91.9178	91.9178	1.73943	87.0498	0.277918	53.354	Cancer cell
-1.611	-1.79641	T19-11341	Cancer cell	5 - From X to Macrophages	1.6645	1.6645	71.1445	71.1445	1.73943	87.0498	0.277918	53.354	Cancer cell
-1.69286	-1.83005	T19-12877	Cancer cell	5 - From X to Macrophages	1.554	1.554	69.1161	69.1161	1.73943	87.0498	0.277918	53.354	Cancer cell
-1.82914	-0.985468	T19-22456	Cancer cell	5 - From X to Macrophages	1.38341	1.38341	135.904	135.904	1.73943	87.0498	0.277918	53.354	Cancer cell
-1.59928	-2.75907	T17-01898	CD4 T-cell	7 - From X to FoxP3 T-cell	1.68082	1.68082	29.7881	29.7881	1.68865	31.3061	0.21987	17.496	CD4 T-cell
-1.48037	-3.08313	T17-02270	CD4 T-cell	7 - From X to FoxP3 T-cell	1.85371	1.85371	21.9042	21.9042	1.68865	31.3061	0.21987	17.496	CD4 T-cell
-1.68002	-2.60866	T17-03242	CD4 T-cell	7 - From X to FoxP3 T-cell	1.57093	1.57093	34.2916	34.2916	1.68865	31.3061	0.21987	17.496	CD4 T-cell
-1.99109	-1.28225	T17-04383	CD4 T-cell	7 - From X to FoxP3 T-cell	1.20142	1.20142	108.584	108.584	1.68865	31.3061	0.21987	17.496	CD4 T-cell
-1.6559	-2.47603	T17-04990	CD4 T-cell	7 - From X to FoxP3 T-cell	1.60314	1.60314	38.7779	38.7779	1.68865	31.3061	0.21987	17.496	CD4 T-cell
-1.85722	-2.1228	T17-05641	CD4 T-cell	7 - From X to FoxP3 T-cell	1.35028	1.35028	53.4502	53.4502	1.68865	31.3061	0.21987	17.496	CD4 T-cell
-1.64671	-2.62973	T17-07537	CD4 T-cell	7 - From X to FoxP3 T-cell	1.61554	1.61554	33.6246	33.6246	1.68865	31.3061	0.21987	17.496	CD4 T-cell
-1.61895	-2.97513	T17-08282	CD4 T-cell	7 - From X to FoxP3 T-cell	1.65349	1.65349	24.2811	24.2811	1.68865	31.3061	0.21987	17.496	CD4 T-cell
-1.45331	-3.14554	T17-11029	CD4 T-cell	7 - From X to FoxP3 T-cell	1.89493	1.89493	20.6337	20.6337	1.68865	31.3061	0.21987	17.496	CD4 T-cell
-1.90846	-2.25359	T17-11043	CD4 T-cell	7 - From X to FoxP3 T-cell	1.29154	1.29154	47.5203	47.5203	1.68865	31.3061	0.21987	17.496	CD4 T-cell
-1.52774	-2.98562	T18-00639	CD4 T-cell	7 - From X to FoxP3 T-cell	1.78325	1.78325	24.0399	24.0399	1.68865	31.3061	0.21987	17.496	CD4 T-cell
-1.68379	-2.24894	T18-20675	CD4 T-cell	7 - From X to FoxP3 T-cell	1.56594	1.56594	47.7206	47.7206	1.68865	31.3061	0.21987	17.496	CD4 T-cell
-1.51374	-2.47855	T19-00132	CD4 T-cell	7 - From X to FoxP3 T-cell	1.80385	1.80385	38.6879	38.6879	1.68865	31.3061	0.21987	17.496	CD4 T-cell
-1.60104	-2.90085	T19-00750	CD4 T-cell	7 - From X to FoxP3 T-cell	1.67836	1.67836	26.0557	26.0557	1.68865	31.3061	0.21987	17.496	CD4 T-cell
-1.45247	-3.07153	T19-00803	CD4 T-cell	7 - From X to FoxP3 T-cell	1.89622	1.89622	22.1485	22.1485	1.68865	31.3061	0.21987	17.496	CD4 T-cell
-1.65289	-2.53917	T19-01766	CD4 T-cell	7 - From X to FoxP3 T-cell	1.60719	1.60719	36.5787	36.5787	1.68865	31.3061	0.21987	17.496	CD4 T-cell
-1.47792	-2.96449	T19-03394	CD4 T-cell	7 - From X to FoxP3 T-cell	1.85741	1.85741	24.528	24.528	1.68865	31.3061	0.21987	17.496	CD4 T-cell
-1.49578	-3.16496	T19-03516	CD4 T-cell	7 - From X to FoxP3 T-cell	1.83055	1.83055	20.253	20.253	1.68865	31.3061	0.21987	17.496	CD4 T-cell
-1.28676	-3.30044	T19-03774	CD4 T-cell	7 - From X to FoxP3 T-cell	2.16401	2.16401	17.7781	17.7781	1.68865	31.3061	0.21987	17.496	CD4 T-cell
-1.52991	-2.87667	T19-04290	CD4 T-cell	7 - From X to FoxP3 T-cell	1.78007	1.78007	26.6595	26.6595	1.68865	31.3061	0.21987	17.496	CD4 T-cell
-1.47392	-3.14239	T19-05584	CD4 T-cell	7 - From X to FoxP3 T-cell	1.86348	1.86348	20.6961	20.6961	1.68865	31.3061	0.21987	17.496	CD4 T-cell
-1.56222	-2.76043	T19-07233	CD4 T-cell	7 - From X to FoxP3 T-cell	1.73329	1.73329	29.75	29.75	1.68865	31.3061	0.21987	17.496	CD4 T-cell
-1.92706	-2.36769	T19-07425	CD4 T-cell	7 - From X to FoxP3 T-cell	1.27077	1.27077	42.8348	42.8348	1.68865	31.3061	0.21987	17.496	CD4 T-cell
-1.5916	-2.66334	T19-08489	CD4 T-cell	7 - From X to FoxP3 T-cell	1.69158	1.69158	32.5858	32.5858	1.68865	31.3061	0.21987	17.496	CD4 T-cell
-1.40309	-3.0493	T19-08679	CD4 T-cell	7 - From X to FoxP3 T-cell	1.97326	1.97326	22.6239	22.6239	1.68865	31.3061	0.21987	17.496	CD4 T-cell
-1.74206	-2.03614	T19-08873	CD4 T-cell	7 - From X to FoxP3 T-cell	1.49051	1.49051	57.7303	57.7303	1.68865	31.3061	0.21987	17.496	CD4 T-cell
-1.49205	-3.10539	T19-09080	CD4 T-cell	7 - From X to FoxP3 T-cell	1.83614	1.83614	21.4427	21.4427	1.68865	31.3061	0.21987	17.496	CD4 T-cell
-1.38808	-3.16215	T19-09091	CD4 T-cell	7 - From X to FoxP3 T-cell	1.99714	1.99714	20.3076	20.3076	1.68865	31.3061	0.21987	17.496	CD4 T-cell
-1.6565	-2.26593	T19-11341	CD4 T-cell	7 - From X to FoxP3 T-cell	1.60233	1.60233	46.9921	46.9921	1.68865	31.3061	0.21987	17.496	CD4 T-cell
-1.61317	-2.6682	T19-12877	CD4 T-cell	7 - From X to FoxP3 T-cell	1.66149	1.66149	32.4381	32.4381	1.68865	31.3061	0.21987	17.496	CD4 T-cell
-1.6993	-2.58865	T19-22456	CD4 T-cell	7 - From X to FoxP3 T-cell	1.54556	1.54556	34.9363	34.9363	1.68865	31.3061	0.21987	17.496	CD4 T-cell
-1.52542	-2.99685	T17-01898	FoxP3 T-cell	4 - From X to CD4 T-cell	1.78665	1.78665	23.7843	23.7843	1.66138	27.517	0.232525	12.2555	FoxP3 T-cell
-1.54941	-3.22138	T17-02270	FoxP3 T-cell	4 - From X to CD4 T-cell	1.75172	1.75172	19.1845	19.1845	1.66138	27.517	0.232525	12.2555	FoxP3 T-cell
-1.57399	-3.17923	T17-03242	FoxP3 T-cell	4 - From X to CD4 T-cell	1.71649	1.71649	19.9775	19.9775	1.66138	27.517	0.232525	12.2555	FoxP3 T-cell
-1.98334	-2.2022	T17-04383	FoxP3 T-cell	4 - From X to CD4 T-cell	1.20963	1.20963	49.7764	49.7764	1.66138	27.517	0.232525	12.2555	FoxP3 T-cell
-1.8126	-2.17113	T17-04990	FoxP3 T-cell	4 - From X to CD4 T-cell	1.40324	1.40324	51.1867	51.1867	1.66138	27.517	0.232525	12.2555	FoxP3 T-cell
-1.73281	-2.33289	T17-05641	FoxP3 T-cell	4 - From X to CD4 T-cell	1.50229	1.50229	44.2176	44.2176	1.66138	27.517	0.232525	12.2555	FoxP3 T-cell
-1.79429	-2.3566	T17-07537	FoxP3 T-cell	4 - From X to CD4 T-cell	1.42548	1.42548	43.2715	43.2715	1.66138	27.517	0.232525	12.2555	FoxP3 T-cell
-1.66959	-2.838	T17-08282	FoxP3 T-cell	4 - From X to CD4 T-cell	1.58479	1.58479	27.6525	27.6525	1.66138	27.517	0.232525	12.2555	FoxP3 T-cell
-1.54258	-2.99399	T17-11029	FoxP3 T-cell	4 - From X to CD4 T-cell	1.7616	1.7616	23.849	23.849	1.66138	27.517	0.232525	12.2555	FoxP3 T-cell
-1.95544	-2.41015	T17-11043	FoxP3 T-cell	4 - From X to CD4 T-cell	1.23961	1.23961	41.2012	41.2012	1.66138	27.517	0.232525	12.2555	FoxP3 T-cell
-1.51363	-3.16941	T18-00639	FoxP3 T-cell	4 - From X to CD4 T-cell	1.80401	1.80401	20.1667	20.1667	1.66138	27.517	0.232525	12.2555	FoxP3 T-cell
-1.47043	-3.07983	T18-20675	FoxP3 T-cell	4 - From X to CD4 T-cell	1.86877	1.86877	21.9735	21.9735	1.66138	27.517	0.232525	12.2555	FoxP3 T-cell
-1.69584	-2.57724	T19-00132	FoxP3 T-cell	4 - From X to CD4 T-cell	1.55009	1.55009	35.3089	35.3089	1.66138	27.517	0.232525	12.2555	FoxP3 T-cell
-1.3436	-3.32664	T19-00750	FoxP3 T-cell	4 - From X to CD4 T-cell	2.06918	2.06918	17.3342	17.3342	1.66138	27.517	0.232525	12.2555	FoxP3 T-cell
-1.49816	-2.92452	T19-00803	FoxP3 T-cell	4 - From X to CD4 T-cell	1.827	1.827	25.4772	25.4772	1.66138	27.517	0.232525	12.2555	FoxP3 T-cell
-1.62816	-2.61266	T19-01766	FoxP3 T-cell	4 - From X to CD4 T-cell	1.64083	1.64083	34.1639	34.1639	1.66138	27.517	0.232525	12.2555	FoxP3 T-cell
-1.47338	-3.16233	T19-03394	FoxP3 T-cell	4 - From X to CD4 T-cell	1.8643	1.8643	20.3041	20.3041	1.66138	27.517	0.232525	12.2555	FoxP3 T-cell
-1.42344	-3.27248	T19-03516	FoxP3 T-cell	4 - From X to CD4 T-cell	1.94123	1.94123	18.2637	18.2637	1.66138	27.517	0.232525	12.2555	FoxP3 T-cell
-1.78228	-2.76414	T19-03774	FoxP3 T-cell	4 - From X to CD4 T-cell	1.44021	1.44021	29.6466	29.6466	1.66138	27.517	0.232525	12.2555	FoxP3 T-cell
-1.42542	-3.18432	T19-04290	FoxP3 T-cell	4 - From X to CD4 T-cell	1.93813	1.93813	19.88	19.88	1.66138	27.517	0.232525	12.2555	FoxP3 T-cell
-1.48445	-2.97074	T19-05584	FoxP3 T-cell	4 - From X to CD4 T-cell	1.84756	1.84756	24.3828	24.3828	1.66138	27.517	0.232525	12.2555	FoxP3 T-cell
-1.77621	-2.77626	T19-07233	FoxP3 T-cell	4 - From X to CD4 T-cell	1.44772	1.44772	29.3103	29.3103	1.66138	27.517	0.232525	12.2555	FoxP3 T-cell
-1.50925	-3.33363	T19-07425	FoxP3 T-cell	4 - From X to CD4 T-cell	1.81049	1.81049	17.2176	17.2176	1.66138	27.517	0.232525	12.2555	FoxP3 T-cell
-1.48636	-3.13665	T19-08489	FoxP3 T-cell	4 - From X to CD4 T-cell	1.84469	1.84469	20.8102	20.8102	1.66138	27.517	0.232525	12.2555	FoxP3 T-cell
-1.4312	-3.23968	T19-08679	FoxP3 T-cell	4 - From X to CD4 T-cell	1.92912	1.92912	18.8497	18.8497	1.66138	27.517	0.232525	12.2555	FoxP3 T-cell
-1.84464	-2.02858	T19-08873	FoxP3 T-cell	4 - From X to CD4 T-cell	1.36503	1.36503	58.1175	58.1175	1.66138	27.517	0.232525	12.2555	FoxP3 T-cell
-1.66255	-3.06741	T19-09080	FoxP3 T-cell	4 - From X to CD4 T-cell	1.5942	1.5942	22.2358	22.2358	1.66138	27.517	0.232525	12.2555	FoxP3 T-cell
-1.4827	-3.04944	T19-09091	FoxP3 T-cell	4 - From X to CD4 T-cell	1.8502	1.8502	22.6208	22.6208	1.66138	27.517	0.232525	12.2555	FoxP3 T-cell
-1.83179	-2.05437	T19-11341	FoxP3 T-cell	4 - From X to CD4 T-cell	1.38025	1.38025	56.8056	56.8056	1.66138	27.517	0.232525	12.2555	FoxP3 T-cell
-1.87123	-2.50285	T19-12877	FoxP3 T-cell	4 - From X to CD4 T-cell	1.33399	1.33399	37.8295	37.8295	1.66138	27.517	0.232525	12.2555	FoxP3 T-cell
-1.53388	-3.05694	T19-22456	FoxP3 T-cell	4 - From X to CD4 T-cell	1.77426	1.77426	22.4594	22.4594	1.66138	27.517	0.232525	12.2555	FoxP3 T-cell
-1.71167	-1.72416	T17-01898	FoxP3 T-cell	5 - From X to Macrophages	1.52947	1.52947	75.668	75.668	1.5933	60.6078	0.20707	67.304	FoxP3 T-cell
-1.74937	-1.39442	T17-02270	FoxP3 T-cell	5 - From X to Macrophages	1.48127	1.48127	99.3515	99.3515	1.5933	60.6078	0.20707	67.304	FoxP3 T-cell
-1.79332	-1.0792	T17-03242	FoxP3 T-cell	5 - From X to Macrophages	1.42666	1.42666	126.829	126.829	1.5933	60.6078	0.20707	67.304	FoxP3 T-cell
-2.01692	1.09788	T17-04383	FoxP3 T-cell	5 - From X to Macrophages	1.17437	1.17437	374.932	374.932	1.5933	60.6078	0.20707	67.304	FoxP3 T-cell
-1.91863	-1.48529	T17-04990	FoxP3 T-cell	5 - From X to Macrophages	1.28014	1.28014	92.3148	92.3148	1.5933	60.6078	0.20707	67.304	FoxP3 T-cell
-1.50667	-0.79885	T17-05641	FoxP3 T-cell	5 - From X to Macrophages	1.81432	1.81432	155.136	155.136	1.5933	60.6078	0.20707	67.304	FoxP3 T-cell
-1.72412	-0.661496	T17-07537	FoxP3 T-cell	5 - From X to Macrophages	1.51341	1.51341	170.202	170.202	1.5933	60.6078	0.20707	67.304	FoxP3 T-cell
-1.72882	-1.15922	T17-08282	FoxP3 T-cell	5 - From X to Macrophages	1.50738	1.50738	119.405	119.405	1.5933	60.6078	0.20707	67.304	FoxP3 T-cell
-1.73628	-2.05302	T17-11029	FoxP3 T-cell	5 - From X to Macrophages	1.49786	1.49786	56.8738	56.8738	1.5933	60.6078	0.20707	67.304	FoxP3 T-cell
-1.81629	-2.10708	T17-11043	FoxP3 T-cell	5 - From X to Macrophages	1.3988	1.3988	54.2051	54.2051	1.5933	60.6078	0.20707	67.304	FoxP3 T-cell
-1.71386	-2.01376	T18-00639	FoxP3 T-cell	5 - From X to Macrophages	1.52664	1.52664	58.8827	58.8827	1.5933	60.6078	0.20707	67.304	FoxP3 T-cell
-1.83111	-1.9985	T18-20675	FoxP3 T-cell	5 - From X to Macrophages	1.38106	1.38106	59.6805	59.6805	1.5933	60.6078	0.20707	67.304	FoxP3 T-cell
-1.47282	-2.84689	T19-00132	FoxP3 T-cell	5 - From X to Macrophages	1.86514	1.86514	27.4211	27.4211	1.5933	60.6078	0.20707	67.304	FoxP3 T-cell
-1.73078	-2.202	T19-00750	FoxP3 T-cell	5 - From X to Macrophages	1.50488	1.50488	49.7854	49.7854	1.5933	60.6078	0.20707	67.304	FoxP3 T-cell
-1.73577	-2.10672	T19-00803	FoxP3 T-cell	5 - From X to Macrophages	1.49851	1.49851	54.2225	54.2225	1.5933	60.6078	0.20707	67.304	FoxP3 T-cell
-1.62637	-2.24539	T19-01766	FoxP3 T-cell	5 - From X to Macrophages	1.64328	1.64328	47.8739	47.8739	1.5933	60.6078	0.20707	67.304	FoxP3 T-cell
-1.56682	-2.46059	T19-03394	FoxP3 T-cell	5 - From X to Macrophages	1.7267	1.7267	39.3339	39.3339	1.5933	60.6078	0.20707	67.304	FoxP3 T-cell
-1.70835	-1.71932	T19-03516	FoxP3 T-cell	5 - From X to Macrophages	1.53378	1.53378	75.9794	75.9794	1.5933	60.6078	0.20707	67.304	FoxP3 T-cell
-1.61756	-1.52777	T19-03774	FoxP3 T-cell	5 - From X to Macrophages	1.65541	1.65541	89.1603	89.1603	1.5933	60.6078	0.20707	67.304	FoxP3 T-cell
-1.3862	-3.1128	T19-04290	FoxP3 T-cell	5 - From X to Macrophages	2.00016	2.00016	21.2911	21.2911	1.5933	60.6078	0.20707	67.304	FoxP3 T-cell
-1.76077	-1.62243	T19-05584	FoxP3 T-cell	5 - From X to Macrophages	1.46694	1.46694	82.4351	82.4351	1.5933	60.6078	0.20707	67.304	FoxP3 T-cell
-1.53577	-2.95535	T19-07233	FoxP3 T-cell	5 - From X to Macrophages	1.77151	1.77151	24.7422	24.7422	1.5933	60.6078	0.20707	67.304	FoxP3 T-cell
-1.38487	-3.01683	T19-07425	FoxP3 T-cell	5 - From X to Macrophages	2.00228	2.00228	23.3356	23.3356	1.5933	60.6078	0.20707	67.304	FoxP3 T-cell
-1.35356	-3.03528	T19-08489	FoxP3 T-cell	5 - From X to Macrophages	2.0529	2.0529	22.9287	22.9287	1.5933	60.6078	0.20707	67.304	FoxP3 T-cell
-1.56006	-2.22791	T19-08679	FoxP3 T-cell	5 - From X to Macrophages	1.73639	1.73639	48.6361	48.6361	1.5933	60.6078	0.20707	67.304	FoxP3 T-cell
-1.56196	-2.56568	T19-08873	FoxP3 T-cell	5 - From X to Macrophages	1.73366	1.73366	35.69	35.69	1.5933	60.6078	0.20707	67.304	FoxP3 T-cell
-1.6927	-2.60146	T19-09080	FoxP3 T-cell	5 - From X to Macrophages	1.55421	1.55421	34.5222	34.5222	1.5933	60.6078	0.20707	67.304	FoxP3 T-cell
-1.66779	-1.89186	T19-09091	FoxP3 T-cell	5 - From X to Macrophages	1.58719	1.58719	65.5163	65.5163	1.5933	60.6078	0.20707	67.304	FoxP3 T-cell
-1.69074	-2.23472	T19-11341	FoxP3 T-cell	5 - From X to Macrophages	1.55679	1.55679	48.338	48.338	1.5933	60.6078	0.20707	67.304	FoxP3 T-cell
-1.64795	-2.56797	T19-12877	FoxP3 T-cell	5 - From X to Macrophages	1.61386	1.61386	35.6143	35.6143	1.5933	60.6078	0.20707	67.304	FoxP3 T-cell
-1.8512	-1.28371	T19-22456	FoxP3 T-cell	5 - From X to Macrophages	1.35732	1.35732	108.46	108.46	1.5933	60.6078	0.20707	67.304	FoxP3 T-cell
-1.61787	-2.70872	T17-01898	Macrophages	7 - From X to FoxP3 T-cell	1.65498	1.65498	31.2305	31.2305	1.56664	44.5039	0.223059	61.7045	Macrophages
-1.94401	-1.50952	T17-02270	Macrophages	7 - From X to FoxP3 T-cell	1.25208	1.25208	90.5046	90.5046	1.56664	44.5039	0.223059	61.7045	Macrophages
-1.64665	-2.40573	T17-03242	Macrophages	7 - From X to FoxP3 T-cell	1.61563	1.61563	41.3686	41.3686	1.56664	44.5039	0.223059	61.7045	Macrophages
-2.23641	1.02242	T17-04383	Macrophages	7 - From X to FoxP3 T-cell	0.965284	0.965284	367.722	367.722	1.56664	44.5039	0.223059	61.7045	Macrophages
-1.81396	-2.29056	T17-04990	Macrophages	7 - From X to FoxP3 T-cell	1.4016	1.4016	45.9537	45.9537	1.56664	44.5039	0.223059	61.7045	Macrophages
-1.80128	-1.72214	T17-05641	Macrophages	7 - From X to FoxP3 T-cell	1.41695	1.41695	75.7976	75.7976	1.56664	44.5039	0.223059	61.7045	Macrophages
-1.88642	-2.06303	T17-07537	Macrophages	7 - From X to FoxP3 T-cell	1.31654	1.31654	56.371	56.371	1.56664	44.5039	0.223059	61.7045	Macrophages
-1.74812	-2.52487	T17-08282	Macrophages	7 - From X to FoxP3 T-cell	1.48285	1.48285	37.0664	37.0664	1.56664	44.5039	0.223059	61.7045	Macrophages
-1.59859	-2.88863	T17-11029	Macrophages	7 - From X to FoxP3 T-cell	1.68179	1.68179	26.3593	26.3593	1.56664	44.5039	0.223059	61.7045	Macrophages
-1.83619	-1.72628	T17-11043	Macrophages	7 - From X to FoxP3 T-cell	1.37503	1.37503	75.5317	75.5317	1.56664	44.5039	0.223059	61.7045	Macrophages
-1.61504	-2.6519	T18-00639	Macrophages	7 - From X to FoxP3 T-cell	1.6589	1.6589	32.936	32.936	1.56664	44.5039	0.223059	61.7045	Macrophages
-1.6497	-2.44428	T18-20675	Macrophages	7 - From X to FoxP3 T-cell	1.6115	1.6115	39.9289	39.9289	1.56664	44.5039	0.223059	61.7045	Macrophages
-1.58972	-2.25209	T19-00132	Macrophages	7 - From X to FoxP3 T-cell	1.69423	1.69423	47.5847	47.5847	1.56664	44.5039	0.223059	61.7045	Macrophages
-1.77192	-2.41084	T19-00750	Macrophages	7 - From X to FoxP3 T-cell	1.45304	1.45304	41.1749	41.1749	1.56664	44.5039	0.223059	61.7045	Macrophages
-1.49566	-2.92761	T19-00803	Macrophages	7 - From X to FoxP3 T-cell	1.83074	1.83074	25.4027	25.4027	1.56664	44.5039	0.223059	61.7045	Macrophages
-1.69276	-2.20077	T19-01766	Macrophages	7 - From X to FoxP3 T-cell	1.55413	1.55413	49.8409	49.8409	1.56664	44.5039	0.223059	61.7045	Macrophages
-1.51761	-2.80212	T19-03394	Macrophages	7 - From X to FoxP3 T-cell	1.79813	1.79813	28.6049	28.6049	1.56664	44.5039	0.223059	61.7045	Macrophages
-1.60996	-2.82045	T19-03516	Macrophages	7 - From X to FoxP3 T-cell	1.66594	1.66594	28.1145	28.1145	1.56664	44.5039	0.223059	61.7045	Macrophages
-1.85094	-2.07863	T19-03774	Macrophages	7 - From X to FoxP3 T-cell	1.35763	1.35763	55.5959	55.5959	1.56664	44.5039	0.223059	61.7045	Macrophages
-1.39313	-2.9094	T19-04290	Macrophages	7 - From X to FoxP3 T-cell	1.98908	1.98908	25.8453	25.8453	1.56664	44.5039	0.223059	61.7045	Macrophages
-1.55609	-2.96128	T19-05584	Macrophages	7 - From X to FoxP3 T-cell	1.74209	1.74209	24.603	24.603	1.56664	44.5039	0.223059	61.7045	Macrophages
-1.59178	-2.61875	T19-07233	Macrophages	7 - From X to FoxP3 T-cell	1.69133	1.69133	33.9708	33.9708	1.56664	44.5039	0.223059	61.7045	Macrophages
-1.99813	-1.16706	T19-07425	Macrophages	7 - From X to FoxP3 T-cell	1.194	1.194	118.694	118.694	1.56664	44.5039	0.223059	61.7045	Macrophages
-1.81184	-2.05033	T19-08489	Macrophages	7 - From X to FoxP3 T-cell	1.40416	1.40416	57.0095	57.0095	1.56664	44.5039	0.223059	61.7045	Macrophages
-1.44141	-2.92576	T19-08679	Macrophages	7 - From X to FoxP3 T-cell	1.91327	1.91327	25.4473	25.4473	1.56664	44.5039	0.223059	61.7045	Macrophages
-1.58008	-2.02999	T19-08873	Macrophages	7 - From X to FoxP3 T-cell	1.70784	1.70784	58.0448	58.0448	1.56664	44.5039	0.223059	61.7045	Macrophages
-1.6891	-2.65653	T19-09080	Macrophages	7 - From X to FoxP3 T-cell	1.55894	1.55894	32.7938	32.7938	1.56664	44.5039	0.223059	61.7045	Macrophages
-1.47582	-2.96182	T19-09091	Macrophages	7 - From X to FoxP3 T-cell	1.8606	1.8606	24.5905	24.5905	1.56664	44.5039	0.223059	61.7045	Macrophages
-1.63987	-2.18365	T19-11341	Macrophages	7 - From X to FoxP3 T-cell	1.62483	1.62483	50.6142	50.6142	1.56664	44.5039	0.223059	61.7045	Macrophages
-1.63362	-2.50502	T19-12877	Macrophages	7 - From X to FoxP3 T-cell	1.63335	1.63335	37.7535	37.7535	1.56664	44.5039	0.223059	61.7045	Macrophages
-1.76676	-2.39778	T19-22456	Macrophages	7 - From X to FoxP3 T-cell	1.45946	1.45946	41.6712	41.6712	1.56664	44.5039	0.223059	61.7045	Macrophages
-1.72181	-2.39055	T17-01898	B-cell	1 - From X to Cancer cell	1.51639	1.51639	41.948	41.948	1.73248	53.85	0.478721	59.1466	B-cell
-1.69751	-2.20808	T17-02270	B-cell	1 - From X to Cancer cell	1.5479	1.5479	49.5134	49.5134	1.73248	53.85	0.478721	59.1466	B-cell
-1.6832	-1.74023	T17-03242	B-cell	1 - From X to Cancer cell	1.56672	1.56672	74.6419	74.6419	1.73248	53.85	0.478721	59.1466	B-cell
-2.23696	0.621999	T17-04383	B-cell	1 - From X to Cancer cell	0.964803	0.964803	325.336	325.336	1.73248	53.85	0.478721	59.1466	B-cell
-2.29737	-0.324636	T17-04990	B-cell	1 - From X to Cancer cell	0.913412	0.913412	209.773	209.773	1.73248	53.85	0.478721	59.1466	B-cell
-1.93403	-2.08153	T17-05641	B-cell	1 - From X to Cancer cell	1.26305	1.26305	55.4527	55.4527	1.73248	53.85	0.478721	59.1466	B-cell
-1.48202	-2.31216	T17-07537	B-cell	1 - From X to Cancer cell	1.85123	1.85123	45.0602	45.0602	1.73248	53.85	0.478721	59.1466	B-cell
-1.63569	-2.51132	T17-08282	B-cell	1 - From X to Cancer cell	1.63052	1.63052	37.5341	37.5341	1.73248	53.85	0.478721	59.1466	B-cell
-1.59524	-2.42025	T17-11029	B-cell	1 - From X to Cancer cell	1.68648	1.68648	40.8207	40.8207	1.73248	53.85	0.478721	59.1466	B-cell
-0.784626	-3.8803	T17-11043	B-cell	1 - From X to Cancer cell	3.13324	3.13324	10.1135	10.1135	1.73248	53.85	0.478721	59.1466	B-cell
-1.61617	-2.002	T18-00639	B-cell	1 - From X to Cancer cell	1.65734	1.65734	59.4964	59.4964	1.73248	53.85	0.478721	59.1466	B-cell
-1.52396	-2.79236	T18-20675	B-cell	1 - From X to Cancer cell	1.78879	1.78879	28.8693	28.8693	1.73248	53.85	0.478721	59.1466	B-cell
-1.63736	-2.49111	T19-00132	B-cell	1 - From X to Cancer cell	1.62825	1.62825	38.2418	38.2418	1.73248	53.85	0.478721	59.1466	B-cell
-1.79968	-1.75696	T19-00750	B-cell	1 - From X to Cancer cell	1.4189	1.4189	73.5856	73.5856	1.73248	53.85	0.478721	59.1466	B-cell
-1.42933	-2.81338	T19-00803	B-cell	1 - From X to Cancer cell	1.93204	1.93204	28.3026	28.3026	1.73248	53.85	0.478721	59.1466	B-cell
-1.86615	-2.209	T19-01766	B-cell	1 - From X to Cancer cell	1.33988	1.33988	49.4726	49.4726	1.73248	53.85	0.478721	59.1466	B-cell
-1.58779	-1.78898	T19-03394	B-cell	1 - From X to Cancer cell	1.69695	1.69695	71.5992	71.5992	1.73248	53.85	0.478721	59.1466	B-cell
-1.46277	-1.41108	T19-03516	B-cell	1 - From X to Cancer cell	1.88044	1.88044	98.0316	98.0316	1.73248	53.85	0.478721	59.1466	B-cell
-1.966	-1.98683	T19-03774	B-cell	1 - From X to Cancer cell	1.22819	1.22819	60.2961	60.2961	1.73248	53.85	0.478721	59.1466	B-cell
-1.33303	-1.66057	T19-04290	B-cell	1 - From X to Cancer cell	2.08659	2.08659	79.843	79.843	1.73248	53.85	0.478721	59.1466	B-cell
-1.09864	-3.3374	T19-05584	B-cell	1 - From X to Cancer cell	2.49996	2.49996	17.1551	17.1551	1.73248	53.85	0.478721	59.1466	B-cell
-1.55073	-1.62906	T19-07233	B-cell	1 - From X to Cancer cell	1.74981	1.74981	81.9796	81.9796	1.73248	53.85	0.478721	59.1466	B-cell
-0.82724	-1.89736	T19-07425	B-cell	1 - From X to Cancer cell	3.04229	3.04229	65.2038	65.2038	1.73248	53.85	0.478721	59.1466	B-cell
-1.6331	-1.87467	T19-08489	B-cell	1 - From X to Cancer cell	1.63407	1.63407	66.501	66.501	1.73248	53.85	0.478721	59.1466	B-cell
-1.48839	-2.09172	T19-08679	B-cell	1 - From X to Cancer cell	1.84163	1.84163	54.952	54.952	1.73248	53.85	0.478721	59.1466	B-cell
-1.91743	-1.67801	T19-08873	B-cell	1 - From X to Cancer cell	1.28148	1.28148	78.6798	78.6798	1.73248	53.85	0.478721	59.1466	B-cell
-1.60487	-1.74765	T19-09080	B-cell	1 - From X to Cancer cell	1.67301	1.67301	74.1717	74.1717	1.73248	53.85	0.478721	59.1466	B-cell
-1.47996	-2.8308	T19-09091	B-cell	1 - From X to Cancer cell	1.85433	1.85433	27.8413	27.8413	1.73248	53.85	0.478721	59.1466	B-cell
-1.4455	-2.35462	T19-11341	B-cell	1 - From X to Cancer cell	1.90694	1.90694	43.3497	43.3497	1.73248	53.85	0.478721	59.1466	B-cell
-1.5835	-2.3895	T19-12877	B-cell	1 - From X to Cancer cell	1.703	1.703	41.9883	41.9883	1.73248	53.85	0.478721	59.1466	B-cell
-1.52365	-2.19717	T19-22456	B-cell	1 - From X to Cancer cell	1.78925	1.78925	50.0026	50.0026	1.73248	53.85	0.478721	59.1466	B-cell
-1.28272	-0.264411	T17-01898	Cancer cell	3 - From X to B-cell	2.17088	2.17088	217.14	217.14	2.07269	182.431	0.556333	45.2273	Cancer cell
-1.48995	-0.314468	T17-02270	Cancer cell	3 - From X to B-cell	1.8393	1.8393	211.012	211.012	2.07269	182.431	0.556333	45.2273	Cancer cell
-1.25401	-0.375672	T17-03242	Cancer cell	3 - From X to B-cell	2.22007	2.22007	203.586	203.586	2.07269	182.431	0.556333	45.2273	Cancer cell
-1.55561	-0.383677	T17-04383	Cancer cell	3 - From X to B-cell	1.74278	1.74278	202.62	202.62	2.07269	182.431	0.556333	45.2273	Cancer cell
-0.415888	0.178436	T17-04990	Cancer cell	3 - From X to B-cell	3.97501	3.97501	272.245	272.245	2.07269	182.431	0.556333	45.2273	Cancer cell
-1.01049	-0.120759	T17-05641	Cancer cell	3 - From X to B-cell	2.66884	2.66884	234.923	234.923	2.07269	182.431	0.556333	45.2273	Cancer cell
-1.21957	-0.175376	T17-07537	Cancer cell	3 - From X to B-cell	2.28012	2.28012	228.134	228.134	2.07269	182.431	0.556333	45.2273	Cancer cell
-1.6338	-0.928929	T17-08282	Cancer cell	3 - From X to B-cell	1.6331	1.6331	141.571	141.571	2.07269	182.431	0.556333	45.2273	Cancer cell
-0.940815	-0.105821	T17-11029	Cancer cell	3 - From X to B-cell	2.80736	2.80736	236.785	236.785	2.07269	182.431	0.556333	45.2273	Cancer cell
-0.963688	-0.0301862	T17-11043	Cancer cell	3 - From X to B-cell	2.7614	2.7614	246.227	246.227	2.07269	182.431	0.556333	45.2273	Cancer cell
-1.84591	-1.19312	T18-00639	Cancer cell	3 - From X to B-cell	1.36354	1.36354	116.351	116.351	2.07269	182.431	0.556333	45.2273	Cancer cell
-1.60829	-0.791481	T18-20675	Cancer cell	3 - From X to B-cell	1.66826	1.66826	155.925	155.925	2.07269	182.431	0.556333	45.2273	Cancer cell
-1.60207	-0.571711	T19-00132	Cancer cell	3 - From X to B-cell	1.67692	1.67692	180.421	180.421	2.07269	182.431	0.556333	45.2273	Cancer cell
-1.68894	-1.58705	T19-00750	Cancer cell	3 - From X to B-cell	1.55916	1.55916	84.8994	84.8994	2.07269	182.431	0.556333	45.2273	Cancer cell
-1.45067	-0.594464	T19-00803	Cancer cell	3 - From X to B-cell	1.89898	1.89898	177.806	177.806	2.07269	182.431	0.556333	45.2273	Cancer cell
-1.0738	-0.190526	T19-01766	Cancer cell	3 - From X to B-cell	2.54681	2.54681	226.256	226.256	2.07269	182.431	0.556333	45.2273	Cancer cell
-1.58465	-0.702621	T19-03394	Cancer cell	3 - From X to B-cell	1.70138	1.70138	165.616	165.616	2.07269	182.431	0.556333	45.2273	Cancer cell
-1.57114	-0.842426	T19-03516	Cancer cell	3 - From X to B-cell	1.72054	1.72054	150.512	150.512	2.07269	182.431	0.556333	45.2273	Cancer cell
-1.14276	-0.165736	T19-03774	Cancer cell	3 - From X to B-cell	2.41815	2.41815	229.33	229.33	2.07269	182.431	0.556333	45.2273	Cancer cell
-1.63353	-1.47596	T19-04290	Cancer cell	3 - From X to B-cell	1.63347	1.63347	93.0196	93.0196	2.07269	182.431	0.556333	45.2273	Cancer cell
-1.42543	-0.639476	T19-05584	Cancer cell	3 - From X to B-cell	1.93812	1.93812	172.683	172.683	2.07269	182.431	0.556333	45.2273	Cancer cell
-1.52027	-0.578698	T19-07233	Cancer cell	3 - From X to B-cell	1.79422	1.79422	179.616	179.616	2.07269	182.431	0.556333	45.2273	Cancer cell
-1.05479	-0.283158	T19-07425	Cancer cell	3 - From X to B-cell	2.58307	2.58307	214.84	214.84	2.07269	182.431	0.556333	45.2273	Cancer cell
-1.4181	-0.470394	T19-08489	Cancer cell	3 - From X to B-cell	1.9496	1.9496	192.261	192.261	2.07269	182.431	0.556333	45.2273	Cancer cell
-1.53109	-0.608605	T19-08679	Cancer cell	3 - From X to B-cell	1.77834	1.77834	176.189	176.189	2.07269	182.431	0.556333	45.2273	Cancer cell
-0.962414	-0.188198	T19-08873	Cancer cell	3 - From X to B-cell	2.76395	2.76395	226.544	226.544	2.07269	182.431	0.556333	45.2273	Cancer cell
-1.21399	-0.371348	T19-09080	Cancer cell	3 - From X to B-cell	2.28996	2.28996	204.108	204.108	2.07269	182.431	0.556333	45.2273	Cancer cell
-1.75302	-1.14474	T19-09091	Cancer cell	3 - From X to B-cell	1.47667	1.47667	120.725	120.725	2.07269	182.431	0.556333	45.2273	Cancer cell
-1.21109	-0.151282	T19-11341	Cancer cell	3 - From X to B-cell	2.29508	2.29508	231.126	231.126	2.07269	182.431	0.556333	45.2273	Cancer cell
-1.76247	-0.526301	T19-12877	Cancer cell	3 - From X to B-cell	1.46481	1.46481	185.69	185.69	2.07269	182.431	0.556333	45.2273	Cancer cell
-1.63348	-0.66593	T19-22456	Cancer cell	3 - From X to B-cell	1.63354	1.63354	169.704	169.704	2.07269	182.431	0.556333	45.2273	Cancer cell
-2.07183	-0.938141	T17-01898	Macrophages	3 - From X to B-cell	1.11865	1.11865	140.638	140.638	1.47061	118.292	0.578208	98.9818	Macrophages
-2.07674	-1.7962	T17-02270	Macrophages	3 - From X to B-cell	1.11379	1.11379	71.1573	71.1573	1.47061	118.292	0.578208	98.9818	Macrophages
-1.89557	-1.5185	T17-03242	Macrophages	3 - From X to B-cell	1.3061	1.3061	89.841	89.841	1.47061	118.292	0.578208	98.9818	Macrophages
-0.435043	1.86446	T17-04383	Macrophages	3 - From X to B-cell	3.92923	3.92923	432.908	432.908	1.47061	118.292	0.578208	98.9818	Macrophages
-1.80817	-0.898123	T17-04990	Macrophages	3 - From X to B-cell	1.4086	1.4086	144.718	144.718	1.47061	118.292	0.578208	98.9818	Macrophages
-1.87795	1.63845	T17-05641	Macrophages	3 - From X to B-cell	1.32625	1.32625	418.662	418.662	1.47061	118.292	0.578208	98.9818	Macrophages
-2.07077	-0.0624969	T17-07537	Macrophages	3 - From X to B-cell	1.11971	1.11971	242.19	242.19	1.47061	118.292	0.578208	98.9818	Macrophages
-1.79382	-1.16327	T17-08282	Macrophages	3 - From X to B-cell	1.42604	1.42604	119.037	119.037	1.47061	118.292	0.578208	98.9818	Macrophages
-1.33837	-0.428722	T17-11029	Macrophages	3 - From X to B-cell	2.07779	2.07779	197.216	197.216	1.47061	118.292	0.578208	98.9818	Macrophages
-1.47391	0.0650152	T17-11043	Macrophages	3 - From X to B-cell	1.86349	1.86349	258.124	258.124	1.47061	118.292	0.578208	98.9818	Macrophages
-2.09995	-2.18546	T18-00639	Macrophages	3 - From X to B-cell	1.09102	1.09102	50.532	50.532	1.47061	118.292	0.578208	98.9818	Macrophages
-1.94165	-2.29878	T18-20675	Macrophages	3 - From X to B-cell	1.25467	1.25467	45.6119	45.6119	1.47061	118.292	0.578208	98.9818	Macrophages
-1.8939	-0.906742	T19-00132	Macrophages	3 - From X to B-cell	1.308	1.308	143.834	143.834	1.47061	118.292	0.578208	98.9818	Macrophages
-1.88428	-2.42434	T19-00750	Macrophages	3 - From X to B-cell	1.31898	1.31898	40.6677	40.6677	1.47061	118.292	0.578208	98.9818	Macrophages
-1.86665	-1.17838	T19-00803	Macrophages	3 - From X to B-cell	1.3393	1.3393	117.672	117.672	1.47061	118.292	0.578208	98.9818	Macrophages
-1.43061	-0.276781	T19-01766	Macrophages	3 - From X to B-cell	1.93003	1.93003	215.622	215.622	1.47061	118.292	0.578208	98.9818	Macrophages
-2.01769	-1.79487	T19-03394	Macrophages	3 - From X to B-cell	1.17358	1.17358	71.2386	71.2386	1.47061	118.292	0.578208	98.9818	Macrophages
-2.04717	-2.13213	T19-03516	Macrophages	3 - From X to B-cell	1.14338	1.14338	53.0064	53.0064	1.47061	118.292	0.578208	98.9818	Macrophages
-2.00691	-0.358363	T19-03774	Macrophages	3 - From X to B-cell	1.18479	1.18479	205.678	205.678	1.47061	118.292	0.578208	98.9818	Macrophages
-1.91174	-1.94016	T19-04290	Macrophages	3 - From X to B-cell	1.28785	1.28785	62.8151	62.8151	1.47061	118.292	0.578208	98.9818	Macrophages
-1.79177	-0.969966	T19-05584	Macrophages	3 - From X to B-cell	1.42855	1.42855	137.444	137.444	1.47061	118.292	0.578208	98.9818	Macrophages
-2.0756	-1.46225	T19-07233	Macrophages	3 - From X to B-cell	1.11491	1.11491	94.0618	94.0618	1.47061	118.292	0.578208	98.9818	Macrophages
-1.95962	-0.706579	T19-07425	Macrophages	3 - From X to B-cell	1.23508	1.23508	165.178	165.178	1.47061	118.292	0.578208	98.9818	Macrophages
-1.95938	-1.23043	T19-08489	Macrophages	3 - From X to B-cell	1.23534	1.23534	113.053	113.053	1.47061	118.292	0.578208	98.9818	Macrophages
-1.82923	-1.23077	T19-08679	Macrophages	3 - From X to B-cell	1.3833	1.3833	113.023	113.023	1.47061	118.292	0.578208	98.9818	Macrophages
-0.952952	-0.0465362	T19-08873	Macrophages	3 - From X to B-cell	2.78292	2.78292	244.184	244.184	1.47061	118.292	0.578208	98.9818	Macrophages
-1.90294	-1.54512	T19-09080	Macrophages	3 - From X to B-cell	1.29776	1.29776	87.8961	87.8961	1.47061	118.292	0.578208	98.9818	Macrophages
-1.76563	-1.85812	T19-09091	Macrophages	3 - From X to B-cell	1.46086	1.46086	67.4613	67.4613	1.47061	118.292	0.578208	98.9818	Macrophages
-1.62067	-0.320228	T19-11341	Macrophages	3 - From X to B-cell	1.65113	1.65113	210.31	210.31	1.47061	118.292	0.578208	98.9818	Macrophages
-2.09398	-1.69111	T19-12877	Macrophages	3 - From X to B-cell	1.09683	1.09683	77.8149	77.8149	1.47061	118.292	0.578208	98.9818	Macrophages
-2.01045	-2.22179	T19-22456	Macrophages	3 - From X to B-cell	1.1811	1.1811	48.9054	48.9054	1.47061	118.292	0.578208	98.9818	Macrophages
-1.31483	-3.21806	T17-01898	B-cell	6 - From X to CD8 T-cell	2.1168	2.1168	19.2458	19.2458	1.89205	28.2762	0.439162	118.336	B-cell
-1.387	-3.15339	T17-02270	B-cell	6 - From X to CD8 T-cell	1.99886	1.99886	20.479	20.479	1.89205	28.2762	0.439162	118.336	B-cell
-1.11708	-3.62699	T17-03242	B-cell	6 - From X to CD8 T-cell	2.46554	2.46554	12.9536	12.9536	1.89205	28.2762	0.439162	118.336	B-cell
-1.99163	2.18099	T17-04383	B-cell	6 - From X to CD8 T-cell	1.20085	1.20085	449.265	449.265	1.89205	28.2762	0.439162	118.336	B-cell
-2.49819	1.05907	T17-05641	B-cell	6 - From X to CD8 T-cell	0.759851	0.759851	371.256	371.256	1.89205	28.2762	0.439162	118.336	B-cell
-1.37758	-3.43047	T17-07537	B-cell	6 - From X to CD8 T-cell	2.01399	2.01399	15.6783	15.6783	1.89205	28.2762	0.439162	118.336	B-cell
-1.36297	-3.39204	T17-08282	B-cell	6 - From X to CD8 T-cell	2.03758	2.03758	16.2726	16.2726	1.89205	28.2762	0.439162	118.336	B-cell
-1.30472	-3.33261	T17-11029	B-cell	6 - From X to CD8 T-cell	2.13372	2.13372	17.2346	17.2346	1.89205	28.2762	0.439162	118.336	B-cell
-1.60795	-2.68978	T18-00639	B-cell	6 - From X to CD8 T-cell	1.66873	1.66873	31.7895	31.7895	1.89205	28.2762	0.439162	118.336	B-cell
-1.4054	-3.19332	T18-20675	B-cell	6 - From X to CD8 T-cell	1.96961	1.96961	19.7089	19.7089	1.89205	28.2762	0.439162	118.336	B-cell
-1.15623	-3.46316	T19-00132	B-cell	6 - From X to CD8 T-cell	2.39354	2.39354	15.1893	15.1893	1.89205	28.2762	0.439162	118.336	B-cell
-1.30932	-3.44876	T19-00750	B-cell	6 - From X to CD8 T-cell	2.12601	2.12601	15.4029	15.4029	1.89205	28.2762	0.439162	118.336	B-cell
-1.18506	-3.44884	T19-00803	B-cell	6 - From X to CD8 T-cell	2.34144	2.34144	15.4018	15.4018	1.89205	28.2762	0.439162	118.336	B-cell
-1.54311	-2.80591	T19-01766	B-cell	6 - From X to CD8 T-cell	1.76084	1.76084	28.5028	28.5028	1.89205	28.2762	0.439162	118.336	B-cell
-1.10417	-3.47381	T19-03394	B-cell	6 - From X to CD8 T-cell	2.4896	2.4896	15.0333	15.0333	1.89205	28.2762	0.439162	118.336	B-cell
-1.66916	-2.51605	T19-03516	B-cell	6 - From X to CD8 T-cell	1.58536	1.58536	37.3702	37.3702	1.89205	28.2762	0.439162	118.336	B-cell
-1.84364	-2.29886	T19-03774	B-cell	6 - From X to CD8 T-cell	1.36622	1.36622	45.6088	45.6088	1.89205	28.2762	0.439162	118.336	B-cell
-1.46335	-3.10326	T19-04290	B-cell	6 - From X to CD8 T-cell	1.87955	1.87955	21.4866	21.4866	1.89205	28.2762	0.439162	118.336	B-cell
-1.59341	-2.82138	T19-05584	B-cell	6 - From X to CD8 T-cell	1.68905	1.68905	28.0899	28.0899	1.89205	28.2762	0.439162	118.336	B-cell
-1.3546	-3.24727	T19-07233	B-cell	6 - From X to CD8 T-cell	2.05119	2.05119	18.7125	18.7125	1.89205	28.2762	0.439162	118.336	B-cell
-1.45507	-2.95023	T19-07425	B-cell	6 - From X to CD8 T-cell	1.89222	1.89222	24.8629	24.8629	1.89205	28.2762	0.439162	118.336	B-cell
-1.39278	-3.30655	T19-08489	B-cell	6 - From X to CD8 T-cell	1.98964	1.98964	17.6736	17.6736	1.89205	28.2762	0.439162	118.336	B-cell
-1.17345	-3.42674	T19-08679	B-cell	6 - From X to CD8 T-cell	2.36231	2.36231	15.7351	15.7351	1.89205	28.2762	0.439162	118.336	B-cell
-2.18191	1.19215	T19-08873	B-cell	6 - From X to CD8 T-cell	1.01386	1.01386	383.563	383.563	1.89205	28.2762	0.439162	118.336	B-cell
-1.77467	-2.4975	T19-09080	B-cell	6 - From X to CD8 T-cell	1.44963	1.44963	38.0168	38.0168	1.89205	28.2762	0.439162	118.336	B-cell
-1.63654	-2.70131	T19-09091	B-cell	6 - From X to CD8 T-cell	1.62936	1.62936	31.448	31.448	1.89205	28.2762	0.439162	118.336	B-cell
-1.57077	-2.93423	T19-11341	B-cell	6 - From X to CD8 T-cell	1.72107	1.72107	25.2435	25.2435	1.89205	28.2762	0.439162	118.336	B-cell
-1.13625	-3.51627	T19-12877	B-cell	6 - From X to CD8 T-cell	2.43009	2.43009	14.4264	14.4264	1.89205	28.2762	0.439162	118.336	B-cell
-1.18983	-3.4541	T19-22456	B-cell	6 - From X to CD8 T-cell	2.33289	2.33289	15.3233	15.3233	1.89205	28.2762	0.439162	118.336	B-cell
-1.71388	-2.01583	T17-01898	B-cell	5 - From X to Macrophages	1.52662	1.52662	58.7754	58.7754	1.80628	60.3182	0.629658	74.887	B-cell
-1.6902	-1.56833	T17-02270	B-cell	5 - From X to Macrophages	1.5575	1.5575	86.2275	86.2275	1.80628	60.3182	0.629658	74.887	B-cell
-1.69507	-1.68366	T17-03242	B-cell	5 - From X to Macrophages	1.5511	1.5511	78.306	78.306	1.80628	60.3182	0.629658	74.887	B-cell
-0.0809815	0.419678	T17-04383	B-cell	5 - From X to Macrophages	4.79766	4.79766	301.703	301.703	1.80628	60.3182	0.629658	74.887	B-cell
-1.88418	0.803636	T17-05641	B-cell	5 - From X to Macrophages	1.31909	1.31909	345.376	345.376	1.80628	60.3182	0.629658	74.887	B-cell
-1.46217	-0.9193	T17-07537	B-cell	5 - From X to Macrophages	1.88136	1.88136	142.55	142.55	1.80628	60.3182	0.629658	74.887	B-cell
-1.5626	-0.85379	T17-08282	B-cell	5 - From X to Macrophages	1.73274	1.73274	149.319	149.319	1.80628	60.3182	0.629658	74.887	B-cell
-1.62517	-1.7884	T17-11029	B-cell	5 - From X to Macrophages	1.64494	1.64494	71.6347	71.6347	1.80628	60.3182	0.629658	74.887	B-cell
-1.82231	-1.51597	T18-00639	B-cell	5 - From X to Macrophages	1.39157	1.39157	90.028	90.028	1.80628	60.3182	0.629658	74.887	B-cell
-1.75358	-2.24902	T18-20675	B-cell	5 - From X to Macrophages	1.47597	1.47597	47.717	47.717	1.80628	60.3182	0.629658	74.887	B-cell
-1.40099	-2.80193	T19-00132	B-cell	5 - From X to Macrophages	1.97658	1.97658	28.6099	28.6099	1.80628	60.3182	0.629658	74.887	B-cell
-1.66139	-2.04216	T19-00750	B-cell	5 - From X to Macrophages	1.59576	1.59576	57.4234	57.4234	1.80628	60.3182	0.629658	74.887	B-cell
-1.63121	-2.15348	T19-00803	B-cell	5 - From X to Macrophages	1.63665	1.63665	52.0032	52.0032	1.80628	60.3182	0.629658	74.887	B-cell
-1.4798	-2.2886	T19-01766	B-cell	5 - From X to Macrophages	1.85457	1.85457	46.0358	46.0358	1.80628	60.3182	0.629658	74.887	B-cell
-1.50412	-2.51525	T19-03394	B-cell	5 - From X to Macrophages	1.81812	1.81812	37.3979	37.3979	1.80628	60.3182	0.629658	74.887	B-cell
-1.60872	-1.66135	T19-03516	B-cell	5 - From X to Macrophages	1.66766	1.66766	79.7901	79.7901	1.80628	60.3182	0.629658	74.887	B-cell
-1.63795	-1.8399	T19-03774	B-cell	5 - From X to Macrophages	1.62744	1.62744	68.5315	68.5315	1.80628	60.3182	0.629658	74.887	B-cell
-1.55469	-2.70186	T19-04290	B-cell	5 - From X to Macrophages	1.74409	1.74409	31.4318	31.4318	1.80628	60.3182	0.629658	74.887	B-cell
-1.90479	-1.56163	T19-05584	B-cell	5 - From X to Macrophages	1.29567	1.29567	86.7062	86.7062	1.80628	60.3182	0.629658	74.887	B-cell
-1.49008	-2.87807	T19-07233	B-cell	5 - From X to Macrophages	1.83909	1.83909	26.6241	26.6241	1.80628	60.3182	0.629658	74.887	B-cell
-1.12892	-3.11064	T19-07425	B-cell	5 - From X to Macrophages	2.4436	2.4436	21.3352	21.3352	1.80628	60.3182	0.629658	74.887	B-cell
-1.32193	-3.02292	T19-08489	B-cell	5 - From X to Macrophages	2.10497	2.10497	23.2005	23.2005	1.80628	60.3182	0.629658	74.887	B-cell
-1.52387	-2.42601	T19-08679	B-cell	5 - From X to Macrophages	1.78892	1.78892	40.6055	40.6055	1.80628	60.3182	0.629658	74.887	B-cell
-2.04048	-1.66922	T19-08873	B-cell	5 - From X to Macrophages	1.15018	1.15018	79.2644	79.2644	1.80628	60.3182	0.629658	74.887	B-cell
-1.483	-2.53499	T19-09080	B-cell	5 - From X to Macrophages	1.84974	1.84974	36.7207	36.7207	1.80628	60.3182	0.629658	74.887	B-cell
-1.60442	-1.88436	T19-09091	B-cell	5 - From X to Macrophages	1.67365	1.67365	65.9444	65.9444	1.80628	60.3182	0.629658	74.887	B-cell
-1.48198	-2.50441	T19-11341	B-cell	5 - From X to Macrophages	1.85129	1.85129	37.7749	37.7749	1.80628	60.3182	0.629658	74.887	B-cell
-1.45058	-2.52423	T19-12877	B-cell	5 - From X to Macrophages	1.89912	1.89912	37.0885	37.0885	1.80628	60.3182	0.629658	74.887	B-cell
-1.59521	-2.19116	T19-22456	B-cell	5 - From X to Macrophages	1.68652	1.68652	50.2736	50.2736	1.80628	60.3182	0.629658	74.887	B-cell
-1.44795	-2.95241	T17-01898	B-cell	7 - From X to FoxP3 T-cell	1.90317	1.90317	24.8115	24.8115	1.8806	30.8254	0.339322	80.5382	B-cell
-1.36031	-3.0643	T17-02270	B-cell	7 - From X to FoxP3 T-cell	2.0419	2.0419	22.302	22.302	1.8806	30.8254	0.339322	80.5382	B-cell
-1.3443	-2.89533	T17-03242	B-cell	7 - From X to FoxP3 T-cell	2.06804	2.06804	26.1926	26.1926	1.8806	30.8254	0.339322	80.5382	B-cell
-2.0857	2.1833	T17-04383	B-cell	7 - From X to FoxP3 T-cell	1.10494	1.10494	449.37	449.37	1.8806	30.8254	0.339322	80.5382	B-cell
-2.28706	-1.48114	T17-05641	B-cell	7 - From X to FoxP3 T-cell	0.922007	0.922007	92.6279	92.6279	1.8806	30.8254	0.339322	80.5382	B-cell
-1.53526	-2.6853	T17-07537	B-cell	7 - From X to FoxP3 T-cell	1.77225	1.77225	31.9231	31.9231	1.8806	30.8254	0.339322	80.5382	B-cell
-1.49593	-2.98338	T17-08282	B-cell	7 - From X to FoxP3 T-cell	1.83034	1.83034	24.0911	24.0911	1.8806	30.8254	0.339322	80.5382	B-cell
-1.39356	-3.25269	T17-11029	B-cell	7 - From X to FoxP3 T-cell	1.98841	1.98841	18.6152	18.6152	1.8806	30.8254	0.339322	80.5382	B-cell
-1.58125	-2.54838	T18-00639	B-cell	7 - From X to FoxP3 T-cell	1.70618	1.70618	36.2677	36.2677	1.8806	30.8254	0.339322	80.5382	B-cell
-1.54489	-2.26159	T18-20675	B-cell	7 - From X to FoxP3 T-cell	1.75826	1.75826	47.177	47.177	1.8806	30.8254	0.339322	80.5382	B-cell
-1.52022	-2.51501	T19-00132	B-cell	7 - From X to FoxP3 T-cell	1.79429	1.79429	37.4062	37.4062	1.8806	30.8254	0.339322	80.5382	B-cell
-1.5238	-2.76471	T19-00750	B-cell	7 - From X to FoxP3 T-cell	1.78902	1.78902	29.6307	29.6307	1.8806	30.8254	0.339322	80.5382	B-cell
-1.31933	-3.12498	T19-00803	B-cell	7 - From X to FoxP3 T-cell	2.1093	2.1093	21.0443	21.0443	1.8806	30.8254	0.339322	80.5382	B-cell
-1.42717	-2.746	T19-01766	B-cell	7 - From X to FoxP3 T-cell	1.93541	1.93541	30.1566	30.1566	1.8806	30.8254	0.339322	80.5382	B-cell
-1.35746	-2.98456	T19-03394	B-cell	7 - From X to FoxP3 T-cell	2.04653	2.04653	24.0642	24.0642	1.8806	30.8254	0.339322	80.5382	B-cell
-1.37587	-3.15572	T19-03516	B-cell	7 - From X to FoxP3 T-cell	2.01672	2.01672	20.4332	20.4332	1.8806	30.8254	0.339322	80.5382	B-cell
-1.30922	-3.22075	T19-03774	B-cell	7 - From X to FoxP3 T-cell	2.12617	2.12617	19.1961	19.1961	1.8806	30.8254	0.339322	80.5382	B-cell
-1.59574	-2.55271	T19-04290	B-cell	7 - From X to FoxP3 T-cell	1.68578	1.68578	36.1224	36.1224	1.8806	30.8254	0.339322	80.5382	B-cell
-1.1538	-3.42444	T19-05584	B-cell	7 - From X to FoxP3 T-cell	2.39796	2.39796	15.7702	15.7702	1.8806	30.8254	0.339322	80.5382	B-cell
-1.52359	-2.71605	T19-07233	B-cell	7 - From X to FoxP3 T-cell	1.78933	1.78933	31.0166	31.0166	1.8806	30.8254	0.339322	80.5382	B-cell
-0.968047	-3.40824	T19-07425	B-cell	7 - From X to FoxP3 T-cell	2.7527	2.7527	16.0195	16.0195	1.8806	30.8254	0.339322	80.5382	B-cell
-1.53587	-2.78406	T19-08489	B-cell	7 - From X to FoxP3 T-cell	1.77136	1.77136	29.0959	29.0959	1.8806	30.8254	0.339322	80.5382	B-cell
-1.3064	-3.04097	T19-08679	B-cell	7 - From X to FoxP3 T-cell	2.1309	2.1309	22.8044	22.8044	1.8806	30.8254	0.339322	80.5382	B-cell
-1.52718	-2.86344	T19-09080	B-cell	7 - From X to FoxP3 T-cell	1.78407	1.78407	26.9954	26.9954	1.8806	30.8254	0.339322	80.5382	B-cell
-1.34742	-3.13405	T19-09091	B-cell	7 - From X to FoxP3 T-cell	2.06292	2.06292	20.8623	20.8623	1.8806	30.8254	0.339322	80.5382	B-cell
-1.64759	-2.39409	T19-11341	B-cell	7 - From X to FoxP3 T-cell	1.61436	1.61436	41.8121	41.8121	1.8806	30.8254	0.339322	80.5382	B-cell
-1.40863	-2.64229	T19-12877	B-cell	7 - From X to FoxP3 T-cell	1.96451	1.96451	33.2328	33.2328	1.8806	30.8254	0.339322	80.5382	B-cell
-1.52311	-2.62022	T19-22456	B-cell	7 - From X to FoxP3 T-cell	1.79004	1.79004	33.9242	33.9242	1.8806	30.8254	0.339322	80.5382	B-cell
-1.95317	-1.16344	T17-01898	FoxP3 T-cell	3 - From X to B-cell	1.24209	1.24209	119.021	119.021	1.29893	77.706	0.129011	48.6451	FoxP3 T-cell
-1.85514	-2.36901	T17-02270	FoxP3 T-cell	3 - From X to B-cell	1.35271	1.35271	42.7831	42.7831	1.29893	77.706	0.129011	48.6451	FoxP3 T-cell
-2.01618	-1.46503	T17-03242	FoxP3 T-cell	3 - From X to B-cell	1.17515	1.17515	93.8498	93.8498	1.29893	77.706	0.129011	48.6451	FoxP3 T-cell
-2.03197	-0.877252	T17-07537	FoxP3 T-cell	3 - From X to B-cell	1.15887	1.15887	146.874	146.874	1.29893	77.706	0.129011	48.6451	FoxP3 T-cell
-1.97504	-1.77723	T17-08282	FoxP3 T-cell	3 - From X to B-cell	1.21849	1.21849	72.3229	72.3229	1.29893	77.706	0.129011	48.6451	FoxP3 T-cell
-1.84058	-0.552012	T17-11029	FoxP3 T-cell	3 - From X to B-cell	1.36983	1.36983	182.699	182.699	1.29893	77.706	0.129011	48.6451	FoxP3 T-cell
-1.92947	-2.58038	T18-00639	FoxP3 T-cell	3 - From X to B-cell	1.26809	1.26809	35.2061	35.2061	1.29893	77.706	0.129011	48.6451	FoxP3 T-cell
-1.94863	-1.91799	T18-20675	FoxP3 T-cell	3 - From X to B-cell	1.24703	1.24703	64.0427	64.0427	1.29893	77.706	0.129011	48.6451	FoxP3 T-cell
-1.9784	-1.26804	T19-00132	FoxP3 T-cell	3 - From X to B-cell	1.2149	1.2149	109.796	109.796	1.29893	77.706	0.129011	48.6451	FoxP3 T-cell
-1.65007	-3.01825	T19-00750	FoxP3 T-cell	3 - From X to B-cell	1.611	1.611	23.3041	23.3041	1.29893	77.706	0.129011	48.6451	FoxP3 T-cell
-1.95632	-1.4553	T19-00803	FoxP3 T-cell	3 - From X to B-cell	1.23866	1.23866	94.5938	94.5938	1.29893	77.706	0.129011	48.6451	FoxP3 T-cell
-1.658	-0.679047	T19-01766	FoxP3 T-cell	3 - From X to B-cell	1.60031	1.60031	168.237	168.237	1.29893	77.706	0.129011	48.6451	FoxP3 T-cell
-1.91917	-2.12714	T19-03394	FoxP3 T-cell	3 - From X to B-cell	1.27954	1.27954	53.2435	53.2435	1.29893	77.706	0.129011	48.6451	FoxP3 T-cell
-1.76536	-2.87505	T19-03516	FoxP3 T-cell	3 - From X to B-cell	1.4612	1.4612	26.7004	26.7004	1.29893	77.706	0.129011	48.6451	FoxP3 T-cell
-1.86948	-2.08678	T19-04290	FoxP3 T-cell	3 - From X to B-cell	1.33602	1.33602	55.194	55.194	1.29893	77.706	0.129011	48.6451	FoxP3 T-cell
-1.87374	-1.0583	T19-05584	FoxP3 T-cell	3 - From X to B-cell	1.3311	1.3311	128.818	128.818	1.29893	77.706	0.129011	48.6451	FoxP3 T-cell
-2.1014	-1.54575	T19-07233	FoxP3 T-cell	3 - From X to B-cell	1.08961	1.08961	87.8508	87.8508	1.29893	77.706	0.129011	48.6451	FoxP3 T-cell
-1.96399	-1.88506	T19-08489	FoxP3 T-cell	3 - From X to B-cell	1.23036	1.23036	65.9046	65.9046	1.29893	77.706	0.129011	48.6451	FoxP3 T-cell
-1.85429	-1.27149	T19-08679	FoxP3 T-cell	3 - From X to B-cell	1.3537	1.3537	109.501	109.501	1.29893	77.706	0.129011	48.6451	FoxP3 T-cell
-1.95894	-1.71592	T19-09080	FoxP3 T-cell	3 - From X to B-cell	1.23582	1.23582	76.1987	76.1987	1.29893	77.706	0.129011	48.6451	FoxP3 T-cell
-1.79404	-2.03607	T19-09091	FoxP3 T-cell	3 - From X to B-cell	1.42578	1.42578	57.7337	57.7337	1.29893	77.706	0.129011	48.6451	FoxP3 T-cell
-1.8572	-0.362933	T19-11341	FoxP3 T-cell	3 - From X to B-cell	1.35029	1.35029	205.125	205.125	1.29893	77.706	0.129011	48.6451	FoxP3 T-cell
-1.97506	-1.99481	T19-12877	FoxP3 T-cell	3 - From X to B-cell	1.21847	1.21847	59.8744	59.8744	1.29893	77.706	0.129011	48.6451	FoxP3 T-cell
-2.02576	-1.66295	T19-22456	FoxP3 T-cell	3 - From X to B-cell	1.16525	1.16525	79.6833	79.6833	1.29893	77.706	0.129011	48.6451	FoxP3 T-cell
-1.3408	-3.56135	T17-01898	B-cell	3 - From X to B-cell	2.07378	2.07378	13.8081	13.8081	2.35653	15.2699	0.850437	19.3727	B-cell
-0.997191	-3.79496	T17-02270	B-cell	3 - From X to B-cell	2.69494	2.69494	10.9947	10.9947	2.35653	15.2699	0.850437	19.3727	B-cell
-0.851427	-3.86525	T17-03242	B-cell	3 - From X to B-cell	2.99134	2.99134	10.2637	10.2637	2.35653	15.2699	0.850437	19.3727	B-cell
-1.15843	-3.69789	T17-07537	B-cell	3 - From X to B-cell	2.38952	2.38952	12.0884	12.0884	2.35653	15.2699	0.850437	19.3727	B-cell
-0.919652	-3.88466	T17-08282	B-cell	3 - From X to B-cell	2.85029	2.85029	10.0704	10.0704	2.35653	15.2699	0.850437	19.3727	B-cell
-2.29646	-1.79847	T17-11029	B-cell	3 - From X to B-cell	0.914168	0.914168	71.0189	71.0189	2.35653	15.2699	0.850437	19.3727	B-cell
-0.606721	-3.97479	T18-00639	B-cell	3 - From X to B-cell	3.52807	3.52807	9.21843	9.21843	2.35653	15.2699	0.850437	19.3727	B-cell
-0.985937	-3.83845	T18-20675	B-cell	3 - From X to B-cell	2.71715	2.71715	10.5367	10.5367	2.35653	15.2699	0.850437	19.3727	B-cell
-1.75247	-3.01174	T19-00132	B-cell	3 - From X to B-cell	1.47736	1.47736	23.4493	23.4493	2.35653	15.2699	0.850437	19.3727	B-cell
-0.696885	-3.9155	T19-00750	B-cell	3 - From X to B-cell	3.32503	3.32503	9.77059	9.77059	2.35653	15.2699	0.850437	19.3727	B-cell
-1.10566	-3.75848	T19-00803	B-cell	3 - From X to B-cell	2.4868	2.4868	11.3938	11.3938	2.35653	15.2699	0.850437	19.3727	B-cell
-2.29683	-1.66255	T19-01766	B-cell	3 - From X to B-cell	0.913858	0.913858	79.7103	79.7103	2.35653	15.2699	0.850437	19.3727	B-cell
-1.08933	-3.76996	T19-03394	B-cell	3 - From X to B-cell	2.51745	2.51745	11.2668	11.2668	2.35653	15.2699	0.850437	19.3727	B-cell
-0.758361	-3.92047	T19-03516	B-cell	3 - From X to B-cell	3.19002	3.19002	9.72309	9.72309	2.35653	15.2699	0.850437	19.3727	B-cell
-0.758431	-3.93195	T19-04290	B-cell	3 - From X to B-cell	3.18987	3.18987	9.61418	9.61418	2.35653	15.2699	0.850437	19.3727	B-cell
-2.20643	-2.15368	T19-05584	B-cell	3 - From X to B-cell	0.991749	0.991749	51.994	51.994	2.35653	15.2699	0.850437	19.3727	B-cell
-0.82454	-3.85696	T19-07233	B-cell	3 - From X to B-cell	3.04801	3.04801	10.3474	10.3474	2.35653	15.2699	0.850437	19.3727	B-cell
-1.28381	-3.64008	T19-08489	B-cell	3 - From X to B-cell	2.16903	2.16903	12.7893	12.7893	2.35653	15.2699	0.850437	19.3727	B-cell
-1.70392	-3.09549	T19-08679	B-cell	3 - From X to B-cell	1.53954	1.53954	21.6469	21.6469	2.35653	15.2699	0.850437	19.3727	B-cell
-1.8172	-3.08109	T19-09080	B-cell	3 - From X to B-cell	1.3977	1.3977	21.9471	21.9471	2.35653	15.2699	0.850437	19.3727	B-cell
-1.57973	-3.39595	T19-09091	B-cell	3 - From X to B-cell	1.70834	1.70834	16.2112	16.2112	2.35653	15.2699	0.850437	19.3727	B-cell
-1.5992	-3.30511	T19-11341	B-cell	3 - From X to B-cell	1.68093	1.68093	17.6982	17.6982	2.35653	15.2699	0.850437	19.3727	B-cell
-0.603998	-3.94207	T19-12877	B-cell	3 - From X to B-cell	3.5343	3.5343	9.51923	9.51923	2.35653	15.2699	0.850437	19.3727	B-cell
-0.741171	-3.88296	T19-22456	B-cell	3 - From X to B-cell	3.22748	3.22748	10.0872	10.0872	2.35653	15.2699	0.850437	19.3727	B-cell
