# Supplementary material for: Spatial relationships in the urothelial and head and neck tumor microenvironment predict response to combination immune checkpoint inhibitors
Source: Nat Commun. 2024 Mar 21;15:2538. doi: 10.1038/s41467-024-46450-1 (PMC10957922; doi:10.1038/s41467-024-46450-1)
Supplement: Supplementary file 6 — Source data [file 41467_2024_46450_MOESM6_ESM.zip › sourcedata_individual_files/fig4d.xlsx]

## Sheet: Sheet1
phenotype_combo	pval	fdr	NCR	NCR_avg	CR	CR_avg	FC	is_significant	label
Macrophages to negative	0.00533157	0.0864906	13.9426	13.9426	29.2354	29.2354	1.06821	TRUE	Macrophages to negative
Macrophages to Cancer cell	0.00656855	0.0864906	24.6681	24.6681	13.7905	13.7905	-0.83897	TRUE	Macrophages to Cancer cell
CD8 T-cell to B-cell	0.00710678	0.0864906	63.8445	63.8445	139.773	139.773	1.13045	TRUE	CD8 T-cell to B-cell
CD8 T-cell to Cancer cell	0.00752092	0.0864906	36.6303	36.6303	14.9641	14.9641	-1.29153	TRUE	CD8 T-cell to Cancer cell
CD8 T-cell to negative	0.0116707	0.107371	13.0778	13.0778	22.3277	22.3277	0.771715	FALSE
Treg to Cancer cell	0.0169701	0.121678	35.2882	35.2882	16.6208	16.6208	-1.0862	FALSE
Macrophages to B-cell	0.0185161	0.121678	90.4414	90.4414	165.193	165.193	0.869095	FALSE
T-helper to B-cell	0.0234536	0.134858	60.2386	60.2386	124.25	124.25	1.04449	FALSE
T-helper to T-helper	0.0270094	0.138048	17.4995	17.4995	25.7794	25.7794	0.558906	FALSE
Treg to B-cell	0.0387622	0.178306	63.869	63.869	105.749	105.749	0.72746	FALSE
B-cell to Cancer cell	0.0536834	0.208656	70.5381	70.5381	44.6638	44.6638	-0.659298	FALSE
Treg to negative	0.054432	0.208656	12.7946	12.7946	20.0032	20.0032	0.644693	FALSE
T-helper to Cancer cell	0.0885412	0.3133	39.5162	39.5162	23.4642	23.4642	-0.75198	FALSE
T-helper to negative	0.0962692	0.316313	12.087	12.087	15.6501	15.6501	0.372722	FALSE
CD8 T-cell to T-helper	0.109945	0.337164	26.8841	26.8841	36.1038	36.1038	0.425397	FALSE
negative to B-cell	0.131279	0.366812	103.891	103.891	149.049	149.049	0.520716	FALSE
B-cell to negative	0.138939	0.366812	14.2597	14.2597	26.8222	26.8222	0.911485	FALSE
Cancer cell to B-cell	0.143535	0.366812	143.403	143.403	178.629	178.629	0.316887	FALSE
T-helper to CD8 T-cell	0.197537	0.478248	32.1458	32.1458	42.7709	42.7709	0.412	FALSE
CD8 T-cell to CD8 T-cell	0.227123	0.522383	24.8837	24.8837	32.9573	32.9573	0.405399	FALSE
Macrophages to T-helper	0.265421	0.581399	46.4273	46.4273	51.9919	51.9919	0.163313	FALSE
Treg to CD8 T-cell	0.352957	0.738	39.958	39.958	49.4267	49.4267	0.306808	FALSE
Cancer cell to Treg	0.439403	0.878805	131.852	131.852	113.511	113.511	-0.216088	FALSE
Cancer cell to Macrophages	0.540035	0.934997	81.7963	81.7963	62.0227	62.0227	-0.39924	FALSE
Macrophages to CD8 T-cell	0.54762	0.934997	52.2379	52.2379	53.1614	53.1614	0.0252835	FALSE
B-cell to T-helper	0.551065	0.934997	39.6358	39.6358	56.1059	56.1059	0.50135	FALSE
Cancer cell to Cancer cell	0.551721	0.934997	10.5904	10.5904	10.7685	10.7685	0.024057	FALSE
Treg to T-helper	0.569128	0.934997	45.3847	45.3847	33.5508	33.5508	-0.43586	FALSE
B-cell to B-cell	0.635717	0.977994	23.755	23.755	33.6093	33.6093	0.500631	FALSE
B-cell to Macrophages	0.6622	0.977994	58.7565	58.7565	45.933	45.933	-0.355217	FALSE
B-cell to CD8 T-cell	0.667991	0.977994	30.1789	30.1789	35.8433	35.8433	0.248161	FALSE
Macrophages to Macrophages	0.687145	0.977994	32.2282	32.2282	30.0667	30.0667	-0.100158	FALSE
Macrophages to Treg	0.71451	0.977994	93.4284	93.4284	104.613	104.613	0.163132	FALSE
Treg to Macrophages	0.746855	0.977994	56.2214	56.2214	71.7482	71.7482	0.351823	FALSE
B-cell to Treg	0.760583	0.977994	87.3604	87.3604	93.4843	93.4843	0.0977444	FALSE
negative to Treg	0.81441	0.977994	109.915	109.915	100.253	100.253	-0.132742	FALSE
negative to CD8 T-cell	0.820442	0.977994	61.4004	61.4004	62.2186	62.2186	0.0190993	FALSE
negative to T-helper	0.839536	0.977994	53.1707	53.1707	40.1063	40.1063	-0.406801	FALSE
Cancer cell to T-helper	0.841736	0.977994	72.3418	72.3418	65.0872	65.0872	-0.152456	FALSE
CD8 T-cell to Treg	0.85043	0.977994	89.8927	89.8927	90.0083	90.0083	0.00185303	FALSE
Treg to Treg	0.892583	0.987156	70.5214	70.5214	63.7129	63.7129	-0.146477	FALSE
Cancer cell to CD8 T-cell	0.926928	0.987156	76.4627	76.4627	66.2011	66.2011	-0.207902	FALSE
T-helper to Macrophages	0.953499	0.987156	56.7583	56.7583	50.6854	50.6854	-0.163262	FALSE
CD8 T-cell to Macrophages	0.972795	0.987156	53.1079	53.1079	48.487	48.487	-0.13133	FALSE
negative to Macrophages	0.983952	0.987156	78.8136	78.8136	65.3522	65.3522	-0.270208	FALSE
T-helper to Treg	0.987156	0.987156	85.4914	85.4914	79.0101	79.0101	-0.113741	FALSE
