# Supplementary material for: Spatial relationships in the urothelial and head and neck tumor microenvironment predict response to combination immune checkpoint inhibitors
Source: Nat Commun. 2024 Mar 21;15:2538. doi: 10.1038/s41467-024-46450-1 (PMC10957922; doi:10.1038/s41467-024-46450-1)
Supplement: Supplementary file 6 — Source data [file 41467_2024_46450_MOESM6_ESM.zip › sourcedata_individual_files/fig3c.xlsx]

## Sheet: Sheet1
x	a	a (shape)	b	b (scale)	phenotype_combo	A	B	Biopsy	ptID	PA_Response	two_class_pa_response	y
0.25	1.65829	1.65829	45.7353	45.7353	negative_to_CD68+	-1.61548	-2.29581	TUR	9	Complete response	CR	0.00117508
0.5	1.65829	1.65829	45.7353	45.7353	negative_to_CD68+	-1.61548	-2.29581	TUR	9	Complete response	CR	0.00185382
0.75	1.65829	1.65829	45.7353	45.7353	negative_to_CD68+	-1.61548	-2.29581	TUR	9	Complete response	CR	0.00241967
1	1.65829	1.65829	45.7353	45.7353	negative_to_CD68+	-1.61548	-2.29581	TUR	9	Complete response	CR	0.00292221
1.25	1.65829	1.65829	45.7353	45.7353	negative_to_CD68+	-1.61548	-2.29581	TUR	9	Complete response	CR	0.00338192
1.5	1.65829	1.65829	45.7353	45.7353	negative_to_CD68+	-1.61548	-2.29581	TUR	9	Complete response	CR	0.00380974
1.75	1.65829	1.65829	45.7353	45.7353	negative_to_CD68+	-1.61548	-2.29581	TUR	9	Complete response	CR	0.00421239
2	1.65829	1.65829	45.7353	45.7353	negative_to_CD68+	-1.61548	-2.29581	TUR	9	Complete response	CR	0.00459435
2.25	1.65829	1.65829	45.7353	45.7353	negative_to_CD68+	-1.61548	-2.29581	TUR	9	Complete response	CR	0.00495878
2.5	1.65829	1.65829	45.7353	45.7353	negative_to_CD68+	-1.61548	-2.29581	TUR	9	Complete response	CR	0.00530805
2.75	1.65829	1.65829	45.7353	45.7353	negative_to_CD68+	-1.61548	-2.29581	TUR	9	Complete response	CR	0.00564396
3	1.65829	1.65829	45.7353	45.7353	negative_to_CD68+	-1.61548	-2.29581	TUR	9	Complete response	CR	0.00596792
3.25	1.65829	1.65829	45.7353	45.7353	negative_to_CD68+	-1.61548	-2.29581	TUR	9	Complete response	CR	0.00628107
3.5	1.65829	1.65829	45.7353	45.7353	negative_to_CD68+	-1.61548	-2.29581	TUR	9	Complete response	CR	0.00658435
3.75	1.65829	1.65829	45.7353	45.7353	negative_to_CD68+	-1.61548	-2.29581	TUR	9	Complete response	CR	0.00687853
4	1.65829	1.65829	45.7353	45.7353	negative_to_CD68+	-1.61548	-2.29581	TUR	9	Complete response	CR	0.00716426
4.25	1.65829	1.65829	45.7353	45.7353	negative_to_CD68+	-1.61548	-2.29581	TUR	9	Complete response	CR	0.00744211
4.5	1.65829	1.65829	45.7353	45.7353	negative_to_CD68+	-1.61548	-2.29581	TUR	9	Complete response	CR	0.00771254
4.75	1.65829	1.65829	45.7353	45.7353	negative_to_CD68+	-1.61548	-2.29581	TUR	9	Complete response	CR	0.00797597
5	1.65829	1.65829	45.7353	45.7353	negative_to_CD68+	-1.61548	-2.29581	TUR	9	Complete response	CR	0.00823278
5.25	1.65829	1.65829	45.7353	45.7353	negative_to_CD68+	-1.61548	-2.29581	TUR	9	Complete response	CR	0.00848327
5.5	1.65829	1.65829	45.7353	45.7353	negative_to_CD68+	-1.61548	-2.29581	TUR	9	Complete response	CR	0.00872773
5.75	1.65829	1.65829	45.7353	45.7353	negative_to_CD68+	-1.61548	-2.29581	TUR	9	Complete response	CR	0.00896642
6	1.65829	1.65829	45.7353	45.7353	negative_to_CD68+	-1.61548	-2.29581	TUR	9	Complete response	CR	0.00919956
6.25	1.65829	1.65829	45.7353	45.7353	negative_to_CD68+	-1.61548	-2.29581	TUR	9	Complete response	CR	0.00942735
6.5	1.65829	1.65829	45.7353	45.7353	negative_to_CD68+	-1.61548	-2.29581	TUR	9	Complete response	CR	0.00964999
6.75	1.65829	1.65829	45.7353	45.7353	negative_to_CD68+	-1.61548	-2.29581	TUR	9	Complete response	CR	0.00986763
7	1.65829	1.65829	45.7353	45.7353	negative_to_CD68+	-1.61548	-2.29581	TUR	9	Complete response	CR	0.0100804
7.25	1.65829	1.65829	45.7353	45.7353	negative_to_CD68+	-1.61548	-2.29581	TUR	9	Complete response	CR	0.0102886
7.5	1.65829	1.65829	45.7353	45.7353	negative_to_CD68+	-1.61548	-2.29581	TUR	9	Complete response	CR	0.0104921
7.75	1.65829	1.65829	45.7353	45.7353	negative_to_CD68+	-1.61548	-2.29581	TUR	9	Complete response	CR	0.0106912
8	1.65829	1.65829	45.7353	45.7353	negative_to_CD68+	-1.61548	-2.29581	TUR	9	Complete response	CR	0.0108859
8.25	1.65829	1.65829	45.7353	45.7353	negative_to_CD68+	-1.61548	-2.29581	TUR	9	Complete response	CR	0.0110765
8.5	1.65829	1.65829	45.7353	45.7353	negative_to_CD68+	-1.61548	-2.29581	TUR	9	Complete response	CR	0.0112629
8.75	1.65829	1.65829	45.7353	45.7353	negative_to_CD68+	-1.61548	-2.29581	TUR	9	Complete response	CR	0.0114452
9	1.65829	1.65829	45.7353	45.7353	negative_to_CD68+	-1.61548	-2.29581	TUR	9	Complete response	CR	0.0116236
9.25	1.65829	1.65829	45.7353	45.7353	negative_to_CD68+	-1.61548	-2.29581	TUR	9	Complete response	CR	0.011798
9.5	1.65829	1.65829	45.7353	45.7353	negative_to_CD68+	-1.61548	-2.29581	TUR	9	Complete response	CR	0.0119687
9.75	1.65829	1.65829	45.7353	45.7353	negative_to_CD68+	-1.61548	-2.29581	TUR	9	Complete response	CR	0.0121356
10	1.65829	1.65829	45.7353	45.7353	negative_to_CD68+	-1.61548	-2.29581	TUR	9	Complete response	CR	0.0122989
10.25	1.65829	1.65829	45.7353	45.7353	negative_to_CD68+	-1.61548	-2.29581	TUR	9	Complete response	CR	0.0124585
10.5	1.65829	1.65829	45.7353	45.7353	negative_to_CD68+	-1.61548	-2.29581	TUR	9	Complete response	CR	0.0126146
10.75	1.65829	1.65829	45.7353	45.7353	negative_to_CD68+	-1.61548	-2.29581	TUR	9	Complete response	CR	0.0127671
11	1.65829	1.65829	45.7353	45.7353	negative_to_CD68+	-1.61548	-2.29581	TUR	9	Complete response	CR	0.0129163
11.25	1.65829	1.65829	45.7353	45.7353	negative_to_CD68+	-1.61548	-2.29581	TUR	9	Complete response	CR	0.013062
11.5	1.65829	1.65829	45.7353	45.7353	negative_to_CD68+	-1.61548	-2.29581	TUR	9	Complete response	CR	0.0132044
11.75	1.65829	1.65829	45.7353	45.7353	negative_to_CD68+	-1.61548	-2.29581	TUR	9	Complete response	CR	0.0133435
12	1.65829	1.65829	45.7353	45.7353	negative_to_CD68+	-1.61548	-2.29581	TUR	9	Complete response	CR	0.0134793
12.25	1.65829	1.65829	45.7353	45.7353	negative_to_CD68+	-1.61548	-2.29581	TUR	9	Complete response	CR	0.0136119
12.5	1.65829	1.65829	45.7353	45.7353	negative_to_CD68+	-1.61548	-2.29581	TUR	9	Complete response	CR	0.0137414
12.75	1.65829	1.65829	45.7353	45.7353	negative_to_CD68+	-1.61548	-2.29581	TUR	9	Complete response	CR	0.0138677
13	1.65829	1.65829	45.7353	45.7353	negative_to_CD68+	-1.61548	-2.29581	TUR	9	Complete response	CR	0.013991
13.25	1.65829	1.65829	45.7353	45.7353	negative_to_CD68+	-1.61548	-2.29581	TUR	9	Complete response	CR	0.0141111
13.5	1.65829	1.65829	45.7353	45.7353	negative_to_CD68+	-1.61548	-2.29581	TUR	9	Complete response	CR	0.0142283
13.75	1.65829	1.65829	45.7353	45.7353	negative_to_CD68+	-1.61548	-2.29581	TUR	9	Complete response	CR	0.0143425
14	1.65829	1.65829	45.7353	45.7353	negative_to_CD68+	-1.61548	-2.29581	TUR	9	Complete response	CR	0.0144538
14.25	1.65829	1.65829	45.7353	45.7353	negative_to_CD68+	-1.61548	-2.29581	TUR	9	Complete response	CR	0.0145622
14.5	1.65829	1.65829	45.7353	45.7353	negative_to_CD68+	-1.61548	-2.29581	TUR	9	Complete response	CR	0.0146676
14.75	1.65829	1.65829	45.7353	45.7353	negative_to_CD68+	-1.61548	-2.29581	TUR	9	Complete response	CR	0.0147703
15	1.65829	1.65829	45.7353	45.7353	negative_to_CD68+	-1.61548	-2.29581	TUR	9	Complete response	CR	0.0148701
15.25	1.65829	1.65829	45.7353	45.7353	negative_to_CD68+	-1.61548	-2.29581	TUR	9	Complete response	CR	0.0149672
15.5	1.65829	1.65829	45.7353	45.7353	negative_to_CD68+	-1.61548	-2.29581	TUR	9	Complete response	CR	0.0150615
15.75	1.65829	1.65829	45.7353	45.7353	negative_to_CD68+	-1.61548	-2.29581	TUR	9	Complete response	CR	0.0151531
16	1.65829	1.65829	45.7353	45.7353	negative_to_CD68+	-1.61548	-2.29581	TUR	9	Complete response	CR	0.015242
16.25	1.65829	1.65829	45.7353	45.7353	negative_to_CD68+	-1.61548	-2.29581	TUR	9	Complete response	CR	0.0153282
16.5	1.65829	1.65829	45.7353	45.7353	negative_to_CD68+	-1.61548	-2.29581	TUR	9	Complete response	CR	0.0154119
16.75	1.65829	1.65829	45.7353	45.7353	negative_to_CD68+	-1.61548	-2.29581	TUR	9	Complete response	CR	0.0154929
17	1.65829	1.65829	45.7353	45.7353	negative_to_CD68+	-1.61548	-2.29581	TUR	9	Complete response	CR	0.0155713
17.25	1.65829	1.65829	45.7353	45.7353	negative_to_CD68+	-1.61548	-2.29581	TUR	9	Complete response	CR	0.0156472
17.5	1.65829	1.65829	45.7353	45.7353	negative_to_CD68+	-1.61548	-2.29581	TUR	9	Complete response	CR	0.0157206
17.75	1.65829	1.65829	45.7353	45.7353	negative_to_CD68+	-1.61548	-2.29581	TUR	9	Complete response	CR	0.0157915
18	1.65829	1.65829	45.7353	45.7353	negative_to_CD68+	-1.61548	-2.29581	TUR	9	Complete response	CR	0.0158599
18.25	1.65829	1.65829	45.7353	45.7353	negative_to_CD68+	-1.61548	-2.29581	TUR	9	Complete response	CR	0.0159259
18.5	1.65829	1.65829	45.7353	45.7353	negative_to_CD68+	-1.61548	-2.29581	TUR	9	Complete response	CR	0.0159894
18.75	1.65829	1.65829	45.7353	45.7353	negative_to_CD68+	-1.61548	-2.29581	TUR	9	Complete response	CR	0.0160506
19	1.65829	1.65829	45.7353	45.7353	negative_to_CD68+	-1.61548	-2.29581	TUR	9	Complete response	CR	0.0161094
19.25	1.65829	1.65829	45.7353	45.7353	negative_to_CD68+	-1.61548	-2.29581	TUR	9	Complete response	CR	0.0161659
19.5	1.65829	1.65829	45.7353	45.7353	negative_to_CD68+	-1.61548	-2.29581	TUR	9	Complete response	CR	0.01622
19.75	1.65829	1.65829	45.7353	45.7353	negative_to_CD68+	-1.61548	-2.29581	TUR	9	Complete response	CR	0.0162719
20	1.65829	1.65829	45.7353	45.7353	negative_to_CD68+	-1.61548	-2.29581	TUR	9	Complete response	CR	0.0163215
20.25	1.65829	1.65829	45.7353	45.7353	negative_to_CD68+	-1.61548	-2.29581	TUR	9	Complete response	CR	0.0163689
20.5	1.65829	1.65829	45.7353	45.7353	negative_to_CD68+	-1.61548	-2.29581	TUR	9	Complete response	CR	0.016414
20.75	1.65829	1.65829	45.7353	45.7353	negative_to_CD68+	-1.61548	-2.29581	TUR	9	Complete response	CR	0.016457
21	1.65829	1.65829	45.7353	45.7353	negative_to_CD68+	-1.61548	-2.29581	TUR	9	Complete response	CR	0.0164977
21.25	1.65829	1.65829	45.7353	45.7353	negative_to_CD68+	-1.61548	-2.29581	TUR	9	Complete response	CR	0.0165364
21.5	1.65829	1.65829	45.7353	45.7353	negative_to_CD68+	-1.61548	-2.29581	TUR	9	Complete response	CR	0.0165729
21.75	1.65829	1.65829	45.7353	45.7353	negative_to_CD68+	-1.61548	-2.29581	TUR	9	Complete response	CR	0.0166073
22	1.65829	1.65829	45.7353	45.7353	negative_to_CD68+	-1.61548	-2.29581	TUR	9	Complete response	CR	0.0166396
22.25	1.65829	1.65829	45.7353	45.7353	negative_to_CD68+	-1.61548	-2.29581	TUR	9	Complete response	CR	0.0166699
22.5	1.65829	1.65829	45.7353	45.7353	negative_to_CD68+	-1.61548	-2.29581	TUR	9	Complete response	CR	0.0166982
22.75	1.65829	1.65829	45.7353	45.7353	negative_to_CD68+	-1.61548	-2.29581	TUR	9	Complete response	CR	0.0167244
23	1.65829	1.65829	45.7353	45.7353	negative_to_CD68+	-1.61548	-2.29581	TUR	9	Complete response	CR	0.0167487
23.25	1.65829	1.65829	45.7353	45.7353	negative_to_CD68+	-1.61548	-2.29581	TUR	9	Complete response	CR	0.016771
23.5	1.65829	1.65829	45.7353	45.7353	negative_to_CD68+	-1.61548	-2.29581	TUR	9	Complete response	CR	0.0167913
23.75	1.65829	1.65829	45.7353	45.7353	negative_to_CD68+	-1.61548	-2.29581	TUR	9	Complete response	CR	0.0168098
24	1.65829	1.65829	45.7353	45.7353	negative_to_CD68+	-1.61548	-2.29581	TUR	9	Complete response	CR	0.0168263
24.25	1.65829	1.65829	45.7353	45.7353	negative_to_CD68+	-1.61548	-2.29581	TUR	9	Complete response	CR	0.016841
24.5	1.65829	1.65829	45.7353	45.7353	negative_to_CD68+	-1.61548	-2.29581	TUR	9	Complete response	CR	0.0168539
24.75	1.65829	1.65829	45.7353	45.7353	negative_to_CD68+	-1.61548	-2.29581	TUR	9	Complete response	CR	0.0168649
25	1.65829	1.65829	45.7353	45.7353	negative_to_CD68+	-1.61548	-2.29581	TUR	9	Complete response	CR	0.0168741
25.25	1.65829	1.65829	45.7353	45.7353	negative_to_CD68+	-1.61548	-2.29581	TUR	9	Complete response	CR	0.0168815
25.5	1.65829	1.65829	45.7353	45.7353	negative_to_CD68+	-1.61548	-2.29581	TUR	9	Complete response	CR	0.0168871
25.75	1.65829	1.65829	45.7353	45.7353	negative_to_CD68+	-1.61548	-2.29581	TUR	9	Complete response	CR	0.016891
26	1.65829	1.65829	45.7353	45.7353	negative_to_CD68+	-1.61548	-2.29581	TUR	9	Complete response	CR	0.0168932
26.25	1.65829	1.65829	45.7353	45.7353	negative_to_CD68+	-1.61548	-2.29581	TUR	9	Complete response	CR	0.0168937
26.5	1.65829	1.65829	45.7353	45.7353	negative_to_CD68+	-1.61548	-2.29581	TUR	9	Complete response	CR	0.0168926
26.75	1.65829	1.65829	45.7353	45.7353	negative_to_CD68+	-1.61548	-2.29581	TUR	9	Complete response	CR	0.0168897
27	1.65829	1.65829	45.7353	45.7353	negative_to_CD68+	-1.61548	-2.29581	TUR	9	Complete response	CR	0.0168853
27.25	1.65829	1.65829	45.7353	45.7353	negative_to_CD68+	-1.61548	-2.29581	TUR	9	Complete response	CR	0.0168792
27.5	1.65829	1.65829	45.7353	45.7353	negative_to_CD68+	-1.61548	-2.29581	TUR	9	Complete response	CR	0.0168716
27.75	1.65829	1.65829	45.7353	45.7353	negative_to_CD68+	-1.61548	-2.29581	TUR	9	Complete response	CR	0.0168623
28	1.65829	1.65829	45.7353	45.7353	negative_to_CD68+	-1.61548	-2.29581	TUR	9	Complete response	CR	0.0168516
28.25	1.65829	1.65829	45.7353	45.7353	negative_to_CD68+	-1.61548	-2.29581	TUR	9	Complete response	CR	0.0168393
28.5	1.65829	1.65829	45.7353	45.7353	negative_to_CD68+	-1.61548	-2.29581	TUR	9	Complete response	CR	0.0168254
28.75	1.65829	1.65829	45.7353	45.7353	negative_to_CD68+	-1.61548	-2.29581	TUR	9	Complete response	CR	0.0168102
29	1.65829	1.65829	45.7353	45.7353	negative_to_CD68+	-1.61548	-2.29581	TUR	9	Complete response	CR	0.0167934
29.25	1.65829	1.65829	45.7353	45.7353	negative_to_CD68+	-1.61548	-2.29581	TUR	9	Complete response	CR	0.0167752
29.5	1.65829	1.65829	45.7353	45.7353	negative_to_CD68+	-1.61548	-2.29581	TUR	9	Complete response	CR	0.0167556
29.75	1.65829	1.65829	45.7353	45.7353	negative_to_CD68+	-1.61548	-2.29581	TUR	9	Complete response	CR	0.0167346
30	1.65829	1.65829	45.7353	45.7353	negative_to_CD68+	-1.61548	-2.29581	TUR	9	Complete response	CR	0.0167121
30.25	1.65829	1.65829	45.7353	45.7353	negative_to_CD68+	-1.61548	-2.29581	TUR	9	Complete response	CR	0.0166884
30.5	1.65829	1.65829	45.7353	45.7353	negative_to_CD68+	-1.61548	-2.29581	TUR	9	Complete response	CR	0.0166633
30.75	1.65829	1.65829	45.7353	45.7353	negative_to_CD68+	-1.61548	-2.29581	TUR	9	Complete response	CR	0.0166368
31	1.65829	1.65829	45.7353	45.7353	negative_to_CD68+	-1.61548	-2.29581	TUR	9	Complete response	CR	0.0166091
31.25	1.65829	1.65829	45.7353	45.7353	negative_to_CD68+	-1.61548	-2.29581	TUR	9	Complete response	CR	0.0165801
31.5	1.65829	1.65829	45.7353	45.7353	negative_to_CD68+	-1.61548	-2.29581	TUR	9	Complete response	CR	0.0165498
31.75	1.65829	1.65829	45.7353	45.7353	negative_to_CD68+	-1.61548	-2.29581	TUR	9	Complete response	CR	0.0165183
32	1.65829	1.65829	45.7353	45.7353	negative_to_CD68+	-1.61548	-2.29581	TUR	9	Complete response	CR	0.0164856
32.25	1.65829	1.65829	45.7353	45.7353	negative_to_CD68+	-1.61548	-2.29581	TUR	9	Complete response	CR	0.0164516
32.5	1.65829	1.65829	45.7353	45.7353	negative_to_CD68+	-1.61548	-2.29581	TUR	9	Complete response	CR	0.0164165
32.75	1.65829	1.65829	45.7353	45.7353	negative_to_CD68+	-1.61548	-2.29581	TUR	9	Complete response	CR	0.0163802
33	1.65829	1.65829	45.7353	45.7353	negative_to_CD68+	-1.61548	-2.29581	TUR	9	Complete response	CR	0.0163428
33.25	1.65829	1.65829	45.7353	45.7353	negative_to_CD68+	-1.61548	-2.29581	TUR	9	Complete response	CR	0.0163042
33.5	1.65829	1.65829	45.7353	45.7353	negative_to_CD68+	-1.61548	-2.29581	TUR	9	Complete response	CR	0.0162645
33.75	1.65829	1.65829	45.7353	45.7353	negative_to_CD68+	-1.61548	-2.29581	TUR	9	Complete response	CR	0.0162238
34	1.65829	1.65829	45.7353	45.7353	negative_to_CD68+	-1.61548	-2.29581	TUR	9	Complete response	CR	0.016182
34.25	1.65829	1.65829	45.7353	45.7353	negative_to_CD68+	-1.61548	-2.29581	TUR	9	Complete response	CR	0.0161391
34.5	1.65829	1.65829	45.7353	45.7353	negative_to_CD68+	-1.61548	-2.29581	TUR	9	Complete response	CR	0.0160952
34.75	1.65829	1.65829	45.7353	45.7353	negative_to_CD68+	-1.61548	-2.29581	TUR	9	Complete response	CR	0.0160503
35	1.65829	1.65829	45.7353	45.7353	negative_to_CD68+	-1.61548	-2.29581	TUR	9	Complete response	CR	0.0160044
35.25	1.65829	1.65829	45.7353	45.7353	negative_to_CD68+	-1.61548	-2.29581	TUR	9	Complete response	CR	0.0159575
35.5	1.65829	1.65829	45.7353	45.7353	negative_to_CD68+	-1.61548	-2.29581	TUR	9	Complete response	CR	0.0159097
35.75	1.65829	1.65829	45.7353	45.7353	negative_to_CD68+	-1.61548	-2.29581	TUR	9	Complete response	CR	0.0158609
36	1.65829	1.65829	45.7353	45.7353	negative_to_CD68+	-1.61548	-2.29581	TUR	9	Complete response	CR	0.0158112
36.25	1.65829	1.65829	45.7353	45.7353	negative_to_CD68+	-1.61548	-2.29581	TUR	9	Complete response	CR	0.0157606
36.5	1.65829	1.65829	45.7353	45.7353	negative_to_CD68+	-1.61548	-2.29581	TUR	9	Complete response	CR	0.0157091
36.75	1.65829	1.65829	45.7353	45.7353	negative_to_CD68+	-1.61548	-2.29581	TUR	9	Complete response	CR	0.0156568
37	1.65829	1.65829	45.7353	45.7353	negative_to_CD68+	-1.61548	-2.29581	TUR	9	Complete response	CR	0.0156036
37.25	1.65829	1.65829	45.7353	45.7353	negative_to_CD68+	-1.61548	-2.29581	TUR	9	Complete response	CR	0.0155496
37.5	1.65829	1.65829	45.7353	45.7353	negative_to_CD68+	-1.61548	-2.29581	TUR	9	Complete response	CR	0.0154947
37.75	1.65829	1.65829	45.7353	45.7353	negative_to_CD68+	-1.61548	-2.29581	TUR	9	Complete response	CR	0.0154391
38	1.65829	1.65829	45.7353	45.7353	negative_to_CD68+	-1.61548	-2.29581	TUR	9	Complete response	CR	0.0153826
38.25	1.65829	1.65829	45.7353	45.7353	negative_to_CD68+	-1.61548	-2.29581	TUR	9	Complete response	CR	0.0153255
38.5	1.65829	1.65829	45.7353	45.7353	negative_to_CD68+	-1.61548	-2.29581	TUR	9	Complete response	CR	0.0152675
38.75	1.65829	1.65829	45.7353	45.7353	negative_to_CD68+	-1.61548	-2.29581	TUR	9	Complete response	CR	0.0152089
39	1.65829	1.65829	45.7353	45.7353	negative_to_CD68+	-1.61548	-2.29581	TUR	9	Complete response	CR	0.0151495
39.25	1.65829	1.65829	45.7353	45.7353	negative_to_CD68+	-1.61548	-2.29581	TUR	9	Complete response	CR	0.0150894
39.5	1.65829	1.65829	45.7353	45.7353	negative_to_CD68+	-1.61548	-2.29581	TUR	9	Complete response	CR	0.0150287
39.75	1.65829	1.65829	45.7353	45.7353	negative_to_CD68+	-1.61548	-2.29581	TUR	9	Complete response	CR	0.0149673
40	1.65829	1.65829	45.7353	45.7353	negative_to_CD68+	-1.61548	-2.29581	TUR	9	Complete response	CR	0.0149052
40.25	1.65829	1.65829	45.7353	45.7353	negative_to_CD68+	-1.61548	-2.29581	TUR	9	Complete response	CR	0.0148425
40.5	1.65829	1.65829	45.7353	45.7353	negative_to_CD68+	-1.61548	-2.29581	TUR	9	Complete response	CR	0.0147792
40.75	1.65829	1.65829	45.7353	45.7353	negative_to_CD68+	-1.61548	-2.29581	TUR	9	Complete response	CR	0.0147153
41	1.65829	1.65829	45.7353	45.7353	negative_to_CD68+	-1.61548	-2.29581	TUR	9	Complete response	CR	0.0146508
41.25	1.65829	1.65829	45.7353	45.7353	negative_to_CD68+	-1.61548	-2.29581	TUR	9	Complete response	CR	0.0145858
41.5	1.65829	1.65829	45.7353	45.7353	negative_to_CD68+	-1.61548	-2.29581	TUR	9	Complete response	CR	0.0145201
41.75	1.65829	1.65829	45.7353	45.7353	negative_to_CD68+	-1.61548	-2.29581	TUR	9	Complete response	CR	0.014454
42	1.65829	1.65829	45.7353	45.7353	negative_to_CD68+	-1.61548	-2.29581	TUR	9	Complete response	CR	0.0143873
42.25	1.65829	1.65829	45.7353	45.7353	negative_to_CD68+	-1.61548	-2.29581	TUR	9	Complete response	CR	0.0143201
42.5	1.65829	1.65829	45.7353	45.7353	negative_to_CD68+	-1.61548	-2.29581	TUR	9	Complete response	CR	0.0142525
42.75	1.65829	1.65829	45.7353	45.7353	negative_to_CD68+	-1.61548	-2.29581	TUR	9	Complete response	CR	0.0141843
43	1.65829	1.65829	45.7353	45.7353	negative_to_CD68+	-1.61548	-2.29581	TUR	9	Complete response	CR	0.0141157
43.25	1.65829	1.65829	45.7353	45.7353	negative_to_CD68+	-1.61548	-2.29581	TUR	9	Complete response	CR	0.0140467
43.5	1.65829	1.65829	45.7353	45.7353	negative_to_CD68+	-1.61548	-2.29581	TUR	9	Complete response	CR	0.0139772
43.75	1.65829	1.65829	45.7353	45.7353	negative_to_CD68+	-1.61548	-2.29581	TUR	9	Complete response	CR	0.0139072
44	1.65829	1.65829	45.7353	45.7353	negative_to_CD68+	-1.61548	-2.29581	TUR	9	Complete response	CR	0.0138369
44.25	1.65829	1.65829	45.7353	45.7353	negative_to_CD68+	-1.61548	-2.29581	TUR	9	Complete response	CR	0.0137662
44.5	1.65829	1.65829	45.7353	45.7353	negative_to_CD68+	-1.61548	-2.29581	TUR	9	Complete response	CR	0.0136951
44.75	1.65829	1.65829	45.7353	45.7353	negative_to_CD68+	-1.61548	-2.29581	TUR	9	Complete response	CR	0.0136237
45	1.65829	1.65829	45.7353	45.7353	negative_to_CD68+	-1.61548	-2.29581	TUR	9	Complete response	CR	0.0135519
45.25	1.65829	1.65829	45.7353	45.7353	negative_to_CD68+	-1.61548	-2.29581	TUR	9	Complete response	CR	0.0134797
45.5	1.65829	1.65829	45.7353	45.7353	negative_to_CD68+	-1.61548	-2.29581	TUR	9	Complete response	CR	0.0134072
45.75	1.65829	1.65829	45.7353	45.7353	negative_to_CD68+	-1.61548	-2.29581	TUR	9	Complete response	CR	0.0133345
46	1.65829	1.65829	45.7353	45.7353	negative_to_CD68+	-1.61548	-2.29581	TUR	9	Complete response	CR	0.0132614
46.25	1.65829	1.65829	45.7353	45.7353	negative_to_CD68+	-1.61548	-2.29581	TUR	9	Complete response	CR	0.013188
46.5	1.65829	1.65829	45.7353	45.7353	negative_to_CD68+	-1.61548	-2.29581	TUR	9	Complete response	CR	0.0131144
46.75	1.65829	1.65829	45.7353	45.7353	negative_to_CD68+	-1.61548	-2.29581	TUR	9	Complete response	CR	0.0130405
47	1.65829	1.65829	45.7353	45.7353	negative_to_CD68+	-1.61548	-2.29581	TUR	9	Complete response	CR	0.0129664
47.25	1.65829	1.65829	45.7353	45.7353	negative_to_CD68+	-1.61548	-2.29581	TUR	9	Complete response	CR	0.012892
47.5	1.65829	1.65829	45.7353	45.7353	negative_to_CD68+	-1.61548	-2.29581	TUR	9	Complete response	CR	0.0128174
47.75	1.65829	1.65829	45.7353	45.7353	negative_to_CD68+	-1.61548	-2.29581	TUR	9	Complete response	CR	0.0127426
48	1.65829	1.65829	45.7353	45.7353	negative_to_CD68+	-1.61548	-2.29581	TUR	9	Complete response	CR	0.0126676
48.25	1.65829	1.65829	45.7353	45.7353	negative_to_CD68+	-1.61548	-2.29581	TUR	9	Complete response	CR	0.0125924
48.5	1.65829	1.65829	45.7353	45.7353	negative_to_CD68+	-1.61548	-2.29581	TUR	9	Complete response	CR	0.012517
48.75	1.65829	1.65829	45.7353	45.7353	negative_to_CD68+	-1.61548	-2.29581	TUR	9	Complete response	CR	0.0124414
49	1.65829	1.65829	45.7353	45.7353	negative_to_CD68+	-1.61548	-2.29581	TUR	9	Complete response	CR	0.0123658
49.25	1.65829	1.65829	45.7353	45.7353	negative_to_CD68+	-1.61548	-2.29581	TUR	9	Complete response	CR	0.0122899
49.5	1.65829	1.65829	45.7353	45.7353	negative_to_CD68+	-1.61548	-2.29581	TUR	9	Complete response	CR	0.012214
49.75	1.65829	1.65829	45.7353	45.7353	negative_to_CD68+	-1.61548	-2.29581	TUR	9	Complete response	CR	0.0121379
50	1.65829	1.65829	45.7353	45.7353	negative_to_CD68+	-1.61548	-2.29581	TUR	9	Complete response	CR	0.0120617
50.25	1.65829	1.65829	45.7353	45.7353	negative_to_CD68+	-1.61548	-2.29581	TUR	9	Complete response	CR	0.0119854
50.5	1.65829	1.65829	45.7353	45.7353	negative_to_CD68+	-1.61548	-2.29581	TUR	9	Complete response	CR	0.011909
50.75	1.65829	1.65829	45.7353	45.7353	negative_to_CD68+	-1.61548	-2.29581	TUR	9	Complete response	CR	0.0118326
51	1.65829	1.65829	45.7353	45.7353	negative_to_CD68+	-1.61548	-2.29581	TUR	9	Complete response	CR	0.011756
51.25	1.65829	1.65829	45.7353	45.7353	negative_to_CD68+	-1.61548	-2.29581	TUR	9	Complete response	CR	0.0116795
51.5	1.65829	1.65829	45.7353	45.7353	negative_to_CD68+	-1.61548	-2.29581	TUR	9	Complete response	CR	0.0116028
51.75	1.65829	1.65829	45.7353	45.7353	negative_to_CD68+	-1.61548	-2.29581	TUR	9	Complete response	CR	0.0115262
52	1.65829	1.65829	45.7353	45.7353	negative_to_CD68+	-1.61548	-2.29581	TUR	9	Complete response	CR	0.0114495
52.25	1.65829	1.65829	45.7353	45.7353	negative_to_CD68+	-1.61548	-2.29581	TUR	9	Complete response	CR	0.0113728
52.5	1.65829	1.65829	45.7353	45.7353	negative_to_CD68+	-1.61548	-2.29581	TUR	9	Complete response	CR	0.0112961
52.75	1.65829	1.65829	45.7353	45.7353	negative_to_CD68+	-1.61548	-2.29581	TUR	9	Complete response	CR	0.0112193
53	1.65829	1.65829	45.7353	45.7353	negative_to_CD68+	-1.61548	-2.29581	TUR	9	Complete response	CR	0.0111426
53.25	1.65829	1.65829	45.7353	45.7353	negative_to_CD68+	-1.61548	-2.29581	TUR	9	Complete response	CR	0.0110659
53.5	1.65829	1.65829	45.7353	45.7353	negative_to_CD68+	-1.61548	-2.29581	TUR	9	Complete response	CR	0.0109893
53.75	1.65829	1.65829	45.7353	45.7353	negative_to_CD68+	-1.61548	-2.29581	TUR	9	Complete response	CR	0.0109127
54	1.65829	1.65829	45.7353	45.7353	negative_to_CD68+	-1.61548	-2.29581	TUR	9	Complete response	CR	0.0108361
54.25	1.65829	1.65829	45.7353	45.7353	negative_to_CD68+	-1.61548	-2.29581	TUR	9	Complete response	CR	0.0107596
54.5	1.65829	1.65829	45.7353	45.7353	negative_to_CD68+	-1.61548	-2.29581	TUR	9	Complete response	CR	0.0106831
54.75	1.65829	1.65829	45.7353	45.7353	negative_to_CD68+	-1.61548	-2.29581	TUR	9	Complete response	CR	0.0106067
55	1.65829	1.65829	45.7353	45.7353	negative_to_CD68+	-1.61548	-2.29581	TUR	9	Complete response	CR	0.0105304
55.25	1.65829	1.65829	45.7353	45.7353	negative_to_CD68+	-1.61548	-2.29581	TUR	9	Complete response	CR	0.0104542
55.5	1.65829	1.65829	45.7353	45.7353	negative_to_CD68+	-1.61548	-2.29581	TUR	9	Complete response	CR	0.010378
55.75	1.65829	1.65829	45.7353	45.7353	negative_to_CD68+	-1.61548	-2.29581	TUR	9	Complete response	CR	0.010302
56	1.65829	1.65829	45.7353	45.7353	negative_to_CD68+	-1.61548	-2.29581	TUR	9	Complete response	CR	0.0102261
56.25	1.65829	1.65829	45.7353	45.7353	negative_to_CD68+	-1.61548	-2.29581	TUR	9	Complete response	CR	0.0101503
56.5	1.65829	1.65829	45.7353	45.7353	negative_to_CD68+	-1.61548	-2.29581	TUR	9	Complete response	CR	0.0100746
56.75	1.65829	1.65829	45.7353	45.7353	negative_to_CD68+	-1.61548	-2.29581	TUR	9	Complete response	CR	0.00999908
57	1.65829	1.65829	45.7353	45.7353	negative_to_CD68+	-1.61548	-2.29581	TUR	9	Complete response	CR	0.00992368
57.25	1.65829	1.65829	45.7353	45.7353	negative_to_CD68+	-1.61548	-2.29581	TUR	9	Complete response	CR	0.00984842
57.5	1.65829	1.65829	45.7353	45.7353	negative_to_CD68+	-1.61548	-2.29581	TUR	9	Complete response	CR	0.00977331
57.75	1.65829	1.65829	45.7353	45.7353	negative_to_CD68+	-1.61548	-2.29581	TUR	9	Complete response	CR	0.00969837
58	1.65829	1.65829	45.7353	45.7353	negative_to_CD68+	-1.61548	-2.29581	TUR	9	Complete response	CR	0.00962359
58.25	1.65829	1.65829	45.7353	45.7353	negative_to_CD68+	-1.61548	-2.29581	TUR	9	Complete response	CR	0.00954898
58.5	1.65829	1.65829	45.7353	45.7353	negative_to_CD68+	-1.61548	-2.29581	TUR	9	Complete response	CR	0.00947455
58.75	1.65829	1.65829	45.7353	45.7353	negative_to_CD68+	-1.61548	-2.29581	TUR	9	Complete response	CR	0.00940031
59	1.65829	1.65829	45.7353	45.7353	negative_to_CD68+	-1.61548	-2.29581	TUR	9	Complete response	CR	0.00932626
59.25	1.65829	1.65829	45.7353	45.7353	negative_to_CD68+	-1.61548	-2.29581	TUR	9	Complete response	CR	0.0092524
59.5	1.65829	1.65829	45.7353	45.7353	negative_to_CD68+	-1.61548	-2.29581	TUR	9	Complete response	CR	0.00917875
59.75	1.65829	1.65829	45.7353	45.7353	negative_to_CD68+	-1.61548	-2.29581	TUR	9	Complete response	CR	0.00910531
60	1.65829	1.65829	45.7353	45.7353	negative_to_CD68+	-1.61548	-2.29581	TUR	9	Complete response	CR	0.00903208
60.25	1.65829	1.65829	45.7353	45.7353	negative_to_CD68+	-1.61548	-2.29581	TUR	9	Complete response	CR	0.00895907
60.5	1.65829	1.65829	45.7353	45.7353	negative_to_CD68+	-1.61548	-2.29581	TUR	9	Complete response	CR	0.00888629
60.75	1.65829	1.65829	45.7353	45.7353	negative_to_CD68+	-1.61548	-2.29581	TUR	9	Complete response	CR	0.00881374
61	1.65829	1.65829	45.7353	45.7353	negative_to_CD68+	-1.61548	-2.29581	TUR	9	Complete response	CR	0.00874142
61.25	1.65829	1.65829	45.7353	45.7353	negative_to_CD68+	-1.61548	-2.29581	TUR	9	Complete response	CR	0.00866935
61.5	1.65829	1.65829	45.7353	45.7353	negative_to_CD68+	-1.61548	-2.29581	TUR	9	Complete response	CR	0.00859752
61.75	1.65829	1.65829	45.7353	45.7353	negative_to_CD68+	-1.61548	-2.29581	TUR	9	Complete response	CR	0.00852594
62	1.65829	1.65829	45.7353	45.7353	negative_to_CD68+	-1.61548	-2.29581	TUR	9	Complete response	CR	0.00845462
62.25	1.65829	1.65829	45.7353	45.7353	negative_to_CD68+	-1.61548	-2.29581	TUR	9	Complete response	CR	0.00838356
62.5	1.65829	1.65829	45.7353	45.7353	negative_to_CD68+	-1.61548	-2.29581	TUR	9	Complete response	CR	0.00831277
62.75	1.65829	1.65829	45.7353	45.7353	negative_to_CD68+	-1.61548	-2.29581	TUR	9	Complete response	CR	0.00824224
63	1.65829	1.65829	45.7353	45.7353	negative_to_CD68+	-1.61548	-2.29581	TUR	9	Complete response	CR	0.00817199
63.25	1.65829	1.65829	45.7353	45.7353	negative_to_CD68+	-1.61548	-2.29581	TUR	9	Complete response	CR	0.00810201
63.5	1.65829	1.65829	45.7353	45.7353	negative_to_CD68+	-1.61548	-2.29581	TUR	9	Complete response	CR	0.00803232
63.75	1.65829	1.65829	45.7353	45.7353	negative_to_CD68+	-1.61548	-2.29581	TUR	9	Complete response	CR	0.00796291
64	1.65829	1.65829	45.7353	45.7353	negative_to_CD68+	-1.61548	-2.29581	TUR	9	Complete response	CR	0.0078938
64.25	1.65829	1.65829	45.7353	45.7353	negative_to_CD68+	-1.61548	-2.29581	TUR	9	Complete response	CR	0.00782498
64.5	1.65829	1.65829	45.7353	45.7353	negative_to_CD68+	-1.61548	-2.29581	TUR	9	Complete response	CR	0.00775645
64.75	1.65829	1.65829	45.7353	45.7353	negative_to_CD68+	-1.61548	-2.29581	TUR	9	Complete response	CR	0.00768823
65	1.65829	1.65829	45.7353	45.7353	negative_to_CD68+	-1.61548	-2.29581	TUR	9	Complete response	CR	0.00762031
65.25	1.65829	1.65829	45.7353	45.7353	negative_to_CD68+	-1.61548	-2.29581	TUR	9	Complete response	CR	0.00755269
65.5	1.65829	1.65829	45.7353	45.7353	negative_to_CD68+	-1.61548	-2.29581	TUR	9	Complete response	CR	0.00748539
65.75	1.65829	1.65829	45.7353	45.7353	negative_to_CD68+	-1.61548	-2.29581	TUR	9	Complete response	CR	0.00741841
66	1.65829	1.65829	45.7353	45.7353	negative_to_CD68+	-1.61548	-2.29581	TUR	9	Complete response	CR	0.00735174
66.25	1.65829	1.65829	45.7353	45.7353	negative_to_CD68+	-1.61548	-2.29581	TUR	9	Complete response	CR	0.00728539
66.5	1.65829	1.65829	45.7353	45.7353	negative_to_CD68+	-1.61548	-2.29581	TUR	9	Complete response	CR	0.00721937
66.75	1.65829	1.65829	45.7353	45.7353	negative_to_CD68+	-1.61548	-2.29581	TUR	9	Complete response	CR	0.00715367
67	1.65829	1.65829	45.7353	45.7353	negative_to_CD68+	-1.61548	-2.29581	TUR	9	Complete response	CR	0.0070883
67.25	1.65829	1.65829	45.7353	45.7353	negative_to_CD68+	-1.61548	-2.29581	TUR	9	Complete response	CR	0.00702327
67.5	1.65829	1.65829	45.7353	45.7353	negative_to_CD68+	-1.61548	-2.29581	TUR	9	Complete response	CR	0.00695856
67.75	1.65829	1.65829	45.7353	45.7353	negative_to_CD68+	-1.61548	-2.29581	TUR	9	Complete response	CR	0.0068942
68	1.65829	1.65829	45.7353	45.7353	negative_to_CD68+	-1.61548	-2.29581	TUR	9	Complete response	CR	0.00683017
68.25	1.65829	1.65829	45.7353	45.7353	negative_to_CD68+	-1.61548	-2.29581	TUR	9	Complete response	CR	0.00676649
68.5	1.65829	1.65829	45.7353	45.7353	negative_to_CD68+	-1.61548	-2.29581	TUR	9	Complete response	CR	0.00670315
68.75	1.65829	1.65829	45.7353	45.7353	negative_to_CD68+	-1.61548	-2.29581	TUR	9	Complete response	CR	0.00664016
69	1.65829	1.65829	45.7353	45.7353	negative_to_CD68+	-1.61548	-2.29581	TUR	9	Complete response	CR	0.00657751
69.25	1.65829	1.65829	45.7353	45.7353	negative_to_CD68+	-1.61548	-2.29581	TUR	9	Complete response	CR	0.00651521
69.5	1.65829	1.65829	45.7353	45.7353	negative_to_CD68+	-1.61548	-2.29581	TUR	9	Complete response	CR	0.00645327
69.75	1.65829	1.65829	45.7353	45.7353	negative_to_CD68+	-1.61548	-2.29581	TUR	9	Complete response	CR	0.00639168
70	1.65829	1.65829	45.7353	45.7353	negative_to_CD68+	-1.61548	-2.29581	TUR	9	Complete response	CR	0.00633045
70.25	1.65829	1.65829	45.7353	45.7353	negative_to_CD68+	-1.61548	-2.29581	TUR	9	Complete response	CR	0.00626957
70.5	1.65829	1.65829	45.7353	45.7353	negative_to_CD68+	-1.61548	-2.29581	TUR	9	Complete response	CR	0.00620905
70.75	1.65829	1.65829	45.7353	45.7353	negative_to_CD68+	-1.61548	-2.29581	TUR	9	Complete response	CR	0.00614889
71	1.65829	1.65829	45.7353	45.7353	negative_to_CD68+	-1.61548	-2.29581	TUR	9	Complete response	CR	0.00608909
71.25	1.65829	1.65829	45.7353	45.7353	negative_to_CD68+	-1.61548	-2.29581	TUR	9	Complete response	CR	0.00602966
71.5	1.65829	1.65829	45.7353	45.7353	negative_to_CD68+	-1.61548	-2.29581	TUR	9	Complete response	CR	0.00597059
71.75	1.65829	1.65829	45.7353	45.7353	negative_to_CD68+	-1.61548	-2.29581	TUR	9	Complete response	CR	0.00591189
72	1.65829	1.65829	45.7353	45.7353	negative_to_CD68+	-1.61548	-2.29581	TUR	9	Complete response	CR	0.00585355
72.25	1.65829	1.65829	45.7353	45.7353	negative_to_CD68+	-1.61548	-2.29581	TUR	9	Complete response	CR	0.00579558
72.5	1.65829	1.65829	45.7353	45.7353	negative_to_CD68+	-1.61548	-2.29581	TUR	9	Complete response	CR	0.00573798
72.75	1.65829	1.65829	45.7353	45.7353	negative_to_CD68+	-1.61548	-2.29581	TUR	9	Complete response	CR	0.00568075
73	1.65829	1.65829	45.7353	45.7353	negative_to_CD68+	-1.61548	-2.29581	TUR	9	Complete response	CR	0.00562389
73.25	1.65829	1.65829	45.7353	45.7353	negative_to_CD68+	-1.61548	-2.29581	TUR	9	Complete response	CR	0.0055674
73.5	1.65829	1.65829	45.7353	45.7353	negative_to_CD68+	-1.61548	-2.29581	TUR	9	Complete response	CR	0.00551128
73.75	1.65829	1.65829	45.7353	45.7353	negative_to_CD68+	-1.61548	-2.29581	TUR	9	Complete response	CR	0.00545554
74	1.65829	1.65829	45.7353	45.7353	negative_to_CD68+	-1.61548	-2.29581	TUR	9	Complete response	CR	0.00540017
74.25	1.65829	1.65829	45.7353	45.7353	negative_to_CD68+	-1.61548	-2.29581	TUR	9	Complete response	CR	0.00534517
74.5	1.65829	1.65829	45.7353	45.7353	negative_to_CD68+	-1.61548	-2.29581	TUR	9	Complete response	CR	0.00529055
74.75	1.65829	1.65829	45.7353	45.7353	negative_to_CD68+	-1.61548	-2.29581	TUR	9	Complete response	CR	0.0052363
75	1.65829	1.65829	45.7353	45.7353	negative_to_CD68+	-1.61548	-2.29581	TUR	9	Complete response	CR	0.00518243
75.25	1.65829	1.65829	45.7353	45.7353	negative_to_CD68+	-1.61548	-2.29581	TUR	9	Complete response	CR	0.00512893
75.5	1.65829	1.65829	45.7353	45.7353	negative_to_CD68+	-1.61548	-2.29581	TUR	9	Complete response	CR	0.00507581
75.75	1.65829	1.65829	45.7353	45.7353	negative_to_CD68+	-1.61548	-2.29581	TUR	9	Complete response	CR	0.00502307
76	1.65829	1.65829	45.7353	45.7353	negative_to_CD68+	-1.61548	-2.29581	TUR	9	Complete response	CR	0.0049707
76.25	1.65829	1.65829	45.7353	45.7353	negative_to_CD68+	-1.61548	-2.29581	TUR	9	Complete response	CR	0.0049187
76.5	1.65829	1.65829	45.7353	45.7353	negative_to_CD68+	-1.61548	-2.29581	TUR	9	Complete response	CR	0.00486709
76.75	1.65829	1.65829	45.7353	45.7353	negative_to_CD68+	-1.61548	-2.29581	TUR	9	Complete response	CR	0.00481584
77	1.65829	1.65829	45.7353	45.7353	negative_to_CD68+	-1.61548	-2.29581	TUR	9	Complete response	CR	0.00476498
77.25	1.65829	1.65829	45.7353	45.7353	negative_to_CD68+	-1.61548	-2.29581	TUR	9	Complete response	CR	0.00471449
77.5	1.65829	1.65829	45.7353	45.7353	negative_to_CD68+	-1.61548	-2.29581	TUR	9	Complete response	CR	0.00466438
77.75	1.65829	1.65829	45.7353	45.7353	negative_to_CD68+	-1.61548	-2.29581	TUR	9	Complete response	CR	0.00461464
78	1.65829	1.65829	45.7353	45.7353	negative_to_CD68+	-1.61548	-2.29581	TUR	9	Complete response	CR	0.00456527
78.25	1.65829	1.65829	45.7353	45.7353	negative_to_CD68+	-1.61548	-2.29581	TUR	9	Complete response	CR	0.00451629
78.5	1.65829	1.65829	45.7353	45.7353	negative_to_CD68+	-1.61548	-2.29581	TUR	9	Complete response	CR	0.00446767
78.75	1.65829	1.65829	45.7353	45.7353	negative_to_CD68+	-1.61548	-2.29581	TUR	9	Complete response	CR	0.00441943
79	1.65829	1.65829	45.7353	45.7353	negative_to_CD68+	-1.61548	-2.29581	TUR	9	Complete response	CR	0.00437156
79.25	1.65829	1.65829	45.7353	45.7353	negative_to_CD68+	-1.61548	-2.29581	TUR	9	Complete response	CR	0.00432407
79.5	1.65829	1.65829	45.7353	45.7353	negative_to_CD68+	-1.61548	-2.29581	TUR	9	Complete response	CR	0.00427695
79.75	1.65829	1.65829	45.7353	45.7353	negative_to_CD68+	-1.61548	-2.29581	TUR	9	Complete response	CR	0.0042302
80	1.65829	1.65829	45.7353	45.7353	negative_to_CD68+	-1.61548	-2.29581	TUR	9	Complete response	CR	0.00418382
80.25	1.65829	1.65829	45.7353	45.7353	negative_to_CD68+	-1.61548	-2.29581	TUR	9	Complete response	CR	0.00413781
80.5	1.65829	1.65829	45.7353	45.7353	negative_to_CD68+	-1.61548	-2.29581	TUR	9	Complete response	CR	0.00409217
80.75	1.65829	1.65829	45.7353	45.7353	negative_to_CD68+	-1.61548	-2.29581	TUR	9	Complete response	CR	0.0040469
81	1.65829	1.65829	45.7353	45.7353	negative_to_CD68+	-1.61548	-2.29581	TUR	9	Complete response	CR	0.004002
81.25	1.65829	1.65829	45.7353	45.7353	negative_to_CD68+	-1.61548	-2.29581	TUR	9	Complete response	CR	0.00395747
81.5	1.65829	1.65829	45.7353	45.7353	negative_to_CD68+	-1.61548	-2.29581	TUR	9	Complete response	CR	0.0039133
81.75	1.65829	1.65829	45.7353	45.7353	negative_to_CD68+	-1.61548	-2.29581	TUR	9	Complete response	CR	0.0038695
82	1.65829	1.65829	45.7353	45.7353	negative_to_CD68+	-1.61548	-2.29581	TUR	9	Complete response	CR	0.00382606
82.25	1.65829	1.65829	45.7353	45.7353	negative_to_CD68+	-1.61548	-2.29581	TUR	9	Complete response	CR	0.00378298
82.5	1.65829	1.65829	45.7353	45.7353	negative_to_CD68+	-1.61548	-2.29581	TUR	9	Complete response	CR	0.00374027
82.75	1.65829	1.65829	45.7353	45.7353	negative_to_CD68+	-1.61548	-2.29581	TUR	9	Complete response	CR	0.00369792
83	1.65829	1.65829	45.7353	45.7353	negative_to_CD68+	-1.61548	-2.29581	TUR	9	Complete response	CR	0.00365593
83.25	1.65829	1.65829	45.7353	45.7353	negative_to_CD68+	-1.61548	-2.29581	TUR	9	Complete response	CR	0.0036143
83.5	1.65829	1.65829	45.7353	45.7353	negative_to_CD68+	-1.61548	-2.29581	TUR	9	Complete response	CR	0.00357302
83.75	1.65829	1.65829	45.7353	45.7353	negative_to_CD68+	-1.61548	-2.29581	TUR	9	Complete response	CR	0.0035321
84	1.65829	1.65829	45.7353	45.7353	negative_to_CD68+	-1.61548	-2.29581	TUR	9	Complete response	CR	0.00349154
84.25	1.65829	1.65829	45.7353	45.7353	negative_to_CD68+	-1.61548	-2.29581	TUR	9	Complete response	CR	0.00345133
84.5	1.65829	1.65829	45.7353	45.7353	negative_to_CD68+	-1.61548	-2.29581	TUR	9	Complete response	CR	0.00341148
84.75	1.65829	1.65829	45.7353	45.7353	negative_to_CD68+	-1.61548	-2.29581	TUR	9	Complete response	CR	0.00337198
85	1.65829	1.65829	45.7353	45.7353	negative_to_CD68+	-1.61548	-2.29581	TUR	9	Complete response	CR	0.00333282
85.25	1.65829	1.65829	45.7353	45.7353	negative_to_CD68+	-1.61548	-2.29581	TUR	9	Complete response	CR	0.00329402
85.5	1.65829	1.65829	45.7353	45.7353	negative_to_CD68+	-1.61548	-2.29581	TUR	9	Complete response	CR	0.00325556
85.75	1.65829	1.65829	45.7353	45.7353	negative_to_CD68+	-1.61548	-2.29581	TUR	9	Complete response	CR	0.00321745
86	1.65829	1.65829	45.7353	45.7353	negative_to_CD68+	-1.61548	-2.29581	TUR	9	Complete response	CR	0.00317969
86.25	1.65829	1.65829	45.7353	45.7353	negative_to_CD68+	-1.61548	-2.29581	TUR	9	Complete response	CR	0.00314226
86.5	1.65829	1.65829	45.7353	45.7353	negative_to_CD68+	-1.61548	-2.29581	TUR	9	Complete response	CR	0.00310518
86.75	1.65829	1.65829	45.7353	45.7353	negative_to_CD68+	-1.61548	-2.29581	TUR	9	Complete response	CR	0.00306844
87	1.65829	1.65829	45.7353	45.7353	negative_to_CD68+	-1.61548	-2.29581	TUR	9	Complete response	CR	0.00303204
87.25	1.65829	1.65829	45.7353	45.7353	negative_to_CD68+	-1.61548	-2.29581	TUR	9	Complete response	CR	0.00299598
87.5	1.65829	1.65829	45.7353	45.7353	negative_to_CD68+	-1.61548	-2.29581	TUR	9	Complete response	CR	0.00296025
87.75	1.65829	1.65829	45.7353	45.7353	negative_to_CD68+	-1.61548	-2.29581	TUR	9	Complete response	CR	0.00292485
88	1.65829	1.65829	45.7353	45.7353	negative_to_CD68+	-1.61548	-2.29581	TUR	9	Complete response	CR	0.00288979
88.25	1.65829	1.65829	45.7353	45.7353	negative_to_CD68+	-1.61548	-2.29581	TUR	9	Complete response	CR	0.00285506
88.5	1.65829	1.65829	45.7353	45.7353	negative_to_CD68+	-1.61548	-2.29581	TUR	9	Complete response	CR	0.00282065
88.75	1.65829	1.65829	45.7353	45.7353	negative_to_CD68+	-1.61548	-2.29581	TUR	9	Complete response	CR	0.00278658
89	1.65829	1.65829	45.7353	45.7353	negative_to_CD68+	-1.61548	-2.29581	TUR	9	Complete response	CR	0.00275283
89.25	1.65829	1.65829	45.7353	45.7353	negative_to_CD68+	-1.61548	-2.29581	TUR	9	Complete response	CR	0.0027194
89.5	1.65829	1.65829	45.7353	45.7353	negative_to_CD68+	-1.61548	-2.29581	TUR	9	Complete response	CR	0.0026863
89.75	1.65829	1.65829	45.7353	45.7353	negative_to_CD68+	-1.61548	-2.29581	TUR	9	Complete response	CR	0.00265351
90	1.65829	1.65829	45.7353	45.7353	negative_to_CD68+	-1.61548	-2.29581	TUR	9	Complete response	CR	0.00262105
90.25	1.65829	1.65829	45.7353	45.7353	negative_to_CD68+	-1.61548	-2.29581	TUR	9	Complete response	CR	0.0025889
90.5	1.65829	1.65829	45.7353	45.7353	negative_to_CD68+	-1.61548	-2.29581	TUR	9	Complete response	CR	0.00255707
90.75	1.65829	1.65829	45.7353	45.7353	negative_to_CD68+	-1.61548	-2.29581	TUR	9	Complete response	CR	0.00252555
91	1.65829	1.65829	45.7353	45.7353	negative_to_CD68+	-1.61548	-2.29581	TUR	9	Complete response	CR	0.00249434
91.25	1.65829	1.65829	45.7353	45.7353	negative_to_CD68+	-1.61548	-2.29581	TUR	9	Complete response	CR	0.00246345
91.5	1.65829	1.65829	45.7353	45.7353	negative_to_CD68+	-1.61548	-2.29581	TUR	9	Complete response	CR	0.00243286
91.75	1.65829	1.65829	45.7353	45.7353	negative_to_CD68+	-1.61548	-2.29581	TUR	9	Complete response	CR	0.00240257
92	1.65829	1.65829	45.7353	45.7353	negative_to_CD68+	-1.61548	-2.29581	TUR	9	Complete response	CR	0.00237259
92.25	1.65829	1.65829	45.7353	45.7353	negative_to_CD68+	-1.61548	-2.29581	TUR	9	Complete response	CR	0.00234292
92.5	1.65829	1.65829	45.7353	45.7353	negative_to_CD68+	-1.61548	-2.29581	TUR	9	Complete response	CR	0.00231354
92.75	1.65829	1.65829	45.7353	45.7353	negative_to_CD68+	-1.61548	-2.29581	TUR	9	Complete response	CR	0.00228447
93	1.65829	1.65829	45.7353	45.7353	negative_to_CD68+	-1.61548	-2.29581	TUR	9	Complete response	CR	0.00225569
93.25	1.65829	1.65829	45.7353	45.7353	negative_to_CD68+	-1.61548	-2.29581	TUR	9	Complete response	CR	0.0022272
93.5	1.65829	1.65829	45.7353	45.7353	negative_to_CD68+	-1.61548	-2.29581	TUR	9	Complete response	CR	0.00219901
93.75	1.65829	1.65829	45.7353	45.7353	negative_to_CD68+	-1.61548	-2.29581	TUR	9	Complete response	CR	0.00217111
94	1.65829	1.65829	45.7353	45.7353	negative_to_CD68+	-1.61548	-2.29581	TUR	9	Complete response	CR	0.0021435
94.25	1.65829	1.65829	45.7353	45.7353	negative_to_CD68+	-1.61548	-2.29581	TUR	9	Complete response	CR	0.00211617
94.5	1.65829	1.65829	45.7353	45.7353	negative_to_CD68+	-1.61548	-2.29581	TUR	9	Complete response	CR	0.00208913
94.75	1.65829	1.65829	45.7353	45.7353	negative_to_CD68+	-1.61548	-2.29581	TUR	9	Complete response	CR	0.00206238
95	1.65829	1.65829	45.7353	45.7353	negative_to_CD68+	-1.61548	-2.29581	TUR	9	Complete response	CR	0.0020359
95.25	1.65829	1.65829	45.7353	45.7353	negative_to_CD68+	-1.61548	-2.29581	TUR	9	Complete response	CR	0.00200971
95.5	1.65829	1.65829	45.7353	45.7353	negative_to_CD68+	-1.61548	-2.29581	TUR	9	Complete response	CR	0.00198379
95.75	1.65829	1.65829	45.7353	45.7353	negative_to_CD68+	-1.61548	-2.29581	TUR	9	Complete response	CR	0.00195815
96	1.65829	1.65829	45.7353	45.7353	negative_to_CD68+	-1.61548	-2.29581	TUR	9	Complete response	CR	0.00193279
96.25	1.65829	1.65829	45.7353	45.7353	negative_to_CD68+	-1.61548	-2.29581	TUR	9	Complete response	CR	0.00190769
96.5	1.65829	1.65829	45.7353	45.7353	negative_to_CD68+	-1.61548	-2.29581	TUR	9	Complete response	CR	0.00188287
96.75	1.65829	1.65829	45.7353	45.7353	negative_to_CD68+	-1.61548	-2.29581	TUR	9	Complete response	CR	0.00185831
97	1.65829	1.65829	45.7353	45.7353	negative_to_CD68+	-1.61548	-2.29581	TUR	9	Complete response	CR	0.00183402
97.25	1.65829	1.65829	45.7353	45.7353	negative_to_CD68+	-1.61548	-2.29581	TUR	9	Complete response	CR	0.00180999
97.5	1.65829	1.65829	45.7353	45.7353	negative_to_CD68+	-1.61548	-2.29581	TUR	9	Complete response	CR	0.00178622
97.75	1.65829	1.65829	45.7353	45.7353	negative_to_CD68+	-1.61548	-2.29581	TUR	9	Complete response	CR	0.00176272
98	1.65829	1.65829	45.7353	45.7353	negative_to_CD68+	-1.61548	-2.29581	TUR	9	Complete response	CR	0.00173947
98.25	1.65829	1.65829	45.7353	45.7353	negative_to_CD68+	-1.61548	-2.29581	TUR	9	Complete response	CR	0.00171648
98.5	1.65829	1.65829	45.7353	45.7353	negative_to_CD68+	-1.61548	-2.29581	TUR	9	Complete response	CR	0.00169374
98.75	1.65829	1.65829	45.7353	45.7353	negative_to_CD68+	-1.61548	-2.29581	TUR	9	Complete response	CR	0.00167126
99	1.65829	1.65829	45.7353	45.7353	negative_to_CD68+	-1.61548	-2.29581	TUR	9	Complete response	CR	0.00164902
99.25	1.65829	1.65829	45.7353	45.7353	negative_to_CD68+	-1.61548	-2.29581	TUR	9	Complete response	CR	0.00162703
99.5	1.65829	1.65829	45.7353	45.7353	negative_to_CD68+	-1.61548	-2.29581	TUR	9	Complete response	CR	0.00160529
99.75	1.65829	1.65829	45.7353	45.7353	negative_to_CD68+	-1.61548	-2.29581	TUR	9	Complete response	CR	0.0015838
0.25	1.16267	1.16267	72.1483	72.1483	CD3+FoxP3+_to_CD20+	-2.02827	-1.78005	TUR	17	*Complete response	CR	0.00640347
0.5	1.16267	1.16267	72.1483	72.1483	CD3+FoxP3+_to_CD20+	-2.02827	-1.78005	TUR	17	*Complete response	CR	0.00715554
0.75	1.16267	1.16267	72.1483	72.1483	CD3+FoxP3+_to_CD20+	-2.02827	-1.78005	TUR	17	*Complete response	CR	0.00762922
1	1.16267	1.16267	72.1483	72.1483	CD3+FoxP3+_to_CD20+	-2.02827	-1.78005	TUR	17	*Complete response	CR	0.00797904
1.25	1.16267	1.16267	72.1483	72.1483	CD3+FoxP3+_to_CD20+	-2.02827	-1.78005	TUR	17	*Complete response	CR	0.00825707
1.5	1.16267	1.16267	72.1483	72.1483	CD3+FoxP3+_to_CD20+	-2.02827	-1.78005	TUR	17	*Complete response	CR	0.00848766
1.75	1.16267	1.16267	72.1483	72.1483	CD3+FoxP3+_to_CD20+	-2.02827	-1.78005	TUR	17	*Complete response	CR	0.00868429
2	1.16267	1.16267	72.1483	72.1483	CD3+FoxP3+_to_CD20+	-2.02827	-1.78005	TUR	17	*Complete response	CR	0.00885527
2.25	1.16267	1.16267	72.1483	72.1483	CD3+FoxP3+_to_CD20+	-2.02827	-1.78005	TUR	17	*Complete response	CR	0.0090061
2.5	1.16267	1.16267	72.1483	72.1483	CD3+FoxP3+_to_CD20+	-2.02827	-1.78005	TUR	17	*Complete response	CR	0.00914063
2.75	1.16267	1.16267	72.1483	72.1483	CD3+FoxP3+_to_CD20+	-2.02827	-1.78005	TUR	17	*Complete response	CR	0.00926167
3	1.16267	1.16267	72.1483	72.1483	CD3+FoxP3+_to_CD20+	-2.02827	-1.78005	TUR	17	*Complete response	CR	0.00937131
3.25	1.16267	1.16267	72.1483	72.1483	CD3+FoxP3+_to_CD20+	-2.02827	-1.78005	TUR	17	*Complete response	CR	0.00947121
3.5	1.16267	1.16267	72.1483	72.1483	CD3+FoxP3+_to_CD20+	-2.02827	-1.78005	TUR	17	*Complete response	CR	0.00956264
3.75	1.16267	1.16267	72.1483	72.1483	CD3+FoxP3+_to_CD20+	-2.02827	-1.78005	TUR	17	*Complete response	CR	0.00964664
4	1.16267	1.16267	72.1483	72.1483	CD3+FoxP3+_to_CD20+	-2.02827	-1.78005	TUR	17	*Complete response	CR	0.00972407
4.25	1.16267	1.16267	72.1483	72.1483	CD3+FoxP3+_to_CD20+	-2.02827	-1.78005	TUR	17	*Complete response	CR	0.00979564
4.5	1.16267	1.16267	72.1483	72.1483	CD3+FoxP3+_to_CD20+	-2.02827	-1.78005	TUR	17	*Complete response	CR	0.00986193
4.75	1.16267	1.16267	72.1483	72.1483	CD3+FoxP3+_to_CD20+	-2.02827	-1.78005	TUR	17	*Complete response	CR	0.00992344
5	1.16267	1.16267	72.1483	72.1483	CD3+FoxP3+_to_CD20+	-2.02827	-1.78005	TUR	17	*Complete response	CR	0.00998062
5.25	1.16267	1.16267	72.1483	72.1483	CD3+FoxP3+_to_CD20+	-2.02827	-1.78005	TUR	17	*Complete response	CR	0.0100338
5.5	1.16267	1.16267	72.1483	72.1483	CD3+FoxP3+_to_CD20+	-2.02827	-1.78005	TUR	17	*Complete response	CR	0.0100834
5.75	1.16267	1.16267	72.1483	72.1483	CD3+FoxP3+_to_CD20+	-2.02827	-1.78005	TUR	17	*Complete response	CR	0.0101296
6	1.16267	1.16267	72.1483	72.1483	CD3+FoxP3+_to_CD20+	-2.02827	-1.78005	TUR	17	*Complete response	CR	0.0101727
6.25	1.16267	1.16267	72.1483	72.1483	CD3+FoxP3+_to_CD20+	-2.02827	-1.78005	TUR	17	*Complete response	CR	0.0102128
6.5	1.16267	1.16267	72.1483	72.1483	CD3+FoxP3+_to_CD20+	-2.02827	-1.78005	TUR	17	*Complete response	CR	0.0102503
6.75	1.16267	1.16267	72.1483	72.1483	CD3+FoxP3+_to_CD20+	-2.02827	-1.78005	TUR	17	*Complete response	CR	0.0102853
7	1.16267	1.16267	72.1483	72.1483	CD3+FoxP3+_to_CD20+	-2.02827	-1.78005	TUR	17	*Complete response	CR	0.010318
7.25	1.16267	1.16267	72.1483	72.1483	CD3+FoxP3+_to_CD20+	-2.02827	-1.78005	TUR	17	*Complete response	CR	0.0103484
7.5	1.16267	1.16267	72.1483	72.1483	CD3+FoxP3+_to_CD20+	-2.02827	-1.78005	TUR	17	*Complete response	CR	0.0103767
7.75	1.16267	1.16267	72.1483	72.1483	CD3+FoxP3+_to_CD20+	-2.02827	-1.78005	TUR	17	*Complete response	CR	0.0104031
8	1.16267	1.16267	72.1483	72.1483	CD3+FoxP3+_to_CD20+	-2.02827	-1.78005	TUR	17	*Complete response	CR	0.0104276
8.25	1.16267	1.16267	72.1483	72.1483	CD3+FoxP3+_to_CD20+	-2.02827	-1.78005	TUR	17	*Complete response	CR	0.0104504
8.5	1.16267	1.16267	72.1483	72.1483	CD3+FoxP3+_to_CD20+	-2.02827	-1.78005	TUR	17	*Complete response	CR	0.0104715
8.75	1.16267	1.16267	72.1483	72.1483	CD3+FoxP3+_to_CD20+	-2.02827	-1.78005	TUR	17	*Complete response	CR	0.010491
9	1.16267	1.16267	72.1483	72.1483	CD3+FoxP3+_to_CD20+	-2.02827	-1.78005	TUR	17	*Complete response	CR	0.0105091
9.25	1.16267	1.16267	72.1483	72.1483	CD3+FoxP3+_to_CD20+	-2.02827	-1.78005	TUR	17	*Complete response	CR	0.0105257
9.5	1.16267	1.16267	72.1483	72.1483	CD3+FoxP3+_to_CD20+	-2.02827	-1.78005	TUR	17	*Complete response	CR	0.0105409
9.75	1.16267	1.16267	72.1483	72.1483	CD3+FoxP3+_to_CD20+	-2.02827	-1.78005	TUR	17	*Complete response	CR	0.0105549
10	1.16267	1.16267	72.1483	72.1483	CD3+FoxP3+_to_CD20+	-2.02827	-1.78005	TUR	17	*Complete response	CR	0.0105676
10.25	1.16267	1.16267	72.1483	72.1483	CD3+FoxP3+_to_CD20+	-2.02827	-1.78005	TUR	17	*Complete response	CR	0.0105791
10.5	1.16267	1.16267	72.1483	72.1483	CD3+FoxP3+_to_CD20+	-2.02827	-1.78005	TUR	17	*Complete response	CR	0.0105895
10.75	1.16267	1.16267	72.1483	72.1483	CD3+FoxP3+_to_CD20+	-2.02827	-1.78005	TUR	17	*Complete response	CR	0.0105988
11	1.16267	1.16267	72.1483	72.1483	CD3+FoxP3+_to_CD20+	-2.02827	-1.78005	TUR	17	*Complete response	CR	0.010607
11.25	1.16267	1.16267	72.1483	72.1483	CD3+FoxP3+_to_CD20+	-2.02827	-1.78005	TUR	17	*Complete response	CR	0.0106143
11.5	1.16267	1.16267	72.1483	72.1483	CD3+FoxP3+_to_CD20+	-2.02827	-1.78005	TUR	17	*Complete response	CR	0.0106206
11.75	1.16267	1.16267	72.1483	72.1483	CD3+FoxP3+_to_CD20+	-2.02827	-1.78005	TUR	17	*Complete response	CR	0.0106259
12	1.16267	1.16267	72.1483	72.1483	CD3+FoxP3+_to_CD20+	-2.02827	-1.78005	TUR	17	*Complete response	CR	0.0106304
12.25	1.16267	1.16267	72.1483	72.1483	CD3+FoxP3+_to_CD20+	-2.02827	-1.78005	TUR	17	*Complete response	CR	0.010634
12.5	1.16267	1.16267	72.1483	72.1483	CD3+FoxP3+_to_CD20+	-2.02827	-1.78005	TUR	17	*Complete response	CR	0.0106368
12.75	1.16267	1.16267	72.1483	72.1483	CD3+FoxP3+_to_CD20+	-2.02827	-1.78005	TUR	17	*Complete response	CR	0.0106388
13	1.16267	1.16267	72.1483	72.1483	CD3+FoxP3+_to_CD20+	-2.02827	-1.78005	TUR	17	*Complete response	CR	0.01064
13.25	1.16267	1.16267	72.1483	72.1483	CD3+FoxP3+_to_CD20+	-2.02827	-1.78005	TUR	17	*Complete response	CR	0.0106405
13.5	1.16267	1.16267	72.1483	72.1483	CD3+FoxP3+_to_CD20+	-2.02827	-1.78005	TUR	17	*Complete response	CR	0.0106403
13.75	1.16267	1.16267	72.1483	72.1483	CD3+FoxP3+_to_CD20+	-2.02827	-1.78005	TUR	17	*Complete response	CR	0.0106394
14	1.16267	1.16267	72.1483	72.1483	CD3+FoxP3+_to_CD20+	-2.02827	-1.78005	TUR	17	*Complete response	CR	0.0106378
14.25	1.16267	1.16267	72.1483	72.1483	CD3+FoxP3+_to_CD20+	-2.02827	-1.78005	TUR	17	*Complete response	CR	0.0106355
14.5	1.16267	1.16267	72.1483	72.1483	CD3+FoxP3+_to_CD20+	-2.02827	-1.78005	TUR	17	*Complete response	CR	0.0106327
14.75	1.16267	1.16267	72.1483	72.1483	CD3+FoxP3+_to_CD20+	-2.02827	-1.78005	TUR	17	*Complete response	CR	0.0106292
15	1.16267	1.16267	72.1483	72.1483	CD3+FoxP3+_to_CD20+	-2.02827	-1.78005	TUR	17	*Complete response	CR	0.0106251
15.25	1.16267	1.16267	72.1483	72.1483	CD3+FoxP3+_to_CD20+	-2.02827	-1.78005	TUR	17	*Complete response	CR	0.0106205
15.5	1.16267	1.16267	72.1483	72.1483	CD3+FoxP3+_to_CD20+	-2.02827	-1.78005	TUR	17	*Complete response	CR	0.0106153
15.75	1.16267	1.16267	72.1483	72.1483	CD3+FoxP3+_to_CD20+	-2.02827	-1.78005	TUR	17	*Complete response	CR	0.0106096
16	1.16267	1.16267	72.1483	72.1483	CD3+FoxP3+_to_CD20+	-2.02827	-1.78005	TUR	17	*Complete response	CR	0.0106034
16.25	1.16267	1.16267	72.1483	72.1483	CD3+FoxP3+_to_CD20+	-2.02827	-1.78005	TUR	17	*Complete response	CR	0.0105966
16.5	1.16267	1.16267	72.1483	72.1483	CD3+FoxP3+_to_CD20+	-2.02827	-1.78005	TUR	17	*Complete response	CR	0.0105894
16.75	1.16267	1.16267	72.1483	72.1483	CD3+FoxP3+_to_CD20+	-2.02827	-1.78005	TUR	17	*Complete response	CR	0.0105817
17	1.16267	1.16267	72.1483	72.1483	CD3+FoxP3+_to_CD20+	-2.02827	-1.78005	TUR	17	*Complete response	CR	0.0105736
17.25	1.16267	1.16267	72.1483	72.1483	CD3+FoxP3+_to_CD20+	-2.02827	-1.78005	TUR	17	*Complete response	CR	0.010565
17.5	1.16267	1.16267	72.1483	72.1483	CD3+FoxP3+_to_CD20+	-2.02827	-1.78005	TUR	17	*Complete response	CR	0.0105559
17.75	1.16267	1.16267	72.1483	72.1483	CD3+FoxP3+_to_CD20+	-2.02827	-1.78005	TUR	17	*Complete response	CR	0.0105465
18	1.16267	1.16267	72.1483	72.1483	CD3+FoxP3+_to_CD20+	-2.02827	-1.78005	TUR	17	*Complete response	CR	0.0105366
18.25	1.16267	1.16267	72.1483	72.1483	CD3+FoxP3+_to_CD20+	-2.02827	-1.78005	TUR	17	*Complete response	CR	0.0105264
18.5	1.16267	1.16267	72.1483	72.1483	CD3+FoxP3+_to_CD20+	-2.02827	-1.78005	TUR	17	*Complete response	CR	0.0105157
18.75	1.16267	1.16267	72.1483	72.1483	CD3+FoxP3+_to_CD20+	-2.02827	-1.78005	TUR	17	*Complete response	CR	0.0105047
19	1.16267	1.16267	72.1483	72.1483	CD3+FoxP3+_to_CD20+	-2.02827	-1.78005	TUR	17	*Complete response	CR	0.0104933
19.25	1.16267	1.16267	72.1483	72.1483	CD3+FoxP3+_to_CD20+	-2.02827	-1.78005	TUR	17	*Complete response	CR	0.0104816
19.5	1.16267	1.16267	72.1483	72.1483	CD3+FoxP3+_to_CD20+	-2.02827	-1.78005	TUR	17	*Complete response	CR	0.0104695
19.75	1.16267	1.16267	72.1483	72.1483	CD3+FoxP3+_to_CD20+	-2.02827	-1.78005	TUR	17	*Complete response	CR	0.010457
20	1.16267	1.16267	72.1483	72.1483	CD3+FoxP3+_to_CD20+	-2.02827	-1.78005	TUR	17	*Complete response	CR	0.0104443
20.25	1.16267	1.16267	72.1483	72.1483	CD3+FoxP3+_to_CD20+	-2.02827	-1.78005	TUR	17	*Complete response	CR	0.0104312
20.5	1.16267	1.16267	72.1483	72.1483	CD3+FoxP3+_to_CD20+	-2.02827	-1.78005	TUR	17	*Complete response	CR	0.0104178
20.75	1.16267	1.16267	72.1483	72.1483	CD3+FoxP3+_to_CD20+	-2.02827	-1.78005	TUR	17	*Complete response	CR	0.0104042
21	1.16267	1.16267	72.1483	72.1483	CD3+FoxP3+_to_CD20+	-2.02827	-1.78005	TUR	17	*Complete response	CR	0.0103902
21.25	1.16267	1.16267	72.1483	72.1483	CD3+FoxP3+_to_CD20+	-2.02827	-1.78005	TUR	17	*Complete response	CR	0.0103759
21.5	1.16267	1.16267	72.1483	72.1483	CD3+FoxP3+_to_CD20+	-2.02827	-1.78005	TUR	17	*Complete response	CR	0.0103614
21.75	1.16267	1.16267	72.1483	72.1483	CD3+FoxP3+_to_CD20+	-2.02827	-1.78005	TUR	17	*Complete response	CR	0.0103465
22	1.16267	1.16267	72.1483	72.1483	CD3+FoxP3+_to_CD20+	-2.02827	-1.78005	TUR	17	*Complete response	CR	0.0103315
22.25	1.16267	1.16267	72.1483	72.1483	CD3+FoxP3+_to_CD20+	-2.02827	-1.78005	TUR	17	*Complete response	CR	0.0103161
22.5	1.16267	1.16267	72.1483	72.1483	CD3+FoxP3+_to_CD20+	-2.02827	-1.78005	TUR	17	*Complete response	CR	0.0103005
22.75	1.16267	1.16267	72.1483	72.1483	CD3+FoxP3+_to_CD20+	-2.02827	-1.78005	TUR	17	*Complete response	CR	0.0102847
23	1.16267	1.16267	72.1483	72.1483	CD3+FoxP3+_to_CD20+	-2.02827	-1.78005	TUR	17	*Complete response	CR	0.0102686
23.25	1.16267	1.16267	72.1483	72.1483	CD3+FoxP3+_to_CD20+	-2.02827	-1.78005	TUR	17	*Complete response	CR	0.0102523
23.5	1.16267	1.16267	72.1483	72.1483	CD3+FoxP3+_to_CD20+	-2.02827	-1.78005	TUR	17	*Complete response	CR	0.0102358
23.75	1.16267	1.16267	72.1483	72.1483	CD3+FoxP3+_to_CD20+	-2.02827	-1.78005	TUR	17	*Complete response	CR	0.010219
24	1.16267	1.16267	72.1483	72.1483	CD3+FoxP3+_to_CD20+	-2.02827	-1.78005	TUR	17	*Complete response	CR	0.010202
24.25	1.16267	1.16267	72.1483	72.1483	CD3+FoxP3+_to_CD20+	-2.02827	-1.78005	TUR	17	*Complete response	CR	0.0101849
24.5	1.16267	1.16267	72.1483	72.1483	CD3+FoxP3+_to_CD20+	-2.02827	-1.78005	TUR	17	*Complete response	CR	0.0101675
24.75	1.16267	1.16267	72.1483	72.1483	CD3+FoxP3+_to_CD20+	-2.02827	-1.78005	TUR	17	*Complete response	CR	0.0101499
25	1.16267	1.16267	72.1483	72.1483	CD3+FoxP3+_to_CD20+	-2.02827	-1.78005	TUR	17	*Complete response	CR	0.0101321
25.25	1.16267	1.16267	72.1483	72.1483	CD3+FoxP3+_to_CD20+	-2.02827	-1.78005	TUR	17	*Complete response	CR	0.0101142
25.5	1.16267	1.16267	72.1483	72.1483	CD3+FoxP3+_to_CD20+	-2.02827	-1.78005	TUR	17	*Complete response	CR	0.010096
25.75	1.16267	1.16267	72.1483	72.1483	CD3+FoxP3+_to_CD20+	-2.02827	-1.78005	TUR	17	*Complete response	CR	0.0100777
26	1.16267	1.16267	72.1483	72.1483	CD3+FoxP3+_to_CD20+	-2.02827	-1.78005	TUR	17	*Complete response	CR	0.0100592
26.25	1.16267	1.16267	72.1483	72.1483	CD3+FoxP3+_to_CD20+	-2.02827	-1.78005	TUR	17	*Complete response	CR	0.0100405
26.5	1.16267	1.16267	72.1483	72.1483	CD3+FoxP3+_to_CD20+	-2.02827	-1.78005	TUR	17	*Complete response	CR	0.0100216
26.75	1.16267	1.16267	72.1483	72.1483	CD3+FoxP3+_to_CD20+	-2.02827	-1.78005	TUR	17	*Complete response	CR	0.0100026
27	1.16267	1.16267	72.1483	72.1483	CD3+FoxP3+_to_CD20+	-2.02827	-1.78005	TUR	17	*Complete response	CR	0.00998348
27.25	1.16267	1.16267	72.1483	72.1483	CD3+FoxP3+_to_CD20+	-2.02827	-1.78005	TUR	17	*Complete response	CR	0.00996416
27.5	1.16267	1.16267	72.1483	72.1483	CD3+FoxP3+_to_CD20+	-2.02827	-1.78005	TUR	17	*Complete response	CR	0.00994469
27.75	1.16267	1.16267	72.1483	72.1483	CD3+FoxP3+_to_CD20+	-2.02827	-1.78005	TUR	17	*Complete response	CR	0.00992508
28	1.16267	1.16267	72.1483	72.1483	CD3+FoxP3+_to_CD20+	-2.02827	-1.78005	TUR	17	*Complete response	CR	0.00990532
28.25	1.16267	1.16267	72.1483	72.1483	CD3+FoxP3+_to_CD20+	-2.02827	-1.78005	TUR	17	*Complete response	CR	0.00988543
28.5	1.16267	1.16267	72.1483	72.1483	CD3+FoxP3+_to_CD20+	-2.02827	-1.78005	TUR	17	*Complete response	CR	0.0098654
28.75	1.16267	1.16267	72.1483	72.1483	CD3+FoxP3+_to_CD20+	-2.02827	-1.78005	TUR	17	*Complete response	CR	0.00984524
29	1.16267	1.16267	72.1483	72.1483	CD3+FoxP3+_to_CD20+	-2.02827	-1.78005	TUR	17	*Complete response	CR	0.00982496
29.25	1.16267	1.16267	72.1483	72.1483	CD3+FoxP3+_to_CD20+	-2.02827	-1.78005	TUR	17	*Complete response	CR	0.00980454
29.5	1.16267	1.16267	72.1483	72.1483	CD3+FoxP3+_to_CD20+	-2.02827	-1.78005	TUR	17	*Complete response	CR	0.00978401
29.75	1.16267	1.16267	72.1483	72.1483	CD3+FoxP3+_to_CD20+	-2.02827	-1.78005	TUR	17	*Complete response	CR	0.00976336
30	1.16267	1.16267	72.1483	72.1483	CD3+FoxP3+_to_CD20+	-2.02827	-1.78005	TUR	17	*Complete response	CR	0.00974259
30.25	1.16267	1.16267	72.1483	72.1483	CD3+FoxP3+_to_CD20+	-2.02827	-1.78005	TUR	17	*Complete response	CR	0.00972172
30.5	1.16267	1.16267	72.1483	72.1483	CD3+FoxP3+_to_CD20+	-2.02827	-1.78005	TUR	17	*Complete response	CR	0.00970073
30.75	1.16267	1.16267	72.1483	72.1483	CD3+FoxP3+_to_CD20+	-2.02827	-1.78005	TUR	17	*Complete response	CR	0.00967964
31	1.16267	1.16267	72.1483	72.1483	CD3+FoxP3+_to_CD20+	-2.02827	-1.78005	TUR	17	*Complete response	CR	0.00965844
31.25	1.16267	1.16267	72.1483	72.1483	CD3+FoxP3+_to_CD20+	-2.02827	-1.78005	TUR	17	*Complete response	CR	0.00963715
31.5	1.16267	1.16267	72.1483	72.1483	CD3+FoxP3+_to_CD20+	-2.02827	-1.78005	TUR	17	*Complete response	CR	0.00961576
31.75	1.16267	1.16267	72.1483	72.1483	CD3+FoxP3+_to_CD20+	-2.02827	-1.78005	TUR	17	*Complete response	CR	0.00959427
32	1.16267	1.16267	72.1483	72.1483	CD3+FoxP3+_to_CD20+	-2.02827	-1.78005	TUR	17	*Complete response	CR	0.00957269
32.25	1.16267	1.16267	72.1483	72.1483	CD3+FoxP3+_to_CD20+	-2.02827	-1.78005	TUR	17	*Complete response	CR	0.00955103
32.5	1.16267	1.16267	72.1483	72.1483	CD3+FoxP3+_to_CD20+	-2.02827	-1.78005	TUR	17	*Complete response	CR	0.00952927
32.75	1.16267	1.16267	72.1483	72.1483	CD3+FoxP3+_to_CD20+	-2.02827	-1.78005	TUR	17	*Complete response	CR	0.00950743
33	1.16267	1.16267	72.1483	72.1483	CD3+FoxP3+_to_CD20+	-2.02827	-1.78005	TUR	17	*Complete response	CR	0.00948552
33.25	1.16267	1.16267	72.1483	72.1483	CD3+FoxP3+_to_CD20+	-2.02827	-1.78005	TUR	17	*Complete response	CR	0.00946352
33.5	1.16267	1.16267	72.1483	72.1483	CD3+FoxP3+_to_CD20+	-2.02827	-1.78005	TUR	17	*Complete response	CR	0.00944144
33.75	1.16267	1.16267	72.1483	72.1483	CD3+FoxP3+_to_CD20+	-2.02827	-1.78005	TUR	17	*Complete response	CR	0.00941929
34	1.16267	1.16267	72.1483	72.1483	CD3+FoxP3+_to_CD20+	-2.02827	-1.78005	TUR	17	*Complete response	CR	0.00939707
34.25	1.16267	1.16267	72.1483	72.1483	CD3+FoxP3+_to_CD20+	-2.02827	-1.78005	TUR	17	*Complete response	CR	0.00937478
34.5	1.16267	1.16267	72.1483	72.1483	CD3+FoxP3+_to_CD20+	-2.02827	-1.78005	TUR	17	*Complete response	CR	0.00935242
34.75	1.16267	1.16267	72.1483	72.1483	CD3+FoxP3+_to_CD20+	-2.02827	-1.78005	TUR	17	*Complete response	CR	0.00932999
35	1.16267	1.16267	72.1483	72.1483	CD3+FoxP3+_to_CD20+	-2.02827	-1.78005	TUR	17	*Complete response	CR	0.0093075
35.25	1.16267	1.16267	72.1483	72.1483	CD3+FoxP3+_to_CD20+	-2.02827	-1.78005	TUR	17	*Complete response	CR	0.00928495
35.5	1.16267	1.16267	72.1483	72.1483	CD3+FoxP3+_to_CD20+	-2.02827	-1.78005	TUR	17	*Complete response	CR	0.00926234
35.75	1.16267	1.16267	72.1483	72.1483	CD3+FoxP3+_to_CD20+	-2.02827	-1.78005	TUR	17	*Complete response	CR	0.00923967
36	1.16267	1.16267	72.1483	72.1483	CD3+FoxP3+_to_CD20+	-2.02827	-1.78005	TUR	17	*Complete response	CR	0.00921695
36.25	1.16267	1.16267	72.1483	72.1483	CD3+FoxP3+_to_CD20+	-2.02827	-1.78005	TUR	17	*Complete response	CR	0.00919417
36.5	1.16267	1.16267	72.1483	72.1483	CD3+FoxP3+_to_CD20+	-2.02827	-1.78005	TUR	17	*Complete response	CR	0.00917135
36.75	1.16267	1.16267	72.1483	72.1483	CD3+FoxP3+_to_CD20+	-2.02827	-1.78005	TUR	17	*Complete response	CR	0.00914847
37	1.16267	1.16267	72.1483	72.1483	CD3+FoxP3+_to_CD20+	-2.02827	-1.78005	TUR	17	*Complete response	CR	0.00912554
37.25	1.16267	1.16267	72.1483	72.1483	CD3+FoxP3+_to_CD20+	-2.02827	-1.78005	TUR	17	*Complete response	CR	0.00910257
37.5	1.16267	1.16267	72.1483	72.1483	CD3+FoxP3+_to_CD20+	-2.02827	-1.78005	TUR	17	*Complete response	CR	0.00907955
37.75	1.16267	1.16267	72.1483	72.1483	CD3+FoxP3+_to_CD20+	-2.02827	-1.78005	TUR	17	*Complete response	CR	0.00905649
38	1.16267	1.16267	72.1483	72.1483	CD3+FoxP3+_to_CD20+	-2.02827	-1.78005	TUR	17	*Complete response	CR	0.00903339
38.25	1.16267	1.16267	72.1483	72.1483	CD3+FoxP3+_to_CD20+	-2.02827	-1.78005	TUR	17	*Complete response	CR	0.00901025
38.5	1.16267	1.16267	72.1483	72.1483	CD3+FoxP3+_to_CD20+	-2.02827	-1.78005	TUR	17	*Complete response	CR	0.00898707
38.75	1.16267	1.16267	72.1483	72.1483	CD3+FoxP3+_to_CD20+	-2.02827	-1.78005	TUR	17	*Complete response	CR	0.00896385
39	1.16267	1.16267	72.1483	72.1483	CD3+FoxP3+_to_CD20+	-2.02827	-1.78005	TUR	17	*Complete response	CR	0.00894061
39.25	1.16267	1.16267	72.1483	72.1483	CD3+FoxP3+_to_CD20+	-2.02827	-1.78005	TUR	17	*Complete response	CR	0.00891732
39.5	1.16267	1.16267	72.1483	72.1483	CD3+FoxP3+_to_CD20+	-2.02827	-1.78005	TUR	17	*Complete response	CR	0.00889401
39.75	1.16267	1.16267	72.1483	72.1483	CD3+FoxP3+_to_CD20+	-2.02827	-1.78005	TUR	17	*Complete response	CR	0.00887066
40	1.16267	1.16267	72.1483	72.1483	CD3+FoxP3+_to_CD20+	-2.02827	-1.78005	TUR	17	*Complete response	CR	0.00884729
40.25	1.16267	1.16267	72.1483	72.1483	CD3+FoxP3+_to_CD20+	-2.02827	-1.78005	TUR	17	*Complete response	CR	0.00882389
40.5	1.16267	1.16267	72.1483	72.1483	CD3+FoxP3+_to_CD20+	-2.02827	-1.78005	TUR	17	*Complete response	CR	0.00880046
40.75	1.16267	1.16267	72.1483	72.1483	CD3+FoxP3+_to_CD20+	-2.02827	-1.78005	TUR	17	*Complete response	CR	0.00877701
41	1.16267	1.16267	72.1483	72.1483	CD3+FoxP3+_to_CD20+	-2.02827	-1.78005	TUR	17	*Complete response	CR	0.00875354
41.25	1.16267	1.16267	72.1483	72.1483	CD3+FoxP3+_to_CD20+	-2.02827	-1.78005	TUR	17	*Complete response	CR	0.00873004
41.5	1.16267	1.16267	72.1483	72.1483	CD3+FoxP3+_to_CD20+	-2.02827	-1.78005	TUR	17	*Complete response	CR	0.00870652
41.75	1.16267	1.16267	72.1483	72.1483	CD3+FoxP3+_to_CD20+	-2.02827	-1.78005	TUR	17	*Complete response	CR	0.00868299
42	1.16267	1.16267	72.1483	72.1483	CD3+FoxP3+_to_CD20+	-2.02827	-1.78005	TUR	17	*Complete response	CR	0.00865943
42.25	1.16267	1.16267	72.1483	72.1483	CD3+FoxP3+_to_CD20+	-2.02827	-1.78005	TUR	17	*Complete response	CR	0.00863586
42.5	1.16267	1.16267	72.1483	72.1483	CD3+FoxP3+_to_CD20+	-2.02827	-1.78005	TUR	17	*Complete response	CR	0.00861227
42.75	1.16267	1.16267	72.1483	72.1483	CD3+FoxP3+_to_CD20+	-2.02827	-1.78005	TUR	17	*Complete response	CR	0.00858867
43	1.16267	1.16267	72.1483	72.1483	CD3+FoxP3+_to_CD20+	-2.02827	-1.78005	TUR	17	*Complete response	CR	0.00856506
43.25	1.16267	1.16267	72.1483	72.1483	CD3+FoxP3+_to_CD20+	-2.02827	-1.78005	TUR	17	*Complete response	CR	0.00854143
43.5	1.16267	1.16267	72.1483	72.1483	CD3+FoxP3+_to_CD20+	-2.02827	-1.78005	TUR	17	*Complete response	CR	0.0085178
43.75	1.16267	1.16267	72.1483	72.1483	CD3+FoxP3+_to_CD20+	-2.02827	-1.78005	TUR	17	*Complete response	CR	0.00849415
44	1.16267	1.16267	72.1483	72.1483	CD3+FoxP3+_to_CD20+	-2.02827	-1.78005	TUR	17	*Complete response	CR	0.0084705
44.25	1.16267	1.16267	72.1483	72.1483	CD3+FoxP3+_to_CD20+	-2.02827	-1.78005	TUR	17	*Complete response	CR	0.00844683
44.5	1.16267	1.16267	72.1483	72.1483	CD3+FoxP3+_to_CD20+	-2.02827	-1.78005	TUR	17	*Complete response	CR	0.00842317
44.75	1.16267	1.16267	72.1483	72.1483	CD3+FoxP3+_to_CD20+	-2.02827	-1.78005	TUR	17	*Complete response	CR	0.00839949
45	1.16267	1.16267	72.1483	72.1483	CD3+FoxP3+_to_CD20+	-2.02827	-1.78005	TUR	17	*Complete response	CR	0.00837581
45.25	1.16267	1.16267	72.1483	72.1483	CD3+FoxP3+_to_CD20+	-2.02827	-1.78005	TUR	17	*Complete response	CR	0.00835213
45.5	1.16267	1.16267	72.1483	72.1483	CD3+FoxP3+_to_CD20+	-2.02827	-1.78005	TUR	17	*Complete response	CR	0.00832845
45.75	1.16267	1.16267	72.1483	72.1483	CD3+FoxP3+_to_CD20+	-2.02827	-1.78005	TUR	17	*Complete response	CR	0.00830476
46	1.16267	1.16267	72.1483	72.1483	CD3+FoxP3+_to_CD20+	-2.02827	-1.78005	TUR	17	*Complete response	CR	0.00828107
46.25	1.16267	1.16267	72.1483	72.1483	CD3+FoxP3+_to_CD20+	-2.02827	-1.78005	TUR	17	*Complete response	CR	0.00825739
46.5	1.16267	1.16267	72.1483	72.1483	CD3+FoxP3+_to_CD20+	-2.02827	-1.78005	TUR	17	*Complete response	CR	0.0082337
46.75	1.16267	1.16267	72.1483	72.1483	CD3+FoxP3+_to_CD20+	-2.02827	-1.78005	TUR	17	*Complete response	CR	0.00821002
47	1.16267	1.16267	72.1483	72.1483	CD3+FoxP3+_to_CD20+	-2.02827	-1.78005	TUR	17	*Complete response	CR	0.00818634
47.25	1.16267	1.16267	72.1483	72.1483	CD3+FoxP3+_to_CD20+	-2.02827	-1.78005	TUR	17	*Complete response	CR	0.00816267
47.5	1.16267	1.16267	72.1483	72.1483	CD3+FoxP3+_to_CD20+	-2.02827	-1.78005	TUR	17	*Complete response	CR	0.008139
47.75	1.16267	1.16267	72.1483	72.1483	CD3+FoxP3+_to_CD20+	-2.02827	-1.78005	TUR	17	*Complete response	CR	0.00811534
48	1.16267	1.16267	72.1483	72.1483	CD3+FoxP3+_to_CD20+	-2.02827	-1.78005	TUR	17	*Complete response	CR	0.00809168
48.25	1.16267	1.16267	72.1483	72.1483	CD3+FoxP3+_to_CD20+	-2.02827	-1.78005	TUR	17	*Complete response	CR	0.00806803
48.5	1.16267	1.16267	72.1483	72.1483	CD3+FoxP3+_to_CD20+	-2.02827	-1.78005	TUR	17	*Complete response	CR	0.00804439
48.75	1.16267	1.16267	72.1483	72.1483	CD3+FoxP3+_to_CD20+	-2.02827	-1.78005	TUR	17	*Complete response	CR	0.00802076
49	1.16267	1.16267	72.1483	72.1483	CD3+FoxP3+_to_CD20+	-2.02827	-1.78005	TUR	17	*Complete response	CR	0.00799714
49.25	1.16267	1.16267	72.1483	72.1483	CD3+FoxP3+_to_CD20+	-2.02827	-1.78005	TUR	17	*Complete response	CR	0.00797353
49.5	1.16267	1.16267	72.1483	72.1483	CD3+FoxP3+_to_CD20+	-2.02827	-1.78005	TUR	17	*Complete response	CR	0.00794993
49.75	1.16267	1.16267	72.1483	72.1483	CD3+FoxP3+_to_CD20+	-2.02827	-1.78005	TUR	17	*Complete response	CR	0.00792634
50	1.16267	1.16267	72.1483	72.1483	CD3+FoxP3+_to_CD20+	-2.02827	-1.78005	TUR	17	*Complete response	CR	0.00790277
50.25	1.16267	1.16267	72.1483	72.1483	CD3+FoxP3+_to_CD20+	-2.02827	-1.78005	TUR	17	*Complete response	CR	0.00787921
50.5	1.16267	1.16267	72.1483	72.1483	CD3+FoxP3+_to_CD20+	-2.02827	-1.78005	TUR	17	*Complete response	CR	0.00785567
50.75	1.16267	1.16267	72.1483	72.1483	CD3+FoxP3+_to_CD20+	-2.02827	-1.78005	TUR	17	*Complete response	CR	0.00783214
51	1.16267	1.16267	72.1483	72.1483	CD3+FoxP3+_to_CD20+	-2.02827	-1.78005	TUR	17	*Complete response	CR	0.00780862
51.25	1.16267	1.16267	72.1483	72.1483	CD3+FoxP3+_to_CD20+	-2.02827	-1.78005	TUR	17	*Complete response	CR	0.00778512
51.5	1.16267	1.16267	72.1483	72.1483	CD3+FoxP3+_to_CD20+	-2.02827	-1.78005	TUR	17	*Complete response	CR	0.00776164
51.75	1.16267	1.16267	72.1483	72.1483	CD3+FoxP3+_to_CD20+	-2.02827	-1.78005	TUR	17	*Complete response	CR	0.00773818
52	1.16267	1.16267	72.1483	72.1483	CD3+FoxP3+_to_CD20+	-2.02827	-1.78005	TUR	17	*Complete response	CR	0.00771473
52.25	1.16267	1.16267	72.1483	72.1483	CD3+FoxP3+_to_CD20+	-2.02827	-1.78005	TUR	17	*Complete response	CR	0.00769131
52.5	1.16267	1.16267	72.1483	72.1483	CD3+FoxP3+_to_CD20+	-2.02827	-1.78005	TUR	17	*Complete response	CR	0.0076679
52.75	1.16267	1.16267	72.1483	72.1483	CD3+FoxP3+_to_CD20+	-2.02827	-1.78005	TUR	17	*Complete response	CR	0.00764452
53	1.16267	1.16267	72.1483	72.1483	CD3+FoxP3+_to_CD20+	-2.02827	-1.78005	TUR	17	*Complete response	CR	0.00762115
53.25	1.16267	1.16267	72.1483	72.1483	CD3+FoxP3+_to_CD20+	-2.02827	-1.78005	TUR	17	*Complete response	CR	0.00759781
53.5	1.16267	1.16267	72.1483	72.1483	CD3+FoxP3+_to_CD20+	-2.02827	-1.78005	TUR	17	*Complete response	CR	0.00757449
53.75	1.16267	1.16267	72.1483	72.1483	CD3+FoxP3+_to_CD20+	-2.02827	-1.78005	TUR	17	*Complete response	CR	0.00755119
54	1.16267	1.16267	72.1483	72.1483	CD3+FoxP3+_to_CD20+	-2.02827	-1.78005	TUR	17	*Complete response	CR	0.00752792
54.25	1.16267	1.16267	72.1483	72.1483	CD3+FoxP3+_to_CD20+	-2.02827	-1.78005	TUR	17	*Complete response	CR	0.00750467
54.5	1.16267	1.16267	72.1483	72.1483	CD3+FoxP3+_to_CD20+	-2.02827	-1.78005	TUR	17	*Complete response	CR	0.00748144
54.75	1.16267	1.16267	72.1483	72.1483	CD3+FoxP3+_to_CD20+	-2.02827	-1.78005	TUR	17	*Complete response	CR	0.00745824
55	1.16267	1.16267	72.1483	72.1483	CD3+FoxP3+_to_CD20+	-2.02827	-1.78005	TUR	17	*Complete response	CR	0.00743507
55.25	1.16267	1.16267	72.1483	72.1483	CD3+FoxP3+_to_CD20+	-2.02827	-1.78005	TUR	17	*Complete response	CR	0.00741192
55.5	1.16267	1.16267	72.1483	72.1483	CD3+FoxP3+_to_CD20+	-2.02827	-1.78005	TUR	17	*Complete response	CR	0.00738879
55.75	1.16267	1.16267	72.1483	72.1483	CD3+FoxP3+_to_CD20+	-2.02827	-1.78005	TUR	17	*Complete response	CR	0.0073657
56	1.16267	1.16267	72.1483	72.1483	CD3+FoxP3+_to_CD20+	-2.02827	-1.78005	TUR	17	*Complete response	CR	0.00734263
56.25	1.16267	1.16267	72.1483	72.1483	CD3+FoxP3+_to_CD20+	-2.02827	-1.78005	TUR	17	*Complete response	CR	0.00731959
56.5	1.16267	1.16267	72.1483	72.1483	CD3+FoxP3+_to_CD20+	-2.02827	-1.78005	TUR	17	*Complete response	CR	0.00729657
56.75	1.16267	1.16267	72.1483	72.1483	CD3+FoxP3+_to_CD20+	-2.02827	-1.78005	TUR	17	*Complete response	CR	0.00727359
57	1.16267	1.16267	72.1483	72.1483	CD3+FoxP3+_to_CD20+	-2.02827	-1.78005	TUR	17	*Complete response	CR	0.00725064
57.25	1.16267	1.16267	72.1483	72.1483	CD3+FoxP3+_to_CD20+	-2.02827	-1.78005	TUR	17	*Complete response	CR	0.00722771
57.5	1.16267	1.16267	72.1483	72.1483	CD3+FoxP3+_to_CD20+	-2.02827	-1.78005	TUR	17	*Complete response	CR	0.00720482
57.75	1.16267	1.16267	72.1483	72.1483	CD3+FoxP3+_to_CD20+	-2.02827	-1.78005	TUR	17	*Complete response	CR	0.00718196
58	1.16267	1.16267	72.1483	72.1483	CD3+FoxP3+_to_CD20+	-2.02827	-1.78005	TUR	17	*Complete response	CR	0.00715912
58.25	1.16267	1.16267	72.1483	72.1483	CD3+FoxP3+_to_CD20+	-2.02827	-1.78005	TUR	17	*Complete response	CR	0.00713632
58.5	1.16267	1.16267	72.1483	72.1483	CD3+FoxP3+_to_CD20+	-2.02827	-1.78005	TUR	17	*Complete response	CR	0.00711355
58.75	1.16267	1.16267	72.1483	72.1483	CD3+FoxP3+_to_CD20+	-2.02827	-1.78005	TUR	17	*Complete response	CR	0.00709082
59	1.16267	1.16267	72.1483	72.1483	CD3+FoxP3+_to_CD20+	-2.02827	-1.78005	TUR	17	*Complete response	CR	0.00706811
59.25	1.16267	1.16267	72.1483	72.1483	CD3+FoxP3+_to_CD20+	-2.02827	-1.78005	TUR	17	*Complete response	CR	0.00704544
59.5	1.16267	1.16267	72.1483	72.1483	CD3+FoxP3+_to_CD20+	-2.02827	-1.78005	TUR	17	*Complete response	CR	0.00702281
59.75	1.16267	1.16267	72.1483	72.1483	CD3+FoxP3+_to_CD20+	-2.02827	-1.78005	TUR	17	*Complete response	CR	0.0070002
60	1.16267	1.16267	72.1483	72.1483	CD3+FoxP3+_to_CD20+	-2.02827	-1.78005	TUR	17	*Complete response	CR	0.00697764
60.25	1.16267	1.16267	72.1483	72.1483	CD3+FoxP3+_to_CD20+	-2.02827	-1.78005	TUR	17	*Complete response	CR	0.0069551
60.5	1.16267	1.16267	72.1483	72.1483	CD3+FoxP3+_to_CD20+	-2.02827	-1.78005	TUR	17	*Complete response	CR	0.0069326
60.75	1.16267	1.16267	72.1483	72.1483	CD3+FoxP3+_to_CD20+	-2.02827	-1.78005	TUR	17	*Complete response	CR	0.00691014
61	1.16267	1.16267	72.1483	72.1483	CD3+FoxP3+_to_CD20+	-2.02827	-1.78005	TUR	17	*Complete response	CR	0.00688771
61.25	1.16267	1.16267	72.1483	72.1483	CD3+FoxP3+_to_CD20+	-2.02827	-1.78005	TUR	17	*Complete response	CR	0.00686532
61.5	1.16267	1.16267	72.1483	72.1483	CD3+FoxP3+_to_CD20+	-2.02827	-1.78005	TUR	17	*Complete response	CR	0.00684297
61.75	1.16267	1.16267	72.1483	72.1483	CD3+FoxP3+_to_CD20+	-2.02827	-1.78005	TUR	17	*Complete response	CR	0.00682065
62	1.16267	1.16267	72.1483	72.1483	CD3+FoxP3+_to_CD20+	-2.02827	-1.78005	TUR	17	*Complete response	CR	0.00679837
62.25	1.16267	1.16267	72.1483	72.1483	CD3+FoxP3+_to_CD20+	-2.02827	-1.78005	TUR	17	*Complete response	CR	0.00677612
62.5	1.16267	1.16267	72.1483	72.1483	CD3+FoxP3+_to_CD20+	-2.02827	-1.78005	TUR	17	*Complete response	CR	0.00675392
62.75	1.16267	1.16267	72.1483	72.1483	CD3+FoxP3+_to_CD20+	-2.02827	-1.78005	TUR	17	*Complete response	CR	0.00673175
63	1.16267	1.16267	72.1483	72.1483	CD3+FoxP3+_to_CD20+	-2.02827	-1.78005	TUR	17	*Complete response	CR	0.00670962
63.25	1.16267	1.16267	72.1483	72.1483	CD3+FoxP3+_to_CD20+	-2.02827	-1.78005	TUR	17	*Complete response	CR	0.00668753
63.5	1.16267	1.16267	72.1483	72.1483	CD3+FoxP3+_to_CD20+	-2.02827	-1.78005	TUR	17	*Complete response	CR	0.00666548
63.75	1.16267	1.16267	72.1483	72.1483	CD3+FoxP3+_to_CD20+	-2.02827	-1.78005	TUR	17	*Complete response	CR	0.00664346
64	1.16267	1.16267	72.1483	72.1483	CD3+FoxP3+_to_CD20+	-2.02827	-1.78005	TUR	17	*Complete response	CR	0.00662149
64.25	1.16267	1.16267	72.1483	72.1483	CD3+FoxP3+_to_CD20+	-2.02827	-1.78005	TUR	17	*Complete response	CR	0.00659956
64.5	1.16267	1.16267	72.1483	72.1483	CD3+FoxP3+_to_CD20+	-2.02827	-1.78005	TUR	17	*Complete response	CR	0.00657766
64.75	1.16267	1.16267	72.1483	72.1483	CD3+FoxP3+_to_CD20+	-2.02827	-1.78005	TUR	17	*Complete response	CR	0.00655581
65	1.16267	1.16267	72.1483	72.1483	CD3+FoxP3+_to_CD20+	-2.02827	-1.78005	TUR	17	*Complete response	CR	0.00653399
65.25	1.16267	1.16267	72.1483	72.1483	CD3+FoxP3+_to_CD20+	-2.02827	-1.78005	TUR	17	*Complete response	CR	0.00651222
65.5	1.16267	1.16267	72.1483	72.1483	CD3+FoxP3+_to_CD20+	-2.02827	-1.78005	TUR	17	*Complete response	CR	0.00649049
65.75	1.16267	1.16267	72.1483	72.1483	CD3+FoxP3+_to_CD20+	-2.02827	-1.78005	TUR	17	*Complete response	CR	0.0064688
66	1.16267	1.16267	72.1483	72.1483	CD3+FoxP3+_to_CD20+	-2.02827	-1.78005	TUR	17	*Complete response	CR	0.00644715
66.25	1.16267	1.16267	72.1483	72.1483	CD3+FoxP3+_to_CD20+	-2.02827	-1.78005	TUR	17	*Complete response	CR	0.00642555
66.5	1.16267	1.16267	72.1483	72.1483	CD3+FoxP3+_to_CD20+	-2.02827	-1.78005	TUR	17	*Complete response	CR	0.00640398
66.75	1.16267	1.16267	72.1483	72.1483	CD3+FoxP3+_to_CD20+	-2.02827	-1.78005	TUR	17	*Complete response	CR	0.00638246
67	1.16267	1.16267	72.1483	72.1483	CD3+FoxP3+_to_CD20+	-2.02827	-1.78005	TUR	17	*Complete response	CR	0.00636098
67.25	1.16267	1.16267	72.1483	72.1483	CD3+FoxP3+_to_CD20+	-2.02827	-1.78005	TUR	17	*Complete response	CR	0.00633954
67.5	1.16267	1.16267	72.1483	72.1483	CD3+FoxP3+_to_CD20+	-2.02827	-1.78005	TUR	17	*Complete response	CR	0.00631814
67.75	1.16267	1.16267	72.1483	72.1483	CD3+FoxP3+_to_CD20+	-2.02827	-1.78005	TUR	17	*Complete response	CR	0.00629679
68	1.16267	1.16267	72.1483	72.1483	CD3+FoxP3+_to_CD20+	-2.02827	-1.78005	TUR	17	*Complete response	CR	0.00627548
68.25	1.16267	1.16267	72.1483	72.1483	CD3+FoxP3+_to_CD20+	-2.02827	-1.78005	TUR	17	*Complete response	CR	0.00625422
68.5	1.16267	1.16267	72.1483	72.1483	CD3+FoxP3+_to_CD20+	-2.02827	-1.78005	TUR	17	*Complete response	CR	0.006233
68.75	1.16267	1.16267	72.1483	72.1483	CD3+FoxP3+_to_CD20+	-2.02827	-1.78005	TUR	17	*Complete response	CR	0.00621182
69	1.16267	1.16267	72.1483	72.1483	CD3+FoxP3+_to_CD20+	-2.02827	-1.78005	TUR	17	*Complete response	CR	0.00619069
69.25	1.16267	1.16267	72.1483	72.1483	CD3+FoxP3+_to_CD20+	-2.02827	-1.78005	TUR	17	*Complete response	CR	0.0061696
69.5	1.16267	1.16267	72.1483	72.1483	CD3+FoxP3+_to_CD20+	-2.02827	-1.78005	TUR	17	*Complete response	CR	0.00614855
69.75	1.16267	1.16267	72.1483	72.1483	CD3+FoxP3+_to_CD20+	-2.02827	-1.78005	TUR	17	*Complete response	CR	0.00612755
70	1.16267	1.16267	72.1483	72.1483	CD3+FoxP3+_to_CD20+	-2.02827	-1.78005	TUR	17	*Complete response	CR	0.00610659
70.25	1.16267	1.16267	72.1483	72.1483	CD3+FoxP3+_to_CD20+	-2.02827	-1.78005	TUR	17	*Complete response	CR	0.00608568
70.5	1.16267	1.16267	72.1483	72.1483	CD3+FoxP3+_to_CD20+	-2.02827	-1.78005	TUR	17	*Complete response	CR	0.00606482
70.75	1.16267	1.16267	72.1483	72.1483	CD3+FoxP3+_to_CD20+	-2.02827	-1.78005	TUR	17	*Complete response	CR	0.006044
71	1.16267	1.16267	72.1483	72.1483	CD3+FoxP3+_to_CD20+	-2.02827	-1.78005	TUR	17	*Complete response	CR	0.00602322
71.25	1.16267	1.16267	72.1483	72.1483	CD3+FoxP3+_to_CD20+	-2.02827	-1.78005	TUR	17	*Complete response	CR	0.00600249
71.5	1.16267	1.16267	72.1483	72.1483	CD3+FoxP3+_to_CD20+	-2.02827	-1.78005	TUR	17	*Complete response	CR	0.00598181
71.75	1.16267	1.16267	72.1483	72.1483	CD3+FoxP3+_to_CD20+	-2.02827	-1.78005	TUR	17	*Complete response	CR	0.00596117
72	1.16267	1.16267	72.1483	72.1483	CD3+FoxP3+_to_CD20+	-2.02827	-1.78005	TUR	17	*Complete response	CR	0.00594058
72.25	1.16267	1.16267	72.1483	72.1483	CD3+FoxP3+_to_CD20+	-2.02827	-1.78005	TUR	17	*Complete response	CR	0.00592003
72.5	1.16267	1.16267	72.1483	72.1483	CD3+FoxP3+_to_CD20+	-2.02827	-1.78005	TUR	17	*Complete response	CR	0.00589953
72.75	1.16267	1.16267	72.1483	72.1483	CD3+FoxP3+_to_CD20+	-2.02827	-1.78005	TUR	17	*Complete response	CR	0.00587907
73	1.16267	1.16267	72.1483	72.1483	CD3+FoxP3+_to_CD20+	-2.02827	-1.78005	TUR	17	*Complete response	CR	0.00585867
73.25	1.16267	1.16267	72.1483	72.1483	CD3+FoxP3+_to_CD20+	-2.02827	-1.78005	TUR	17	*Complete response	CR	0.00583831
73.5	1.16267	1.16267	72.1483	72.1483	CD3+FoxP3+_to_CD20+	-2.02827	-1.78005	TUR	17	*Complete response	CR	0.00581799
73.75	1.16267	1.16267	72.1483	72.1483	CD3+FoxP3+_to_CD20+	-2.02827	-1.78005	TUR	17	*Complete response	CR	0.00579772
74	1.16267	1.16267	72.1483	72.1483	CD3+FoxP3+_to_CD20+	-2.02827	-1.78005	TUR	17	*Complete response	CR	0.0057775
74.25	1.16267	1.16267	72.1483	72.1483	CD3+FoxP3+_to_CD20+	-2.02827	-1.78005	TUR	17	*Complete response	CR	0.00575733
74.5	1.16267	1.16267	72.1483	72.1483	CD3+FoxP3+_to_CD20+	-2.02827	-1.78005	TUR	17	*Complete response	CR	0.0057372
74.75	1.16267	1.16267	72.1483	72.1483	CD3+FoxP3+_to_CD20+	-2.02827	-1.78005	TUR	17	*Complete response	CR	0.00571712
75	1.16267	1.16267	72.1483	72.1483	CD3+FoxP3+_to_CD20+	-2.02827	-1.78005	TUR	17	*Complete response	CR	0.00569709
75.25	1.16267	1.16267	72.1483	72.1483	CD3+FoxP3+_to_CD20+	-2.02827	-1.78005	TUR	17	*Complete response	CR	0.00567711
75.5	1.16267	1.16267	72.1483	72.1483	CD3+FoxP3+_to_CD20+	-2.02827	-1.78005	TUR	17	*Complete response	CR	0.00565717
75.75	1.16267	1.16267	72.1483	72.1483	CD3+FoxP3+_to_CD20+	-2.02827	-1.78005	TUR	17	*Complete response	CR	0.00563728
76	1.16267	1.16267	72.1483	72.1483	CD3+FoxP3+_to_CD20+	-2.02827	-1.78005	TUR	17	*Complete response	CR	0.00561744
76.25	1.16267	1.16267	72.1483	72.1483	CD3+FoxP3+_to_CD20+	-2.02827	-1.78005	TUR	17	*Complete response	CR	0.00559765
76.5	1.16267	1.16267	72.1483	72.1483	CD3+FoxP3+_to_CD20+	-2.02827	-1.78005	TUR	17	*Complete response	CR	0.0055779
76.75	1.16267	1.16267	72.1483	72.1483	CD3+FoxP3+_to_CD20+	-2.02827	-1.78005	TUR	17	*Complete response	CR	0.0055582
77	1.16267	1.16267	72.1483	72.1483	CD3+FoxP3+_to_CD20+	-2.02827	-1.78005	TUR	17	*Complete response	CR	0.00553855
77.25	1.16267	1.16267	72.1483	72.1483	CD3+FoxP3+_to_CD20+	-2.02827	-1.78005	TUR	17	*Complete response	CR	0.00551895
77.5	1.16267	1.16267	72.1483	72.1483	CD3+FoxP3+_to_CD20+	-2.02827	-1.78005	TUR	17	*Complete response	CR	0.0054994
77.75	1.16267	1.16267	72.1483	72.1483	CD3+FoxP3+_to_CD20+	-2.02827	-1.78005	TUR	17	*Complete response	CR	0.00547989
78	1.16267	1.16267	72.1483	72.1483	CD3+FoxP3+_to_CD20+	-2.02827	-1.78005	TUR	17	*Complete response	CR	0.00546043
78.25	1.16267	1.16267	72.1483	72.1483	CD3+FoxP3+_to_CD20+	-2.02827	-1.78005	TUR	17	*Complete response	CR	0.00544103
78.5	1.16267	1.16267	72.1483	72.1483	CD3+FoxP3+_to_CD20+	-2.02827	-1.78005	TUR	17	*Complete response	CR	0.00542167
78.75	1.16267	1.16267	72.1483	72.1483	CD3+FoxP3+_to_CD20+	-2.02827	-1.78005	TUR	17	*Complete response	CR	0.00540235
79	1.16267	1.16267	72.1483	72.1483	CD3+FoxP3+_to_CD20+	-2.02827	-1.78005	TUR	17	*Complete response	CR	0.00538309
79.25	1.16267	1.16267	72.1483	72.1483	CD3+FoxP3+_to_CD20+	-2.02827	-1.78005	TUR	17	*Complete response	CR	0.00536388
79.5	1.16267	1.16267	72.1483	72.1483	CD3+FoxP3+_to_CD20+	-2.02827	-1.78005	TUR	17	*Complete response	CR	0.00534471
79.75	1.16267	1.16267	72.1483	72.1483	CD3+FoxP3+_to_CD20+	-2.02827	-1.78005	TUR	17	*Complete response	CR	0.0053256
80	1.16267	1.16267	72.1483	72.1483	CD3+FoxP3+_to_CD20+	-2.02827	-1.78005	TUR	17	*Complete response	CR	0.00530653
80.25	1.16267	1.16267	72.1483	72.1483	CD3+FoxP3+_to_CD20+	-2.02827	-1.78005	TUR	17	*Complete response	CR	0.00528751
80.5	1.16267	1.16267	72.1483	72.1483	CD3+FoxP3+_to_CD20+	-2.02827	-1.78005	TUR	17	*Complete response	CR	0.00526854
80.75	1.16267	1.16267	72.1483	72.1483	CD3+FoxP3+_to_CD20+	-2.02827	-1.78005	TUR	17	*Complete response	CR	0.00524962
81	1.16267	1.16267	72.1483	72.1483	CD3+FoxP3+_to_CD20+	-2.02827	-1.78005	TUR	17	*Complete response	CR	0.00523075
81.25	1.16267	1.16267	72.1483	72.1483	CD3+FoxP3+_to_CD20+	-2.02827	-1.78005	TUR	17	*Complete response	CR	0.00521192
81.5	1.16267	1.16267	72.1483	72.1483	CD3+FoxP3+_to_CD20+	-2.02827	-1.78005	TUR	17	*Complete response	CR	0.00519315
81.75	1.16267	1.16267	72.1483	72.1483	CD3+FoxP3+_to_CD20+	-2.02827	-1.78005	TUR	17	*Complete response	CR	0.00517442
82	1.16267	1.16267	72.1483	72.1483	CD3+FoxP3+_to_CD20+	-2.02827	-1.78005	TUR	17	*Complete response	CR	0.00515575
82.25	1.16267	1.16267	72.1483	72.1483	CD3+FoxP3+_to_CD20+	-2.02827	-1.78005	TUR	17	*Complete response	CR	0.00513712
82.5	1.16267	1.16267	72.1483	72.1483	CD3+FoxP3+_to_CD20+	-2.02827	-1.78005	TUR	17	*Complete response	CR	0.00511854
82.75	1.16267	1.16267	72.1483	72.1483	CD3+FoxP3+_to_CD20+	-2.02827	-1.78005	TUR	17	*Complete response	CR	0.00510002
83	1.16267	1.16267	72.1483	72.1483	CD3+FoxP3+_to_CD20+	-2.02827	-1.78005	TUR	17	*Complete response	CR	0.00508154
83.25	1.16267	1.16267	72.1483	72.1483	CD3+FoxP3+_to_CD20+	-2.02827	-1.78005	TUR	17	*Complete response	CR	0.00506311
83.5	1.16267	1.16267	72.1483	72.1483	CD3+FoxP3+_to_CD20+	-2.02827	-1.78005	TUR	17	*Complete response	CR	0.00504473
83.75	1.16267	1.16267	72.1483	72.1483	CD3+FoxP3+_to_CD20+	-2.02827	-1.78005	TUR	17	*Complete response	CR	0.00502639
84	1.16267	1.16267	72.1483	72.1483	CD3+FoxP3+_to_CD20+	-2.02827	-1.78005	TUR	17	*Complete response	CR	0.00500811
84.25	1.16267	1.16267	72.1483	72.1483	CD3+FoxP3+_to_CD20+	-2.02827	-1.78005	TUR	17	*Complete response	CR	0.00498988
84.5	1.16267	1.16267	72.1483	72.1483	CD3+FoxP3+_to_CD20+	-2.02827	-1.78005	TUR	17	*Complete response	CR	0.0049717
84.75	1.16267	1.16267	72.1483	72.1483	CD3+FoxP3+_to_CD20+	-2.02827	-1.78005	TUR	17	*Complete response	CR	0.00495356
85	1.16267	1.16267	72.1483	72.1483	CD3+FoxP3+_to_CD20+	-2.02827	-1.78005	TUR	17	*Complete response	CR	0.00493548
85.25	1.16267	1.16267	72.1483	72.1483	CD3+FoxP3+_to_CD20+	-2.02827	-1.78005	TUR	17	*Complete response	CR	0.00491744
85.5	1.16267	1.16267	72.1483	72.1483	CD3+FoxP3+_to_CD20+	-2.02827	-1.78005	TUR	17	*Complete response	CR	0.00489946
85.75	1.16267	1.16267	72.1483	72.1483	CD3+FoxP3+_to_CD20+	-2.02827	-1.78005	TUR	17	*Complete response	CR	0.00488152
86	1.16267	1.16267	72.1483	72.1483	CD3+FoxP3+_to_CD20+	-2.02827	-1.78005	TUR	17	*Complete response	CR	0.00486363
86.25	1.16267	1.16267	72.1483	72.1483	CD3+FoxP3+_to_CD20+	-2.02827	-1.78005	TUR	17	*Complete response	CR	0.0048458
86.5	1.16267	1.16267	72.1483	72.1483	CD3+FoxP3+_to_CD20+	-2.02827	-1.78005	TUR	17	*Complete response	CR	0.00482801
86.75	1.16267	1.16267	72.1483	72.1483	CD3+FoxP3+_to_CD20+	-2.02827	-1.78005	TUR	17	*Complete response	CR	0.00481027
87	1.16267	1.16267	72.1483	72.1483	CD3+FoxP3+_to_CD20+	-2.02827	-1.78005	TUR	17	*Complete response	CR	0.00479258
87.25	1.16267	1.16267	72.1483	72.1483	CD3+FoxP3+_to_CD20+	-2.02827	-1.78005	TUR	17	*Complete response	CR	0.00477494
87.5	1.16267	1.16267	72.1483	72.1483	CD3+FoxP3+_to_CD20+	-2.02827	-1.78005	TUR	17	*Complete response	CR	0.00475735
87.75	1.16267	1.16267	72.1483	72.1483	CD3+FoxP3+_to_CD20+	-2.02827	-1.78005	TUR	17	*Complete response	CR	0.00473981
88	1.16267	1.16267	72.1483	72.1483	CD3+FoxP3+_to_CD20+	-2.02827	-1.78005	TUR	17	*Complete response	CR	0.00472232
88.25	1.16267	1.16267	72.1483	72.1483	CD3+FoxP3+_to_CD20+	-2.02827	-1.78005	TUR	17	*Complete response	CR	0.00470487
88.5	1.16267	1.16267	72.1483	72.1483	CD3+FoxP3+_to_CD20+	-2.02827	-1.78005	TUR	17	*Complete response	CR	0.00468748
88.75	1.16267	1.16267	72.1483	72.1483	CD3+FoxP3+_to_CD20+	-2.02827	-1.78005	TUR	17	*Complete response	CR	0.00467013
89	1.16267	1.16267	72.1483	72.1483	CD3+FoxP3+_to_CD20+	-2.02827	-1.78005	TUR	17	*Complete response	CR	0.00465284
89.25	1.16267	1.16267	72.1483	72.1483	CD3+FoxP3+_to_CD20+	-2.02827	-1.78005	TUR	17	*Complete response	CR	0.00463559
89.5	1.16267	1.16267	72.1483	72.1483	CD3+FoxP3+_to_CD20+	-2.02827	-1.78005	TUR	17	*Complete response	CR	0.0046184
89.75	1.16267	1.16267	72.1483	72.1483	CD3+FoxP3+_to_CD20+	-2.02827	-1.78005	TUR	17	*Complete response	CR	0.00460125
90	1.16267	1.16267	72.1483	72.1483	CD3+FoxP3+_to_CD20+	-2.02827	-1.78005	TUR	17	*Complete response	CR	0.00458415
90.25	1.16267	1.16267	72.1483	72.1483	CD3+FoxP3+_to_CD20+	-2.02827	-1.78005	TUR	17	*Complete response	CR	0.0045671
90.5	1.16267	1.16267	72.1483	72.1483	CD3+FoxP3+_to_CD20+	-2.02827	-1.78005	TUR	17	*Complete response	CR	0.0045501
90.75	1.16267	1.16267	72.1483	72.1483	CD3+FoxP3+_to_CD20+	-2.02827	-1.78005	TUR	17	*Complete response	CR	0.00453315
91	1.16267	1.16267	72.1483	72.1483	CD3+FoxP3+_to_CD20+	-2.02827	-1.78005	TUR	17	*Complete response	CR	0.00451625
91.25	1.16267	1.16267	72.1483	72.1483	CD3+FoxP3+_to_CD20+	-2.02827	-1.78005	TUR	17	*Complete response	CR	0.0044994
91.5	1.16267	1.16267	72.1483	72.1483	CD3+FoxP3+_to_CD20+	-2.02827	-1.78005	TUR	17	*Complete response	CR	0.0044826
91.75	1.16267	1.16267	72.1483	72.1483	CD3+FoxP3+_to_CD20+	-2.02827	-1.78005	TUR	17	*Complete response	CR	0.00446584
92	1.16267	1.16267	72.1483	72.1483	CD3+FoxP3+_to_CD20+	-2.02827	-1.78005	TUR	17	*Complete response	CR	0.00444914
92.25	1.16267	1.16267	72.1483	72.1483	CD3+FoxP3+_to_CD20+	-2.02827	-1.78005	TUR	17	*Complete response	CR	0.00443248
92.5	1.16267	1.16267	72.1483	72.1483	CD3+FoxP3+_to_CD20+	-2.02827	-1.78005	TUR	17	*Complete response	CR	0.00441587
92.75	1.16267	1.16267	72.1483	72.1483	CD3+FoxP3+_to_CD20+	-2.02827	-1.78005	TUR	17	*Complete response	CR	0.00439932
93	1.16267	1.16267	72.1483	72.1483	CD3+FoxP3+_to_CD20+	-2.02827	-1.78005	TUR	17	*Complete response	CR	0.00438281
93.25	1.16267	1.16267	72.1483	72.1483	CD3+FoxP3+_to_CD20+	-2.02827	-1.78005	TUR	17	*Complete response	CR	0.00436635
93.5	1.16267	1.16267	72.1483	72.1483	CD3+FoxP3+_to_CD20+	-2.02827	-1.78005	TUR	17	*Complete response	CR	0.00434993
93.75	1.16267	1.16267	72.1483	72.1483	CD3+FoxP3+_to_CD20+	-2.02827	-1.78005	TUR	17	*Complete response	CR	0.00433357
94	1.16267	1.16267	72.1483	72.1483	CD3+FoxP3+_to_CD20+	-2.02827	-1.78005	TUR	17	*Complete response	CR	0.00431726
94.25	1.16267	1.16267	72.1483	72.1483	CD3+FoxP3+_to_CD20+	-2.02827	-1.78005	TUR	17	*Complete response	CR	0.00430099
94.5	1.16267	1.16267	72.1483	72.1483	CD3+FoxP3+_to_CD20+	-2.02827	-1.78005	TUR	17	*Complete response	CR	0.00428477
94.75	1.16267	1.16267	72.1483	72.1483	CD3+FoxP3+_to_CD20+	-2.02827	-1.78005	TUR	17	*Complete response	CR	0.0042686
95	1.16267	1.16267	72.1483	72.1483	CD3+FoxP3+_to_CD20+	-2.02827	-1.78005	TUR	17	*Complete response	CR	0.00425248
95.25	1.16267	1.16267	72.1483	72.1483	CD3+FoxP3+_to_CD20+	-2.02827	-1.78005	TUR	17	*Complete response	CR	0.00423641
95.5	1.16267	1.16267	72.1483	72.1483	CD3+FoxP3+_to_CD20+	-2.02827	-1.78005	TUR	17	*Complete response	CR	0.00422039
95.75	1.16267	1.16267	72.1483	72.1483	CD3+FoxP3+_to_CD20+	-2.02827	-1.78005	TUR	17	*Complete response	CR	0.00420441
96	1.16267	1.16267	72.1483	72.1483	CD3+FoxP3+_to_CD20+	-2.02827	-1.78005	TUR	17	*Complete response	CR	0.00418849
96.25	1.16267	1.16267	72.1483	72.1483	CD3+FoxP3+_to_CD20+	-2.02827	-1.78005	TUR	17	*Complete response	CR	0.00417261
96.5	1.16267	1.16267	72.1483	72.1483	CD3+FoxP3+_to_CD20+	-2.02827	-1.78005	TUR	17	*Complete response	CR	0.00415678
96.75	1.16267	1.16267	72.1483	72.1483	CD3+FoxP3+_to_CD20+	-2.02827	-1.78005	TUR	17	*Complete response	CR	0.004141
97	1.16267	1.16267	72.1483	72.1483	CD3+FoxP3+_to_CD20+	-2.02827	-1.78005	TUR	17	*Complete response	CR	0.00412526
97.25	1.16267	1.16267	72.1483	72.1483	CD3+FoxP3+_to_CD20+	-2.02827	-1.78005	TUR	17	*Complete response	CR	0.00410958
97.5	1.16267	1.16267	72.1483	72.1483	CD3+FoxP3+_to_CD20+	-2.02827	-1.78005	TUR	17	*Complete response	CR	0.00409394
97.75	1.16267	1.16267	72.1483	72.1483	CD3+FoxP3+_to_CD20+	-2.02827	-1.78005	TUR	17	*Complete response	CR	0.00407835
98	1.16267	1.16267	72.1483	72.1483	CD3+FoxP3+_to_CD20+	-2.02827	-1.78005	TUR	17	*Complete response	CR	0.00406281
98.25	1.16267	1.16267	72.1483	72.1483	CD3+FoxP3+_to_CD20+	-2.02827	-1.78005	TUR	17	*Complete response	CR	0.00404731
98.5	1.16267	1.16267	72.1483	72.1483	CD3+FoxP3+_to_CD20+	-2.02827	-1.78005	TUR	17	*Complete response	CR	0.00403187
98.75	1.16267	1.16267	72.1483	72.1483	CD3+FoxP3+_to_CD20+	-2.02827	-1.78005	TUR	17	*Complete response	CR	0.00401647
99	1.16267	1.16267	72.1483	72.1483	CD3+FoxP3+_to_CD20+	-2.02827	-1.78005	TUR	17	*Complete response	CR	0.00400112
99.25	1.16267	1.16267	72.1483	72.1483	CD3+FoxP3+_to_CD20+	-2.02827	-1.78005	TUR	17	*Complete response	CR	0.00398581
99.5	1.16267	1.16267	72.1483	72.1483	CD3+FoxP3+_to_CD20+	-2.02827	-1.78005	TUR	17	*Complete response	CR	0.00397056
99.75	1.16267	1.16267	72.1483	72.1483	CD3+FoxP3+_to_CD20+	-2.02827	-1.78005	TUR	17	*Complete response	CR	0.00395535
