# Supplementary material for: Spatial relationships in the urothelial and head and neck tumor microenvironment predict response to combination immune checkpoint inhibitors
Source: Nat Commun. 2024 Mar 21;15:2538. doi: 10.1038/s41467-024-46450-1 (PMC10957922; doi:10.1038/s41467-024-46450-1)
Supplement: Supplementary file 6 — Source data [file 41467_2024_46450_MOESM6_ESM.zip › sourcedata_individual_files/fig3b.xlsx]

## Sheet: Sheet1
x	a	a (shape)	b	b (scale)	phenotype_combo	A	B	Biopsy	ptID	PA_Response	two_class_pa_response	y
0.25	1.27897	1.27897	40.5853	40.5853	CD68+_to_CD68+	-1.91968	-2.42655	TUR	14	Non-PCR	NCR	0.00760669
0.5	1.27897	1.27897	40.5853	40.5853	CD68+_to_CD68+	-1.91968	-2.42655	TUR	14	Non-PCR	NCR	0.00920985
0.75	1.27897	1.27897	40.5853	40.5853	CD68+_to_CD68+	-1.91968	-2.42655	TUR	14	Non-PCR	NCR	0.0102875
1	1.27897	1.27897	40.5853	40.5853	CD68+_to_CD68+	-1.91968	-2.42655	TUR	14	Non-PCR	NCR	0.0111171
1.25	1.27897	1.27897	40.5853	40.5853	CD68+_to_CD68+	-1.91968	-2.42655	TUR	14	Non-PCR	NCR	0.011797
1.5	1.27897	1.27897	40.5853	40.5853	CD68+_to_CD68+	-1.91968	-2.42655	TUR	14	Non-PCR	NCR	0.0123746
1.75	1.27897	1.27897	40.5853	40.5853	CD68+_to_CD68+	-1.91968	-2.42655	TUR	14	Non-PCR	NCR	0.0128769
2	1.27897	1.27897	40.5853	40.5853	CD68+_to_CD68+	-1.91968	-2.42655	TUR	14	Non-PCR	NCR	0.0133211
2.25	1.27897	1.27897	40.5853	40.5853	CD68+_to_CD68+	-1.91968	-2.42655	TUR	14	Non-PCR	NCR	0.0137185
2.5	1.27897	1.27897	40.5853	40.5853	CD68+_to_CD68+	-1.91968	-2.42655	TUR	14	Non-PCR	NCR	0.0140774
2.75	1.27897	1.27897	40.5853	40.5853	CD68+_to_CD68+	-1.91968	-2.42655	TUR	14	Non-PCR	NCR	0.0144038
3	1.27897	1.27897	40.5853	40.5853	CD68+_to_CD68+	-1.91968	-2.42655	TUR	14	Non-PCR	NCR	0.0147022
3.25	1.27897	1.27897	40.5853	40.5853	CD68+_to_CD68+	-1.91968	-2.42655	TUR	14	Non-PCR	NCR	0.0149764
3.5	1.27897	1.27897	40.5853	40.5853	CD68+_to_CD68+	-1.91968	-2.42655	TUR	14	Non-PCR	NCR	0.0152292
3.75	1.27897	1.27897	40.5853	40.5853	CD68+_to_CD68+	-1.91968	-2.42655	TUR	14	Non-PCR	NCR	0.0154629
4	1.27897	1.27897	40.5853	40.5853	CD68+_to_CD68+	-1.91968	-2.42655	TUR	14	Non-PCR	NCR	0.0156796
4.25	1.27897	1.27897	40.5853	40.5853	CD68+_to_CD68+	-1.91968	-2.42655	TUR	14	Non-PCR	NCR	0.0158808
4.5	1.27897	1.27897	40.5853	40.5853	CD68+_to_CD68+	-1.91968	-2.42655	TUR	14	Non-PCR	NCR	0.0160679
4.75	1.27897	1.27897	40.5853	40.5853	CD68+_to_CD68+	-1.91968	-2.42655	TUR	14	Non-PCR	NCR	0.0162421
5	1.27897	1.27897	40.5853	40.5853	CD68+_to_CD68+	-1.91968	-2.42655	TUR	14	Non-PCR	NCR	0.0164045
5.25	1.27897	1.27897	40.5853	40.5853	CD68+_to_CD68+	-1.91968	-2.42655	TUR	14	Non-PCR	NCR	0.0165559
5.5	1.27897	1.27897	40.5853	40.5853	CD68+_to_CD68+	-1.91968	-2.42655	TUR	14	Non-PCR	NCR	0.0166972
5.75	1.27897	1.27897	40.5853	40.5853	CD68+_to_CD68+	-1.91968	-2.42655	TUR	14	Non-PCR	NCR	0.016829
6	1.27897	1.27897	40.5853	40.5853	CD68+_to_CD68+	-1.91968	-2.42655	TUR	14	Non-PCR	NCR	0.0169519
6.25	1.27897	1.27897	40.5853	40.5853	CD68+_to_CD68+	-1.91968	-2.42655	TUR	14	Non-PCR	NCR	0.0170665
6.5	1.27897	1.27897	40.5853	40.5853	CD68+_to_CD68+	-1.91968	-2.42655	TUR	14	Non-PCR	NCR	0.0171734
6.75	1.27897	1.27897	40.5853	40.5853	CD68+_to_CD68+	-1.91968	-2.42655	TUR	14	Non-PCR	NCR	0.0172729
7	1.27897	1.27897	40.5853	40.5853	CD68+_to_CD68+	-1.91968	-2.42655	TUR	14	Non-PCR	NCR	0.0173654
7.25	1.27897	1.27897	40.5853	40.5853	CD68+_to_CD68+	-1.91968	-2.42655	TUR	14	Non-PCR	NCR	0.0174514
7.5	1.27897	1.27897	40.5853	40.5853	CD68+_to_CD68+	-1.91968	-2.42655	TUR	14	Non-PCR	NCR	0.0175312
7.75	1.27897	1.27897	40.5853	40.5853	CD68+_to_CD68+	-1.91968	-2.42655	TUR	14	Non-PCR	NCR	0.0176051
8	1.27897	1.27897	40.5853	40.5853	CD68+_to_CD68+	-1.91968	-2.42655	TUR	14	Non-PCR	NCR	0.0176734
8.25	1.27897	1.27897	40.5853	40.5853	CD68+_to_CD68+	-1.91968	-2.42655	TUR	14	Non-PCR	NCR	0.0177363
8.5	1.27897	1.27897	40.5853	40.5853	CD68+_to_CD68+	-1.91968	-2.42655	TUR	14	Non-PCR	NCR	0.0177942
8.75	1.27897	1.27897	40.5853	40.5853	CD68+_to_CD68+	-1.91968	-2.42655	TUR	14	Non-PCR	NCR	0.0178471
9	1.27897	1.27897	40.5853	40.5853	CD68+_to_CD68+	-1.91968	-2.42655	TUR	14	Non-PCR	NCR	0.0178955
9.25	1.27897	1.27897	40.5853	40.5853	CD68+_to_CD68+	-1.91968	-2.42655	TUR	14	Non-PCR	NCR	0.0179393
9.5	1.27897	1.27897	40.5853	40.5853	CD68+_to_CD68+	-1.91968	-2.42655	TUR	14	Non-PCR	NCR	0.0179789
9.75	1.27897	1.27897	40.5853	40.5853	CD68+_to_CD68+	-1.91968	-2.42655	TUR	14	Non-PCR	NCR	0.0180144
10	1.27897	1.27897	40.5853	40.5853	CD68+_to_CD68+	-1.91968	-2.42655	TUR	14	Non-PCR	NCR	0.018046
10.25	1.27897	1.27897	40.5853	40.5853	CD68+_to_CD68+	-1.91968	-2.42655	TUR	14	Non-PCR	NCR	0.0180738
10.5	1.27897	1.27897	40.5853	40.5853	CD68+_to_CD68+	-1.91968	-2.42655	TUR	14	Non-PCR	NCR	0.018098
10.75	1.27897	1.27897	40.5853	40.5853	CD68+_to_CD68+	-1.91968	-2.42655	TUR	14	Non-PCR	NCR	0.0181187
11	1.27897	1.27897	40.5853	40.5853	CD68+_to_CD68+	-1.91968	-2.42655	TUR	14	Non-PCR	NCR	0.0181361
11.25	1.27897	1.27897	40.5853	40.5853	CD68+_to_CD68+	-1.91968	-2.42655	TUR	14	Non-PCR	NCR	0.0181502
11.5	1.27897	1.27897	40.5853	40.5853	CD68+_to_CD68+	-1.91968	-2.42655	TUR	14	Non-PCR	NCR	0.0181612
11.75	1.27897	1.27897	40.5853	40.5853	CD68+_to_CD68+	-1.91968	-2.42655	TUR	14	Non-PCR	NCR	0.0181693
12	1.27897	1.27897	40.5853	40.5853	CD68+_to_CD68+	-1.91968	-2.42655	TUR	14	Non-PCR	NCR	0.0181744
12.25	1.27897	1.27897	40.5853	40.5853	CD68+_to_CD68+	-1.91968	-2.42655	TUR	14	Non-PCR	NCR	0.0181767
12.5	1.27897	1.27897	40.5853	40.5853	CD68+_to_CD68+	-1.91968	-2.42655	TUR	14	Non-PCR	NCR	0.0181763
12.75	1.27897	1.27897	40.5853	40.5853	CD68+_to_CD68+	-1.91968	-2.42655	TUR	14	Non-PCR	NCR	0.0181734
13	1.27897	1.27897	40.5853	40.5853	CD68+_to_CD68+	-1.91968	-2.42655	TUR	14	Non-PCR	NCR	0.0181679
13.25	1.27897	1.27897	40.5853	40.5853	CD68+_to_CD68+	-1.91968	-2.42655	TUR	14	Non-PCR	NCR	0.01816
13.5	1.27897	1.27897	40.5853	40.5853	CD68+_to_CD68+	-1.91968	-2.42655	TUR	14	Non-PCR	NCR	0.0181497
13.75	1.27897	1.27897	40.5853	40.5853	CD68+_to_CD68+	-1.91968	-2.42655	TUR	14	Non-PCR	NCR	0.0181371
14	1.27897	1.27897	40.5853	40.5853	CD68+_to_CD68+	-1.91968	-2.42655	TUR	14	Non-PCR	NCR	0.0181224
14.25	1.27897	1.27897	40.5853	40.5853	CD68+_to_CD68+	-1.91968	-2.42655	TUR	14	Non-PCR	NCR	0.0181055
14.5	1.27897	1.27897	40.5853	40.5853	CD68+_to_CD68+	-1.91968	-2.42655	TUR	14	Non-PCR	NCR	0.0180866
14.75	1.27897	1.27897	40.5853	40.5853	CD68+_to_CD68+	-1.91968	-2.42655	TUR	14	Non-PCR	NCR	0.0180657
15	1.27897	1.27897	40.5853	40.5853	CD68+_to_CD68+	-1.91968	-2.42655	TUR	14	Non-PCR	NCR	0.0180428
15.25	1.27897	1.27897	40.5853	40.5853	CD68+_to_CD68+	-1.91968	-2.42655	TUR	14	Non-PCR	NCR	0.0180181
15.5	1.27897	1.27897	40.5853	40.5853	CD68+_to_CD68+	-1.91968	-2.42655	TUR	14	Non-PCR	NCR	0.0179916
15.75	1.27897	1.27897	40.5853	40.5853	CD68+_to_CD68+	-1.91968	-2.42655	TUR	14	Non-PCR	NCR	0.0179633
16	1.27897	1.27897	40.5853	40.5853	CD68+_to_CD68+	-1.91968	-2.42655	TUR	14	Non-PCR	NCR	0.0179334
16.25	1.27897	1.27897	40.5853	40.5853	CD68+_to_CD68+	-1.91968	-2.42655	TUR	14	Non-PCR	NCR	0.0179017
16.5	1.27897	1.27897	40.5853	40.5853	CD68+_to_CD68+	-1.91968	-2.42655	TUR	14	Non-PCR	NCR	0.0178685
16.75	1.27897	1.27897	40.5853	40.5853	CD68+_to_CD68+	-1.91968	-2.42655	TUR	14	Non-PCR	NCR	0.0178338
17	1.27897	1.27897	40.5853	40.5853	CD68+_to_CD68+	-1.91968	-2.42655	TUR	14	Non-PCR	NCR	0.0177975
17.25	1.27897	1.27897	40.5853	40.5853	CD68+_to_CD68+	-1.91968	-2.42655	TUR	14	Non-PCR	NCR	0.0177598
17.5	1.27897	1.27897	40.5853	40.5853	CD68+_to_CD68+	-1.91968	-2.42655	TUR	14	Non-PCR	NCR	0.0177207
17.75	1.27897	1.27897	40.5853	40.5853	CD68+_to_CD68+	-1.91968	-2.42655	TUR	14	Non-PCR	NCR	0.0176803
18	1.27897	1.27897	40.5853	40.5853	CD68+_to_CD68+	-1.91968	-2.42655	TUR	14	Non-PCR	NCR	0.0176385
18.25	1.27897	1.27897	40.5853	40.5853	CD68+_to_CD68+	-1.91968	-2.42655	TUR	14	Non-PCR	NCR	0.0175955
18.5	1.27897	1.27897	40.5853	40.5853	CD68+_to_CD68+	-1.91968	-2.42655	TUR	14	Non-PCR	NCR	0.0175512
18.75	1.27897	1.27897	40.5853	40.5853	CD68+_to_CD68+	-1.91968	-2.42655	TUR	14	Non-PCR	NCR	0.0175057
19	1.27897	1.27897	40.5853	40.5853	CD68+_to_CD68+	-1.91968	-2.42655	TUR	14	Non-PCR	NCR	0.017459
19.25	1.27897	1.27897	40.5853	40.5853	CD68+_to_CD68+	-1.91968	-2.42655	TUR	14	Non-PCR	NCR	0.0174113
19.5	1.27897	1.27897	40.5853	40.5853	CD68+_to_CD68+	-1.91968	-2.42655	TUR	14	Non-PCR	NCR	0.0173624
19.75	1.27897	1.27897	40.5853	40.5853	CD68+_to_CD68+	-1.91968	-2.42655	TUR	14	Non-PCR	NCR	0.0173125
20	1.27897	1.27897	40.5853	40.5853	CD68+_to_CD68+	-1.91968	-2.42655	TUR	14	Non-PCR	NCR	0.0172616
20.25	1.27897	1.27897	40.5853	40.5853	CD68+_to_CD68+	-1.91968	-2.42655	TUR	14	Non-PCR	NCR	0.0172096
20.5	1.27897	1.27897	40.5853	40.5853	CD68+_to_CD68+	-1.91968	-2.42655	TUR	14	Non-PCR	NCR	0.0171568
20.75	1.27897	1.27897	40.5853	40.5853	CD68+_to_CD68+	-1.91968	-2.42655	TUR	14	Non-PCR	NCR	0.017103
21	1.27897	1.27897	40.5853	40.5853	CD68+_to_CD68+	-1.91968	-2.42655	TUR	14	Non-PCR	NCR	0.0170483
21.25	1.27897	1.27897	40.5853	40.5853	CD68+_to_CD68+	-1.91968	-2.42655	TUR	14	Non-PCR	NCR	0.0169927
21.5	1.27897	1.27897	40.5853	40.5853	CD68+_to_CD68+	-1.91968	-2.42655	TUR	14	Non-PCR	NCR	0.0169363
21.75	1.27897	1.27897	40.5853	40.5853	CD68+_to_CD68+	-1.91968	-2.42655	TUR	14	Non-PCR	NCR	0.0168791
22	1.27897	1.27897	40.5853	40.5853	CD68+_to_CD68+	-1.91968	-2.42655	TUR	14	Non-PCR	NCR	0.0168211
22.25	1.27897	1.27897	40.5853	40.5853	CD68+_to_CD68+	-1.91968	-2.42655	TUR	14	Non-PCR	NCR	0.0167623
22.5	1.27897	1.27897	40.5853	40.5853	CD68+_to_CD68+	-1.91968	-2.42655	TUR	14	Non-PCR	NCR	0.0167028
22.75	1.27897	1.27897	40.5853	40.5853	CD68+_to_CD68+	-1.91968	-2.42655	TUR	14	Non-PCR	NCR	0.0166426
23	1.27897	1.27897	40.5853	40.5853	CD68+_to_CD68+	-1.91968	-2.42655	TUR	14	Non-PCR	NCR	0.0165817
23.25	1.27897	1.27897	40.5853	40.5853	CD68+_to_CD68+	-1.91968	-2.42655	TUR	14	Non-PCR	NCR	0.0165202
23.5	1.27897	1.27897	40.5853	40.5853	CD68+_to_CD68+	-1.91968	-2.42655	TUR	14	Non-PCR	NCR	0.016458
23.75	1.27897	1.27897	40.5853	40.5853	CD68+_to_CD68+	-1.91968	-2.42655	TUR	14	Non-PCR	NCR	0.0163952
24	1.27897	1.27897	40.5853	40.5853	CD68+_to_CD68+	-1.91968	-2.42655	TUR	14	Non-PCR	NCR	0.0163318
24.25	1.27897	1.27897	40.5853	40.5853	CD68+_to_CD68+	-1.91968	-2.42655	TUR	14	Non-PCR	NCR	0.0162679
24.5	1.27897	1.27897	40.5853	40.5853	CD68+_to_CD68+	-1.91968	-2.42655	TUR	14	Non-PCR	NCR	0.0162034
24.75	1.27897	1.27897	40.5853	40.5853	CD68+_to_CD68+	-1.91968	-2.42655	TUR	14	Non-PCR	NCR	0.0161384
25	1.27897	1.27897	40.5853	40.5853	CD68+_to_CD68+	-1.91968	-2.42655	TUR	14	Non-PCR	NCR	0.0160728
25.25	1.27897	1.27897	40.5853	40.5853	CD68+_to_CD68+	-1.91968	-2.42655	TUR	14	Non-PCR	NCR	0.0160068
25.5	1.27897	1.27897	40.5853	40.5853	CD68+_to_CD68+	-1.91968	-2.42655	TUR	14	Non-PCR	NCR	0.0159403
25.75	1.27897	1.27897	40.5853	40.5853	CD68+_to_CD68+	-1.91968	-2.42655	TUR	14	Non-PCR	NCR	0.0158734
26	1.27897	1.27897	40.5853	40.5853	CD68+_to_CD68+	-1.91968	-2.42655	TUR	14	Non-PCR	NCR	0.015806
26.25	1.27897	1.27897	40.5853	40.5853	CD68+_to_CD68+	-1.91968	-2.42655	TUR	14	Non-PCR	NCR	0.0157383
26.5	1.27897	1.27897	40.5853	40.5853	CD68+_to_CD68+	-1.91968	-2.42655	TUR	14	Non-PCR	NCR	0.0156701
26.75	1.27897	1.27897	40.5853	40.5853	CD68+_to_CD68+	-1.91968	-2.42655	TUR	14	Non-PCR	NCR	0.0156015
27	1.27897	1.27897	40.5853	40.5853	CD68+_to_CD68+	-1.91968	-2.42655	TUR	14	Non-PCR	NCR	0.0155326
27.25	1.27897	1.27897	40.5853	40.5853	CD68+_to_CD68+	-1.91968	-2.42655	TUR	14	Non-PCR	NCR	0.0154633
27.5	1.27897	1.27897	40.5853	40.5853	CD68+_to_CD68+	-1.91968	-2.42655	TUR	14	Non-PCR	NCR	0.0153937
27.75	1.27897	1.27897	40.5853	40.5853	CD68+_to_CD68+	-1.91968	-2.42655	TUR	14	Non-PCR	NCR	0.0153238
28	1.27897	1.27897	40.5853	40.5853	CD68+_to_CD68+	-1.91968	-2.42655	TUR	14	Non-PCR	NCR	0.0152536
28.25	1.27897	1.27897	40.5853	40.5853	CD68+_to_CD68+	-1.91968	-2.42655	TUR	14	Non-PCR	NCR	0.0151831
28.5	1.27897	1.27897	40.5853	40.5853	CD68+_to_CD68+	-1.91968	-2.42655	TUR	14	Non-PCR	NCR	0.0151123
28.75	1.27897	1.27897	40.5853	40.5853	CD68+_to_CD68+	-1.91968	-2.42655	TUR	14	Non-PCR	NCR	0.0150413
29	1.27897	1.27897	40.5853	40.5853	CD68+_to_CD68+	-1.91968	-2.42655	TUR	14	Non-PCR	NCR	0.0149701
29.25	1.27897	1.27897	40.5853	40.5853	CD68+_to_CD68+	-1.91968	-2.42655	TUR	14	Non-PCR	NCR	0.0148986
29.5	1.27897	1.27897	40.5853	40.5853	CD68+_to_CD68+	-1.91968	-2.42655	TUR	14	Non-PCR	NCR	0.0148269
29.75	1.27897	1.27897	40.5853	40.5853	CD68+_to_CD68+	-1.91968	-2.42655	TUR	14	Non-PCR	NCR	0.0147549
30	1.27897	1.27897	40.5853	40.5853	CD68+_to_CD68+	-1.91968	-2.42655	TUR	14	Non-PCR	NCR	0.0146828
30.25	1.27897	1.27897	40.5853	40.5853	CD68+_to_CD68+	-1.91968	-2.42655	TUR	14	Non-PCR	NCR	0.0146106
30.5	1.27897	1.27897	40.5853	40.5853	CD68+_to_CD68+	-1.91968	-2.42655	TUR	14	Non-PCR	NCR	0.0145381
30.75	1.27897	1.27897	40.5853	40.5853	CD68+_to_CD68+	-1.91968	-2.42655	TUR	14	Non-PCR	NCR	0.0144655
31	1.27897	1.27897	40.5853	40.5853	CD68+_to_CD68+	-1.91968	-2.42655	TUR	14	Non-PCR	NCR	0.0143928
31.25	1.27897	1.27897	40.5853	40.5853	CD68+_to_CD68+	-1.91968	-2.42655	TUR	14	Non-PCR	NCR	0.0143199
31.5	1.27897	1.27897	40.5853	40.5853	CD68+_to_CD68+	-1.91968	-2.42655	TUR	14	Non-PCR	NCR	0.014247
31.75	1.27897	1.27897	40.5853	40.5853	CD68+_to_CD68+	-1.91968	-2.42655	TUR	14	Non-PCR	NCR	0.0141739
32	1.27897	1.27897	40.5853	40.5853	CD68+_to_CD68+	-1.91968	-2.42655	TUR	14	Non-PCR	NCR	0.0141007
32.25	1.27897	1.27897	40.5853	40.5853	CD68+_to_CD68+	-1.91968	-2.42655	TUR	14	Non-PCR	NCR	0.0140274
32.5	1.27897	1.27897	40.5853	40.5853	CD68+_to_CD68+	-1.91968	-2.42655	TUR	14	Non-PCR	NCR	0.0139541
32.75	1.27897	1.27897	40.5853	40.5853	CD68+_to_CD68+	-1.91968	-2.42655	TUR	14	Non-PCR	NCR	0.0138806
33	1.27897	1.27897	40.5853	40.5853	CD68+_to_CD68+	-1.91968	-2.42655	TUR	14	Non-PCR	NCR	0.0138072
33.25	1.27897	1.27897	40.5853	40.5853	CD68+_to_CD68+	-1.91968	-2.42655	TUR	14	Non-PCR	NCR	0.0137337
33.5	1.27897	1.27897	40.5853	40.5853	CD68+_to_CD68+	-1.91968	-2.42655	TUR	14	Non-PCR	NCR	0.0136601
33.75	1.27897	1.27897	40.5853	40.5853	CD68+_to_CD68+	-1.91968	-2.42655	TUR	14	Non-PCR	NCR	0.0135865
34	1.27897	1.27897	40.5853	40.5853	CD68+_to_CD68+	-1.91968	-2.42655	TUR	14	Non-PCR	NCR	0.0135129
34.25	1.27897	1.27897	40.5853	40.5853	CD68+_to_CD68+	-1.91968	-2.42655	TUR	14	Non-PCR	NCR	0.0134393
34.5	1.27897	1.27897	40.5853	40.5853	CD68+_to_CD68+	-1.91968	-2.42655	TUR	14	Non-PCR	NCR	0.0133657
34.75	1.27897	1.27897	40.5853	40.5853	CD68+_to_CD68+	-1.91968	-2.42655	TUR	14	Non-PCR	NCR	0.0132921
35	1.27897	1.27897	40.5853	40.5853	CD68+_to_CD68+	-1.91968	-2.42655	TUR	14	Non-PCR	NCR	0.0132185
35.25	1.27897	1.27897	40.5853	40.5853	CD68+_to_CD68+	-1.91968	-2.42655	TUR	14	Non-PCR	NCR	0.0131449
35.5	1.27897	1.27897	40.5853	40.5853	CD68+_to_CD68+	-1.91968	-2.42655	TUR	14	Non-PCR	NCR	0.0130714
35.75	1.27897	1.27897	40.5853	40.5853	CD68+_to_CD68+	-1.91968	-2.42655	TUR	14	Non-PCR	NCR	0.0129979
36	1.27897	1.27897	40.5853	40.5853	CD68+_to_CD68+	-1.91968	-2.42655	TUR	14	Non-PCR	NCR	0.0129244
36.25	1.27897	1.27897	40.5853	40.5853	CD68+_to_CD68+	-1.91968	-2.42655	TUR	14	Non-PCR	NCR	0.012851
36.5	1.27897	1.27897	40.5853	40.5853	CD68+_to_CD68+	-1.91968	-2.42655	TUR	14	Non-PCR	NCR	0.0127776
36.75	1.27897	1.27897	40.5853	40.5853	CD68+_to_CD68+	-1.91968	-2.42655	TUR	14	Non-PCR	NCR	0.0127044
37	1.27897	1.27897	40.5853	40.5853	CD68+_to_CD68+	-1.91968	-2.42655	TUR	14	Non-PCR	NCR	0.0126312
37.25	1.27897	1.27897	40.5853	40.5853	CD68+_to_CD68+	-1.91968	-2.42655	TUR	14	Non-PCR	NCR	0.012558
37.5	1.27897	1.27897	40.5853	40.5853	CD68+_to_CD68+	-1.91968	-2.42655	TUR	14	Non-PCR	NCR	0.012485
37.75	1.27897	1.27897	40.5853	40.5853	CD68+_to_CD68+	-1.91968	-2.42655	TUR	14	Non-PCR	NCR	0.012412
38	1.27897	1.27897	40.5853	40.5853	CD68+_to_CD68+	-1.91968	-2.42655	TUR	14	Non-PCR	NCR	0.0123392
38.25	1.27897	1.27897	40.5853	40.5853	CD68+_to_CD68+	-1.91968	-2.42655	TUR	14	Non-PCR	NCR	0.0122665
38.5	1.27897	1.27897	40.5853	40.5853	CD68+_to_CD68+	-1.91968	-2.42655	TUR	14	Non-PCR	NCR	0.0121938
38.75	1.27897	1.27897	40.5853	40.5853	CD68+_to_CD68+	-1.91968	-2.42655	TUR	14	Non-PCR	NCR	0.0121213
39	1.27897	1.27897	40.5853	40.5853	CD68+_to_CD68+	-1.91968	-2.42655	TUR	14	Non-PCR	NCR	0.0120489
39.25	1.27897	1.27897	40.5853	40.5853	CD68+_to_CD68+	-1.91968	-2.42655	TUR	14	Non-PCR	NCR	0.0119767
39.5	1.27897	1.27897	40.5853	40.5853	CD68+_to_CD68+	-1.91968	-2.42655	TUR	14	Non-PCR	NCR	0.0119045
39.75	1.27897	1.27897	40.5853	40.5853	CD68+_to_CD68+	-1.91968	-2.42655	TUR	14	Non-PCR	NCR	0.0118325
40	1.27897	1.27897	40.5853	40.5853	CD68+_to_CD68+	-1.91968	-2.42655	TUR	14	Non-PCR	NCR	0.0117607
40.25	1.27897	1.27897	40.5853	40.5853	CD68+_to_CD68+	-1.91968	-2.42655	TUR	14	Non-PCR	NCR	0.011689
40.5	1.27897	1.27897	40.5853	40.5853	CD68+_to_CD68+	-1.91968	-2.42655	TUR	14	Non-PCR	NCR	0.0116174
40.75	1.27897	1.27897	40.5853	40.5853	CD68+_to_CD68+	-1.91968	-2.42655	TUR	14	Non-PCR	NCR	0.0115461
41	1.27897	1.27897	40.5853	40.5853	CD68+_to_CD68+	-1.91968	-2.42655	TUR	14	Non-PCR	NCR	0.0114748
41.25	1.27897	1.27897	40.5853	40.5853	CD68+_to_CD68+	-1.91968	-2.42655	TUR	14	Non-PCR	NCR	0.0114038
41.5	1.27897	1.27897	40.5853	40.5853	CD68+_to_CD68+	-1.91968	-2.42655	TUR	14	Non-PCR	NCR	0.0113329
41.75	1.27897	1.27897	40.5853	40.5853	CD68+_to_CD68+	-1.91968	-2.42655	TUR	14	Non-PCR	NCR	0.0112622
42	1.27897	1.27897	40.5853	40.5853	CD68+_to_CD68+	-1.91968	-2.42655	TUR	14	Non-PCR	NCR	0.0111917
42.25	1.27897	1.27897	40.5853	40.5853	CD68+_to_CD68+	-1.91968	-2.42655	TUR	14	Non-PCR	NCR	0.0111213
42.5	1.27897	1.27897	40.5853	40.5853	CD68+_to_CD68+	-1.91968	-2.42655	TUR	14	Non-PCR	NCR	0.0110512
42.75	1.27897	1.27897	40.5853	40.5853	CD68+_to_CD68+	-1.91968	-2.42655	TUR	14	Non-PCR	NCR	0.0109812
43	1.27897	1.27897	40.5853	40.5853	CD68+_to_CD68+	-1.91968	-2.42655	TUR	14	Non-PCR	NCR	0.0109114
43.25	1.27897	1.27897	40.5853	40.5853	CD68+_to_CD68+	-1.91968	-2.42655	TUR	14	Non-PCR	NCR	0.0108419
43.5	1.27897	1.27897	40.5853	40.5853	CD68+_to_CD68+	-1.91968	-2.42655	TUR	14	Non-PCR	NCR	0.0107725
43.75	1.27897	1.27897	40.5853	40.5853	CD68+_to_CD68+	-1.91968	-2.42655	TUR	14	Non-PCR	NCR	0.0107034
44	1.27897	1.27897	40.5853	40.5853	CD68+_to_CD68+	-1.91968	-2.42655	TUR	14	Non-PCR	NCR	0.0106344
44.25	1.27897	1.27897	40.5853	40.5853	CD68+_to_CD68+	-1.91968	-2.42655	TUR	14	Non-PCR	NCR	0.0105657
44.5	1.27897	1.27897	40.5853	40.5853	CD68+_to_CD68+	-1.91968	-2.42655	TUR	14	Non-PCR	NCR	0.0104972
44.75	1.27897	1.27897	40.5853	40.5853	CD68+_to_CD68+	-1.91968	-2.42655	TUR	14	Non-PCR	NCR	0.0104289
45	1.27897	1.27897	40.5853	40.5853	CD68+_to_CD68+	-1.91968	-2.42655	TUR	14	Non-PCR	NCR	0.0103608
45.25	1.27897	1.27897	40.5853	40.5853	CD68+_to_CD68+	-1.91968	-2.42655	TUR	14	Non-PCR	NCR	0.010293
45.5	1.27897	1.27897	40.5853	40.5853	CD68+_to_CD68+	-1.91968	-2.42655	TUR	14	Non-PCR	NCR	0.0102254
45.75	1.27897	1.27897	40.5853	40.5853	CD68+_to_CD68+	-1.91968	-2.42655	TUR	14	Non-PCR	NCR	0.010158
46	1.27897	1.27897	40.5853	40.5853	CD68+_to_CD68+	-1.91968	-2.42655	TUR	14	Non-PCR	NCR	0.0100909
46.25	1.27897	1.27897	40.5853	40.5853	CD68+_to_CD68+	-1.91968	-2.42655	TUR	14	Non-PCR	NCR	0.010024
46.5	1.27897	1.27897	40.5853	40.5853	CD68+_to_CD68+	-1.91968	-2.42655	TUR	14	Non-PCR	NCR	0.00995729
46.75	1.27897	1.27897	40.5853	40.5853	CD68+_to_CD68+	-1.91968	-2.42655	TUR	14	Non-PCR	NCR	0.00989086
47	1.27897	1.27897	40.5853	40.5853	CD68+_to_CD68+	-1.91968	-2.42655	TUR	14	Non-PCR	NCR	0.00982468
47.25	1.27897	1.27897	40.5853	40.5853	CD68+_to_CD68+	-1.91968	-2.42655	TUR	14	Non-PCR	NCR	0.00975875
47.5	1.27897	1.27897	40.5853	40.5853	CD68+_to_CD68+	-1.91968	-2.42655	TUR	14	Non-PCR	NCR	0.00969307
47.75	1.27897	1.27897	40.5853	40.5853	CD68+_to_CD68+	-1.91968	-2.42655	TUR	14	Non-PCR	NCR	0.00962763
48	1.27897	1.27897	40.5853	40.5853	CD68+_to_CD68+	-1.91968	-2.42655	TUR	14	Non-PCR	NCR	0.00956245
48.25	1.27897	1.27897	40.5853	40.5853	CD68+_to_CD68+	-1.91968	-2.42655	TUR	14	Non-PCR	NCR	0.00949753
48.5	1.27897	1.27897	40.5853	40.5853	CD68+_to_CD68+	-1.91968	-2.42655	TUR	14	Non-PCR	NCR	0.00943286
48.75	1.27897	1.27897	40.5853	40.5853	CD68+_to_CD68+	-1.91968	-2.42655	TUR	14	Non-PCR	NCR	0.00936845
49	1.27897	1.27897	40.5853	40.5853	CD68+_to_CD68+	-1.91968	-2.42655	TUR	14	Non-PCR	NCR	0.00930431
49.25	1.27897	1.27897	40.5853	40.5853	CD68+_to_CD68+	-1.91968	-2.42655	TUR	14	Non-PCR	NCR	0.00924042
49.5	1.27897	1.27897	40.5853	40.5853	CD68+_to_CD68+	-1.91968	-2.42655	TUR	14	Non-PCR	NCR	0.00917681
49.75	1.27897	1.27897	40.5853	40.5853	CD68+_to_CD68+	-1.91968	-2.42655	TUR	14	Non-PCR	NCR	0.00911345
50	1.27897	1.27897	40.5853	40.5853	CD68+_to_CD68+	-1.91968	-2.42655	TUR	14	Non-PCR	NCR	0.00905037
50.25	1.27897	1.27897	40.5853	40.5853	CD68+_to_CD68+	-1.91968	-2.42655	TUR	14	Non-PCR	NCR	0.00898755
50.5	1.27897	1.27897	40.5853	40.5853	CD68+_to_CD68+	-1.91968	-2.42655	TUR	14	Non-PCR	NCR	0.00892501
50.75	1.27897	1.27897	40.5853	40.5853	CD68+_to_CD68+	-1.91968	-2.42655	TUR	14	Non-PCR	NCR	0.00886274
51	1.27897	1.27897	40.5853	40.5853	CD68+_to_CD68+	-1.91968	-2.42655	TUR	14	Non-PCR	NCR	0.00880074
51.25	1.27897	1.27897	40.5853	40.5853	CD68+_to_CD68+	-1.91968	-2.42655	TUR	14	Non-PCR	NCR	0.00873901
51.5	1.27897	1.27897	40.5853	40.5853	CD68+_to_CD68+	-1.91968	-2.42655	TUR	14	Non-PCR	NCR	0.00867756
51.75	1.27897	1.27897	40.5853	40.5853	CD68+_to_CD68+	-1.91968	-2.42655	TUR	14	Non-PCR	NCR	0.00861639
52	1.27897	1.27897	40.5853	40.5853	CD68+_to_CD68+	-1.91968	-2.42655	TUR	14	Non-PCR	NCR	0.0085555
52.25	1.27897	1.27897	40.5853	40.5853	CD68+_to_CD68+	-1.91968	-2.42655	TUR	14	Non-PCR	NCR	0.00849489
52.5	1.27897	1.27897	40.5853	40.5853	CD68+_to_CD68+	-1.91968	-2.42655	TUR	14	Non-PCR	NCR	0.00843455
52.75	1.27897	1.27897	40.5853	40.5853	CD68+_to_CD68+	-1.91968	-2.42655	TUR	14	Non-PCR	NCR	0.0083745
53	1.27897	1.27897	40.5853	40.5853	CD68+_to_CD68+	-1.91968	-2.42655	TUR	14	Non-PCR	NCR	0.00831473
53.25	1.27897	1.27897	40.5853	40.5853	CD68+_to_CD68+	-1.91968	-2.42655	TUR	14	Non-PCR	NCR	0.00825525
53.5	1.27897	1.27897	40.5853	40.5853	CD68+_to_CD68+	-1.91968	-2.42655	TUR	14	Non-PCR	NCR	0.00819604
53.75	1.27897	1.27897	40.5853	40.5853	CD68+_to_CD68+	-1.91968	-2.42655	TUR	14	Non-PCR	NCR	0.00813713
54	1.27897	1.27897	40.5853	40.5853	CD68+_to_CD68+	-1.91968	-2.42655	TUR	14	Non-PCR	NCR	0.00807849
54.25	1.27897	1.27897	40.5853	40.5853	CD68+_to_CD68+	-1.91968	-2.42655	TUR	14	Non-PCR	NCR	0.00802015
54.5	1.27897	1.27897	40.5853	40.5853	CD68+_to_CD68+	-1.91968	-2.42655	TUR	14	Non-PCR	NCR	0.00796209
54.75	1.27897	1.27897	40.5853	40.5853	CD68+_to_CD68+	-1.91968	-2.42655	TUR	14	Non-PCR	NCR	0.00790432
55	1.27897	1.27897	40.5853	40.5853	CD68+_to_CD68+	-1.91968	-2.42655	TUR	14	Non-PCR	NCR	0.00784683
55.25	1.27897	1.27897	40.5853	40.5853	CD68+_to_CD68+	-1.91968	-2.42655	TUR	14	Non-PCR	NCR	0.00778964
55.5	1.27897	1.27897	40.5853	40.5853	CD68+_to_CD68+	-1.91968	-2.42655	TUR	14	Non-PCR	NCR	0.00773273
55.75	1.27897	1.27897	40.5853	40.5853	CD68+_to_CD68+	-1.91968	-2.42655	TUR	14	Non-PCR	NCR	0.00767611
56	1.27897	1.27897	40.5853	40.5853	CD68+_to_CD68+	-1.91968	-2.42655	TUR	14	Non-PCR	NCR	0.00761979
56.25	1.27897	1.27897	40.5853	40.5853	CD68+_to_CD68+	-1.91968	-2.42655	TUR	14	Non-PCR	NCR	0.00756375
56.5	1.27897	1.27897	40.5853	40.5853	CD68+_to_CD68+	-1.91968	-2.42655	TUR	14	Non-PCR	NCR	0.007508
56.75	1.27897	1.27897	40.5853	40.5853	CD68+_to_CD68+	-1.91968	-2.42655	TUR	14	Non-PCR	NCR	0.00745255
57	1.27897	1.27897	40.5853	40.5853	CD68+_to_CD68+	-1.91968	-2.42655	TUR	14	Non-PCR	NCR	0.00739738
57.25	1.27897	1.27897	40.5853	40.5853	CD68+_to_CD68+	-1.91968	-2.42655	TUR	14	Non-PCR	NCR	0.00734251
57.5	1.27897	1.27897	40.5853	40.5853	CD68+_to_CD68+	-1.91968	-2.42655	TUR	14	Non-PCR	NCR	0.00728792
57.75	1.27897	1.27897	40.5853	40.5853	CD68+_to_CD68+	-1.91968	-2.42655	TUR	14	Non-PCR	NCR	0.00723363
58	1.27897	1.27897	40.5853	40.5853	CD68+_to_CD68+	-1.91968	-2.42655	TUR	14	Non-PCR	NCR	0.00717963
58.25	1.27897	1.27897	40.5853	40.5853	CD68+_to_CD68+	-1.91968	-2.42655	TUR	14	Non-PCR	NCR	0.00712592
58.5	1.27897	1.27897	40.5853	40.5853	CD68+_to_CD68+	-1.91968	-2.42655	TUR	14	Non-PCR	NCR	0.00707251
58.75	1.27897	1.27897	40.5853	40.5853	CD68+_to_CD68+	-1.91968	-2.42655	TUR	14	Non-PCR	NCR	0.00701938
59	1.27897	1.27897	40.5853	40.5853	CD68+_to_CD68+	-1.91968	-2.42655	TUR	14	Non-PCR	NCR	0.00696655
59.25	1.27897	1.27897	40.5853	40.5853	CD68+_to_CD68+	-1.91968	-2.42655	TUR	14	Non-PCR	NCR	0.00691401
59.5	1.27897	1.27897	40.5853	40.5853	CD68+_to_CD68+	-1.91968	-2.42655	TUR	14	Non-PCR	NCR	0.00686176
59.75	1.27897	1.27897	40.5853	40.5853	CD68+_to_CD68+	-1.91968	-2.42655	TUR	14	Non-PCR	NCR	0.0068098
60	1.27897	1.27897	40.5853	40.5853	CD68+_to_CD68+	-1.91968	-2.42655	TUR	14	Non-PCR	NCR	0.00675813
60.25	1.27897	1.27897	40.5853	40.5853	CD68+_to_CD68+	-1.91968	-2.42655	TUR	14	Non-PCR	NCR	0.00670675
60.5	1.27897	1.27897	40.5853	40.5853	CD68+_to_CD68+	-1.91968	-2.42655	TUR	14	Non-PCR	NCR	0.00665567
60.75	1.27897	1.27897	40.5853	40.5853	CD68+_to_CD68+	-1.91968	-2.42655	TUR	14	Non-PCR	NCR	0.00660487
61	1.27897	1.27897	40.5853	40.5853	CD68+_to_CD68+	-1.91968	-2.42655	TUR	14	Non-PCR	NCR	0.00655437
61.25	1.27897	1.27897	40.5853	40.5853	CD68+_to_CD68+	-1.91968	-2.42655	TUR	14	Non-PCR	NCR	0.00650415
61.5	1.27897	1.27897	40.5853	40.5853	CD68+_to_CD68+	-1.91968	-2.42655	TUR	14	Non-PCR	NCR	0.00645423
61.75	1.27897	1.27897	40.5853	40.5853	CD68+_to_CD68+	-1.91968	-2.42655	TUR	14	Non-PCR	NCR	0.00640459
62	1.27897	1.27897	40.5853	40.5853	CD68+_to_CD68+	-1.91968	-2.42655	TUR	14	Non-PCR	NCR	0.00635524
62.25	1.27897	1.27897	40.5853	40.5853	CD68+_to_CD68+	-1.91968	-2.42655	TUR	14	Non-PCR	NCR	0.00630619
62.5	1.27897	1.27897	40.5853	40.5853	CD68+_to_CD68+	-1.91968	-2.42655	TUR	14	Non-PCR	NCR	0.00625742
62.75	1.27897	1.27897	40.5853	40.5853	CD68+_to_CD68+	-1.91968	-2.42655	TUR	14	Non-PCR	NCR	0.00620894
63	1.27897	1.27897	40.5853	40.5853	CD68+_to_CD68+	-1.91968	-2.42655	TUR	14	Non-PCR	NCR	0.00616074
63.25	1.27897	1.27897	40.5853	40.5853	CD68+_to_CD68+	-1.91968	-2.42655	TUR	14	Non-PCR	NCR	0.00611283
63.5	1.27897	1.27897	40.5853	40.5853	CD68+_to_CD68+	-1.91968	-2.42655	TUR	14	Non-PCR	NCR	0.00606521
63.75	1.27897	1.27897	40.5853	40.5853	CD68+_to_CD68+	-1.91968	-2.42655	TUR	14	Non-PCR	NCR	0.00601788
64	1.27897	1.27897	40.5853	40.5853	CD68+_to_CD68+	-1.91968	-2.42655	TUR	14	Non-PCR	NCR	0.00597083
64.25	1.27897	1.27897	40.5853	40.5853	CD68+_to_CD68+	-1.91968	-2.42655	TUR	14	Non-PCR	NCR	0.00592406
64.5	1.27897	1.27897	40.5853	40.5853	CD68+_to_CD68+	-1.91968	-2.42655	TUR	14	Non-PCR	NCR	0.00587758
64.75	1.27897	1.27897	40.5853	40.5853	CD68+_to_CD68+	-1.91968	-2.42655	TUR	14	Non-PCR	NCR	0.00583139
65	1.27897	1.27897	40.5853	40.5853	CD68+_to_CD68+	-1.91968	-2.42655	TUR	14	Non-PCR	NCR	0.00578547
65.25	1.27897	1.27897	40.5853	40.5853	CD68+_to_CD68+	-1.91968	-2.42655	TUR	14	Non-PCR	NCR	0.00573984
65.5	1.27897	1.27897	40.5853	40.5853	CD68+_to_CD68+	-1.91968	-2.42655	TUR	14	Non-PCR	NCR	0.00569449
65.75	1.27897	1.27897	40.5853	40.5853	CD68+_to_CD68+	-1.91968	-2.42655	TUR	14	Non-PCR	NCR	0.00564943
66	1.27897	1.27897	40.5853	40.5853	CD68+_to_CD68+	-1.91968	-2.42655	TUR	14	Non-PCR	NCR	0.00560464
66.25	1.27897	1.27897	40.5853	40.5853	CD68+_to_CD68+	-1.91968	-2.42655	TUR	14	Non-PCR	NCR	0.00556013
66.5	1.27897	1.27897	40.5853	40.5853	CD68+_to_CD68+	-1.91968	-2.42655	TUR	14	Non-PCR	NCR	0.0055159
66.75	1.27897	1.27897	40.5853	40.5853	CD68+_to_CD68+	-1.91968	-2.42655	TUR	14	Non-PCR	NCR	0.00547195
67	1.27897	1.27897	40.5853	40.5853	CD68+_to_CD68+	-1.91968	-2.42655	TUR	14	Non-PCR	NCR	0.00542828
67.25	1.27897	1.27897	40.5853	40.5853	CD68+_to_CD68+	-1.91968	-2.42655	TUR	14	Non-PCR	NCR	0.00538488
67.5	1.27897	1.27897	40.5853	40.5853	CD68+_to_CD68+	-1.91968	-2.42655	TUR	14	Non-PCR	NCR	0.00534176
67.75	1.27897	1.27897	40.5853	40.5853	CD68+_to_CD68+	-1.91968	-2.42655	TUR	14	Non-PCR	NCR	0.00529892
68	1.27897	1.27897	40.5853	40.5853	CD68+_to_CD68+	-1.91968	-2.42655	TUR	14	Non-PCR	NCR	0.00525635
68.25	1.27897	1.27897	40.5853	40.5853	CD68+_to_CD68+	-1.91968	-2.42655	TUR	14	Non-PCR	NCR	0.00521405
68.5	1.27897	1.27897	40.5853	40.5853	CD68+_to_CD68+	-1.91968	-2.42655	TUR	14	Non-PCR	NCR	0.00517203
68.75	1.27897	1.27897	40.5853	40.5853	CD68+_to_CD68+	-1.91968	-2.42655	TUR	14	Non-PCR	NCR	0.00513028
69	1.27897	1.27897	40.5853	40.5853	CD68+_to_CD68+	-1.91968	-2.42655	TUR	14	Non-PCR	NCR	0.0050888
69.25	1.27897	1.27897	40.5853	40.5853	CD68+_to_CD68+	-1.91968	-2.42655	TUR	14	Non-PCR	NCR	0.00504759
69.5	1.27897	1.27897	40.5853	40.5853	CD68+_to_CD68+	-1.91968	-2.42655	TUR	14	Non-PCR	NCR	0.00500665
69.75	1.27897	1.27897	40.5853	40.5853	CD68+_to_CD68+	-1.91968	-2.42655	TUR	14	Non-PCR	NCR	0.00496597
70	1.27897	1.27897	40.5853	40.5853	CD68+_to_CD68+	-1.91968	-2.42655	TUR	14	Non-PCR	NCR	0.00492557
70.25	1.27897	1.27897	40.5853	40.5853	CD68+_to_CD68+	-1.91968	-2.42655	TUR	14	Non-PCR	NCR	0.00488543
70.5	1.27897	1.27897	40.5853	40.5853	CD68+_to_CD68+	-1.91968	-2.42655	TUR	14	Non-PCR	NCR	0.00484556
70.75	1.27897	1.27897	40.5853	40.5853	CD68+_to_CD68+	-1.91968	-2.42655	TUR	14	Non-PCR	NCR	0.00480595
71	1.27897	1.27897	40.5853	40.5853	CD68+_to_CD68+	-1.91968	-2.42655	TUR	14	Non-PCR	NCR	0.00476661
71.25	1.27897	1.27897	40.5853	40.5853	CD68+_to_CD68+	-1.91968	-2.42655	TUR	14	Non-PCR	NCR	0.00472753
71.5	1.27897	1.27897	40.5853	40.5853	CD68+_to_CD68+	-1.91968	-2.42655	TUR	14	Non-PCR	NCR	0.00468871
71.75	1.27897	1.27897	40.5853	40.5853	CD68+_to_CD68+	-1.91968	-2.42655	TUR	14	Non-PCR	NCR	0.00465016
72	1.27897	1.27897	40.5853	40.5853	CD68+_to_CD68+	-1.91968	-2.42655	TUR	14	Non-PCR	NCR	0.00461186
72.25	1.27897	1.27897	40.5853	40.5853	CD68+_to_CD68+	-1.91968	-2.42655	TUR	14	Non-PCR	NCR	0.00457382
72.5	1.27897	1.27897	40.5853	40.5853	CD68+_to_CD68+	-1.91968	-2.42655	TUR	14	Non-PCR	NCR	0.00453604
72.75	1.27897	1.27897	40.5853	40.5853	CD68+_to_CD68+	-1.91968	-2.42655	TUR	14	Non-PCR	NCR	0.00449852
73	1.27897	1.27897	40.5853	40.5853	CD68+_to_CD68+	-1.91968	-2.42655	TUR	14	Non-PCR	NCR	0.00446125
73.25	1.27897	1.27897	40.5853	40.5853	CD68+_to_CD68+	-1.91968	-2.42655	TUR	14	Non-PCR	NCR	0.00442424
73.5	1.27897	1.27897	40.5853	40.5853	CD68+_to_CD68+	-1.91968	-2.42655	TUR	14	Non-PCR	NCR	0.00438748
73.75	1.27897	1.27897	40.5853	40.5853	CD68+_to_CD68+	-1.91968	-2.42655	TUR	14	Non-PCR	NCR	0.00435098
74	1.27897	1.27897	40.5853	40.5853	CD68+_to_CD68+	-1.91968	-2.42655	TUR	14	Non-PCR	NCR	0.00431472
74.25	1.27897	1.27897	40.5853	40.5853	CD68+_to_CD68+	-1.91968	-2.42655	TUR	14	Non-PCR	NCR	0.00427872
74.5	1.27897	1.27897	40.5853	40.5853	CD68+_to_CD68+	-1.91968	-2.42655	TUR	14	Non-PCR	NCR	0.00424297
74.75	1.27897	1.27897	40.5853	40.5853	CD68+_to_CD68+	-1.91968	-2.42655	TUR	14	Non-PCR	NCR	0.00420746
75	1.27897	1.27897	40.5853	40.5853	CD68+_to_CD68+	-1.91968	-2.42655	TUR	14	Non-PCR	NCR	0.00417221
75.25	1.27897	1.27897	40.5853	40.5853	CD68+_to_CD68+	-1.91968	-2.42655	TUR	14	Non-PCR	NCR	0.0041372
75.5	1.27897	1.27897	40.5853	40.5853	CD68+_to_CD68+	-1.91968	-2.42655	TUR	14	Non-PCR	NCR	0.00410244
75.75	1.27897	1.27897	40.5853	40.5853	CD68+_to_CD68+	-1.91968	-2.42655	TUR	14	Non-PCR	NCR	0.00406792
76	1.27897	1.27897	40.5853	40.5853	CD68+_to_CD68+	-1.91968	-2.42655	TUR	14	Non-PCR	NCR	0.00403364
76.25	1.27897	1.27897	40.5853	40.5853	CD68+_to_CD68+	-1.91968	-2.42655	TUR	14	Non-PCR	NCR	0.00399961
76.5	1.27897	1.27897	40.5853	40.5853	CD68+_to_CD68+	-1.91968	-2.42655	TUR	14	Non-PCR	NCR	0.00396582
76.75	1.27897	1.27897	40.5853	40.5853	CD68+_to_CD68+	-1.91968	-2.42655	TUR	14	Non-PCR	NCR	0.00393226
77	1.27897	1.27897	40.5853	40.5853	CD68+_to_CD68+	-1.91968	-2.42655	TUR	14	Non-PCR	NCR	0.00389895
77.25	1.27897	1.27897	40.5853	40.5853	CD68+_to_CD68+	-1.91968	-2.42655	TUR	14	Non-PCR	NCR	0.00386587
77.5	1.27897	1.27897	40.5853	40.5853	CD68+_to_CD68+	-1.91968	-2.42655	TUR	14	Non-PCR	NCR	0.00383304
77.75	1.27897	1.27897	40.5853	40.5853	CD68+_to_CD68+	-1.91968	-2.42655	TUR	14	Non-PCR	NCR	0.00380043
78	1.27897	1.27897	40.5853	40.5853	CD68+_to_CD68+	-1.91968	-2.42655	TUR	14	Non-PCR	NCR	0.00376806
78.25	1.27897	1.27897	40.5853	40.5853	CD68+_to_CD68+	-1.91968	-2.42655	TUR	14	Non-PCR	NCR	0.00373593
78.5	1.27897	1.27897	40.5853	40.5853	CD68+_to_CD68+	-1.91968	-2.42655	TUR	14	Non-PCR	NCR	0.00370403
78.75	1.27897	1.27897	40.5853	40.5853	CD68+_to_CD68+	-1.91968	-2.42655	TUR	14	Non-PCR	NCR	0.00367235
79	1.27897	1.27897	40.5853	40.5853	CD68+_to_CD68+	-1.91968	-2.42655	TUR	14	Non-PCR	NCR	0.00364091
79.25	1.27897	1.27897	40.5853	40.5853	CD68+_to_CD68+	-1.91968	-2.42655	TUR	14	Non-PCR	NCR	0.0036097
79.5	1.27897	1.27897	40.5853	40.5853	CD68+_to_CD68+	-1.91968	-2.42655	TUR	14	Non-PCR	NCR	0.00357872
79.75	1.27897	1.27897	40.5853	40.5853	CD68+_to_CD68+	-1.91968	-2.42655	TUR	14	Non-PCR	NCR	0.00354796
80	1.27897	1.27897	40.5853	40.5853	CD68+_to_CD68+	-1.91968	-2.42655	TUR	14	Non-PCR	NCR	0.00351742
80.25	1.27897	1.27897	40.5853	40.5853	CD68+_to_CD68+	-1.91968	-2.42655	TUR	14	Non-PCR	NCR	0.00348712
80.5	1.27897	1.27897	40.5853	40.5853	CD68+_to_CD68+	-1.91968	-2.42655	TUR	14	Non-PCR	NCR	0.00345703
80.75	1.27897	1.27897	40.5853	40.5853	CD68+_to_CD68+	-1.91968	-2.42655	TUR	14	Non-PCR	NCR	0.00342717
81	1.27897	1.27897	40.5853	40.5853	CD68+_to_CD68+	-1.91968	-2.42655	TUR	14	Non-PCR	NCR	0.00339752
81.25	1.27897	1.27897	40.5853	40.5853	CD68+_to_CD68+	-1.91968	-2.42655	TUR	14	Non-PCR	NCR	0.0033681
81.5	1.27897	1.27897	40.5853	40.5853	CD68+_to_CD68+	-1.91968	-2.42655	TUR	14	Non-PCR	NCR	0.0033389
81.75	1.27897	1.27897	40.5853	40.5853	CD68+_to_CD68+	-1.91968	-2.42655	TUR	14	Non-PCR	NCR	0.00330991
82	1.27897	1.27897	40.5853	40.5853	CD68+_to_CD68+	-1.91968	-2.42655	TUR	14	Non-PCR	NCR	0.00328114
82.25	1.27897	1.27897	40.5853	40.5853	CD68+_to_CD68+	-1.91968	-2.42655	TUR	14	Non-PCR	NCR	0.00325258
82.5	1.27897	1.27897	40.5853	40.5853	CD68+_to_CD68+	-1.91968	-2.42655	TUR	14	Non-PCR	NCR	0.00322424
82.75	1.27897	1.27897	40.5853	40.5853	CD68+_to_CD68+	-1.91968	-2.42655	TUR	14	Non-PCR	NCR	0.00319611
83	1.27897	1.27897	40.5853	40.5853	CD68+_to_CD68+	-1.91968	-2.42655	TUR	14	Non-PCR	NCR	0.0031682
83.25	1.27897	1.27897	40.5853	40.5853	CD68+_to_CD68+	-1.91968	-2.42655	TUR	14	Non-PCR	NCR	0.00314049
83.5	1.27897	1.27897	40.5853	40.5853	CD68+_to_CD68+	-1.91968	-2.42655	TUR	14	Non-PCR	NCR	0.00311299
83.75	1.27897	1.27897	40.5853	40.5853	CD68+_to_CD68+	-1.91968	-2.42655	TUR	14	Non-PCR	NCR	0.0030857
84	1.27897	1.27897	40.5853	40.5853	CD68+_to_CD68+	-1.91968	-2.42655	TUR	14	Non-PCR	NCR	0.00305862
84.25	1.27897	1.27897	40.5853	40.5853	CD68+_to_CD68+	-1.91968	-2.42655	TUR	14	Non-PCR	NCR	0.00303175
84.5	1.27897	1.27897	40.5853	40.5853	CD68+_to_CD68+	-1.91968	-2.42655	TUR	14	Non-PCR	NCR	0.00300508
84.75	1.27897	1.27897	40.5853	40.5853	CD68+_to_CD68+	-1.91968	-2.42655	TUR	14	Non-PCR	NCR	0.00297861
85	1.27897	1.27897	40.5853	40.5853	CD68+_to_CD68+	-1.91968	-2.42655	TUR	14	Non-PCR	NCR	0.00295234
85.25	1.27897	1.27897	40.5853	40.5853	CD68+_to_CD68+	-1.91968	-2.42655	TUR	14	Non-PCR	NCR	0.00292628
85.5	1.27897	1.27897	40.5853	40.5853	CD68+_to_CD68+	-1.91968	-2.42655	TUR	14	Non-PCR	NCR	0.00290042
85.75	1.27897	1.27897	40.5853	40.5853	CD68+_to_CD68+	-1.91968	-2.42655	TUR	14	Non-PCR	NCR	0.00287475
86	1.27897	1.27897	40.5853	40.5853	CD68+_to_CD68+	-1.91968	-2.42655	TUR	14	Non-PCR	NCR	0.00284928
86.25	1.27897	1.27897	40.5853	40.5853	CD68+_to_CD68+	-1.91968	-2.42655	TUR	14	Non-PCR	NCR	0.00282401
86.5	1.27897	1.27897	40.5853	40.5853	CD68+_to_CD68+	-1.91968	-2.42655	TUR	14	Non-PCR	NCR	0.00279894
86.75	1.27897	1.27897	40.5853	40.5853	CD68+_to_CD68+	-1.91968	-2.42655	TUR	14	Non-PCR	NCR	0.00277406
87	1.27897	1.27897	40.5853	40.5853	CD68+_to_CD68+	-1.91968	-2.42655	TUR	14	Non-PCR	NCR	0.00274937
87.25	1.27897	1.27897	40.5853	40.5853	CD68+_to_CD68+	-1.91968	-2.42655	TUR	14	Non-PCR	NCR	0.00272488
87.5	1.27897	1.27897	40.5853	40.5853	CD68+_to_CD68+	-1.91968	-2.42655	TUR	14	Non-PCR	NCR	0.00270057
87.75	1.27897	1.27897	40.5853	40.5853	CD68+_to_CD68+	-1.91968	-2.42655	TUR	14	Non-PCR	NCR	0.00267646
88	1.27897	1.27897	40.5853	40.5853	CD68+_to_CD68+	-1.91968	-2.42655	TUR	14	Non-PCR	NCR	0.00265253
88.25	1.27897	1.27897	40.5853	40.5853	CD68+_to_CD68+	-1.91968	-2.42655	TUR	14	Non-PCR	NCR	0.0026288
88.5	1.27897	1.27897	40.5853	40.5853	CD68+_to_CD68+	-1.91968	-2.42655	TUR	14	Non-PCR	NCR	0.00260525
88.75	1.27897	1.27897	40.5853	40.5853	CD68+_to_CD68+	-1.91968	-2.42655	TUR	14	Non-PCR	NCR	0.00258188
89	1.27897	1.27897	40.5853	40.5853	CD68+_to_CD68+	-1.91968	-2.42655	TUR	14	Non-PCR	NCR	0.0025587
89.25	1.27897	1.27897	40.5853	40.5853	CD68+_to_CD68+	-1.91968	-2.42655	TUR	14	Non-PCR	NCR	0.0025357
89.5	1.27897	1.27897	40.5853	40.5853	CD68+_to_CD68+	-1.91968	-2.42655	TUR	14	Non-PCR	NCR	0.00251288
89.75	1.27897	1.27897	40.5853	40.5853	CD68+_to_CD68+	-1.91968	-2.42655	TUR	14	Non-PCR	NCR	0.00249025
90	1.27897	1.27897	40.5853	40.5853	CD68+_to_CD68+	-1.91968	-2.42655	TUR	14	Non-PCR	NCR	0.00246779
90.25	1.27897	1.27897	40.5853	40.5853	CD68+_to_CD68+	-1.91968	-2.42655	TUR	14	Non-PCR	NCR	0.00244551
90.5	1.27897	1.27897	40.5853	40.5853	CD68+_to_CD68+	-1.91968	-2.42655	TUR	14	Non-PCR	NCR	0.00242341
90.75	1.27897	1.27897	40.5853	40.5853	CD68+_to_CD68+	-1.91968	-2.42655	TUR	14	Non-PCR	NCR	0.00240149
91	1.27897	1.27897	40.5853	40.5853	CD68+_to_CD68+	-1.91968	-2.42655	TUR	14	Non-PCR	NCR	0.00237974
91.25	1.27897	1.27897	40.5853	40.5853	CD68+_to_CD68+	-1.91968	-2.42655	TUR	14	Non-PCR	NCR	0.00235817
91.5	1.27897	1.27897	40.5853	40.5853	CD68+_to_CD68+	-1.91968	-2.42655	TUR	14	Non-PCR	NCR	0.00233677
91.75	1.27897	1.27897	40.5853	40.5853	CD68+_to_CD68+	-1.91968	-2.42655	TUR	14	Non-PCR	NCR	0.00231554
92	1.27897	1.27897	40.5853	40.5853	CD68+_to_CD68+	-1.91968	-2.42655	TUR	14	Non-PCR	NCR	0.00229448
92.25	1.27897	1.27897	40.5853	40.5853	CD68+_to_CD68+	-1.91968	-2.42655	TUR	14	Non-PCR	NCR	0.00227359
92.5	1.27897	1.27897	40.5853	40.5853	CD68+_to_CD68+	-1.91968	-2.42655	TUR	14	Non-PCR	NCR	0.00225287
92.75	1.27897	1.27897	40.5853	40.5853	CD68+_to_CD68+	-1.91968	-2.42655	TUR	14	Non-PCR	NCR	0.00223232
93	1.27897	1.27897	40.5853	40.5853	CD68+_to_CD68+	-1.91968	-2.42655	TUR	14	Non-PCR	NCR	0.00221193
93.25	1.27897	1.27897	40.5853	40.5853	CD68+_to_CD68+	-1.91968	-2.42655	TUR	14	Non-PCR	NCR	0.00219171
93.5	1.27897	1.27897	40.5853	40.5853	CD68+_to_CD68+	-1.91968	-2.42655	TUR	14	Non-PCR	NCR	0.00217165
93.75	1.27897	1.27897	40.5853	40.5853	CD68+_to_CD68+	-1.91968	-2.42655	TUR	14	Non-PCR	NCR	0.00215176
94	1.27897	1.27897	40.5853	40.5853	CD68+_to_CD68+	-1.91968	-2.42655	TUR	14	Non-PCR	NCR	0.00213203
94.25	1.27897	1.27897	40.5853	40.5853	CD68+_to_CD68+	-1.91968	-2.42655	TUR	14	Non-PCR	NCR	0.00211246
94.5	1.27897	1.27897	40.5853	40.5853	CD68+_to_CD68+	-1.91968	-2.42655	TUR	14	Non-PCR	NCR	0.00209305
94.75	1.27897	1.27897	40.5853	40.5853	CD68+_to_CD68+	-1.91968	-2.42655	TUR	14	Non-PCR	NCR	0.0020738
95	1.27897	1.27897	40.5853	40.5853	CD68+_to_CD68+	-1.91968	-2.42655	TUR	14	Non-PCR	NCR	0.00205471
95.25	1.27897	1.27897	40.5853	40.5853	CD68+_to_CD68+	-1.91968	-2.42655	TUR	14	Non-PCR	NCR	0.00203577
95.5	1.27897	1.27897	40.5853	40.5853	CD68+_to_CD68+	-1.91968	-2.42655	TUR	14	Non-PCR	NCR	0.00201699
95.75	1.27897	1.27897	40.5853	40.5853	CD68+_to_CD68+	-1.91968	-2.42655	TUR	14	Non-PCR	NCR	0.00199837
96	1.27897	1.27897	40.5853	40.5853	CD68+_to_CD68+	-1.91968	-2.42655	TUR	14	Non-PCR	NCR	0.0019799
96.25	1.27897	1.27897	40.5853	40.5853	CD68+_to_CD68+	-1.91968	-2.42655	TUR	14	Non-PCR	NCR	0.00196158
96.5	1.27897	1.27897	40.5853	40.5853	CD68+_to_CD68+	-1.91968	-2.42655	TUR	14	Non-PCR	NCR	0.00194341
96.75	1.27897	1.27897	40.5853	40.5853	CD68+_to_CD68+	-1.91968	-2.42655	TUR	14	Non-PCR	NCR	0.0019254
97	1.27897	1.27897	40.5853	40.5853	CD68+_to_CD68+	-1.91968	-2.42655	TUR	14	Non-PCR	NCR	0.00190753
97.25	1.27897	1.27897	40.5853	40.5853	CD68+_to_CD68+	-1.91968	-2.42655	TUR	14	Non-PCR	NCR	0.00188981
97.5	1.27897	1.27897	40.5853	40.5853	CD68+_to_CD68+	-1.91968	-2.42655	TUR	14	Non-PCR	NCR	0.00187224
97.75	1.27897	1.27897	40.5853	40.5853	CD68+_to_CD68+	-1.91968	-2.42655	TUR	14	Non-PCR	NCR	0.00185482
98	1.27897	1.27897	40.5853	40.5853	CD68+_to_CD68+	-1.91968	-2.42655	TUR	14	Non-PCR	NCR	0.00183754
98.25	1.27897	1.27897	40.5853	40.5853	CD68+_to_CD68+	-1.91968	-2.42655	TUR	14	Non-PCR	NCR	0.00182041
98.5	1.27897	1.27897	40.5853	40.5853	CD68+_to_CD68+	-1.91968	-2.42655	TUR	14	Non-PCR	NCR	0.00180342
98.75	1.27897	1.27897	40.5853	40.5853	CD68+_to_CD68+	-1.91968	-2.42655	TUR	14	Non-PCR	NCR	0.00178657
99	1.27897	1.27897	40.5853	40.5853	CD68+_to_CD68+	-1.91968	-2.42655	TUR	14	Non-PCR	NCR	0.00176987
99.25	1.27897	1.27897	40.5853	40.5853	CD68+_to_CD68+	-1.91968	-2.42655	TUR	14	Non-PCR	NCR	0.0017533
99.5	1.27897	1.27897	40.5853	40.5853	CD68+_to_CD68+	-1.91968	-2.42655	TUR	14	Non-PCR	NCR	0.00173688
99.75	1.27897	1.27897	40.5853	40.5853	CD68+_to_CD68+	-1.91968	-2.42655	TUR	14	Non-PCR	NCR	0.00172059
0.25	1.88093	1.88093	29.7788	29.7788	CD8+CD3+_to_CD3+	-1.46245	-2.75941	TUR	20	Complete response	CR	0.000936771
0.5	1.88093	1.88093	29.7788	29.7788	CD8+CD3+_to_CD3+	-1.46245	-2.75941	TUR	20	Complete response	CR	0.00172454
0.75	1.88093	1.88093	29.7788	29.7788	CD8+CD3+_to_CD3+	-1.46245	-2.75941	TUR	20	Complete response	CR	0.0024636
1	1.88093	1.88093	29.7788	29.7788	CD8+CD3+_to_CD3+	-1.46245	-2.75941	TUR	20	Complete response	CR	0.00317194
1.25	1.88093	1.88093	29.7788	29.7788	CD8+CD3+_to_CD3+	-1.46245	-2.75941	TUR	20	Complete response	CR	0.00385756
1.5	1.88093	1.88093	29.7788	29.7788	CD8+CD3+_to_CD3+	-1.46245	-2.75941	TUR	20	Complete response	CR	0.00452491
1.75	1.88093	1.88093	29.7788	29.7788	CD8+CD3+_to_CD3+	-1.46245	-2.75941	TUR	20	Complete response	CR	0.00517673
2	1.88093	1.88093	29.7788	29.7788	CD8+CD3+_to_CD3+	-1.46245	-2.75941	TUR	20	Complete response	CR	0.0058149
2.25	1.88093	1.88093	29.7788	29.7788	CD8+CD3+_to_CD3+	-1.46245	-2.75941	TUR	20	Complete response	CR	0.00644071
2.5	1.88093	1.88093	29.7788	29.7788	CD8+CD3+_to_CD3+	-1.46245	-2.75941	TUR	20	Complete response	CR	0.00705511
2.75	1.88093	1.88093	29.7788	29.7788	CD8+CD3+_to_CD3+	-1.46245	-2.75941	TUR	20	Complete response	CR	0.0076588
3	1.88093	1.88093	29.7788	29.7788	CD8+CD3+_to_CD3+	-1.46245	-2.75941	TUR	20	Complete response	CR	0.0082523
3.25	1.88093	1.88093	29.7788	29.7788	CD8+CD3+_to_CD3+	-1.46245	-2.75941	TUR	20	Complete response	CR	0.00883602
3.5	1.88093	1.88093	29.7788	29.7788	CD8+CD3+_to_CD3+	-1.46245	-2.75941	TUR	20	Complete response	CR	0.00941027
3.75	1.88093	1.88093	29.7788	29.7788	CD8+CD3+_to_CD3+	-1.46245	-2.75941	TUR	20	Complete response	CR	0.00997527
4	1.88093	1.88093	29.7788	29.7788	CD8+CD3+_to_CD3+	-1.46245	-2.75941	TUR	20	Complete response	CR	0.0105312
4.25	1.88093	1.88093	29.7788	29.7788	CD8+CD3+_to_CD3+	-1.46245	-2.75941	TUR	20	Complete response	CR	0.0110782
4.5	1.88093	1.88093	29.7788	29.7788	CD8+CD3+_to_CD3+	-1.46245	-2.75941	TUR	20	Complete response	CR	0.0116164
4.75	1.88093	1.88093	29.7788	29.7788	CD8+CD3+_to_CD3+	-1.46245	-2.75941	TUR	20	Complete response	CR	0.0121458
5	1.88093	1.88093	29.7788	29.7788	CD8+CD3+_to_CD3+	-1.46245	-2.75941	TUR	20	Complete response	CR	0.0126666
5.25	1.88093	1.88093	29.7788	29.7788	CD8+CD3+_to_CD3+	-1.46245	-2.75941	TUR	20	Complete response	CR	0.0131786
5.5	1.88093	1.88093	29.7788	29.7788	CD8+CD3+_to_CD3+	-1.46245	-2.75941	TUR	20	Complete response	CR	0.013682
5.75	1.88093	1.88093	29.7788	29.7788	CD8+CD3+_to_CD3+	-1.46245	-2.75941	TUR	20	Complete response	CR	0.0141767
6	1.88093	1.88093	29.7788	29.7788	CD8+CD3+_to_CD3+	-1.46245	-2.75941	TUR	20	Complete response	CR	0.0146628
6.25	1.88093	1.88093	29.7788	29.7788	CD8+CD3+_to_CD3+	-1.46245	-2.75941	TUR	20	Complete response	CR	0.0151402
6.5	1.88093	1.88093	29.7788	29.7788	CD8+CD3+_to_CD3+	-1.46245	-2.75941	TUR	20	Complete response	CR	0.015609
6.75	1.88093	1.88093	29.7788	29.7788	CD8+CD3+_to_CD3+	-1.46245	-2.75941	TUR	20	Complete response	CR	0.016069
7	1.88093	1.88093	29.7788	29.7788	CD8+CD3+_to_CD3+	-1.46245	-2.75941	TUR	20	Complete response	CR	0.0165202
7.25	1.88093	1.88093	29.7788	29.7788	CD8+CD3+_to_CD3+	-1.46245	-2.75941	TUR	20	Complete response	CR	0.0169627
7.5	1.88093	1.88093	29.7788	29.7788	CD8+CD3+_to_CD3+	-1.46245	-2.75941	TUR	20	Complete response	CR	0.0173965
7.75	1.88093	1.88093	29.7788	29.7788	CD8+CD3+_to_CD3+	-1.46245	-2.75941	TUR	20	Complete response	CR	0.0178213
8	1.88093	1.88093	29.7788	29.7788	CD8+CD3+_to_CD3+	-1.46245	-2.75941	TUR	20	Complete response	CR	0.0182374
8.25	1.88093	1.88093	29.7788	29.7788	CD8+CD3+_to_CD3+	-1.46245	-2.75941	TUR	20	Complete response	CR	0.0186445
8.5	1.88093	1.88093	29.7788	29.7788	CD8+CD3+_to_CD3+	-1.46245	-2.75941	TUR	20	Complete response	CR	0.0190427
8.75	1.88093	1.88093	29.7788	29.7788	CD8+CD3+_to_CD3+	-1.46245	-2.75941	TUR	20	Complete response	CR	0.019432
9	1.88093	1.88093	29.7788	29.7788	CD8+CD3+_to_CD3+	-1.46245	-2.75941	TUR	20	Complete response	CR	0.0198122
9.25	1.88093	1.88093	29.7788	29.7788	CD8+CD3+_to_CD3+	-1.46245	-2.75941	TUR	20	Complete response	CR	0.0201835
9.5	1.88093	1.88093	29.7788	29.7788	CD8+CD3+_to_CD3+	-1.46245	-2.75941	TUR	20	Complete response	CR	0.0205458
9.75	1.88093	1.88093	29.7788	29.7788	CD8+CD3+_to_CD3+	-1.46245	-2.75941	TUR	20	Complete response	CR	0.0208989
10	1.88093	1.88093	29.7788	29.7788	CD8+CD3+_to_CD3+	-1.46245	-2.75941	TUR	20	Complete response	CR	0.021243
10.25	1.88093	1.88093	29.7788	29.7788	CD8+CD3+_to_CD3+	-1.46245	-2.75941	TUR	20	Complete response	CR	0.0215781
10.5	1.88093	1.88093	29.7788	29.7788	CD8+CD3+_to_CD3+	-1.46245	-2.75941	TUR	20	Complete response	CR	0.021904
10.75	1.88093	1.88093	29.7788	29.7788	CD8+CD3+_to_CD3+	-1.46245	-2.75941	TUR	20	Complete response	CR	0.0222208
11	1.88093	1.88093	29.7788	29.7788	CD8+CD3+_to_CD3+	-1.46245	-2.75941	TUR	20	Complete response	CR	0.0225284
11.25	1.88093	1.88093	29.7788	29.7788	CD8+CD3+_to_CD3+	-1.46245	-2.75941	TUR	20	Complete response	CR	0.0228269
11.5	1.88093	1.88093	29.7788	29.7788	CD8+CD3+_to_CD3+	-1.46245	-2.75941	TUR	20	Complete response	CR	0.0231163
11.75	1.88093	1.88093	29.7788	29.7788	CD8+CD3+_to_CD3+	-1.46245	-2.75941	TUR	20	Complete response	CR	0.0233966
12	1.88093	1.88093	29.7788	29.7788	CD8+CD3+_to_CD3+	-1.46245	-2.75941	TUR	20	Complete response	CR	0.0236677
12.25	1.88093	1.88093	29.7788	29.7788	CD8+CD3+_to_CD3+	-1.46245	-2.75941	TUR	20	Complete response	CR	0.0239297
12.5	1.88093	1.88093	29.7788	29.7788	CD8+CD3+_to_CD3+	-1.46245	-2.75941	TUR	20	Complete response	CR	0.0241825
12.75	1.88093	1.88093	29.7788	29.7788	CD8+CD3+_to_CD3+	-1.46245	-2.75941	TUR	20	Complete response	CR	0.0244263
13	1.88093	1.88093	29.7788	29.7788	CD8+CD3+_to_CD3+	-1.46245	-2.75941	TUR	20	Complete response	CR	0.024661
13.25	1.88093	1.88093	29.7788	29.7788	CD8+CD3+_to_CD3+	-1.46245	-2.75941	TUR	20	Complete response	CR	0.0248866
13.5	1.88093	1.88093	29.7788	29.7788	CD8+CD3+_to_CD3+	-1.46245	-2.75941	TUR	20	Complete response	CR	0.0251032
13.75	1.88093	1.88093	29.7788	29.7788	CD8+CD3+_to_CD3+	-1.46245	-2.75941	TUR	20	Complete response	CR	0.0253107
14	1.88093	1.88093	29.7788	29.7788	CD8+CD3+_to_CD3+	-1.46245	-2.75941	TUR	20	Complete response	CR	0.0255093
14.25	1.88093	1.88093	29.7788	29.7788	CD8+CD3+_to_CD3+	-1.46245	-2.75941	TUR	20	Complete response	CR	0.025699
14.5	1.88093	1.88093	29.7788	29.7788	CD8+CD3+_to_CD3+	-1.46245	-2.75941	TUR	20	Complete response	CR	0.0258797
14.75	1.88093	1.88093	29.7788	29.7788	CD8+CD3+_to_CD3+	-1.46245	-2.75941	TUR	20	Complete response	CR	0.0260515
15	1.88093	1.88093	29.7788	29.7788	CD8+CD3+_to_CD3+	-1.46245	-2.75941	TUR	20	Complete response	CR	0.0262146
15.25	1.88093	1.88093	29.7788	29.7788	CD8+CD3+_to_CD3+	-1.46245	-2.75941	TUR	20	Complete response	CR	0.0263688
15.5	1.88093	1.88093	29.7788	29.7788	CD8+CD3+_to_CD3+	-1.46245	-2.75941	TUR	20	Complete response	CR	0.0265143
15.75	1.88093	1.88093	29.7788	29.7788	CD8+CD3+_to_CD3+	-1.46245	-2.75941	TUR	20	Complete response	CR	0.0266512
16	1.88093	1.88093	29.7788	29.7788	CD8+CD3+_to_CD3+	-1.46245	-2.75941	TUR	20	Complete response	CR	0.0267794
16.25	1.88093	1.88093	29.7788	29.7788	CD8+CD3+_to_CD3+	-1.46245	-2.75941	TUR	20	Complete response	CR	0.0268991
16.5	1.88093	1.88093	29.7788	29.7788	CD8+CD3+_to_CD3+	-1.46245	-2.75941	TUR	20	Complete response	CR	0.0270103
16.75	1.88093	1.88093	29.7788	29.7788	CD8+CD3+_to_CD3+	-1.46245	-2.75941	TUR	20	Complete response	CR	0.0271131
17	1.88093	1.88093	29.7788	29.7788	CD8+CD3+_to_CD3+	-1.46245	-2.75941	TUR	20	Complete response	CR	0.0272075
17.25	1.88093	1.88093	29.7788	29.7788	CD8+CD3+_to_CD3+	-1.46245	-2.75941	TUR	20	Complete response	CR	0.0272937
17.5	1.88093	1.88093	29.7788	29.7788	CD8+CD3+_to_CD3+	-1.46245	-2.75941	TUR	20	Complete response	CR	0.0273716
17.75	1.88093	1.88093	29.7788	29.7788	CD8+CD3+_to_CD3+	-1.46245	-2.75941	TUR	20	Complete response	CR	0.0274414
18	1.88093	1.88093	29.7788	29.7788	CD8+CD3+_to_CD3+	-1.46245	-2.75941	TUR	20	Complete response	CR	0.0275032
18.25	1.88093	1.88093	29.7788	29.7788	CD8+CD3+_to_CD3+	-1.46245	-2.75941	TUR	20	Complete response	CR	0.027557
18.5	1.88093	1.88093	29.7788	29.7788	CD8+CD3+_to_CD3+	-1.46245	-2.75941	TUR	20	Complete response	CR	0.0276029
18.75	1.88093	1.88093	29.7788	29.7788	CD8+CD3+_to_CD3+	-1.46245	-2.75941	TUR	20	Complete response	CR	0.0276411
19	1.88093	1.88093	29.7788	29.7788	CD8+CD3+_to_CD3+	-1.46245	-2.75941	TUR	20	Complete response	CR	0.0276715
19.25	1.88093	1.88093	29.7788	29.7788	CD8+CD3+_to_CD3+	-1.46245	-2.75941	TUR	20	Complete response	CR	0.0276944
19.5	1.88093	1.88093	29.7788	29.7788	CD8+CD3+_to_CD3+	-1.46245	-2.75941	TUR	20	Complete response	CR	0.0277097
19.75	1.88093	1.88093	29.7788	29.7788	CD8+CD3+_to_CD3+	-1.46245	-2.75941	TUR	20	Complete response	CR	0.0277176
20	1.88093	1.88093	29.7788	29.7788	CD8+CD3+_to_CD3+	-1.46245	-2.75941	TUR	20	Complete response	CR	0.0277182
20.25	1.88093	1.88093	29.7788	29.7788	CD8+CD3+_to_CD3+	-1.46245	-2.75941	TUR	20	Complete response	CR	0.0277116
20.5	1.88093	1.88093	29.7788	29.7788	CD8+CD3+_to_CD3+	-1.46245	-2.75941	TUR	20	Complete response	CR	0.0276979
20.75	1.88093	1.88093	29.7788	29.7788	CD8+CD3+_to_CD3+	-1.46245	-2.75941	TUR	20	Complete response	CR	0.0276772
21	1.88093	1.88093	29.7788	29.7788	CD8+CD3+_to_CD3+	-1.46245	-2.75941	TUR	20	Complete response	CR	0.0276496
21.25	1.88093	1.88093	29.7788	29.7788	CD8+CD3+_to_CD3+	-1.46245	-2.75941	TUR	20	Complete response	CR	0.0276153
21.5	1.88093	1.88093	29.7788	29.7788	CD8+CD3+_to_CD3+	-1.46245	-2.75941	TUR	20	Complete response	CR	0.0275742
21.75	1.88093	1.88093	29.7788	29.7788	CD8+CD3+_to_CD3+	-1.46245	-2.75941	TUR	20	Complete response	CR	0.0275266
22	1.88093	1.88093	29.7788	29.7788	CD8+CD3+_to_CD3+	-1.46245	-2.75941	TUR	20	Complete response	CR	0.0274725
22.25	1.88093	1.88093	29.7788	29.7788	CD8+CD3+_to_CD3+	-1.46245	-2.75941	TUR	20	Complete response	CR	0.0274122
22.5	1.88093	1.88093	29.7788	29.7788	CD8+CD3+_to_CD3+	-1.46245	-2.75941	TUR	20	Complete response	CR	0.0273456
22.75	1.88093	1.88093	29.7788	29.7788	CD8+CD3+_to_CD3+	-1.46245	-2.75941	TUR	20	Complete response	CR	0.0272728
23	1.88093	1.88093	29.7788	29.7788	CD8+CD3+_to_CD3+	-1.46245	-2.75941	TUR	20	Complete response	CR	0.0271942
23.25	1.88093	1.88093	29.7788	29.7788	CD8+CD3+_to_CD3+	-1.46245	-2.75941	TUR	20	Complete response	CR	0.0271096
23.5	1.88093	1.88093	29.7788	29.7788	CD8+CD3+_to_CD3+	-1.46245	-2.75941	TUR	20	Complete response	CR	0.0270193
23.75	1.88093	1.88093	29.7788	29.7788	CD8+CD3+_to_CD3+	-1.46245	-2.75941	TUR	20	Complete response	CR	0.0269234
24	1.88093	1.88093	29.7788	29.7788	CD8+CD3+_to_CD3+	-1.46245	-2.75941	TUR	20	Complete response	CR	0.026822
24.25	1.88093	1.88093	29.7788	29.7788	CD8+CD3+_to_CD3+	-1.46245	-2.75941	TUR	20	Complete response	CR	0.0267153
24.5	1.88093	1.88093	29.7788	29.7788	CD8+CD3+_to_CD3+	-1.46245	-2.75941	TUR	20	Complete response	CR	0.0266032
24.75	1.88093	1.88093	29.7788	29.7788	CD8+CD3+_to_CD3+	-1.46245	-2.75941	TUR	20	Complete response	CR	0.0264861
25	1.88093	1.88093	29.7788	29.7788	CD8+CD3+_to_CD3+	-1.46245	-2.75941	TUR	20	Complete response	CR	0.0263639
25.25	1.88093	1.88093	29.7788	29.7788	CD8+CD3+_to_CD3+	-1.46245	-2.75941	TUR	20	Complete response	CR	0.0262369
25.5	1.88093	1.88093	29.7788	29.7788	CD8+CD3+_to_CD3+	-1.46245	-2.75941	TUR	20	Complete response	CR	0.0261051
25.75	1.88093	1.88093	29.7788	29.7788	CD8+CD3+_to_CD3+	-1.46245	-2.75941	TUR	20	Complete response	CR	0.0259687
26	1.88093	1.88093	29.7788	29.7788	CD8+CD3+_to_CD3+	-1.46245	-2.75941	TUR	20	Complete response	CR	0.0258278
26.25	1.88093	1.88093	29.7788	29.7788	CD8+CD3+_to_CD3+	-1.46245	-2.75941	TUR	20	Complete response	CR	0.0256825
26.5	1.88093	1.88093	29.7788	29.7788	CD8+CD3+_to_CD3+	-1.46245	-2.75941	TUR	20	Complete response	CR	0.025533
26.75	1.88093	1.88093	29.7788	29.7788	CD8+CD3+_to_CD3+	-1.46245	-2.75941	TUR	20	Complete response	CR	0.0253794
27	1.88093	1.88093	29.7788	29.7788	CD8+CD3+_to_CD3+	-1.46245	-2.75941	TUR	20	Complete response	CR	0.0252217
27.25	1.88093	1.88093	29.7788	29.7788	CD8+CD3+_to_CD3+	-1.46245	-2.75941	TUR	20	Complete response	CR	0.0250602
27.5	1.88093	1.88093	29.7788	29.7788	CD8+CD3+_to_CD3+	-1.46245	-2.75941	TUR	20	Complete response	CR	0.0248949
27.75	1.88093	1.88093	29.7788	29.7788	CD8+CD3+_to_CD3+	-1.46245	-2.75941	TUR	20	Complete response	CR	0.024726
28	1.88093	1.88093	29.7788	29.7788	CD8+CD3+_to_CD3+	-1.46245	-2.75941	TUR	20	Complete response	CR	0.0245536
28.25	1.88093	1.88093	29.7788	29.7788	CD8+CD3+_to_CD3+	-1.46245	-2.75941	TUR	20	Complete response	CR	0.0243778
28.5	1.88093	1.88093	29.7788	29.7788	CD8+CD3+_to_CD3+	-1.46245	-2.75941	TUR	20	Complete response	CR	0.0241987
28.75	1.88093	1.88093	29.7788	29.7788	CD8+CD3+_to_CD3+	-1.46245	-2.75941	TUR	20	Complete response	CR	0.0240166
29	1.88093	1.88093	29.7788	29.7788	CD8+CD3+_to_CD3+	-1.46245	-2.75941	TUR	20	Complete response	CR	0.0238314
29.25	1.88093	1.88093	29.7788	29.7788	CD8+CD3+_to_CD3+	-1.46245	-2.75941	TUR	20	Complete response	CR	0.0236433
29.5	1.88093	1.88093	29.7788	29.7788	CD8+CD3+_to_CD3+	-1.46245	-2.75941	TUR	20	Complete response	CR	0.0234524
29.75	1.88093	1.88093	29.7788	29.7788	CD8+CD3+_to_CD3+	-1.46245	-2.75941	TUR	20	Complete response	CR	0.0232589
30	1.88093	1.88093	29.7788	29.7788	CD8+CD3+_to_CD3+	-1.46245	-2.75941	TUR	20	Complete response	CR	0.0230629
30.25	1.88093	1.88093	29.7788	29.7788	CD8+CD3+_to_CD3+	-1.46245	-2.75941	TUR	20	Complete response	CR	0.0228645
30.5	1.88093	1.88093	29.7788	29.7788	CD8+CD3+_to_CD3+	-1.46245	-2.75941	TUR	20	Complete response	CR	0.0226637
30.75	1.88093	1.88093	29.7788	29.7788	CD8+CD3+_to_CD3+	-1.46245	-2.75941	TUR	20	Complete response	CR	0.0224608
31	1.88093	1.88093	29.7788	29.7788	CD8+CD3+_to_CD3+	-1.46245	-2.75941	TUR	20	Complete response	CR	0.0222558
31.25	1.88093	1.88093	29.7788	29.7788	CD8+CD3+_to_CD3+	-1.46245	-2.75941	TUR	20	Complete response	CR	0.0220488
31.5	1.88093	1.88093	29.7788	29.7788	CD8+CD3+_to_CD3+	-1.46245	-2.75941	TUR	20	Complete response	CR	0.0218401
31.75	1.88093	1.88093	29.7788	29.7788	CD8+CD3+_to_CD3+	-1.46245	-2.75941	TUR	20	Complete response	CR	0.0216295
32	1.88093	1.88093	29.7788	29.7788	CD8+CD3+_to_CD3+	-1.46245	-2.75941	TUR	20	Complete response	CR	0.0214174
32.25	1.88093	1.88093	29.7788	29.7788	CD8+CD3+_to_CD3+	-1.46245	-2.75941	TUR	20	Complete response	CR	0.0212037
32.5	1.88093	1.88093	29.7788	29.7788	CD8+CD3+_to_CD3+	-1.46245	-2.75941	TUR	20	Complete response	CR	0.0209886
32.75	1.88093	1.88093	29.7788	29.7788	CD8+CD3+_to_CD3+	-1.46245	-2.75941	TUR	20	Complete response	CR	0.0207723
33	1.88093	1.88093	29.7788	29.7788	CD8+CD3+_to_CD3+	-1.46245	-2.75941	TUR	20	Complete response	CR	0.0205547
33.25	1.88093	1.88093	29.7788	29.7788	CD8+CD3+_to_CD3+	-1.46245	-2.75941	TUR	20	Complete response	CR	0.020336
33.5	1.88093	1.88093	29.7788	29.7788	CD8+CD3+_to_CD3+	-1.46245	-2.75941	TUR	20	Complete response	CR	0.0201164
33.75	1.88093	1.88093	29.7788	29.7788	CD8+CD3+_to_CD3+	-1.46245	-2.75941	TUR	20	Complete response	CR	0.0198958
34	1.88093	1.88093	29.7788	29.7788	CD8+CD3+_to_CD3+	-1.46245	-2.75941	TUR	20	Complete response	CR	0.0196745
34.25	1.88093	1.88093	29.7788	29.7788	CD8+CD3+_to_CD3+	-1.46245	-2.75941	TUR	20	Complete response	CR	0.0194524
34.5	1.88093	1.88093	29.7788	29.7788	CD8+CD3+_to_CD3+	-1.46245	-2.75941	TUR	20	Complete response	CR	0.0192297
34.75	1.88093	1.88093	29.7788	29.7788	CD8+CD3+_to_CD3+	-1.46245	-2.75941	TUR	20	Complete response	CR	0.0190066
35	1.88093	1.88093	29.7788	29.7788	CD8+CD3+_to_CD3+	-1.46245	-2.75941	TUR	20	Complete response	CR	0.018783
35.25	1.88093	1.88093	29.7788	29.7788	CD8+CD3+_to_CD3+	-1.46245	-2.75941	TUR	20	Complete response	CR	0.0185591
35.5	1.88093	1.88093	29.7788	29.7788	CD8+CD3+_to_CD3+	-1.46245	-2.75941	TUR	20	Complete response	CR	0.0183349
35.75	1.88093	1.88093	29.7788	29.7788	CD8+CD3+_to_CD3+	-1.46245	-2.75941	TUR	20	Complete response	CR	0.0181106
36	1.88093	1.88093	29.7788	29.7788	CD8+CD3+_to_CD3+	-1.46245	-2.75941	TUR	20	Complete response	CR	0.0178862
36.25	1.88093	1.88093	29.7788	29.7788	CD8+CD3+_to_CD3+	-1.46245	-2.75941	TUR	20	Complete response	CR	0.0176618
36.5	1.88093	1.88093	29.7788	29.7788	CD8+CD3+_to_CD3+	-1.46245	-2.75941	TUR	20	Complete response	CR	0.0174375
36.75	1.88093	1.88093	29.7788	29.7788	CD8+CD3+_to_CD3+	-1.46245	-2.75941	TUR	20	Complete response	CR	0.0172134
37	1.88093	1.88093	29.7788	29.7788	CD8+CD3+_to_CD3+	-1.46245	-2.75941	TUR	20	Complete response	CR	0.0169896
37.25	1.88093	1.88093	29.7788	29.7788	CD8+CD3+_to_CD3+	-1.46245	-2.75941	TUR	20	Complete response	CR	0.016766
37.5	1.88093	1.88093	29.7788	29.7788	CD8+CD3+_to_CD3+	-1.46245	-2.75941	TUR	20	Complete response	CR	0.0165429
37.75	1.88093	1.88093	29.7788	29.7788	CD8+CD3+_to_CD3+	-1.46245	-2.75941	TUR	20	Complete response	CR	0.0163203
38	1.88093	1.88093	29.7788	29.7788	CD8+CD3+_to_CD3+	-1.46245	-2.75941	TUR	20	Complete response	CR	0.0160982
38.25	1.88093	1.88093	29.7788	29.7788	CD8+CD3+_to_CD3+	-1.46245	-2.75941	TUR	20	Complete response	CR	0.0158767
38.5	1.88093	1.88093	29.7788	29.7788	CD8+CD3+_to_CD3+	-1.46245	-2.75941	TUR	20	Complete response	CR	0.0156559
38.75	1.88093	1.88093	29.7788	29.7788	CD8+CD3+_to_CD3+	-1.46245	-2.75941	TUR	20	Complete response	CR	0.0154358
39	1.88093	1.88093	29.7788	29.7788	CD8+CD3+_to_CD3+	-1.46245	-2.75941	TUR	20	Complete response	CR	0.0152166
39.25	1.88093	1.88093	29.7788	29.7788	CD8+CD3+_to_CD3+	-1.46245	-2.75941	TUR	20	Complete response	CR	0.0149982
39.5	1.88093	1.88093	29.7788	29.7788	CD8+CD3+_to_CD3+	-1.46245	-2.75941	TUR	20	Complete response	CR	0.0147808
39.75	1.88093	1.88093	29.7788	29.7788	CD8+CD3+_to_CD3+	-1.46245	-2.75941	TUR	20	Complete response	CR	0.0145644
40	1.88093	1.88093	29.7788	29.7788	CD8+CD3+_to_CD3+	-1.46245	-2.75941	TUR	20	Complete response	CR	0.014349
40.25	1.88093	1.88093	29.7788	29.7788	CD8+CD3+_to_CD3+	-1.46245	-2.75941	TUR	20	Complete response	CR	0.0141347
40.5	1.88093	1.88093	29.7788	29.7788	CD8+CD3+_to_CD3+	-1.46245	-2.75941	TUR	20	Complete response	CR	0.0139216
40.75	1.88093	1.88093	29.7788	29.7788	CD8+CD3+_to_CD3+	-1.46245	-2.75941	TUR	20	Complete response	CR	0.0137097
41	1.88093	1.88093	29.7788	29.7788	CD8+CD3+_to_CD3+	-1.46245	-2.75941	TUR	20	Complete response	CR	0.013499
41.25	1.88093	1.88093	29.7788	29.7788	CD8+CD3+_to_CD3+	-1.46245	-2.75941	TUR	20	Complete response	CR	0.0132897
41.5	1.88093	1.88093	29.7788	29.7788	CD8+CD3+_to_CD3+	-1.46245	-2.75941	TUR	20	Complete response	CR	0.0130817
41.75	1.88093	1.88093	29.7788	29.7788	CD8+CD3+_to_CD3+	-1.46245	-2.75941	TUR	20	Complete response	CR	0.0128751
42	1.88093	1.88093	29.7788	29.7788	CD8+CD3+_to_CD3+	-1.46245	-2.75941	TUR	20	Complete response	CR	0.0126699
42.25	1.88093	1.88093	29.7788	29.7788	CD8+CD3+_to_CD3+	-1.46245	-2.75941	TUR	20	Complete response	CR	0.0124662
42.5	1.88093	1.88093	29.7788	29.7788	CD8+CD3+_to_CD3+	-1.46245	-2.75941	TUR	20	Complete response	CR	0.0122641
42.75	1.88093	1.88093	29.7788	29.7788	CD8+CD3+_to_CD3+	-1.46245	-2.75941	TUR	20	Complete response	CR	0.0120635
43	1.88093	1.88093	29.7788	29.7788	CD8+CD3+_to_CD3+	-1.46245	-2.75941	TUR	20	Complete response	CR	0.0118645
43.25	1.88093	1.88093	29.7788	29.7788	CD8+CD3+_to_CD3+	-1.46245	-2.75941	TUR	20	Complete response	CR	0.0116672
43.5	1.88093	1.88093	29.7788	29.7788	CD8+CD3+_to_CD3+	-1.46245	-2.75941	TUR	20	Complete response	CR	0.0114715
43.75	1.88093	1.88093	29.7788	29.7788	CD8+CD3+_to_CD3+	-1.46245	-2.75941	TUR	20	Complete response	CR	0.0112774
44	1.88093	1.88093	29.7788	29.7788	CD8+CD3+_to_CD3+	-1.46245	-2.75941	TUR	20	Complete response	CR	0.0110852
44.25	1.88093	1.88093	29.7788	29.7788	CD8+CD3+_to_CD3+	-1.46245	-2.75941	TUR	20	Complete response	CR	0.0108946
44.5	1.88093	1.88093	29.7788	29.7788	CD8+CD3+_to_CD3+	-1.46245	-2.75941	TUR	20	Complete response	CR	0.0107059
44.75	1.88093	1.88093	29.7788	29.7788	CD8+CD3+_to_CD3+	-1.46245	-2.75941	TUR	20	Complete response	CR	0.010519
45	1.88093	1.88093	29.7788	29.7788	CD8+CD3+_to_CD3+	-1.46245	-2.75941	TUR	20	Complete response	CR	0.0103339
45.25	1.88093	1.88093	29.7788	29.7788	CD8+CD3+_to_CD3+	-1.46245	-2.75941	TUR	20	Complete response	CR	0.0101506
45.5	1.88093	1.88093	29.7788	29.7788	CD8+CD3+_to_CD3+	-1.46245	-2.75941	TUR	20	Complete response	CR	0.00996922
45.75	1.88093	1.88093	29.7788	29.7788	CD8+CD3+_to_CD3+	-1.46245	-2.75941	TUR	20	Complete response	CR	0.00978974
46	1.88093	1.88093	29.7788	29.7788	CD8+CD3+_to_CD3+	-1.46245	-2.75941	TUR	20	Complete response	CR	0.00961216
46.25	1.88093	1.88093	29.7788	29.7788	CD8+CD3+_to_CD3+	-1.46245	-2.75941	TUR	20	Complete response	CR	0.00943651
46.5	1.88093	1.88093	29.7788	29.7788	CD8+CD3+_to_CD3+	-1.46245	-2.75941	TUR	20	Complete response	CR	0.00926281
46.75	1.88093	1.88093	29.7788	29.7788	CD8+CD3+_to_CD3+	-1.46245	-2.75941	TUR	20	Complete response	CR	0.00909107
47	1.88093	1.88093	29.7788	29.7788	CD8+CD3+_to_CD3+	-1.46245	-2.75941	TUR	20	Complete response	CR	0.0089213
47.25	1.88093	1.88093	29.7788	29.7788	CD8+CD3+_to_CD3+	-1.46245	-2.75941	TUR	20	Complete response	CR	0.00875351
47.5	1.88093	1.88093	29.7788	29.7788	CD8+CD3+_to_CD3+	-1.46245	-2.75941	TUR	20	Complete response	CR	0.00858772
47.75	1.88093	1.88093	29.7788	29.7788	CD8+CD3+_to_CD3+	-1.46245	-2.75941	TUR	20	Complete response	CR	0.00842393
48	1.88093	1.88093	29.7788	29.7788	CD8+CD3+_to_CD3+	-1.46245	-2.75941	TUR	20	Complete response	CR	0.00826216
48.25	1.88093	1.88093	29.7788	29.7788	CD8+CD3+_to_CD3+	-1.46245	-2.75941	TUR	20	Complete response	CR	0.0081024
48.5	1.88093	1.88093	29.7788	29.7788	CD8+CD3+_to_CD3+	-1.46245	-2.75941	TUR	20	Complete response	CR	0.00794467
48.75	1.88093	1.88093	29.7788	29.7788	CD8+CD3+_to_CD3+	-1.46245	-2.75941	TUR	20	Complete response	CR	0.00778897
49	1.88093	1.88093	29.7788	29.7788	CD8+CD3+_to_CD3+	-1.46245	-2.75941	TUR	20	Complete response	CR	0.0076353
49.25	1.88093	1.88093	29.7788	29.7788	CD8+CD3+_to_CD3+	-1.46245	-2.75941	TUR	20	Complete response	CR	0.00748367
49.5	1.88093	1.88093	29.7788	29.7788	CD8+CD3+_to_CD3+	-1.46245	-2.75941	TUR	20	Complete response	CR	0.00733408
49.75	1.88093	1.88093	29.7788	29.7788	CD8+CD3+_to_CD3+	-1.46245	-2.75941	TUR	20	Complete response	CR	0.00718652
50	1.88093	1.88093	29.7788	29.7788	CD8+CD3+_to_CD3+	-1.46245	-2.75941	TUR	20	Complete response	CR	0.007041
50.25	1.88093	1.88093	29.7788	29.7788	CD8+CD3+_to_CD3+	-1.46245	-2.75941	TUR	20	Complete response	CR	0.00689753
50.5	1.88093	1.88093	29.7788	29.7788	CD8+CD3+_to_CD3+	-1.46245	-2.75941	TUR	20	Complete response	CR	0.00675608
50.75	1.88093	1.88093	29.7788	29.7788	CD8+CD3+_to_CD3+	-1.46245	-2.75941	TUR	20	Complete response	CR	0.00661667
51	1.88093	1.88093	29.7788	29.7788	CD8+CD3+_to_CD3+	-1.46245	-2.75941	TUR	20	Complete response	CR	0.00647929
51.25	1.88093	1.88093	29.7788	29.7788	CD8+CD3+_to_CD3+	-1.46245	-2.75941	TUR	20	Complete response	CR	0.00634392
51.5	1.88093	1.88093	29.7788	29.7788	CD8+CD3+_to_CD3+	-1.46245	-2.75941	TUR	20	Complete response	CR	0.00621058
51.75	1.88093	1.88093	29.7788	29.7788	CD8+CD3+_to_CD3+	-1.46245	-2.75941	TUR	20	Complete response	CR	0.00607925
52	1.88093	1.88093	29.7788	29.7788	CD8+CD3+_to_CD3+	-1.46245	-2.75941	TUR	20	Complete response	CR	0.00594992
52.25	1.88093	1.88093	29.7788	29.7788	CD8+CD3+_to_CD3+	-1.46245	-2.75941	TUR	20	Complete response	CR	0.00582259
52.5	1.88093	1.88093	29.7788	29.7788	CD8+CD3+_to_CD3+	-1.46245	-2.75941	TUR	20	Complete response	CR	0.00569725
52.75	1.88093	1.88093	29.7788	29.7788	CD8+CD3+_to_CD3+	-1.46245	-2.75941	TUR	20	Complete response	CR	0.00557388
53	1.88093	1.88093	29.7788	29.7788	CD8+CD3+_to_CD3+	-1.46245	-2.75941	TUR	20	Complete response	CR	0.00545249
53.25	1.88093	1.88093	29.7788	29.7788	CD8+CD3+_to_CD3+	-1.46245	-2.75941	TUR	20	Complete response	CR	0.00533305
53.5	1.88093	1.88093	29.7788	29.7788	CD8+CD3+_to_CD3+	-1.46245	-2.75941	TUR	20	Complete response	CR	0.00521556
53.75	1.88093	1.88093	29.7788	29.7788	CD8+CD3+_to_CD3+	-1.46245	-2.75941	TUR	20	Complete response	CR	0.0051
54	1.88093	1.88093	29.7788	29.7788	CD8+CD3+_to_CD3+	-1.46245	-2.75941	TUR	20	Complete response	CR	0.00498637
54.25	1.88093	1.88093	29.7788	29.7788	CD8+CD3+_to_CD3+	-1.46245	-2.75941	TUR	20	Complete response	CR	0.00487464
54.5	1.88093	1.88093	29.7788	29.7788	CD8+CD3+_to_CD3+	-1.46245	-2.75941	TUR	20	Complete response	CR	0.00476481
54.75	1.88093	1.88093	29.7788	29.7788	CD8+CD3+_to_CD3+	-1.46245	-2.75941	TUR	20	Complete response	CR	0.00465686
55	1.88093	1.88093	29.7788	29.7788	CD8+CD3+_to_CD3+	-1.46245	-2.75941	TUR	20	Complete response	CR	0.00455079
55.25	1.88093	1.88093	29.7788	29.7788	CD8+CD3+_to_CD3+	-1.46245	-2.75941	TUR	20	Complete response	CR	0.00444656
55.5	1.88093	1.88093	29.7788	29.7788	CD8+CD3+_to_CD3+	-1.46245	-2.75941	TUR	20	Complete response	CR	0.00434417
55.75	1.88093	1.88093	29.7788	29.7788	CD8+CD3+_to_CD3+	-1.46245	-2.75941	TUR	20	Complete response	CR	0.0042436
56	1.88093	1.88093	29.7788	29.7788	CD8+CD3+_to_CD3+	-1.46245	-2.75941	TUR	20	Complete response	CR	0.00414484
56.25	1.88093	1.88093	29.7788	29.7788	CD8+CD3+_to_CD3+	-1.46245	-2.75941	TUR	20	Complete response	CR	0.00404787
56.5	1.88093	1.88093	29.7788	29.7788	CD8+CD3+_to_CD3+	-1.46245	-2.75941	TUR	20	Complete response	CR	0.00395267
56.75	1.88093	1.88093	29.7788	29.7788	CD8+CD3+_to_CD3+	-1.46245	-2.75941	TUR	20	Complete response	CR	0.00385922
57	1.88093	1.88093	29.7788	29.7788	CD8+CD3+_to_CD3+	-1.46245	-2.75941	TUR	20	Complete response	CR	0.00376751
57.25	1.88093	1.88093	29.7788	29.7788	CD8+CD3+_to_CD3+	-1.46245	-2.75941	TUR	20	Complete response	CR	0.00367752
57.5	1.88093	1.88093	29.7788	29.7788	CD8+CD3+_to_CD3+	-1.46245	-2.75941	TUR	20	Complete response	CR	0.00358923
57.75	1.88093	1.88093	29.7788	29.7788	CD8+CD3+_to_CD3+	-1.46245	-2.75941	TUR	20	Complete response	CR	0.00350263
58	1.88093	1.88093	29.7788	29.7788	CD8+CD3+_to_CD3+	-1.46245	-2.75941	TUR	20	Complete response	CR	0.00341769
58.25	1.88093	1.88093	29.7788	29.7788	CD8+CD3+_to_CD3+	-1.46245	-2.75941	TUR	20	Complete response	CR	0.00333439
58.5	1.88093	1.88093	29.7788	29.7788	CD8+CD3+_to_CD3+	-1.46245	-2.75941	TUR	20	Complete response	CR	0.00325272
58.75	1.88093	1.88093	29.7788	29.7788	CD8+CD3+_to_CD3+	-1.46245	-2.75941	TUR	20	Complete response	CR	0.00317266
59	1.88093	1.88093	29.7788	29.7788	CD8+CD3+_to_CD3+	-1.46245	-2.75941	TUR	20	Complete response	CR	0.00309419
59.25	1.88093	1.88093	29.7788	29.7788	CD8+CD3+_to_CD3+	-1.46245	-2.75941	TUR	20	Complete response	CR	0.00301728
59.5	1.88093	1.88093	29.7788	29.7788	CD8+CD3+_to_CD3+	-1.46245	-2.75941	TUR	20	Complete response	CR	0.00294193
59.75	1.88093	1.88093	29.7788	29.7788	CD8+CD3+_to_CD3+	-1.46245	-2.75941	TUR	20	Complete response	CR	0.0028681
60	1.88093	1.88093	29.7788	29.7788	CD8+CD3+_to_CD3+	-1.46245	-2.75941	TUR	20	Complete response	CR	0.00279578
60.25	1.88093	1.88093	29.7788	29.7788	CD8+CD3+_to_CD3+	-1.46245	-2.75941	TUR	20	Complete response	CR	0.00272495
60.5	1.88093	1.88093	29.7788	29.7788	CD8+CD3+_to_CD3+	-1.46245	-2.75941	TUR	20	Complete response	CR	0.00265559
60.75	1.88093	1.88093	29.7788	29.7788	CD8+CD3+_to_CD3+	-1.46245	-2.75941	TUR	20	Complete response	CR	0.00258768
61	1.88093	1.88093	29.7788	29.7788	CD8+CD3+_to_CD3+	-1.46245	-2.75941	TUR	20	Complete response	CR	0.0025212
61.25	1.88093	1.88093	29.7788	29.7788	CD8+CD3+_to_CD3+	-1.46245	-2.75941	TUR	20	Complete response	CR	0.00245612
61.5	1.88093	1.88093	29.7788	29.7788	CD8+CD3+_to_CD3+	-1.46245	-2.75941	TUR	20	Complete response	CR	0.00239244
61.75	1.88093	1.88093	29.7788	29.7788	CD8+CD3+_to_CD3+	-1.46245	-2.75941	TUR	20	Complete response	CR	0.00233012
62	1.88093	1.88093	29.7788	29.7788	CD8+CD3+_to_CD3+	-1.46245	-2.75941	TUR	20	Complete response	CR	0.00226915
62.25	1.88093	1.88093	29.7788	29.7788	CD8+CD3+_to_CD3+	-1.46245	-2.75941	TUR	20	Complete response	CR	0.00220951
62.5	1.88093	1.88093	29.7788	29.7788	CD8+CD3+_to_CD3+	-1.46245	-2.75941	TUR	20	Complete response	CR	0.00215117
62.75	1.88093	1.88093	29.7788	29.7788	CD8+CD3+_to_CD3+	-1.46245	-2.75941	TUR	20	Complete response	CR	0.00209412
63	1.88093	1.88093	29.7788	29.7788	CD8+CD3+_to_CD3+	-1.46245	-2.75941	TUR	20	Complete response	CR	0.00203834
63.25	1.88093	1.88093	29.7788	29.7788	CD8+CD3+_to_CD3+	-1.46245	-2.75941	TUR	20	Complete response	CR	0.0019838
63.5	1.88093	1.88093	29.7788	29.7788	CD8+CD3+_to_CD3+	-1.46245	-2.75941	TUR	20	Complete response	CR	0.00193049
63.75	1.88093	1.88093	29.7788	29.7788	CD8+CD3+_to_CD3+	-1.46245	-2.75941	TUR	20	Complete response	CR	0.00187838
64	1.88093	1.88093	29.7788	29.7788	CD8+CD3+_to_CD3+	-1.46245	-2.75941	TUR	20	Complete response	CR	0.00182747
64.25	1.88093	1.88093	29.7788	29.7788	CD8+CD3+_to_CD3+	-1.46245	-2.75941	TUR	20	Complete response	CR	0.00177772
64.5	1.88093	1.88093	29.7788	29.7788	CD8+CD3+_to_CD3+	-1.46245	-2.75941	TUR	20	Complete response	CR	0.00172911
64.75	1.88093	1.88093	29.7788	29.7788	CD8+CD3+_to_CD3+	-1.46245	-2.75941	TUR	20	Complete response	CR	0.00168164
65	1.88093	1.88093	29.7788	29.7788	CD8+CD3+_to_CD3+	-1.46245	-2.75941	TUR	20	Complete response	CR	0.00163527
65.25	1.88093	1.88093	29.7788	29.7788	CD8+CD3+_to_CD3+	-1.46245	-2.75941	TUR	20	Complete response	CR	0.00158999
65.5	1.88093	1.88093	29.7788	29.7788	CD8+CD3+_to_CD3+	-1.46245	-2.75941	TUR	20	Complete response	CR	0.00154578
65.75	1.88093	1.88093	29.7788	29.7788	CD8+CD3+_to_CD3+	-1.46245	-2.75941	TUR	20	Complete response	CR	0.00150262
66	1.88093	1.88093	29.7788	29.7788	CD8+CD3+_to_CD3+	-1.46245	-2.75941	TUR	20	Complete response	CR	0.00146049
66.25	1.88093	1.88093	29.7788	29.7788	CD8+CD3+_to_CD3+	-1.46245	-2.75941	TUR	20	Complete response	CR	0.00141938
66.5	1.88093	1.88093	29.7788	29.7788	CD8+CD3+_to_CD3+	-1.46245	-2.75941	TUR	20	Complete response	CR	0.00137925
66.75	1.88093	1.88093	29.7788	29.7788	CD8+CD3+_to_CD3+	-1.46245	-2.75941	TUR	20	Complete response	CR	0.00134011
67	1.88093	1.88093	29.7788	29.7788	CD8+CD3+_to_CD3+	-1.46245	-2.75941	TUR	20	Complete response	CR	0.00130192
67.25	1.88093	1.88093	29.7788	29.7788	CD8+CD3+_to_CD3+	-1.46245	-2.75941	TUR	20	Complete response	CR	0.00126466
67.5	1.88093	1.88093	29.7788	29.7788	CD8+CD3+_to_CD3+	-1.46245	-2.75941	TUR	20	Complete response	CR	0.00122833
67.75	1.88093	1.88093	29.7788	29.7788	CD8+CD3+_to_CD3+	-1.46245	-2.75941	TUR	20	Complete response	CR	0.00119291
68	1.88093	1.88093	29.7788	29.7788	CD8+CD3+_to_CD3+	-1.46245	-2.75941	TUR	20	Complete response	CR	0.00115836
68.25	1.88093	1.88093	29.7788	29.7788	CD8+CD3+_to_CD3+	-1.46245	-2.75941	TUR	20	Complete response	CR	0.00112469
68.5	1.88093	1.88093	29.7788	29.7788	CD8+CD3+_to_CD3+	-1.46245	-2.75941	TUR	20	Complete response	CR	0.00109186
68.75	1.88093	1.88093	29.7788	29.7788	CD8+CD3+_to_CD3+	-1.46245	-2.75941	TUR	20	Complete response	CR	0.00105987
69	1.88093	1.88093	29.7788	29.7788	CD8+CD3+_to_CD3+	-1.46245	-2.75941	TUR	20	Complete response	CR	0.0010287
69.25	1.88093	1.88093	29.7788	29.7788	CD8+CD3+_to_CD3+	-1.46245	-2.75941	TUR	20	Complete response	CR	0.000998324
69.5	1.88093	1.88093	29.7788	29.7788	CD8+CD3+_to_CD3+	-1.46245	-2.75941	TUR	20	Complete response	CR	0.000968733
69.75	1.88093	1.88093	29.7788	29.7788	CD8+CD3+_to_CD3+	-1.46245	-2.75941	TUR	20	Complete response	CR	0.00093991
70	1.88093	1.88093	29.7788	29.7788	CD8+CD3+_to_CD3+	-1.46245	-2.75941	TUR	20	Complete response	CR	0.000911837
70.25	1.88093	1.88093	29.7788	29.7788	CD8+CD3+_to_CD3+	-1.46245	-2.75941	TUR	20	Complete response	CR	0.000884499
70.5	1.88093	1.88093	29.7788	29.7788	CD8+CD3+_to_CD3+	-1.46245	-2.75941	TUR	20	Complete response	CR	0.000857881
70.75	1.88093	1.88093	29.7788	29.7788	CD8+CD3+_to_CD3+	-1.46245	-2.75941	TUR	20	Complete response	CR	0.000831967
71	1.88093	1.88093	29.7788	29.7788	CD8+CD3+_to_CD3+	-1.46245	-2.75941	TUR	20	Complete response	CR	0.000806743
71.25	1.88093	1.88093	29.7788	29.7788	CD8+CD3+_to_CD3+	-1.46245	-2.75941	TUR	20	Complete response	CR	0.000782192
71.5	1.88093	1.88093	29.7788	29.7788	CD8+CD3+_to_CD3+	-1.46245	-2.75941	TUR	20	Complete response	CR	0.0007583
71.75	1.88093	1.88093	29.7788	29.7788	CD8+CD3+_to_CD3+	-1.46245	-2.75941	TUR	20	Complete response	CR	0.000735052
72	1.88093	1.88093	29.7788	29.7788	CD8+CD3+_to_CD3+	-1.46245	-2.75941	TUR	20	Complete response	CR	0.000712435
72.25	1.88093	1.88093	29.7788	29.7788	CD8+CD3+_to_CD3+	-1.46245	-2.75941	TUR	20	Complete response	CR	0.000690434
72.5	1.88093	1.88093	29.7788	29.7788	CD8+CD3+_to_CD3+	-1.46245	-2.75941	TUR	20	Complete response	CR	0.000669034
72.75	1.88093	1.88093	29.7788	29.7788	CD8+CD3+_to_CD3+	-1.46245	-2.75941	TUR	20	Complete response	CR	0.000648224
73	1.88093	1.88093	29.7788	29.7788	CD8+CD3+_to_CD3+	-1.46245	-2.75941	TUR	20	Complete response	CR	0.000627988
73.25	1.88093	1.88093	29.7788	29.7788	CD8+CD3+_to_CD3+	-1.46245	-2.75941	TUR	20	Complete response	CR	0.000608313
73.5	1.88093	1.88093	29.7788	29.7788	CD8+CD3+_to_CD3+	-1.46245	-2.75941	TUR	20	Complete response	CR	0.000589187
73.75	1.88093	1.88093	29.7788	29.7788	CD8+CD3+_to_CD3+	-1.46245	-2.75941	TUR	20	Complete response	CR	0.000570597
74	1.88093	1.88093	29.7788	29.7788	CD8+CD3+_to_CD3+	-1.46245	-2.75941	TUR	20	Complete response	CR	0.00055253
74.25	1.88093	1.88093	29.7788	29.7788	CD8+CD3+_to_CD3+	-1.46245	-2.75941	TUR	20	Complete response	CR	0.000534974
74.5	1.88093	1.88093	29.7788	29.7788	CD8+CD3+_to_CD3+	-1.46245	-2.75941	TUR	20	Complete response	CR	0.000517915
74.75	1.88093	1.88093	29.7788	29.7788	CD8+CD3+_to_CD3+	-1.46245	-2.75941	TUR	20	Complete response	CR	0.000501344
75	1.88093	1.88093	29.7788	29.7788	CD8+CD3+_to_CD3+	-1.46245	-2.75941	TUR	20	Complete response	CR	0.000485247
75.25	1.88093	1.88093	29.7788	29.7788	CD8+CD3+_to_CD3+	-1.46245	-2.75941	TUR	20	Complete response	CR	0.000469613
75.5	1.88093	1.88093	29.7788	29.7788	CD8+CD3+_to_CD3+	-1.46245	-2.75941	TUR	20	Complete response	CR	0.000454431
75.75	1.88093	1.88093	29.7788	29.7788	CD8+CD3+_to_CD3+	-1.46245	-2.75941	TUR	20	Complete response	CR	0.000439689
76	1.88093	1.88093	29.7788	29.7788	CD8+CD3+_to_CD3+	-1.46245	-2.75941	TUR	20	Complete response	CR	0.000425377
76.25	1.88093	1.88093	29.7788	29.7788	CD8+CD3+_to_CD3+	-1.46245	-2.75941	TUR	20	Complete response	CR	0.000411485
76.5	1.88093	1.88093	29.7788	29.7788	CD8+CD3+_to_CD3+	-1.46245	-2.75941	TUR	20	Complete response	CR	0.000398
76.75	1.88093	1.88093	29.7788	29.7788	CD8+CD3+_to_CD3+	-1.46245	-2.75941	TUR	20	Complete response	CR	0.000384914
77	1.88093	1.88093	29.7788	29.7788	CD8+CD3+_to_CD3+	-1.46245	-2.75941	TUR	20	Complete response	CR	0.000372215
77.25	1.88093	1.88093	29.7788	29.7788	CD8+CD3+_to_CD3+	-1.46245	-2.75941	TUR	20	Complete response	CR	0.000359895
77.5	1.88093	1.88093	29.7788	29.7788	CD8+CD3+_to_CD3+	-1.46245	-2.75941	TUR	20	Complete response	CR	0.000347943
77.75	1.88093	1.88093	29.7788	29.7788	CD8+CD3+_to_CD3+	-1.46245	-2.75941	TUR	20	Complete response	CR	0.00033635
78	1.88093	1.88093	29.7788	29.7788	CD8+CD3+_to_CD3+	-1.46245	-2.75941	TUR	20	Complete response	CR	0.000325106
78.25	1.88093	1.88093	29.7788	29.7788	CD8+CD3+_to_CD3+	-1.46245	-2.75941	TUR	20	Complete response	CR	0.000314202
78.5	1.88093	1.88093	29.7788	29.7788	CD8+CD3+_to_CD3+	-1.46245	-2.75941	TUR	20	Complete response	CR	0.00030363
78.75	1.88093	1.88093	29.7788	29.7788	CD8+CD3+_to_CD3+	-1.46245	-2.75941	TUR	20	Complete response	CR	0.000293381
79	1.88093	1.88093	29.7788	29.7788	CD8+CD3+_to_CD3+	-1.46245	-2.75941	TUR	20	Complete response	CR	0.000283445
79.25	1.88093	1.88093	29.7788	29.7788	CD8+CD3+_to_CD3+	-1.46245	-2.75941	TUR	20	Complete response	CR	0.000273815
79.5	1.88093	1.88093	29.7788	29.7788	CD8+CD3+_to_CD3+	-1.46245	-2.75941	TUR	20	Complete response	CR	0.000264482
79.75	1.88093	1.88093	29.7788	29.7788	CD8+CD3+_to_CD3+	-1.46245	-2.75941	TUR	20	Complete response	CR	0.000255439
80	1.88093	1.88093	29.7788	29.7788	CD8+CD3+_to_CD3+	-1.46245	-2.75941	TUR	20	Complete response	CR	0.000246677
80.25	1.88093	1.88093	29.7788	29.7788	CD8+CD3+_to_CD3+	-1.46245	-2.75941	TUR	20	Complete response	CR	0.000238189
80.5	1.88093	1.88093	29.7788	29.7788	CD8+CD3+_to_CD3+	-1.46245	-2.75941	TUR	20	Complete response	CR	0.000229967
80.75	1.88093	1.88093	29.7788	29.7788	CD8+CD3+_to_CD3+	-1.46245	-2.75941	TUR	20	Complete response	CR	0.000222004
81	1.88093	1.88093	29.7788	29.7788	CD8+CD3+_to_CD3+	-1.46245	-2.75941	TUR	20	Complete response	CR	0.000214293
81.25	1.88093	1.88093	29.7788	29.7788	CD8+CD3+_to_CD3+	-1.46245	-2.75941	TUR	20	Complete response	CR	0.000206826
81.5	1.88093	1.88093	29.7788	29.7788	CD8+CD3+_to_CD3+	-1.46245	-2.75941	TUR	20	Complete response	CR	0.000199598
81.75	1.88093	1.88093	29.7788	29.7788	CD8+CD3+_to_CD3+	-1.46245	-2.75941	TUR	20	Complete response	CR	0.0001926
82	1.88093	1.88093	29.7788	29.7788	CD8+CD3+_to_CD3+	-1.46245	-2.75941	TUR	20	Complete response	CR	0.000185827
82.25	1.88093	1.88093	29.7788	29.7788	CD8+CD3+_to_CD3+	-1.46245	-2.75941	TUR	20	Complete response	CR	0.000179272
82.5	1.88093	1.88093	29.7788	29.7788	CD8+CD3+_to_CD3+	-1.46245	-2.75941	TUR	20	Complete response	CR	0.000172929
82.75	1.88093	1.88093	29.7788	29.7788	CD8+CD3+_to_CD3+	-1.46245	-2.75941	TUR	20	Complete response	CR	0.000166792
83	1.88093	1.88093	29.7788	29.7788	CD8+CD3+_to_CD3+	-1.46245	-2.75941	TUR	20	Complete response	CR	0.000160854
83.25	1.88093	1.88093	29.7788	29.7788	CD8+CD3+_to_CD3+	-1.46245	-2.75941	TUR	20	Complete response	CR	0.000155111
83.5	1.88093	1.88093	29.7788	29.7788	CD8+CD3+_to_CD3+	-1.46245	-2.75941	TUR	20	Complete response	CR	0.000149556
83.75	1.88093	1.88093	29.7788	29.7788	CD8+CD3+_to_CD3+	-1.46245	-2.75941	TUR	20	Complete response	CR	0.000144184
84	1.88093	1.88093	29.7788	29.7788	CD8+CD3+_to_CD3+	-1.46245	-2.75941	TUR	20	Complete response	CR	0.00013899
84.25	1.88093	1.88093	29.7788	29.7788	CD8+CD3+_to_CD3+	-1.46245	-2.75941	TUR	20	Complete response	CR	0.000133968
84.5	1.88093	1.88093	29.7788	29.7788	CD8+CD3+_to_CD3+	-1.46245	-2.75941	TUR	20	Complete response	CR	0.000129113
84.75	1.88093	1.88093	29.7788	29.7788	CD8+CD3+_to_CD3+	-1.46245	-2.75941	TUR	20	Complete response	CR	0.00012442
85	1.88093	1.88093	29.7788	29.7788	CD8+CD3+_to_CD3+	-1.46245	-2.75941	TUR	20	Complete response	CR	0.000119884
85.25	1.88093	1.88093	29.7788	29.7788	CD8+CD3+_to_CD3+	-1.46245	-2.75941	TUR	20	Complete response	CR	0.000115501
85.5	1.88093	1.88093	29.7788	29.7788	CD8+CD3+_to_CD3+	-1.46245	-2.75941	TUR	20	Complete response	CR	0.000111266
85.75	1.88093	1.88093	29.7788	29.7788	CD8+CD3+_to_CD3+	-1.46245	-2.75941	TUR	20	Complete response	CR	0.000107174
86	1.88093	1.88093	29.7788	29.7788	CD8+CD3+_to_CD3+	-1.46245	-2.75941	TUR	20	Complete response	CR	0.000103222
86.25	1.88093	1.88093	29.7788	29.7788	CD8+CD3+_to_CD3+	-1.46245	-2.75941	TUR	20	Complete response	CR	9.94041e-05
86.5	1.88093	1.88093	29.7788	29.7788	CD8+CD3+_to_CD3+	-1.46245	-2.75941	TUR	20	Complete response	CR	9.5717e-05
86.75	1.88093	1.88093	29.7788	29.7788	CD8+CD3+_to_CD3+	-1.46245	-2.75941	TUR	20	Complete response	CR	9.21565e-05
87	1.88093	1.88093	29.7788	29.7788	CD8+CD3+_to_CD3+	-1.46245	-2.75941	TUR	20	Complete response	CR	8.87186e-05
87.25	1.88093	1.88093	29.7788	29.7788	CD8+CD3+_to_CD3+	-1.46245	-2.75941	TUR	20	Complete response	CR	8.53996e-05
87.5	1.88093	1.88093	29.7788	29.7788	CD8+CD3+_to_CD3+	-1.46245	-2.75941	TUR	20	Complete response	CR	8.21957e-05
87.75	1.88093	1.88093	29.7788	29.7788	CD8+CD3+_to_CD3+	-1.46245	-2.75941	TUR	20	Complete response	CR	7.91033e-05
88	1.88093	1.88093	29.7788	29.7788	CD8+CD3+_to_CD3+	-1.46245	-2.75941	TUR	20	Complete response	CR	7.61189e-05
88.25	1.88093	1.88093	29.7788	29.7788	CD8+CD3+_to_CD3+	-1.46245	-2.75941	TUR	20	Complete response	CR	7.32391e-05
88.5	1.88093	1.88093	29.7788	29.7788	CD8+CD3+_to_CD3+	-1.46245	-2.75941	TUR	20	Complete response	CR	7.04605e-05
88.75	1.88093	1.88093	29.7788	29.7788	CD8+CD3+_to_CD3+	-1.46245	-2.75941	TUR	20	Complete response	CR	6.77799e-05
89	1.88093	1.88093	29.7788	29.7788	CD8+CD3+_to_CD3+	-1.46245	-2.75941	TUR	20	Complete response	CR	6.51941e-05
89.25	1.88093	1.88093	29.7788	29.7788	CD8+CD3+_to_CD3+	-1.46245	-2.75941	TUR	20	Complete response	CR	6.27001e-05
89.5	1.88093	1.88093	29.7788	29.7788	CD8+CD3+_to_CD3+	-1.46245	-2.75941	TUR	20	Complete response	CR	6.02949e-05
89.75	1.88093	1.88093	29.7788	29.7788	CD8+CD3+_to_CD3+	-1.46245	-2.75941	TUR	20	Complete response	CR	5.79756e-05
90	1.88093	1.88093	29.7788	29.7788	CD8+CD3+_to_CD3+	-1.46245	-2.75941	TUR	20	Complete response	CR	5.57395e-05
90.25	1.88093	1.88093	29.7788	29.7788	CD8+CD3+_to_CD3+	-1.46245	-2.75941	TUR	20	Complete response	CR	5.35837e-05
90.5	1.88093	1.88093	29.7788	29.7788	CD8+CD3+_to_CD3+	-1.46245	-2.75941	TUR	20	Complete response	CR	5.15058e-05
90.75	1.88093	1.88093	29.7788	29.7788	CD8+CD3+_to_CD3+	-1.46245	-2.75941	TUR	20	Complete response	CR	4.9503e-05
91	1.88093	1.88093	29.7788	29.7788	CD8+CD3+_to_CD3+	-1.46245	-2.75941	TUR	20	Complete response	CR	4.75728e-05
91.25	1.88093	1.88093	29.7788	29.7788	CD8+CD3+_to_CD3+	-1.46245	-2.75941	TUR	20	Complete response	CR	4.5713e-05
91.5	1.88093	1.88093	29.7788	29.7788	CD8+CD3+_to_CD3+	-1.46245	-2.75941	TUR	20	Complete response	CR	4.39211e-05
91.75	1.88093	1.88093	29.7788	29.7788	CD8+CD3+_to_CD3+	-1.46245	-2.75941	TUR	20	Complete response	CR	4.21949e-05
92	1.88093	1.88093	29.7788	29.7788	CD8+CD3+_to_CD3+	-1.46245	-2.75941	TUR	20	Complete response	CR	4.05321e-05
92.25	1.88093	1.88093	29.7788	29.7788	CD8+CD3+_to_CD3+	-1.46245	-2.75941	TUR	20	Complete response	CR	3.89306e-05
92.5	1.88093	1.88093	29.7788	29.7788	CD8+CD3+_to_CD3+	-1.46245	-2.75941	TUR	20	Complete response	CR	3.73883e-05
92.75	1.88093	1.88093	29.7788	29.7788	CD8+CD3+_to_CD3+	-1.46245	-2.75941	TUR	20	Complete response	CR	3.59032e-05
93	1.88093	1.88093	29.7788	29.7788	CD8+CD3+_to_CD3+	-1.46245	-2.75941	TUR	20	Complete response	CR	3.44734e-05
93.25	1.88093	1.88093	29.7788	29.7788	CD8+CD3+_to_CD3+	-1.46245	-2.75941	TUR	20	Complete response	CR	3.30969e-05
93.5	1.88093	1.88093	29.7788	29.7788	CD8+CD3+_to_CD3+	-1.46245	-2.75941	TUR	20	Complete response	CR	3.17719e-05
93.75	1.88093	1.88093	29.7788	29.7788	CD8+CD3+_to_CD3+	-1.46245	-2.75941	TUR	20	Complete response	CR	3.04967e-05
94	1.88093	1.88093	29.7788	29.7788	CD8+CD3+_to_CD3+	-1.46245	-2.75941	TUR	20	Complete response	CR	2.92695e-05
94.25	1.88093	1.88093	29.7788	29.7788	CD8+CD3+_to_CD3+	-1.46245	-2.75941	TUR	20	Complete response	CR	2.80887e-05
94.5	1.88093	1.88093	29.7788	29.7788	CD8+CD3+_to_CD3+	-1.46245	-2.75941	TUR	20	Complete response	CR	2.69526e-05
94.75	1.88093	1.88093	29.7788	29.7788	CD8+CD3+_to_CD3+	-1.46245	-2.75941	TUR	20	Complete response	CR	2.58596e-05
95	1.88093	1.88093	29.7788	29.7788	CD8+CD3+_to_CD3+	-1.46245	-2.75941	TUR	20	Complete response	CR	2.48083e-05
95.25	1.88093	1.88093	29.7788	29.7788	CD8+CD3+_to_CD3+	-1.46245	-2.75941	TUR	20	Complete response	CR	2.37971e-05
95.5	1.88093	1.88093	29.7788	29.7788	CD8+CD3+_to_CD3+	-1.46245	-2.75941	TUR	20	Complete response	CR	2.28248e-05
95.75	1.88093	1.88093	29.7788	29.7788	CD8+CD3+_to_CD3+	-1.46245	-2.75941	TUR	20	Complete response	CR	2.18897e-05
96	1.88093	1.88093	29.7788	29.7788	CD8+CD3+_to_CD3+	-1.46245	-2.75941	TUR	20	Complete response	CR	2.09908e-05
96.25	1.88093	1.88093	29.7788	29.7788	CD8+CD3+_to_CD3+	-1.46245	-2.75941	TUR	20	Complete response	CR	2.01266e-05
96.5	1.88093	1.88093	29.7788	29.7788	CD8+CD3+_to_CD3+	-1.46245	-2.75941	TUR	20	Complete response	CR	1.92959e-05
96.75	1.88093	1.88093	29.7788	29.7788	CD8+CD3+_to_CD3+	-1.46245	-2.75941	TUR	20	Complete response	CR	1.84975e-05
97	1.88093	1.88093	29.7788	29.7788	CD8+CD3+_to_CD3+	-1.46245	-2.75941	TUR	20	Complete response	CR	1.77302e-05
97.25	1.88093	1.88093	29.7788	29.7788	CD8+CD3+_to_CD3+	-1.46245	-2.75941	TUR	20	Complete response	CR	1.69929e-05
97.5	1.88093	1.88093	29.7788	29.7788	CD8+CD3+_to_CD3+	-1.46245	-2.75941	TUR	20	Complete response	CR	1.62845e-05
97.75	1.88093	1.88093	29.7788	29.7788	CD8+CD3+_to_CD3+	-1.46245	-2.75941	TUR	20	Complete response	CR	1.5604e-05
98	1.88093	1.88093	29.7788	29.7788	CD8+CD3+_to_CD3+	-1.46245	-2.75941	TUR	20	Complete response	CR	1.49504e-05
98.25	1.88093	1.88093	29.7788	29.7788	CD8+CD3+_to_CD3+	-1.46245	-2.75941	TUR	20	Complete response	CR	1.43225e-05
98.5	1.88093	1.88093	29.7788	29.7788	CD8+CD3+_to_CD3+	-1.46245	-2.75941	TUR	20	Complete response	CR	1.37196e-05
98.75	1.88093	1.88093	29.7788	29.7788	CD8+CD3+_to_CD3+	-1.46245	-2.75941	TUR	20	Complete response	CR	1.31407e-05
99	1.88093	1.88093	29.7788	29.7788	CD8+CD3+_to_CD3+	-1.46245	-2.75941	TUR	20	Complete response	CR	1.25848e-05
99.25	1.88093	1.88093	29.7788	29.7788	CD8+CD3+_to_CD3+	-1.46245	-2.75941	TUR	20	Complete response	CR	1.20512e-05
99.5	1.88093	1.88093	29.7788	29.7788	CD8+CD3+_to_CD3+	-1.46245	-2.75941	TUR	20	Complete response	CR	1.15389e-05
99.75	1.88093	1.88093	29.7788	29.7788	CD8+CD3+_to_CD3+	-1.46245	-2.75941	TUR	20	Complete response	CR	1.10473e-05
