# Supplementary material for: Spatial relationships in the urothelial and head and neck tumor microenvironment predict response to combination immune checkpoint inhibitors
Source: Nat Commun. 2024 Mar 21;15:2538. doi: 10.1038/s41467-024-46450-1 (PMC10957922; doi:10.1038/s41467-024-46450-1)
Supplement: Supplementary file 6 — Source data [file 41467_2024_46450_MOESM6_ESM.zip › sourcedata_individual_files/fig4e.xlsx]

## Sheet: Sheet1
a	a (shape)	b	b (scale)	phenotype_from	phenotype_to	A	B	Biopsy	ptID	PA_Response	two_class_pa_response	phenotype_combo_save	phenotype_combo	median	median_dist
2.20478	2.20478	20.9118	20.9118	Macrophages	negative	-1.26288	-3.13157	TUR	1	Complete response	Responders	CD68+_to_negative	Macrophages to Negative cell	6.57434	6.57434
2.40656	2.40656	15.2696	15.2696	Macrophages	negative	-1.14909	-3.45773	TUR	4	Non-PCR	Non- responders	CD68+_to_negative	Macrophages to Negative cell	4.39802	4.39802
1.16352	1.16352	47.4785	47.4785	Macrophages	negative	-2.02744	-2.25456	TUR	8	Complete response	Responders	CD68+_to_negative	Macrophages to Negative cell	28.2845	28.2845
3.36886	3.36886	10.7331	10.7331	Macrophages	negative	-0.677201	-3.81957	TUR	24	Non-PCR	Non- responders	CD68+_to_negative	Macrophages to Negative cell	2.20836	2.20836
2.85257	2.85257	12.2973	12.2973	Macrophages	negative	-0.918532	-3.68033	TUR	2	Non-PCR	Non- responders	CD68+_to_negative	Macrophages to Negative cell	2.98812	2.98812
2.25516	2.25516	15.2415	15.2415	Macrophages	negative	-1.23381	-3.45963	TUR	3	Non-PCR	Non- responders	CD68+_to_negative	Macrophages to Negative cell	4.68466	4.68466
2.90463	2.90463	11.9265	11.9265	Macrophages	negative	-0.893137	-3.7117	TUR	5	Non-PCR	Non- responders	CD68+_to_negative	Macrophages to Negative cell	2.84608	2.84608
1.86611	1.86611	34.7713	34.7713	Macrophages	negative	-1.47218	-2.59374	TUR	6	Complete response	Responders	CD68+_to_negative	Macrophages to Negative cell	12.9154	12.9154
2.23078	2.23078	15.1588	15.1588	Macrophages	negative	-1.24782	-3.46524	TUR	7	Complete response	Responders	CD68+_to_negative	Macrophages to Negative cell	4.71015	4.71015
2.71555	2.71555	13.0633	13.0633	Macrophages	negative	-0.986747	-3.61833	TUR	9	Complete response	Responders	CD68+_to_negative	Macrophages to Negative cell	3.33443	3.33443
2.50098	2.50098	13.6413	13.6413	Macrophages	negative	-1.09809	-3.57385	TUR	11	Complete response	Responders	CD68+_to_negative	Macrophages to Negative cell	3.78067	3.78067
2.098	2.098	17.2769	17.2769	Macrophages	negative	-1.32613	-3.33007	TUR	10	Non-PCR	Non- responders	CD68+_to_negative	Macrophages to Negative cell	5.70802	5.70802
1.9876	1.9876	17.4776	17.4776	Macrophages	negative	-1.39406	-3.31811	TUR	12	Non-PCR	Non- responders	CD68+_to_negative	Macrophages to Negative cell	6.09506	6.09506
1.44604	1.44604	29.8099	29.8099	Macrophages	negative	-1.77757	-2.7583	TUR	13	Complete response	Responders	CD68+_to_negative	Macrophages to Negative cell	14.2891	14.2891
2.9043	2.9043	11.7643	11.7643	Macrophages	negative	-0.893295	-3.72573	TUR	14	Non-PCR	Non- responders	CD68+_to_negative	Macrophages to Negative cell	2.80769	2.80769
2.57506	2.57506	12.247	12.247	Macrophages	negative	-1.05897	-3.68453	TUR	15	Complete response	Responders	CD68+_to_negative	Macrophages to Negative cell	3.29659	3.29659
3.07555	3.07555	11.5579	11.5579	Macrophages	negative	-0.811576	-3.74385	TUR	23	Non-PCR	Non- responders	CD68+_to_negative	Macrophages to Negative cell	2.60485	2.60485
2.48674	2.48674	15.8815	15.8815	Macrophages	negative	-1.10569	-3.41717	TUR	16	Non-PCR	Non- responders	CD68+_to_negative	Macrophages to Negative cell	4.42677	4.42677
1.61214	1.61214	57.9523	57.9523	Macrophages	negative	-1.64922	-2.0318	TUR	17	*Complete response	Responders	CD68+_to_negative	Macrophages to Negative cell	24.9168	24.9168
2.3879	2.3879	13.7917	13.7917	Macrophages	negative	-1.15933	-3.56257	TUR	19	*Complete response	Responders	CD68+_to_negative	Macrophages to Negative cell	4.00339	4.00339
1.80269	1.80269	82.5978	82.5978	Macrophages	negative	-1.51452	-1.62007	TUR	22	*Complete response	Responders	CD68+_to_negative	Macrophages to Negative cell	31.7594	31.7594
2.18761	2.18761	15.1536	15.1536	Macrophages	negative	-1.2729	-3.4656	TUR	18	Complete response	Responders	CD68+_to_negative	Macrophages to Negative cell	4.80142	4.80142
1.48902	1.48902	32.1728	32.1728	Macrophages	negative	-1.74324	-2.67698	TUR	21	Complete response	Responders	CD68+_to_negative	Macrophages to Negative cell	14.9767	14.9767
1.66369	1.66369	20.5454	20.5454	Macrophages	negative	-1.61158	-3.15001	TUR	20	Complete response	Responders	CD68+_to_negative	Macrophages to Negative cell	8.55987	8.55987
2.97078	2.97078	14.5033	14.5033	CD8 T-cell	Cancer cell	-0.861252	-3.5108	TUR	1	Complete response	Responders	CD8+CD3+_to_PanCK+	CD8 T-cell to Cancer cell	3.38393	3.38393
1.94619	1.94619	18.8246	18.8246	CD8 T-cell	Cancer cell	-1.42027	-3.24107	TUR	4	Non-PCR	Non- responders	CD8+CD3+_to_PanCK+	CD8 T-cell to Cancer cell	6.70449	6.70449
2.18081	2.18081	13.2752	13.2752	CD8 T-cell	Cancer cell	-1.27689	-3.6018	TUR	8	Complete response	Responders	CD8+CD3+_to_PanCK+	CD8 T-cell to Cancer cell	4.2194	4.2194
1.10198	1.10198	52.9173	52.9173	CD8 T-cell	Cancer cell	-2.08872	-2.13401	TUR	24	Non-PCR	Non- responders	CD8+CD3+_to_PanCK+	CD8 T-cell to Cancer cell	33.2851	33.2851
1.82837	1.82837	22.9075	22.9075	CD8 T-cell	Cancer cell	-1.49724	-3.03625	TUR	2	Non-PCR	Non- responders	CD8+CD3+_to_PanCK+	CD8 T-cell to Cancer cell	8.68437	8.68437
2.04311	2.04311	14.5467	14.5467	CD8 T-cell	Cancer cell	-1.35957	-3.50772	TUR	3	Non-PCR	Non- responders	CD8+CD3+_to_PanCK+	CD8 T-cell to Cancer cell	4.93511	4.93511
1.22429	1.22429	65.1109	65.1109	CD8 T-cell	Cancer cell	-1.96963	-1.899	TUR	5	Non-PCR	Non- responders	CD8+CD3+_to_PanCK+	CD8 T-cell to Cancer cell	36.8633	36.8633
3.95855	3.95855	11.6025	11.6025	CD8 T-cell	Cancer cell	-0.422768	-3.73991	TUR	6	Complete response	Responders	CD8+CD3+_to_PanCK+	CD8 T-cell to Cancer cell	2.03162	2.03162
3.47464	3.47464	11.1103	11.1103	CD8 T-cell	Cancer cell	-0.630205	-3.78427	TUR	7	Complete response	Responders	CD8+CD3+_to_PanCK+	CD8 T-cell to Cancer cell	2.21636	2.21636
1.90665	1.90665	20.2201	20.2201	CD8 T-cell	Cancer cell	-1.4457	-3.16665	TUR	9	Complete response	Responders	CD8+CD3+_to_PanCK+	CD8 T-cell to Cancer cell	7.35086	7.35086
2.23765	2.23765	16.267	16.267	CD8 T-cell	Cancer cell	-1.24386	-3.39239	TUR	11	Complete response	Responders	CD8+CD3+_to_PanCK+	CD8 T-cell to Cancer cell	5.03897	5.03897
2.76018	2.76018	12.7083	12.7083	CD8 T-cell	Cancer cell	-0.9643	-3.64661	TUR	10	Non-PCR	Non- responders	CD8+CD3+_to_PanCK+	CD8 T-cell to Cancer cell	3.19135	3.19135
2.11152	2.11152	17.4873	17.4873	CD8 T-cell	Cancer cell	-1.31799	-3.31753	TUR	12	Non-PCR	Non- responders	CD8+CD3+_to_PanCK+	CD8 T-cell to Cancer cell	5.74055	5.74055
1.55738	1.55738	21.9307	21.9307	CD8 T-cell	Cancer cell	-1.69029	-3.08187	TUR	13	Complete response	Responders	CD8+CD3+_to_PanCK+	CD8 T-cell to Cancer cell	9.76073	9.76073
1.25543	1.25543	61.7718	61.7718	CD8 T-cell	Cancer cell	-1.94095	-1.95929	TUR	14	Non-PCR	Non- responders	CD8+CD3+_to_PanCK+	CD8 T-cell to Cancer cell	34.1053	34.1053
1.56265	1.56265	30.2484	30.2484	CD8 T-cell	Cancer cell	-1.68628	-2.74276	TUR	15	Complete response	Responders	CD8+CD3+_to_PanCK+	CD8 T-cell to Cancer cell	13.4173	13.4173
1.35703	1.35703	74.5796	74.5796	CD8 T-cell	Cancer cell	-1.85145	-1.74121	TUR	23	Non-PCR	Non- responders	CD8+CD3+_to_PanCK+	CD8 T-cell to Cancer cell	38.0941	38.0941
1.85509	1.85509	25.4486	25.4486	CD8 T-cell	Cancer cell	-1.47946	-2.92571	TUR	16	Non-PCR	Non- responders	CD8+CD3+_to_PanCK+	CD8 T-cell to Cancer cell	9.50879	9.50879
3.5789	3.5789	10.169	10.169	CD8 T-cell	Cancer cell	-0.584534	-3.87472	TUR	17	*Complete response	Responders	CD8+CD3+_to_PanCK+	CD8 T-cell to Cancer cell	1.96949	1.96949
3.40496	3.40496	11.8833	11.8833	CD8 T-cell	Cancer cell	-0.661085	-3.71542	TUR	19	*Complete response	Responders	CD8+CD3+_to_PanCK+	CD8 T-cell to Cancer cell	2.41908	2.41908
3.36094	3.36094	11.4597	11.4597	CD8 T-cell	Cancer cell	-0.680751	-3.75258	TUR	22	*Complete response	Responders	CD8+CD3+_to_PanCK+	CD8 T-cell to Cancer cell	2.36341	2.36341
2.73257	2.73257	12.7453	12.7453	CD8 T-cell	Cancer cell	-0.978158	-3.64362	TUR	18	Complete response	Responders	CD8+CD3+_to_PanCK+	CD8 T-cell to Cancer cell	3.23299	3.23299
3.15187	3.15187	11.6018	11.6018	CD8 T-cell	Cancer cell	-0.775982	-3.73997	TUR	21	Complete response	Responders	CD8+CD3+_to_PanCK+	CD8 T-cell to Cancer cell	2.55144	2.55144
3.16716	3.16716	12.4803	12.4803	CD8 T-cell	Cancer cell	-0.768904	-3.66518	TUR	20	Complete response	Responders	CD8+CD3+_to_PanCK+	CD8 T-cell to Cancer cell	2.73137	2.73137
2.24258	2.24258	17.8211	17.8211	CD8 T-cell	negative	-1.24102	-3.29793	TUR	1	Complete response	Responders	CD8+CD3+_to_negative	CD8 T-cell to Negative cell	5.50823	5.50823
2.97189	2.97189	12.929	12.929	CD8 T-cell	negative	-0.860717	-3.62893	TUR	4	Non-PCR	Non- responders	CD8+CD3+_to_negative	CD8 T-cell to Negative cell	3.01549	3.01549
1.49915	1.49915	23.1698	23.1698	CD8 T-cell	negative	-1.73527	-3.02431	TUR	8	Complete response	Responders	CD8+CD3+_to_negative	CD8 T-cell to Negative cell	10.7128	10.7128
3.37116	3.37116	10.5661	10.5661	CD8 T-cell	negative	-0.676174	-3.8356	TUR	24	Non-PCR	Non- responders	CD8+CD3+_to_negative	CD8 T-cell to Negative cell	2.1725	2.1725
2.80661	2.80661	13.1987	13.1987	CD8 T-cell	negative	-0.941185	-3.60774	TUR	2	Non-PCR	Non- responders	CD8+CD3+_to_negative	CD8 T-cell to Negative cell	3.25967	3.25967
2.24777	2.24777	14.3626	14.3626	CD8 T-cell	negative	-1.23804	-3.52084	TUR	3	Non-PCR	Non- responders	CD8+CD3+_to_negative	CD8 T-cell to Negative cell	4.42901	4.42901
2.97371	2.97371	12.4505	12.4505	CD8 T-cell	negative	-0.859848	-3.66763	TUR	5	Non-PCR	Non- responders	CD8+CD3+_to_negative	CD8 T-cell to Negative cell	2.90212	2.90212
1.88057	1.88057	33.5518	33.5518	CD8 T-cell	negative	-1.46268	-2.63206	TUR	6	Complete response	Responders	CD8+CD3+_to_negative	CD8 T-cell to Negative cell	12.3666	12.3666
1.65752	1.65752	24.0257	24.0257	CD8 T-cell	negative	-1.61604	-2.98624	TUR	7	Complete response	Responders	CD8+CD3+_to_negative	CD8 T-cell to Negative cell	10.0472	10.0472
2.84829	2.84829	12.58	12.58	CD8 T-cell	negative	-0.920634	-3.65701	TUR	9	Complete response	Responders	CD8+CD3+_to_negative	CD8 T-cell to Negative cell	3.06143	3.06143
2.86711	2.86711	11.5653	11.5653	CD8 T-cell	negative	-0.911411	-3.7432	TUR	11	Complete response	Responders	CD8+CD3+_to_negative	CD8 T-cell to Negative cell	2.79601	2.79601
2.18663	2.18663	16.5183	16.5183	CD8 T-cell	negative	-1.27348	-3.37654	TUR	10	Non-PCR	Non- responders	CD8+CD3+_to_negative	CD8 T-cell to Negative cell	5.23621	5.23621
2.24218	2.24218	15.5191	15.5191	CD8 T-cell	negative	-1.24126	-3.44101	TUR	12	Non-PCR	Non- responders	CD8+CD3+_to_negative	CD8 T-cell to Negative cell	4.79758	4.79758
2.8702	2.8702	11.6216	11.6216	CD8 T-cell	negative	-0.9099	-3.73822	TUR	13	Complete response	Responders	CD8+CD3+_to_negative	CD8 T-cell to Negative cell	2.80659	2.80659
2.81769	2.81769	12.942	12.942	CD8 T-cell	negative	-0.935706	-3.62791	TUR	14	Non-PCR	Non- responders	CD8+CD3+_to_negative	CD8 T-cell to Negative cell	3.18371	3.18371
3.00456	3.00456	11.139	11.139	CD8 T-cell	negative	-0.845127	-3.78162	TUR	15	Complete response	Responders	CD8+CD3+_to_negative	CD8 T-cell to Negative cell	2.56975	2.56975
3.57332	3.57332	10.7732	10.7732	CD8 T-cell	negative	-0.586962	-3.81576	TUR	23	Non-PCR	Non- responders	CD8+CD3+_to_negative	CD8 T-cell to Negative cell	2.08978	2.08978
3.15181	3.15181	11.5185	11.5185	CD8 T-cell	negative	-0.776008	-3.74734	TUR	16	Non-PCR	Non- responders	CD8+CD3+_to_negative	CD8 T-cell to Negative cell	2.53316	2.53316
1.47122	1.47122	26.1024	26.1024	CD8 T-cell	negative	-1.75736	-2.89896	TUR	17	*Complete response	Responders	CD8+CD3+_to_negative	CD8 T-cell to Negative cell	12.2978	12.2978
2.75227	2.75227	12.2563	12.2563	CD8 T-cell	negative	-0.96826	-3.68375	TUR	19	*Complete response	Responders	CD8+CD3+_to_negative	CD8 T-cell to Negative cell	3.08669	3.08669
1.20787	1.20787	46.8177	46.8177	CD8 T-cell	negative	-1.985	-2.27003	TUR	22	*Complete response	Responders	CD8+CD3+_to_negative	CD8 T-cell to Negative cell	26.8667	26.8667
2.50925	2.50925	12.5265	12.5265	CD8 T-cell	negative	-1.09369	-3.66139	TUR	18	Complete response	Responders	CD8+CD3+_to_negative	CD8 T-cell to Negative cell	3.46029	3.46029
1.20754	1.20754	46.6272	46.6272	CD8 T-cell	negative	-1.98531	-2.27453	TUR	21	Complete response	Responders	CD8+CD3+_to_negative	CD8 T-cell to Negative cell	26.7648	26.7648
1.58386	1.58386	22.7835	22.7835	CD8 T-cell	negative	-1.67029	-3.04193	TUR	20	Complete response	Responders	CD8+CD3+_to_negative	CD8 T-cell to Negative cell	9.9708	9.9708
3.08534	3.08534	14.6857	14.6857	Macrophages	Cancer cell	-0.806982	-3.49792	TUR	1	Complete response	Responders	CD68+_to_PanCK+	Macrophages to Cancer cell	3.29926	3.29926
2.33145	2.33145	16.1675	16.1675	Macrophages	Cancer cell	-1.19064	-3.39874	TUR	4	Non-PCR	Non- responders	CD68+_to_PanCK+	Macrophages to Cancer cell	4.80664	4.80664
2.70711	2.70711	12.8745	12.8745	Macrophages	Cancer cell	-0.99102	-3.63327	TUR	8	Complete response	Responders	CD68+_to_PanCK+	Macrophages to Cancer cell	3.29649	3.29649
1.46736	1.46736	27.0146	27.0146	Macrophages	Cancer cell	-1.76043	-2.86269	TUR	24	Non-PCR	Non- responders	CD68+_to_PanCK+	Macrophages to Cancer cell	12.7611	12.7611
1.90542	1.90542	22.8603	22.8603	Macrophages	Cancer cell	-1.44649	-3.03841	TUR	2	Non-PCR	Non- responders	CD68+_to_PanCK+	Macrophages to Cancer cell	8.31603	8.31603
2.27564	2.27564	13.0553	13.0553	Macrophages	Cancer cell	-1.22212	-3.61896	TUR	3	Non-PCR	Non- responders	CD68+_to_PanCK+	Macrophages to Cancer cell	3.97657	3.97657
1.33749	1.33749	42.8468	42.8468	Macrophages	Cancer cell	-1.86821	-2.36739	TUR	5	Non-PCR	Non- responders	CD68+_to_PanCK+	Macrophages to Cancer cell	22.2052	22.2052
3.88339	3.88339	11.35	11.35	Macrophages	Cancer cell	-0.454298	-3.76243	TUR	6	Complete response	Responders	CD68+_to_PanCK+	Macrophages to Cancer cell	2.02586	2.02586
2.3316	2.3316	15.3969	15.3969	Macrophages	Cancer cell	-1.19056	-3.44917	TUR	7	Complete response	Responders	CD68+_to_PanCK+	Macrophages to Cancer cell	4.57725	4.57725
2.04321	2.04321	18.9424	18.9424	Macrophages	Cancer cell	-1.3595	-3.23458	TUR	9	Complete response	Responders	CD68+_to_PanCK+	Macrophages to Cancer cell	6.42609	6.42609
2.47746	2.47746	15.1454	15.1454	Macrophages	Cancer cell	-1.11067	-3.46615	TUR	11	Complete response	Responders	CD68+_to_PanCK+	Macrophages to Cancer cell	4.23739	4.23739
2.55648	2.55648	14.4038	14.4038	Macrophages	Cancer cell	-1.06871	-3.51789	TUR	10	Non-PCR	Non- responders	CD68+_to_PanCK+	Macrophages to Cancer cell	3.90535	3.90535
2.37426	2.37426	16.1782	16.1782	Macrophages	Cancer cell	-1.16685	-3.39805	TUR	12	Non-PCR	Non- responders	CD68+_to_PanCK+	Macrophages to Cancer cell	4.72311	4.72311
3.19874	3.19874	11.6625	11.6625	Macrophages	Cancer cell	-0.754352	-3.73463	TUR	13	Complete response	Responders	CD68+_to_PanCK+	Macrophages to Cancer cell	2.5272	2.5272
1.50407	1.50407	38.2657	38.2657	Macrophages	Cancer cell	-1.73141	-2.49044	TUR	14	Non-PCR	Non- responders	CD68+_to_PanCK+	Macrophages to Cancer cell	17.6347	17.6347
1.91734	1.91734	20.1799	20.1799	Macrophages	Cancer cell	-1.43878	-3.16872	TUR	15	Complete response	Responders	CD68+_to_PanCK+	Macrophages to Cancer cell	7.29534	7.29534
1.40933	1.40933	39.2756	39.2756	Macrophages	Cancer cell	-1.80756	-2.4622	TUR	23	Non-PCR	Non- responders	CD68+_to_PanCK+	Macrophages to Cancer cell	19.3168	19.3168
2.55473	2.55473	16.6131	16.6131	Macrophages	Cancer cell	-1.06963	-3.37063	TUR	16	Non-PCR	Non- responders	CD68+_to_PanCK+	Macrophages to Cancer cell	4.50744	4.50744
3.67625	3.67625	12.1082	12.1082	Macrophages	Cancer cell	-0.542418	-3.69621	TUR	17	*Complete response	Responders	CD68+_to_PanCK+	Macrophages to Cancer cell	2.28297	2.28297
3.5773	3.5773	12.1347	12.1347	Macrophages	Cancer cell	-0.585228	-3.69397	TUR	19	*Complete response	Responders	CD68+_to_PanCK+	Macrophages to Cancer cell	2.35125	2.35125
3.96121	3.96121	10.9241	10.9241	Macrophages	Cancer cell	-0.421654	-3.80155	TUR	22	*Complete response	Responders	CD68+_to_PanCK+	Macrophages to Cancer cell	1.91153	1.91153
2.77398	2.77398	12.9916	12.9916	Macrophages	Cancer cell	-0.957406	-3.62397	TUR	18	Complete response	Responders	CD68+_to_PanCK+	Macrophages to Cancer cell	3.24628	3.24628
3.58516	3.58516	11.0343	11.0343	Macrophages	Cancer cell	-0.58181	-3.79128	TUR	21	Complete response	Responders	CD68+_to_PanCK+	Macrophages to Cancer cell	2.13334	2.13334
2.62291	2.62291	13.6368	13.6368	Macrophages	Cancer cell	-1.0341	-3.57419	TUR	20	Complete response	Responders	CD68+_to_PanCK+	Macrophages to Cancer cell	3.60375	3.60375
1.60607	1.60607	191.657	191.657	CD8 T-cell	B-cell	-1.65372	-0.475505	TUR	1	Complete response	Responders	CD8+CD3+_to_CD20+	CD8 T-cell to B-cell	82.7152	82.7152
1.71187	1.71187	24.0225	24.0225	CD8 T-cell	B-cell	-1.57724	-2.98638	TUR	4	Non-PCR	Non- responders	CD8+CD3+_to_CD20+	CD8 T-cell to B-cell	9.72685	9.72685
1.02732	1.02732	86.7282	86.7282	CD8 T-cell	B-cell	-2.16723	-1.56133	TUR	8	Complete response	Responders	CD8+CD3+_to_CD20+	CD8 T-cell to B-cell	58.5167	58.5167
1.23633	1.23633	50.0793	50.0793	CD8 T-cell	B-cell	-1.95847	-2.19546	TUR	24	Non-PCR	Non- responders	CD8+CD3+_to_CD20+	CD8 T-cell to B-cell	28.0769	28.0769
1.04494	1.04494	71.9892	71.9892	CD8 T-cell	B-cell	-2.14826	-1.78263	TUR	2	Non-PCR	Non- responders	CD8+CD3+_to_CD20+	CD8 T-cell to B-cell	47.753	47.753
1.40523	1.40523	25.4397	25.4397	CD8 T-cell	B-cell	-1.81095	-2.92608	TUR	3	Non-PCR	Non- responders	CD8+CD3+_to_CD20+	CD8 T-cell to B-cell	12.5484	12.5484
1.16642	1.16642	72.1377	72.1377	CD8 T-cell	B-cell	-2.02462	-1.78022	TUR	5	Non-PCR	Non- responders	CD8+CD3+_to_CD20+	CD8 T-cell to B-cell	42.8679	42.8679
1.65609	1.65609	226.072	226.072	CD8 T-cell	B-cell	-1.61707	-0.192011	TUR	6	Complete response	Responders	CD8+CD3+_to_CD20+	CD8 T-cell to B-cell	94.6212	94.6212
1.22145	1.22145	93.44	93.44	CD8 T-cell	B-cell	-1.97227	-1.47041	TUR	7	Complete response	Responders	CD8+CD3+_to_CD20+	CD8 T-cell to B-cell	53.0252	53.0252
1.00159	1.00159	95.8027	95.8027	CD8 T-cell	B-cell	-2.19546	-1.43961	TUR	9	Complete response	Responders	CD8+CD3+_to_CD20+	CD8 T-cell to B-cell	66.2998	66.2998
1.32934	1.32934	93.7333	93.7333	CD8 T-cell	B-cell	-1.87526	-1.46656	TUR	11	Complete response	Responders	CD8+CD3+_to_CD20+	CD8 T-cell to B-cell	48.8746	48.8746
1.21805	1.21805	99.5558	99.5558	CD8 T-cell	B-cell	-1.97545	-1.39186	TUR	10	Non-PCR	Non- responders	CD8+CD3+_to_CD20+	CD8 T-cell to B-cell	56.6537	56.6537
1.45004	1.45004	59.9374	59.9374	CD8 T-cell	B-cell	-1.77433	-1.99362	TUR	12	Non-PCR	Non- responders	CD8+CD3+_to_CD20+	CD8 T-cell to B-cell	28.6511	28.6511
1.82994	1.82994	19.2339	19.2339	CD8 T-cell	B-cell	-1.49619	-3.21871	TUR	13	Complete response	Responders	CD8+CD3+_to_CD20+	CD8 T-cell to B-cell	7.28544	7.28544
1.43548	1.43548	28.3964	28.3964	CD8 T-cell	B-cell	-1.78613	-2.80988	TUR	14	Non-PCR	Non- responders	CD8+CD3+_to_CD20+	CD8 T-cell to B-cell	13.7117	13.7117
1.35269	1.35269	95.1573	95.1573	CD8 T-cell	B-cell	-1.85516	-1.44797	TUR	15	Complete response	Responders	CD8+CD3+_to_CD20+	CD8 T-cell to B-cell	48.7607	48.7607
1.28945	1.28945	40.3903	40.3903	CD8 T-cell	B-cell	-1.91031	-2.43179	TUR	23	Non-PCR	Non- responders	CD8+CD3+_to_CD20+	CD8 T-cell to B-cell	21.7118	21.7118
1.14087	1.14087	166.497	166.497	CD8 T-cell	B-cell	-2.04966	-0.694675	TUR	16	Non-PCR	Non- responders	CD8+CD3+_to_CD20+	CD8 T-cell to B-cell	101.157	101.157
1.0809	1.0809	141.588	141.588	CD8 T-cell	B-cell	-2.11041	-0.928764	TUR	17	*Complete response	Responders	CD8+CD3+_to_CD20+	CD8 T-cell to B-cell	90.7962	90.7962
2.46176	2.46176	241.967	241.967	CD8 T-cell	B-cell	-1.11911	-0.0642871	TUR	19	*Complete response	Responders	CD8+CD3+_to_CD20+	CD8 T-cell to B-cell	68.1296	68.1296
1.31613	1.31613	109.256	109.256	CD8 T-cell	B-cell	-1.88677	-1.27436	TUR	22	*Complete response	Responders	CD8+CD3+_to_CD20+	CD8 T-cell to B-cell	57.5403	57.5403
1.41612	1.41612	170.14	170.14	CD8 T-cell	B-cell	-1.80197	-0.662045	TUR	18	Complete response	Responders	CD8+CD3+_to_CD20+	CD8 T-cell to B-cell	83.2784	83.2784
1.72601	1.72601	295.431	295.431	CD8 T-cell	B-cell	-1.56731	0.367533	TUR	21	Complete response	Responders	CD8+CD3+_to_CD20+	CD8 T-cell to B-cell	118.642	118.642
1.28597	1.28597	96.6136	96.6136	CD8 T-cell	B-cell	-1.91342	-1.42917	TUR	20	Complete response	Responders	CD8+CD3+_to_CD20+	CD8 T-cell to B-cell	52.0755	52.0755
