# Supplementary material for: Spatial relationships in the urothelial and head and neck tumor microenvironment predict response to combination immune checkpoint inhibitors
Source: Nat Commun. 2024 Mar 21;15:2538. doi: 10.1038/s41467-024-46450-1 (PMC10957922; doi:10.1038/s41467-024-46450-1)
Supplement: Supplementary file 6 — Source data [file 41467_2024_46450_MOESM6_ESM.zip › sourcedata_individual_files/fig5c.xlsx]

## Sheet: Sheet1
A	B	tnumber	phenotype_from	phenotype_to	a	b	Regimen	Path_response	tnumber_type	phenotype_combo	median
-1.66861	-2.44012	T17-07537	CD8 T-cell	to Cancer cell	1.5861	40.0819	NIVO IPI	Non responders	Tnr_regular	CD8 T-cell to Cancer cell	17.5163
-1.66861	-2.44012	T17-07537	CD8 T-cell	to Cancer cell	1.5861	40.0819	NIVO IPI	Non responders	Tnr_alternative	CD8 T-cell to Cancer cell	17.5163
-1.66108	-2.99283	T17-08282	CD8 T-cell	to Cancer cell	1.59617	23.8754	NIVO IPI	Non responders	Tnr_regular	CD8 T-cell to Cancer cell	10.368
-1.66108	-2.99283	T17-08282	CD8 T-cell	to Cancer cell	1.59617	23.8754	NIVO IPI	Non responders	Tnr_alternative	CD8 T-cell to Cancer cell	10.368
-1.5704	-2.52428	T17-11029	CD8 T-cell	to Cancer cell	1.72159	37.0867	NIVO IPI	Non responders	Tnr_regular	CD8 T-cell to Cancer cell	14.9319
-0.830214	-3.88311	T17-11043	CD8 T-cell	to Cancer cell	3.036	10.0857	NIVO IPI	Responders	Tnr_alternative	CD8 T-cell to Cancer cell	2.30266
-1.42688	-3.35984	T18-00639	CD8 T-cell	to Cancer cell	1.93585	16.7872	NIVO IPI	Responders	Tnr_alternative	CD8 T-cell to Cancer cell	6.01079
-1.40234	-3.36303	T18-20675	CD8 T-cell	to Cancer cell	1.97444	16.7355	NIVO IPI	Responders	Tnr_regular	CD8 T-cell to Cancer cell	5.87516
-1.60969	-2.78625	T19-00132	CD8 T-cell	to Cancer cell	1.66632	29.0358	NIVO IPI	Responders	Tnr_alternative	CD8 T-cell to Cancer cell	12.0782
-1.83926	-2.05282	T19-00750	CD8 T-cell	to Cancer cell	1.37139	56.8838	NIVO IPI	Non responders	Tnr_regular	CD8 T-cell to Cancer cell	28.751
-1.49618	-3.02525	T19-00803	CD8 T-cell	to Cancer cell	1.82997	23.1491	NIVO IPI	Responders	Tnr_regular	CD8 T-cell to Cancer cell	8.76833
-1.49618	-3.02525	T19-00803	CD8 T-cell	to Cancer cell	1.82997	23.1491	NIVO IPI	Responders	Tnr_alternative	CD8 T-cell to Cancer cell	8.76833
-1.83941	-2.7707	T19-01766	CD8 T-cell	to Cancer cell	1.37121	29.4641	NIVO IPI	Non responders	Tnr_regular	CD8 T-cell to Cancer cell	14.8941
-1.83941	-2.7707	T19-01766	CD8 T-cell	to Cancer cell	1.37121	29.4641	NIVO IPI	Non responders	Tnr_alternative	CD8 T-cell to Cancer cell	14.8941
-1.71604	-2.42916	T19-03394	CD8 T-cell	to Cancer cell	1.52382	40.4881	NIVO IPI	Non responders	Tnr_alternative	CD8 T-cell to Cancer cell	18.417
-1.98978	-1.60949	T19-03516	CD8 T-cell	to Cancer cell	1.2028	83.3296	NIVO IPI	Non responders	Tnr_alternative	CD8 T-cell to Cancer cell	48.0211
-1.9121	-2.19868	T19-03774	CD8 T-cell	to Cancer cell	1.28745	49.9344	NIVO IPI	Non responders	Tnr_regular	CD8 T-cell to Cancer cell	26.884
-1.79542	-1.98482	T19-04290	CD8 T-cell	to Cancer cell	1.4241	60.4029	NIVO IPI	Non responders	Tnr_alternative	CD8 T-cell to Cancer cell	29.3997
-0.75788	-3.6572	T19-05584	CD8 T-cell	to Cancer cell	3.19107	12.5777	NIVO IPI	Responders	Tnr_alternative	CD8 T-cell to Cancer cell	2.73207
-1.93356	-2.30642	T19-07233	CD8 T-cell	to Cancer cell	1.26357	45.2963	NIVO IPI	Responders	Tnr_alternative	CD8 T-cell to Cancer cell	24.8479
-1.56595	-2.87081	T19-07425	CD8 T-cell	to Cancer cell	1.72795	26.8077	NIVO IPI	Non responders	Tnr_alternative	CD8 T-cell to Cancer cell	10.7536
-1.72743	-2.4161	T19-08489	CD8 T-cell	to Cancer cell	1.50917	40.9764	NIVO IPI	Non responders	Tnr_alternative	CD8 T-cell to Cancer cell	18.8201
-1.68966	-2.31707	T19-08679	CD8 T-cell	to Cancer cell	1.55821	44.8596	NIVO IPI	Non responders	Tnr_alternative	CD8 T-cell to Cancer cell	19.9552
-1.70317	-2.72078	T19-08873	CD8 T-cell	to Cancer cell	1.54051	30.8792	NIVO IPI	Non responders	Tnr_regular	CD8 T-cell to Cancer cell	13.8939
-1.70317	-2.72078	T19-08873	CD8 T-cell	to Cancer cell	1.54051	30.8792	NIVO IPI	Non responders	Tnr_alternative	CD8 T-cell to Cancer cell	13.8939
-1.59722	-1.6181	T19-09080	CD8 T-cell	to Cancer cell	1.6837	82.7334	NIVO IPI	Responders	Tnr_regular	CD8 T-cell to Cancer cell	34.0598
-1.34754	-3.27804	T19-09091	CD8 T-cell	to Cancer cell	2.06272	18.1661	NIVO IPI	Non responders	Tnr_alternative	CD8 T-cell to Cancer cell	6.10444
-1.55489	-2.60101	T19-11341	CD8 T-cell	to Cancer cell	1.74382	34.5366	NIVO IPI	Non responders	Tnr_regular	CD8 T-cell to Cancer cell	13.7279
-1.55489	-2.60101	T19-11341	CD8 T-cell	to Cancer cell	1.74382	34.5366	NIVO IPI	Non responders	Tnr_alternative	CD8 T-cell to Cancer cell	13.7279
-1.58964	-2.89402	T19-12877	CD8 T-cell	to Cancer cell	1.69434	26.2251	NIVO IPI	Responders	Tnr_alternative	CD8 T-cell to Cancer cell	10.7286
-1.66485	-2.71426	T19-22456	CD8 T-cell	to Cancer cell	1.59112	31.0686	NIVO IPI	Non responders	Tnr_regular	CD8 T-cell to Cancer cell	13.5345
-1.04174	-3.5565	T17-07537	Macrophages	to Cancer cell	2.60814	13.8733	NIVO IPI	Non responders	Tnr_regular	Macrophages to Cancer cell	3.68702
-1.04174	-3.5565	T17-07537	Macrophages	to Cancer cell	2.60814	13.8733	NIVO IPI	Non responders	Tnr_alternative	Macrophages to Cancer cell	3.68702
-1.22509	-3.59923	T17-08282	Macrophages	to Cancer cell	2.27043	13.3085	NIVO IPI	Non responders	Tnr_regular	Macrophages to Cancer cell	4.063
-1.22509	-3.59923	T17-08282	Macrophages	to Cancer cell	2.27043	13.3085	NIVO IPI	Non responders	Tnr_alternative	Macrophages to Cancer cell	4.063
-1.44042	-3.24633	T17-11029	Macrophages	to Cancer cell	1.9148	18.7294	NIVO IPI	Non responders	Tnr_regular	Macrophages to Cancer cell	6.77994
-0.982674	-3.79155	T17-11043	Macrophages	to Cancer cell	2.72362	11.0314	NIVO IPI	Responders	Tnr_alternative	Macrophages to Cancer cell	2.80744
-1.04192	-3.60573	T18-00639	Macrophages	to Cancer cell	2.6078	13.2245	NIVO IPI	Responders	Tnr_alternative	Macrophages to Cancer cell	3.51504
-1.13157	-3.55973	T18-20675	Macrophages	to Cancer cell	2.43871	13.8299	NIVO IPI	Responders	Tnr_regular	Macrophages to Cancer cell	3.93083
-1.0969	-3.49105	T19-00132	Macrophages	to Cancer cell	2.50321	14.784	NIVO IPI	Responders	Tnr_alternative	Macrophages to Cancer cell	4.09373
-1.60081	-3.09516	T19-00750	Macrophages	to Cancer cell	1.67869	21.6537	NIVO IPI	Non responders	Tnr_regular	Macrophages to Cancer cell	8.94102
-1.11449	-3.51066	T19-00803	Macrophages	to Cancer cell	2.47034	14.5052	NIVO IPI	Responders	Tnr_regular	Macrophages to Cancer cell	4.06997
-1.11449	-3.51066	T19-00803	Macrophages	to Cancer cell	2.47034	14.5052	NIVO IPI	Responders	Tnr_alternative	Macrophages to Cancer cell	4.06997
-1.4185	-3.18164	T19-01766	Macrophages	to Cancer cell	1.94898	19.9313	NIVO IPI	Non responders	Tnr_regular	Macrophages to Cancer cell	7.0885
-1.4185	-3.18164	T19-01766	Macrophages	to Cancer cell	1.94898	19.9313	NIVO IPI	Non responders	Tnr_alternative	Macrophages to Cancer cell	7.0885
-1.46519	-3.14174	T19-03394	Macrophages	to Cancer cell	1.87675	20.7089	NIVO IPI	Non responders	Tnr_alternative	Macrophages to Cancer cell	7.64851
-1.82091	-2.95611	T19-03516	Macrophages	to Cancer cell	1.39324	24.7243	NIVO IPI	Non responders	Tnr_alternative	Macrophages to Cancer cell	12.3005
-0.820849	-3.71816	T19-03774	Macrophages	to Cancer cell	3.05583	11.8515	NIVO IPI	Non responders	Tnr_regular	Macrophages to Cancer cell	2.68826
-1.64151	-2.7026	T19-04290	Macrophages	to Cancer cell	1.6226	31.41	NIVO IPI	Non responders	Tnr_alternative	Macrophages to Cancer cell	13.4178
-0.67248	-3.74023	T19-05584	Macrophages	to Cancer cell	3.37942	11.5988	NIVO IPI	Responders	Tnr_alternative	Macrophages to Cancer cell	2.37902
-1.16844	-3.44776	T19-07233	Macrophages	to Cancer cell	2.37138	15.4178	NIVO IPI	Responders	Tnr_alternative	Macrophages to Cancer cell	4.50658
-1.18758	-3.29924	T19-07425	Macrophages	to Cancer cell	2.33693	17.7987	NIVO IPI	Non responders	Tnr_alternative	Macrophages to Cancer cell	5.27921
-1.44784	-3.18154	T19-08489	Macrophages	to Cancer cell	1.90334	19.9331	NIVO IPI	Non responders	Tnr_alternative	Macrophages to Cancer cell	7.25911
-1.58068	-2.79242	T19-08679	Macrophages	to Cancer cell	1.70699	28.8675	NIVO IPI	Non responders	Tnr_alternative	Macrophages to Cancer cell	11.722
-1.49198	-2.99448	T19-08873	Macrophages	to Cancer cell	1.83625	23.838	NIVO IPI	Non responders	Tnr_regular	Macrophages to Cancer cell	8.99834
-1.49198	-2.99448	T19-08873	Macrophages	to Cancer cell	1.83625	23.838	NIVO IPI	Non responders	Tnr_alternative	Macrophages to Cancer cell	8.99834
-1.59876	-3.13578	T19-09080	Macrophages	to Cancer cell	1.68154	20.8276	NIVO IPI	Responders	Tnr_regular	Macrophages to Cancer cell	8.58533
-1.22102	-3.47051	T19-09091	Macrophages	to Cancer cell	2.27757	15.0816	NIVO IPI	Non responders	Tnr_alternative	Macrophages to Cancer cell	4.58987
-1.64001	-2.73111	T19-11341	Macrophages	to Cancer cell	1.62464	30.5811	NIVO IPI	Non responders	Tnr_regular	Macrophages to Cancer cell	13.0474
-1.64001	-2.73111	T19-11341	Macrophages	to Cancer cell	1.62464	30.5811	NIVO IPI	Non responders	Tnr_alternative	Macrophages to Cancer cell	13.0474
-0.952764	-3.5728	T19-12877	Macrophages	to Cancer cell	2.78329	13.6552	NIVO IPI	Responders	Tnr_alternative	Macrophages to Cancer cell	3.40066
-1.48336	-3.19173	T19-22456	Macrophages	to Cancer cell	1.84921	19.7391	NIVO IPI	Non responders	Tnr_regular	Macrophages to Cancer cell	7.3989
