# Supplementary material for: Spatial relationships in the urothelial and head and neck tumor microenvironment predict response to combination immune checkpoint inhibitors
Source: Nat Commun. 2024 Mar 21;15:2538. doi: 10.1038/s41467-024-46450-1 (PMC10957922; doi:10.1038/s41467-024-46450-1)
Supplement: Supplementary file 6 — Source data [file 41467_2024_46450_MOESM6_ESM.zip › sourcedata_individual_files/fig4f__pvalues__ROCaucHigherThan0point5.xlsx]

## Sheet: Sheet1
pheno_combo	mode	mode (predictors used to build the ROC curve)	pval	pval testing ROC-AUC higher than 0.5
PanCK+_to_CD8+CD3+	Density	Density	0.436617	0.436617
PanCK+_to_CD8+CD3+	Exclusion	Exclusion	0.284681	0.284681
PanCK+_to_CD8+CD3+	Spatial	Spatial	0.0185453	0.0185453
PanCK+_to_CD8+CD3+	Spatial+Density+Exclusion	Spatial+Density+Exclusion	0.00243211	0.00243211
CD8+CD3+_to_PanCK+	Density	Density	0.436617	0.436617
CD8+CD3+_to_PanCK+	Exclusion	Exclusion	0.284681	0.284681
CD8+CD3+_to_PanCK+	Spatial	Spatial	0.00191102	0.00191102
CD8+CD3+_to_PanCK+	Spatial+Density+Exclusion	Spatial+Density+Exclusion	0.000884127	0.000884127
CD8+CD3+_to_negative	Density	Density	0.436617	0.436617
CD8+CD3+_to_negative	Exclusion	Exclusion	0.284681	0.284681
CD8+CD3+_to_negative	Spatial	Spatial	0.015536	0.015536
CD8+CD3+_to_negative	Spatial+Density+Exclusion	Spatial+Density+Exclusion	0.00725148	0.00725148
CD68+_to_PanCK+	Density	Density	0.234983	0.234983
CD68+_to_PanCK+	Exclusion	Exclusion	0.154081	0.154081
CD68+_to_PanCK+	Spatial	Spatial	0.000884127	0.000884127
CD68+_to_PanCK+	Spatial+Density+Exclusion	Spatial+Density+Exclusion	0.000669979	0.000669979
CD68+_to_negative	Density	Density	0.234983	0.234983
CD68+_to_negative	Exclusion	Exclusion	0.154081	0.154081
CD68+_to_negative	Spatial	Spatial	0.00590846	0.00590846
CD68+_to_negative	Spatial+Density+Exclusion	Spatial+Density+Exclusion	0.00115232	0.00115232
CD8+CD3+_to_CD20+	Density	Density	0.0882939	0.0882939
CD8+CD3+_to_CD20+	Exclusion	Exclusion	0.87926	0.87926
CD8+CD3+_to_CD20+	Spatial	Spatial	0.00243211	0.00243211
CD8+CD3+_to_CD20+	Spatial+Density+Exclusion	Spatial+Density+Exclusion	0.00150865	0.00150865
