# Supplementary material for: Spatial relationships in the urothelial and head and neck tumor microenvironment predict response to combination immune checkpoint inhibitors
Source: Nat Commun. 2024 Mar 21;15:2538. doi: 10.1038/s41467-024-46450-1 (PMC10957922; doi:10.1038/s41467-024-46450-1)
Supplement: Supplementary file 6 — Source data [file 41467_2024_46450_MOESM6_ESM.zip › sourcedata_individual_files/fig3e.xlsx]

## Sheet: Sheet1
x	a	a (shape)	b	b (scale)	phenotype_combo	A	B	Biopsy	ptID	PA_Response	two_class_pa_response	y
0.25	1.27897	1.27897	40.5853	40.5853	CD68+_to_CD68+	-1.91968	-2.42655	TUR	14	Non-PCR	NCR	0.00148798
0.5	1.27897	1.27897	40.5853	40.5853	CD68+_to_CD68+	-1.91968	-2.42655	TUR	14	Non-PCR	NCR	0.003607
0.75	1.27897	1.27897	40.5853	40.5853	CD68+_to_CD68+	-1.91968	-2.42655	TUR	14	Non-PCR	NCR	0.00605103
1	1.27897	1.27897	40.5853	40.5853	CD68+_to_CD68+	-1.91968	-2.42655	TUR	14	Non-PCR	NCR	0.00873046
1.25	1.27897	1.27897	40.5853	40.5853	CD68+_to_CD68+	-1.91968	-2.42655	TUR	14	Non-PCR	NCR	0.0115972
1.5	1.27897	1.27897	40.5853	40.5853	CD68+_to_CD68+	-1.91968	-2.42655	TUR	14	Non-PCR	NCR	0.0146205
1.75	1.27897	1.27897	40.5853	40.5853	CD68+_to_CD68+	-1.91968	-2.42655	TUR	14	Non-PCR	NCR	0.0177783
2	1.27897	1.27897	40.5853	40.5853	CD68+_to_CD68+	-1.91968	-2.42655	TUR	14	Non-PCR	NCR	0.0210541
2.25	1.27897	1.27897	40.5853	40.5853	CD68+_to_CD68+	-1.91968	-2.42655	TUR	14	Non-PCR	NCR	0.0244349
2.5	1.27897	1.27897	40.5853	40.5853	CD68+_to_CD68+	-1.91968	-2.42655	TUR	14	Non-PCR	NCR	0.0279102
2.75	1.27897	1.27897	40.5853	40.5853	CD68+_to_CD68+	-1.91968	-2.42655	TUR	14	Non-PCR	NCR	0.0314709
3	1.27897	1.27897	40.5853	40.5853	CD68+_to_CD68+	-1.91968	-2.42655	TUR	14	Non-PCR	NCR	0.0351097
3.25	1.27897	1.27897	40.5853	40.5853	CD68+_to_CD68+	-1.91968	-2.42655	TUR	14	Non-PCR	NCR	0.03882
3.5	1.27897	1.27897	40.5853	40.5853	CD68+_to_CD68+	-1.91968	-2.42655	TUR	14	Non-PCR	NCR	0.0425961
3.75	1.27897	1.27897	40.5853	40.5853	CD68+_to_CD68+	-1.91968	-2.42655	TUR	14	Non-PCR	NCR	0.046433
4	1.27897	1.27897	40.5853	40.5853	CD68+_to_CD68+	-1.91968	-2.42655	TUR	14	Non-PCR	NCR	0.0503262
4.25	1.27897	1.27897	40.5853	40.5853	CD68+_to_CD68+	-1.91968	-2.42655	TUR	14	Non-PCR	NCR	0.0542715
4.5	1.27897	1.27897	40.5853	40.5853	CD68+_to_CD68+	-1.91968	-2.42655	TUR	14	Non-PCR	NCR	0.0582654
4.75	1.27897	1.27897	40.5853	40.5853	CD68+_to_CD68+	-1.91968	-2.42655	TUR	14	Non-PCR	NCR	0.0623044
5	1.27897	1.27897	40.5853	40.5853	CD68+_to_CD68+	-1.91968	-2.42655	TUR	14	Non-PCR	NCR	0.0663855
5.25	1.27897	1.27897	40.5853	40.5853	CD68+_to_CD68+	-1.91968	-2.42655	TUR	14	Non-PCR	NCR	0.0705057
5.5	1.27897	1.27897	40.5853	40.5853	CD68+_to_CD68+	-1.91968	-2.42655	TUR	14	Non-PCR	NCR	0.0746626
5.75	1.27897	1.27897	40.5853	40.5853	CD68+_to_CD68+	-1.91968	-2.42655	TUR	14	Non-PCR	NCR	0.0788535
6	1.27897	1.27897	40.5853	40.5853	CD68+_to_CD68+	-1.91968	-2.42655	TUR	14	Non-PCR	NCR	0.0830763
6.25	1.27897	1.27897	40.5853	40.5853	CD68+_to_CD68+	-1.91968	-2.42655	TUR	14	Non-PCR	NCR	0.0873288
6.5	1.27897	1.27897	40.5853	40.5853	CD68+_to_CD68+	-1.91968	-2.42655	TUR	14	Non-PCR	NCR	0.0916089
6.75	1.27897	1.27897	40.5853	40.5853	CD68+_to_CD68+	-1.91968	-2.42655	TUR	14	Non-PCR	NCR	0.0959148
7	1.27897	1.27897	40.5853	40.5853	CD68+_to_CD68+	-1.91968	-2.42655	TUR	14	Non-PCR	NCR	0.100245
7.25	1.27897	1.27897	40.5853	40.5853	CD68+_to_CD68+	-1.91968	-2.42655	TUR	14	Non-PCR	NCR	0.104597
7.5	1.27897	1.27897	40.5853	40.5853	CD68+_to_CD68+	-1.91968	-2.42655	TUR	14	Non-PCR	NCR	0.10897
7.75	1.27897	1.27897	40.5853	40.5853	CD68+_to_CD68+	-1.91968	-2.42655	TUR	14	Non-PCR	NCR	0.113362
8	1.27897	1.27897	40.5853	40.5853	CD68+_to_CD68+	-1.91968	-2.42655	TUR	14	Non-PCR	NCR	0.117772
8.25	1.27897	1.27897	40.5853	40.5853	CD68+_to_CD68+	-1.91968	-2.42655	TUR	14	Non-PCR	NCR	0.122198
8.5	1.27897	1.27897	40.5853	40.5853	CD68+_to_CD68+	-1.91968	-2.42655	TUR	14	Non-PCR	NCR	0.12664
8.75	1.27897	1.27897	40.5853	40.5853	CD68+_to_CD68+	-1.91968	-2.42655	TUR	14	Non-PCR	NCR	0.131095
9	1.27897	1.27897	40.5853	40.5853	CD68+_to_CD68+	-1.91968	-2.42655	TUR	14	Non-PCR	NCR	0.135563
9.25	1.27897	1.27897	40.5853	40.5853	CD68+_to_CD68+	-1.91968	-2.42655	TUR	14	Non-PCR	NCR	0.140042
9.5	1.27897	1.27897	40.5853	40.5853	CD68+_to_CD68+	-1.91968	-2.42655	TUR	14	Non-PCR	NCR	0.144532
9.75	1.27897	1.27897	40.5853	40.5853	CD68+_to_CD68+	-1.91968	-2.42655	TUR	14	Non-PCR	NCR	0.149032
10	1.27897	1.27897	40.5853	40.5853	CD68+_to_CD68+	-1.91968	-2.42655	TUR	14	Non-PCR	NCR	0.153539
10.25	1.27897	1.27897	40.5853	40.5853	CD68+_to_CD68+	-1.91968	-2.42655	TUR	14	Non-PCR	NCR	0.158054
10.5	1.27897	1.27897	40.5853	40.5853	CD68+_to_CD68+	-1.91968	-2.42655	TUR	14	Non-PCR	NCR	0.162576
10.75	1.27897	1.27897	40.5853	40.5853	CD68+_to_CD68+	-1.91968	-2.42655	TUR	14	Non-PCR	NCR	0.167103
11	1.27897	1.27897	40.5853	40.5853	CD68+_to_CD68+	-1.91968	-2.42655	TUR	14	Non-PCR	NCR	0.171635
11.25	1.27897	1.27897	40.5853	40.5853	CD68+_to_CD68+	-1.91968	-2.42655	TUR	14	Non-PCR	NCR	0.176171
11.5	1.27897	1.27897	40.5853	40.5853	CD68+_to_CD68+	-1.91968	-2.42655	TUR	14	Non-PCR	NCR	0.18071
11.75	1.27897	1.27897	40.5853	40.5853	CD68+_to_CD68+	-1.91968	-2.42655	TUR	14	Non-PCR	NCR	0.185251
12	1.27897	1.27897	40.5853	40.5853	CD68+_to_CD68+	-1.91968	-2.42655	TUR	14	Non-PCR	NCR	0.189794
12.25	1.27897	1.27897	40.5853	40.5853	CD68+_to_CD68+	-1.91968	-2.42655	TUR	14	Non-PCR	NCR	0.194338
12.5	1.27897	1.27897	40.5853	40.5853	CD68+_to_CD68+	-1.91968	-2.42655	TUR	14	Non-PCR	NCR	0.198882
12.75	1.27897	1.27897	40.5853	40.5853	CD68+_to_CD68+	-1.91968	-2.42655	TUR	14	Non-PCR	NCR	0.203426
13	1.27897	1.27897	40.5853	40.5853	CD68+_to_CD68+	-1.91968	-2.42655	TUR	14	Non-PCR	NCR	0.207969
13.25	1.27897	1.27897	40.5853	40.5853	CD68+_to_CD68+	-1.91968	-2.42655	TUR	14	Non-PCR	NCR	0.21251
13.5	1.27897	1.27897	40.5853	40.5853	CD68+_to_CD68+	-1.91968	-2.42655	TUR	14	Non-PCR	NCR	0.217049
13.75	1.27897	1.27897	40.5853	40.5853	CD68+_to_CD68+	-1.91968	-2.42655	TUR	14	Non-PCR	NCR	0.221584
14	1.27897	1.27897	40.5853	40.5853	CD68+_to_CD68+	-1.91968	-2.42655	TUR	14	Non-PCR	NCR	0.226117
14.25	1.27897	1.27897	40.5853	40.5853	CD68+_to_CD68+	-1.91968	-2.42655	TUR	14	Non-PCR	NCR	0.230645
14.5	1.27897	1.27897	40.5853	40.5853	CD68+_to_CD68+	-1.91968	-2.42655	TUR	14	Non-PCR	NCR	0.235169
14.75	1.27897	1.27897	40.5853	40.5853	CD68+_to_CD68+	-1.91968	-2.42655	TUR	14	Non-PCR	NCR	0.239689
15	1.27897	1.27897	40.5853	40.5853	CD68+_to_CD68+	-1.91968	-2.42655	TUR	14	Non-PCR	NCR	0.244202
15.25	1.27897	1.27897	40.5853	40.5853	CD68+_to_CD68+	-1.91968	-2.42655	TUR	14	Non-PCR	NCR	0.24871
15.5	1.27897	1.27897	40.5853	40.5853	CD68+_to_CD68+	-1.91968	-2.42655	TUR	14	Non-PCR	NCR	0.253211
15.75	1.27897	1.27897	40.5853	40.5853	CD68+_to_CD68+	-1.91968	-2.42655	TUR	14	Non-PCR	NCR	0.257705
16	1.27897	1.27897	40.5853	40.5853	CD68+_to_CD68+	-1.91968	-2.42655	TUR	14	Non-PCR	NCR	0.262193
16.25	1.27897	1.27897	40.5853	40.5853	CD68+_to_CD68+	-1.91968	-2.42655	TUR	14	Non-PCR	NCR	0.266672
16.5	1.27897	1.27897	40.5853	40.5853	CD68+_to_CD68+	-1.91968	-2.42655	TUR	14	Non-PCR	NCR	0.271143
16.75	1.27897	1.27897	40.5853	40.5853	CD68+_to_CD68+	-1.91968	-2.42655	TUR	14	Non-PCR	NCR	0.275606
17	1.27897	1.27897	40.5853	40.5853	CD68+_to_CD68+	-1.91968	-2.42655	TUR	14	Non-PCR	NCR	0.28006
17.25	1.27897	1.27897	40.5853	40.5853	CD68+_to_CD68+	-1.91968	-2.42655	TUR	14	Non-PCR	NCR	0.284505
17.5	1.27897	1.27897	40.5853	40.5853	CD68+_to_CD68+	-1.91968	-2.42655	TUR	14	Non-PCR	NCR	0.28894
17.75	1.27897	1.27897	40.5853	40.5853	CD68+_to_CD68+	-1.91968	-2.42655	TUR	14	Non-PCR	NCR	0.293365
18	1.27897	1.27897	40.5853	40.5853	CD68+_to_CD68+	-1.91968	-2.42655	TUR	14	Non-PCR	NCR	0.29778
18.25	1.27897	1.27897	40.5853	40.5853	CD68+_to_CD68+	-1.91968	-2.42655	TUR	14	Non-PCR	NCR	0.302184
18.5	1.27897	1.27897	40.5853	40.5853	CD68+_to_CD68+	-1.91968	-2.42655	TUR	14	Non-PCR	NCR	0.306578
18.75	1.27897	1.27897	40.5853	40.5853	CD68+_to_CD68+	-1.91968	-2.42655	TUR	14	Non-PCR	NCR	0.31096
19	1.27897	1.27897	40.5853	40.5853	CD68+_to_CD68+	-1.91968	-2.42655	TUR	14	Non-PCR	NCR	0.31533
19.25	1.27897	1.27897	40.5853	40.5853	CD68+_to_CD68+	-1.91968	-2.42655	TUR	14	Non-PCR	NCR	0.319689
19.5	1.27897	1.27897	40.5853	40.5853	CD68+_to_CD68+	-1.91968	-2.42655	TUR	14	Non-PCR	NCR	0.324036
19.75	1.27897	1.27897	40.5853	40.5853	CD68+_to_CD68+	-1.91968	-2.42655	TUR	14	Non-PCR	NCR	0.32837
20	1.27897	1.27897	40.5853	40.5853	CD68+_to_CD68+	-1.91968	-2.42655	TUR	14	Non-PCR	NCR	0.332692
20.25	1.27897	1.27897	40.5853	40.5853	CD68+_to_CD68+	-1.91968	-2.42655	TUR	14	Non-PCR	NCR	0.337001
20.5	1.27897	1.27897	40.5853	40.5853	CD68+_to_CD68+	-1.91968	-2.42655	TUR	14	Non-PCR	NCR	0.341297
20.75	1.27897	1.27897	40.5853	40.5853	CD68+_to_CD68+	-1.91968	-2.42655	TUR	14	Non-PCR	NCR	0.345579
21	1.27897	1.27897	40.5853	40.5853	CD68+_to_CD68+	-1.91968	-2.42655	TUR	14	Non-PCR	NCR	0.349848
21.25	1.27897	1.27897	40.5853	40.5853	CD68+_to_CD68+	-1.91968	-2.42655	TUR	14	Non-PCR	NCR	0.354103
21.5	1.27897	1.27897	40.5853	40.5853	CD68+_to_CD68+	-1.91968	-2.42655	TUR	14	Non-PCR	NCR	0.358344
21.75	1.27897	1.27897	40.5853	40.5853	CD68+_to_CD68+	-1.91968	-2.42655	TUR	14	Non-PCR	NCR	0.362571
22	1.27897	1.27897	40.5853	40.5853	CD68+_to_CD68+	-1.91968	-2.42655	TUR	14	Non-PCR	NCR	0.366784
22.25	1.27897	1.27897	40.5853	40.5853	CD68+_to_CD68+	-1.91968	-2.42655	TUR	14	Non-PCR	NCR	0.370982
22.5	1.27897	1.27897	40.5853	40.5853	CD68+_to_CD68+	-1.91968	-2.42655	TUR	14	Non-PCR	NCR	0.375165
22.75	1.27897	1.27897	40.5853	40.5853	CD68+_to_CD68+	-1.91968	-2.42655	TUR	14	Non-PCR	NCR	0.379333
23	1.27897	1.27897	40.5853	40.5853	CD68+_to_CD68+	-1.91968	-2.42655	TUR	14	Non-PCR	NCR	0.383486
23.25	1.27897	1.27897	40.5853	40.5853	CD68+_to_CD68+	-1.91968	-2.42655	TUR	14	Non-PCR	NCR	0.387624
23.5	1.27897	1.27897	40.5853	40.5853	CD68+_to_CD68+	-1.91968	-2.42655	TUR	14	Non-PCR	NCR	0.391746
23.75	1.27897	1.27897	40.5853	40.5853	CD68+_to_CD68+	-1.91968	-2.42655	TUR	14	Non-PCR	NCR	0.395853
24	1.27897	1.27897	40.5853	40.5853	CD68+_to_CD68+	-1.91968	-2.42655	TUR	14	Non-PCR	NCR	0.399944
24.25	1.27897	1.27897	40.5853	40.5853	CD68+_to_CD68+	-1.91968	-2.42655	TUR	14	Non-PCR	NCR	0.404019
24.5	1.27897	1.27897	40.5853	40.5853	CD68+_to_CD68+	-1.91968	-2.42655	TUR	14	Non-PCR	NCR	0.408078
24.75	1.27897	1.27897	40.5853	40.5853	CD68+_to_CD68+	-1.91968	-2.42655	TUR	14	Non-PCR	NCR	0.412121
25	1.27897	1.27897	40.5853	40.5853	CD68+_to_CD68+	-1.91968	-2.42655	TUR	14	Non-PCR	NCR	0.416147
25.25	1.27897	1.27897	40.5853	40.5853	CD68+_to_CD68+	-1.91968	-2.42655	TUR	14	Non-PCR	NCR	0.420157
25.5	1.27897	1.27897	40.5853	40.5853	CD68+_to_CD68+	-1.91968	-2.42655	TUR	14	Non-PCR	NCR	0.42415
25.75	1.27897	1.27897	40.5853	40.5853	CD68+_to_CD68+	-1.91968	-2.42655	TUR	14	Non-PCR	NCR	0.428127
26	1.27897	1.27897	40.5853	40.5853	CD68+_to_CD68+	-1.91968	-2.42655	TUR	14	Non-PCR	NCR	0.432087
26.25	1.27897	1.27897	40.5853	40.5853	CD68+_to_CD68+	-1.91968	-2.42655	TUR	14	Non-PCR	NCR	0.43603
26.5	1.27897	1.27897	40.5853	40.5853	CD68+_to_CD68+	-1.91968	-2.42655	TUR	14	Non-PCR	NCR	0.439956
26.75	1.27897	1.27897	40.5853	40.5853	CD68+_to_CD68+	-1.91968	-2.42655	TUR	14	Non-PCR	NCR	0.443865
27	1.27897	1.27897	40.5853	40.5853	CD68+_to_CD68+	-1.91968	-2.42655	TUR	14	Non-PCR	NCR	0.447757
27.25	1.27897	1.27897	40.5853	40.5853	CD68+_to_CD68+	-1.91968	-2.42655	TUR	14	Non-PCR	NCR	0.451631
27.5	1.27897	1.27897	40.5853	40.5853	CD68+_to_CD68+	-1.91968	-2.42655	TUR	14	Non-PCR	NCR	0.455488
27.75	1.27897	1.27897	40.5853	40.5853	CD68+_to_CD68+	-1.91968	-2.42655	TUR	14	Non-PCR	NCR	0.459328
28	1.27897	1.27897	40.5853	40.5853	CD68+_to_CD68+	-1.91968	-2.42655	TUR	14	Non-PCR	NCR	0.46315
28.25	1.27897	1.27897	40.5853	40.5853	CD68+_to_CD68+	-1.91968	-2.42655	TUR	14	Non-PCR	NCR	0.466955
28.5	1.27897	1.27897	40.5853	40.5853	CD68+_to_CD68+	-1.91968	-2.42655	TUR	14	Non-PCR	NCR	0.470742
28.75	1.27897	1.27897	40.5853	40.5853	CD68+_to_CD68+	-1.91968	-2.42655	TUR	14	Non-PCR	NCR	0.474511
29	1.27897	1.27897	40.5853	40.5853	CD68+_to_CD68+	-1.91968	-2.42655	TUR	14	Non-PCR	NCR	0.478262
29.25	1.27897	1.27897	40.5853	40.5853	CD68+_to_CD68+	-1.91968	-2.42655	TUR	14	Non-PCR	NCR	0.481996
29.5	1.27897	1.27897	40.5853	40.5853	CD68+_to_CD68+	-1.91968	-2.42655	TUR	14	Non-PCR	NCR	0.485712
29.75	1.27897	1.27897	40.5853	40.5853	CD68+_to_CD68+	-1.91968	-2.42655	TUR	14	Non-PCR	NCR	0.489409
30	1.27897	1.27897	40.5853	40.5853	CD68+_to_CD68+	-1.91968	-2.42655	TUR	14	Non-PCR	NCR	0.493089
30.25	1.27897	1.27897	40.5853	40.5853	CD68+_to_CD68+	-1.91968	-2.42655	TUR	14	Non-PCR	NCR	0.496751
30.5	1.27897	1.27897	40.5853	40.5853	CD68+_to_CD68+	-1.91968	-2.42655	TUR	14	Non-PCR	NCR	0.500394
30.75	1.27897	1.27897	40.5853	40.5853	CD68+_to_CD68+	-1.91968	-2.42655	TUR	14	Non-PCR	NCR	0.50402
31	1.27897	1.27897	40.5853	40.5853	CD68+_to_CD68+	-1.91968	-2.42655	TUR	14	Non-PCR	NCR	0.507627
31.25	1.27897	1.27897	40.5853	40.5853	CD68+_to_CD68+	-1.91968	-2.42655	TUR	14	Non-PCR	NCR	0.511216
31.5	1.27897	1.27897	40.5853	40.5853	CD68+_to_CD68+	-1.91968	-2.42655	TUR	14	Non-PCR	NCR	0.514787
31.75	1.27897	1.27897	40.5853	40.5853	CD68+_to_CD68+	-1.91968	-2.42655	TUR	14	Non-PCR	NCR	0.51834
32	1.27897	1.27897	40.5853	40.5853	CD68+_to_CD68+	-1.91968	-2.42655	TUR	14	Non-PCR	NCR	0.521874
32.25	1.27897	1.27897	40.5853	40.5853	CD68+_to_CD68+	-1.91968	-2.42655	TUR	14	Non-PCR	NCR	0.52539
32.5	1.27897	1.27897	40.5853	40.5853	CD68+_to_CD68+	-1.91968	-2.42655	TUR	14	Non-PCR	NCR	0.528888
32.75	1.27897	1.27897	40.5853	40.5853	CD68+_to_CD68+	-1.91968	-2.42655	TUR	14	Non-PCR	NCR	0.532367
33	1.27897	1.27897	40.5853	40.5853	CD68+_to_CD68+	-1.91968	-2.42655	TUR	14	Non-PCR	NCR	0.535828
33.25	1.27897	1.27897	40.5853	40.5853	CD68+_to_CD68+	-1.91968	-2.42655	TUR	14	Non-PCR	NCR	0.539271
33.5	1.27897	1.27897	40.5853	40.5853	CD68+_to_CD68+	-1.91968	-2.42655	TUR	14	Non-PCR	NCR	0.542695
33.75	1.27897	1.27897	40.5853	40.5853	CD68+_to_CD68+	-1.91968	-2.42655	TUR	14	Non-PCR	NCR	0.546101
34	1.27897	1.27897	40.5853	40.5853	CD68+_to_CD68+	-1.91968	-2.42655	TUR	14	Non-PCR	NCR	0.549488
34.25	1.27897	1.27897	40.5853	40.5853	CD68+_to_CD68+	-1.91968	-2.42655	TUR	14	Non-PCR	NCR	0.552857
34.5	1.27897	1.27897	40.5853	40.5853	CD68+_to_CD68+	-1.91968	-2.42655	TUR	14	Non-PCR	NCR	0.556208
34.75	1.27897	1.27897	40.5853	40.5853	CD68+_to_CD68+	-1.91968	-2.42655	TUR	14	Non-PCR	NCR	0.55954
35	1.27897	1.27897	40.5853	40.5853	CD68+_to_CD68+	-1.91968	-2.42655	TUR	14	Non-PCR	NCR	0.562854
35.25	1.27897	1.27897	40.5853	40.5853	CD68+_to_CD68+	-1.91968	-2.42655	TUR	14	Non-PCR	NCR	0.566149
35.5	1.27897	1.27897	40.5853	40.5853	CD68+_to_CD68+	-1.91968	-2.42655	TUR	14	Non-PCR	NCR	0.569426
35.75	1.27897	1.27897	40.5853	40.5853	CD68+_to_CD68+	-1.91968	-2.42655	TUR	14	Non-PCR	NCR	0.572685
36	1.27897	1.27897	40.5853	40.5853	CD68+_to_CD68+	-1.91968	-2.42655	TUR	14	Non-PCR	NCR	0.575925
36.25	1.27897	1.27897	40.5853	40.5853	CD68+_to_CD68+	-1.91968	-2.42655	TUR	14	Non-PCR	NCR	0.579147
36.5	1.27897	1.27897	40.5853	40.5853	CD68+_to_CD68+	-1.91968	-2.42655	TUR	14	Non-PCR	NCR	0.582351
36.75	1.27897	1.27897	40.5853	40.5853	CD68+_to_CD68+	-1.91968	-2.42655	TUR	14	Non-PCR	NCR	0.585536
37	1.27897	1.27897	40.5853	40.5853	CD68+_to_CD68+	-1.91968	-2.42655	TUR	14	Non-PCR	NCR	0.588703
37.25	1.27897	1.27897	40.5853	40.5853	CD68+_to_CD68+	-1.91968	-2.42655	TUR	14	Non-PCR	NCR	0.591852
37.5	1.27897	1.27897	40.5853	40.5853	CD68+_to_CD68+	-1.91968	-2.42655	TUR	14	Non-PCR	NCR	0.594982
37.75	1.27897	1.27897	40.5853	40.5853	CD68+_to_CD68+	-1.91968	-2.42655	TUR	14	Non-PCR	NCR	0.598094
38	1.27897	1.27897	40.5853	40.5853	CD68+_to_CD68+	-1.91968	-2.42655	TUR	14	Non-PCR	NCR	0.601188
38.25	1.27897	1.27897	40.5853	40.5853	CD68+_to_CD68+	-1.91968	-2.42655	TUR	14	Non-PCR	NCR	0.604264
38.5	1.27897	1.27897	40.5853	40.5853	CD68+_to_CD68+	-1.91968	-2.42655	TUR	14	Non-PCR	NCR	0.607321
38.75	1.27897	1.27897	40.5853	40.5853	CD68+_to_CD68+	-1.91968	-2.42655	TUR	14	Non-PCR	NCR	0.610361
39	1.27897	1.27897	40.5853	40.5853	CD68+_to_CD68+	-1.91968	-2.42655	TUR	14	Non-PCR	NCR	0.613382
39.25	1.27897	1.27897	40.5853	40.5853	CD68+_to_CD68+	-1.91968	-2.42655	TUR	14	Non-PCR	NCR	0.616385
39.5	1.27897	1.27897	40.5853	40.5853	CD68+_to_CD68+	-1.91968	-2.42655	TUR	14	Non-PCR	NCR	0.61937
39.75	1.27897	1.27897	40.5853	40.5853	CD68+_to_CD68+	-1.91968	-2.42655	TUR	14	Non-PCR	NCR	0.622337
40	1.27897	1.27897	40.5853	40.5853	CD68+_to_CD68+	-1.91968	-2.42655	TUR	14	Non-PCR	NCR	0.625287
40.25	1.27897	1.27897	40.5853	40.5853	CD68+_to_CD68+	-1.91968	-2.42655	TUR	14	Non-PCR	NCR	0.628218
40.5	1.27897	1.27897	40.5853	40.5853	CD68+_to_CD68+	-1.91968	-2.42655	TUR	14	Non-PCR	NCR	0.631131
40.75	1.27897	1.27897	40.5853	40.5853	CD68+_to_CD68+	-1.91968	-2.42655	TUR	14	Non-PCR	NCR	0.634026
41	1.27897	1.27897	40.5853	40.5853	CD68+_to_CD68+	-1.91968	-2.42655	TUR	14	Non-PCR	NCR	0.636904
41.25	1.27897	1.27897	40.5853	40.5853	CD68+_to_CD68+	-1.91968	-2.42655	TUR	14	Non-PCR	NCR	0.639764
41.5	1.27897	1.27897	40.5853	40.5853	CD68+_to_CD68+	-1.91968	-2.42655	TUR	14	Non-PCR	NCR	0.642606
41.75	1.27897	1.27897	40.5853	40.5853	CD68+_to_CD68+	-1.91968	-2.42655	TUR	14	Non-PCR	NCR	0.64543
42	1.27897	1.27897	40.5853	40.5853	CD68+_to_CD68+	-1.91968	-2.42655	TUR	14	Non-PCR	NCR	0.648237
42.25	1.27897	1.27897	40.5853	40.5853	CD68+_to_CD68+	-1.91968	-2.42655	TUR	14	Non-PCR	NCR	0.651026
42.5	1.27897	1.27897	40.5853	40.5853	CD68+_to_CD68+	-1.91968	-2.42655	TUR	14	Non-PCR	NCR	0.653798
42.75	1.27897	1.27897	40.5853	40.5853	CD68+_to_CD68+	-1.91968	-2.42655	TUR	14	Non-PCR	NCR	0.656552
43	1.27897	1.27897	40.5853	40.5853	CD68+_to_CD68+	-1.91968	-2.42655	TUR	14	Non-PCR	NCR	0.659288
43.25	1.27897	1.27897	40.5853	40.5853	CD68+_to_CD68+	-1.91968	-2.42655	TUR	14	Non-PCR	NCR	0.662008
43.5	1.27897	1.27897	40.5853	40.5853	CD68+_to_CD68+	-1.91968	-2.42655	TUR	14	Non-PCR	NCR	0.664709
43.75	1.27897	1.27897	40.5853	40.5853	CD68+_to_CD68+	-1.91968	-2.42655	TUR	14	Non-PCR	NCR	0.667394
44	1.27897	1.27897	40.5853	40.5853	CD68+_to_CD68+	-1.91968	-2.42655	TUR	14	Non-PCR	NCR	0.670061
44.25	1.27897	1.27897	40.5853	40.5853	CD68+_to_CD68+	-1.91968	-2.42655	TUR	14	Non-PCR	NCR	0.672711
44.5	1.27897	1.27897	40.5853	40.5853	CD68+_to_CD68+	-1.91968	-2.42655	TUR	14	Non-PCR	NCR	0.675344
44.75	1.27897	1.27897	40.5853	40.5853	CD68+_to_CD68+	-1.91968	-2.42655	TUR	14	Non-PCR	NCR	0.67796
45	1.27897	1.27897	40.5853	40.5853	CD68+_to_CD68+	-1.91968	-2.42655	TUR	14	Non-PCR	NCR	0.680558
45.25	1.27897	1.27897	40.5853	40.5853	CD68+_to_CD68+	-1.91968	-2.42655	TUR	14	Non-PCR	NCR	0.68314
45.5	1.27897	1.27897	40.5853	40.5853	CD68+_to_CD68+	-1.91968	-2.42655	TUR	14	Non-PCR	NCR	0.685705
45.75	1.27897	1.27897	40.5853	40.5853	CD68+_to_CD68+	-1.91968	-2.42655	TUR	14	Non-PCR	NCR	0.688253
46	1.27897	1.27897	40.5853	40.5853	CD68+_to_CD68+	-1.91968	-2.42655	TUR	14	Non-PCR	NCR	0.690784
46.25	1.27897	1.27897	40.5853	40.5853	CD68+_to_CD68+	-1.91968	-2.42655	TUR	14	Non-PCR	NCR	0.693298
46.5	1.27897	1.27897	40.5853	40.5853	CD68+_to_CD68+	-1.91968	-2.42655	TUR	14	Non-PCR	NCR	0.695796
46.75	1.27897	1.27897	40.5853	40.5853	CD68+_to_CD68+	-1.91968	-2.42655	TUR	14	Non-PCR	NCR	0.698277
47	1.27897	1.27897	40.5853	40.5853	CD68+_to_CD68+	-1.91968	-2.42655	TUR	14	Non-PCR	NCR	0.700741
47.25	1.27897	1.27897	40.5853	40.5853	CD68+_to_CD68+	-1.91968	-2.42655	TUR	14	Non-PCR	NCR	0.703189
47.5	1.27897	1.27897	40.5853	40.5853	CD68+_to_CD68+	-1.91968	-2.42655	TUR	14	Non-PCR	NCR	0.705621
47.75	1.27897	1.27897	40.5853	40.5853	CD68+_to_CD68+	-1.91968	-2.42655	TUR	14	Non-PCR	NCR	0.708036
48	1.27897	1.27897	40.5853	40.5853	CD68+_to_CD68+	-1.91968	-2.42655	TUR	14	Non-PCR	NCR	0.710435
48.25	1.27897	1.27897	40.5853	40.5853	CD68+_to_CD68+	-1.91968	-2.42655	TUR	14	Non-PCR	NCR	0.712817
48.5	1.27897	1.27897	40.5853	40.5853	CD68+_to_CD68+	-1.91968	-2.42655	TUR	14	Non-PCR	NCR	0.715183
48.75	1.27897	1.27897	40.5853	40.5853	CD68+_to_CD68+	-1.91968	-2.42655	TUR	14	Non-PCR	NCR	0.717534
49	1.27897	1.27897	40.5853	40.5853	CD68+_to_CD68+	-1.91968	-2.42655	TUR	14	Non-PCR	NCR	0.719868
49.25	1.27897	1.27897	40.5853	40.5853	CD68+_to_CD68+	-1.91968	-2.42655	TUR	14	Non-PCR	NCR	0.722186
49.5	1.27897	1.27897	40.5853	40.5853	CD68+_to_CD68+	-1.91968	-2.42655	TUR	14	Non-PCR	NCR	0.724488
49.75	1.27897	1.27897	40.5853	40.5853	CD68+_to_CD68+	-1.91968	-2.42655	TUR	14	Non-PCR	NCR	0.726774
50	1.27897	1.27897	40.5853	40.5853	CD68+_to_CD68+	-1.91968	-2.42655	TUR	14	Non-PCR	NCR	0.729045
50.25	1.27897	1.27897	40.5853	40.5853	CD68+_to_CD68+	-1.91968	-2.42655	TUR	14	Non-PCR	NCR	0.731299
50.5	1.27897	1.27897	40.5853	40.5853	CD68+_to_CD68+	-1.91968	-2.42655	TUR	14	Non-PCR	NCR	0.733538
50.75	1.27897	1.27897	40.5853	40.5853	CD68+_to_CD68+	-1.91968	-2.42655	TUR	14	Non-PCR	NCR	0.735762
51	1.27897	1.27897	40.5853	40.5853	CD68+_to_CD68+	-1.91968	-2.42655	TUR	14	Non-PCR	NCR	0.73797
51.25	1.27897	1.27897	40.5853	40.5853	CD68+_to_CD68+	-1.91968	-2.42655	TUR	14	Non-PCR	NCR	0.740162
51.5	1.27897	1.27897	40.5853	40.5853	CD68+_to_CD68+	-1.91968	-2.42655	TUR	14	Non-PCR	NCR	0.742339
51.75	1.27897	1.27897	40.5853	40.5853	CD68+_to_CD68+	-1.91968	-2.42655	TUR	14	Non-PCR	NCR	0.744501
52	1.27897	1.27897	40.5853	40.5853	CD68+_to_CD68+	-1.91968	-2.42655	TUR	14	Non-PCR	NCR	0.746648
52.25	1.27897	1.27897	40.5853	40.5853	CD68+_to_CD68+	-1.91968	-2.42655	TUR	14	Non-PCR	NCR	0.748779
52.5	1.27897	1.27897	40.5853	40.5853	CD68+_to_CD68+	-1.91968	-2.42655	TUR	14	Non-PCR	NCR	0.750895
52.75	1.27897	1.27897	40.5853	40.5853	CD68+_to_CD68+	-1.91968	-2.42655	TUR	14	Non-PCR	NCR	0.752996
53	1.27897	1.27897	40.5853	40.5853	CD68+_to_CD68+	-1.91968	-2.42655	TUR	14	Non-PCR	NCR	0.755082
53.25	1.27897	1.27897	40.5853	40.5853	CD68+_to_CD68+	-1.91968	-2.42655	TUR	14	Non-PCR	NCR	0.757154
53.5	1.27897	1.27897	40.5853	40.5853	CD68+_to_CD68+	-1.91968	-2.42655	TUR	14	Non-PCR	NCR	0.75921
53.75	1.27897	1.27897	40.5853	40.5853	CD68+_to_CD68+	-1.91968	-2.42655	TUR	14	Non-PCR	NCR	0.761252
54	1.27897	1.27897	40.5853	40.5853	CD68+_to_CD68+	-1.91968	-2.42655	TUR	14	Non-PCR	NCR	0.763279
54.25	1.27897	1.27897	40.5853	40.5853	CD68+_to_CD68+	-1.91968	-2.42655	TUR	14	Non-PCR	NCR	0.765291
54.5	1.27897	1.27897	40.5853	40.5853	CD68+_to_CD68+	-1.91968	-2.42655	TUR	14	Non-PCR	NCR	0.767289
54.75	1.27897	1.27897	40.5853	40.5853	CD68+_to_CD68+	-1.91968	-2.42655	TUR	14	Non-PCR	NCR	0.769272
55	1.27897	1.27897	40.5853	40.5853	CD68+_to_CD68+	-1.91968	-2.42655	TUR	14	Non-PCR	NCR	0.771241
55.25	1.27897	1.27897	40.5853	40.5853	CD68+_to_CD68+	-1.91968	-2.42655	TUR	14	Non-PCR	NCR	0.773195
55.5	1.27897	1.27897	40.5853	40.5853	CD68+_to_CD68+	-1.91968	-2.42655	TUR	14	Non-PCR	NCR	0.775136
55.75	1.27897	1.27897	40.5853	40.5853	CD68+_to_CD68+	-1.91968	-2.42655	TUR	14	Non-PCR	NCR	0.777062
56	1.27897	1.27897	40.5853	40.5853	CD68+_to_CD68+	-1.91968	-2.42655	TUR	14	Non-PCR	NCR	0.778974
56.25	1.27897	1.27897	40.5853	40.5853	CD68+_to_CD68+	-1.91968	-2.42655	TUR	14	Non-PCR	NCR	0.780872
56.5	1.27897	1.27897	40.5853	40.5853	CD68+_to_CD68+	-1.91968	-2.42655	TUR	14	Non-PCR	NCR	0.782756
56.75	1.27897	1.27897	40.5853	40.5853	CD68+_to_CD68+	-1.91968	-2.42655	TUR	14	Non-PCR	NCR	0.784626
57	1.27897	1.27897	40.5853	40.5853	CD68+_to_CD68+	-1.91968	-2.42655	TUR	14	Non-PCR	NCR	0.786482
57.25	1.27897	1.27897	40.5853	40.5853	CD68+_to_CD68+	-1.91968	-2.42655	TUR	14	Non-PCR	NCR	0.788324
57.5	1.27897	1.27897	40.5853	40.5853	CD68+_to_CD68+	-1.91968	-2.42655	TUR	14	Non-PCR	NCR	0.790153
57.75	1.27897	1.27897	40.5853	40.5853	CD68+_to_CD68+	-1.91968	-2.42655	TUR	14	Non-PCR	NCR	0.791968
58	1.27897	1.27897	40.5853	40.5853	CD68+_to_CD68+	-1.91968	-2.42655	TUR	14	Non-PCR	NCR	0.79377
58.25	1.27897	1.27897	40.5853	40.5853	CD68+_to_CD68+	-1.91968	-2.42655	TUR	14	Non-PCR	NCR	0.795558
58.5	1.27897	1.27897	40.5853	40.5853	CD68+_to_CD68+	-1.91968	-2.42655	TUR	14	Non-PCR	NCR	0.797333
58.75	1.27897	1.27897	40.5853	40.5853	CD68+_to_CD68+	-1.91968	-2.42655	TUR	14	Non-PCR	NCR	0.799095
59	1.27897	1.27897	40.5853	40.5853	CD68+_to_CD68+	-1.91968	-2.42655	TUR	14	Non-PCR	NCR	0.800843
59.25	1.27897	1.27897	40.5853	40.5853	CD68+_to_CD68+	-1.91968	-2.42655	TUR	14	Non-PCR	NCR	0.802578
59.5	1.27897	1.27897	40.5853	40.5853	CD68+_to_CD68+	-1.91968	-2.42655	TUR	14	Non-PCR	NCR	0.8043
59.75	1.27897	1.27897	40.5853	40.5853	CD68+_to_CD68+	-1.91968	-2.42655	TUR	14	Non-PCR	NCR	0.806009
60	1.27897	1.27897	40.5853	40.5853	CD68+_to_CD68+	-1.91968	-2.42655	TUR	14	Non-PCR	NCR	0.807705
60.25	1.27897	1.27897	40.5853	40.5853	CD68+_to_CD68+	-1.91968	-2.42655	TUR	14	Non-PCR	NCR	0.809388
60.5	1.27897	1.27897	40.5853	40.5853	CD68+_to_CD68+	-1.91968	-2.42655	TUR	14	Non-PCR	NCR	0.811058
60.75	1.27897	1.27897	40.5853	40.5853	CD68+_to_CD68+	-1.91968	-2.42655	TUR	14	Non-PCR	NCR	0.812716
61	1.27897	1.27897	40.5853	40.5853	CD68+_to_CD68+	-1.91968	-2.42655	TUR	14	Non-PCR	NCR	0.814361
61.25	1.27897	1.27897	40.5853	40.5853	CD68+_to_CD68+	-1.91968	-2.42655	TUR	14	Non-PCR	NCR	0.815993
61.5	1.27897	1.27897	40.5853	40.5853	CD68+_to_CD68+	-1.91968	-2.42655	TUR	14	Non-PCR	NCR	0.817613
61.75	1.27897	1.27897	40.5853	40.5853	CD68+_to_CD68+	-1.91968	-2.42655	TUR	14	Non-PCR	NCR	0.81922
62	1.27897	1.27897	40.5853	40.5853	CD68+_to_CD68+	-1.91968	-2.42655	TUR	14	Non-PCR	NCR	0.820815
62.25	1.27897	1.27897	40.5853	40.5853	CD68+_to_CD68+	-1.91968	-2.42655	TUR	14	Non-PCR	NCR	0.822398
62.5	1.27897	1.27897	40.5853	40.5853	CD68+_to_CD68+	-1.91968	-2.42655	TUR	14	Non-PCR	NCR	0.823968
62.75	1.27897	1.27897	40.5853	40.5853	CD68+_to_CD68+	-1.91968	-2.42655	TUR	14	Non-PCR	NCR	0.825526
63	1.27897	1.27897	40.5853	40.5853	CD68+_to_CD68+	-1.91968	-2.42655	TUR	14	Non-PCR	NCR	0.827073
63.25	1.27897	1.27897	40.5853	40.5853	CD68+_to_CD68+	-1.91968	-2.42655	TUR	14	Non-PCR	NCR	0.828607
63.5	1.27897	1.27897	40.5853	40.5853	CD68+_to_CD68+	-1.91968	-2.42655	TUR	14	Non-PCR	NCR	0.830129
63.75	1.27897	1.27897	40.5853	40.5853	CD68+_to_CD68+	-1.91968	-2.42655	TUR	14	Non-PCR	NCR	0.831639
64	1.27897	1.27897	40.5853	40.5853	CD68+_to_CD68+	-1.91968	-2.42655	TUR	14	Non-PCR	NCR	0.833138
64.25	1.27897	1.27897	40.5853	40.5853	CD68+_to_CD68+	-1.91968	-2.42655	TUR	14	Non-PCR	NCR	0.834625
64.5	1.27897	1.27897	40.5853	40.5853	CD68+_to_CD68+	-1.91968	-2.42655	TUR	14	Non-PCR	NCR	0.8361
64.75	1.27897	1.27897	40.5853	40.5853	CD68+_to_CD68+	-1.91968	-2.42655	TUR	14	Non-PCR	NCR	0.837564
65	1.27897	1.27897	40.5853	40.5853	CD68+_to_CD68+	-1.91968	-2.42655	TUR	14	Non-PCR	NCR	0.839016
65.25	1.27897	1.27897	40.5853	40.5853	CD68+_to_CD68+	-1.91968	-2.42655	TUR	14	Non-PCR	NCR	0.840456
65.5	1.27897	1.27897	40.5853	40.5853	CD68+_to_CD68+	-1.91968	-2.42655	TUR	14	Non-PCR	NCR	0.841886
65.75	1.27897	1.27897	40.5853	40.5853	CD68+_to_CD68+	-1.91968	-2.42655	TUR	14	Non-PCR	NCR	0.843304
66	1.27897	1.27897	40.5853	40.5853	CD68+_to_CD68+	-1.91968	-2.42655	TUR	14	Non-PCR	NCR	0.84471
66.25	1.27897	1.27897	40.5853	40.5853	CD68+_to_CD68+	-1.91968	-2.42655	TUR	14	Non-PCR	NCR	0.846106
66.5	1.27897	1.27897	40.5853	40.5853	CD68+_to_CD68+	-1.91968	-2.42655	TUR	14	Non-PCR	NCR	0.847491
66.75	1.27897	1.27897	40.5853	40.5853	CD68+_to_CD68+	-1.91968	-2.42655	TUR	14	Non-PCR	NCR	0.848864
67	1.27897	1.27897	40.5853	40.5853	CD68+_to_CD68+	-1.91968	-2.42655	TUR	14	Non-PCR	NCR	0.850227
67.25	1.27897	1.27897	40.5853	40.5853	CD68+_to_CD68+	-1.91968	-2.42655	TUR	14	Non-PCR	NCR	0.851578
67.5	1.27897	1.27897	40.5853	40.5853	CD68+_to_CD68+	-1.91968	-2.42655	TUR	14	Non-PCR	NCR	0.852919
67.75	1.27897	1.27897	40.5853	40.5853	CD68+_to_CD68+	-1.91968	-2.42655	TUR	14	Non-PCR	NCR	0.854249
68	1.27897	1.27897	40.5853	40.5853	CD68+_to_CD68+	-1.91968	-2.42655	TUR	14	Non-PCR	NCR	0.855569
68.25	1.27897	1.27897	40.5853	40.5853	CD68+_to_CD68+	-1.91968	-2.42655	TUR	14	Non-PCR	NCR	0.856877
68.5	1.27897	1.27897	40.5853	40.5853	CD68+_to_CD68+	-1.91968	-2.42655	TUR	14	Non-PCR	NCR	0.858176
68.75	1.27897	1.27897	40.5853	40.5853	CD68+_to_CD68+	-1.91968	-2.42655	TUR	14	Non-PCR	NCR	0.859463
69	1.27897	1.27897	40.5853	40.5853	CD68+_to_CD68+	-1.91968	-2.42655	TUR	14	Non-PCR	NCR	0.860741
69.25	1.27897	1.27897	40.5853	40.5853	CD68+_to_CD68+	-1.91968	-2.42655	TUR	14	Non-PCR	NCR	0.862008
69.5	1.27897	1.27897	40.5853	40.5853	CD68+_to_CD68+	-1.91968	-2.42655	TUR	14	Non-PCR	NCR	0.863265
69.75	1.27897	1.27897	40.5853	40.5853	CD68+_to_CD68+	-1.91968	-2.42655	TUR	14	Non-PCR	NCR	0.864511
70	1.27897	1.27897	40.5853	40.5853	CD68+_to_CD68+	-1.91968	-2.42655	TUR	14	Non-PCR	NCR	0.865748
70.25	1.27897	1.27897	40.5853	40.5853	CD68+_to_CD68+	-1.91968	-2.42655	TUR	14	Non-PCR	NCR	0.866974
70.5	1.27897	1.27897	40.5853	40.5853	CD68+_to_CD68+	-1.91968	-2.42655	TUR	14	Non-PCR	NCR	0.86819
70.75	1.27897	1.27897	40.5853	40.5853	CD68+_to_CD68+	-1.91968	-2.42655	TUR	14	Non-PCR	NCR	0.869397
71	1.27897	1.27897	40.5853	40.5853	CD68+_to_CD68+	-1.91968	-2.42655	TUR	14	Non-PCR	NCR	0.870593
71.25	1.27897	1.27897	40.5853	40.5853	CD68+_to_CD68+	-1.91968	-2.42655	TUR	14	Non-PCR	NCR	0.87178
71.5	1.27897	1.27897	40.5853	40.5853	CD68+_to_CD68+	-1.91968	-2.42655	TUR	14	Non-PCR	NCR	0.872957
71.75	1.27897	1.27897	40.5853	40.5853	CD68+_to_CD68+	-1.91968	-2.42655	TUR	14	Non-PCR	NCR	0.874124
72	1.27897	1.27897	40.5853	40.5853	CD68+_to_CD68+	-1.91968	-2.42655	TUR	14	Non-PCR	NCR	0.875282
72.25	1.27897	1.27897	40.5853	40.5853	CD68+_to_CD68+	-1.91968	-2.42655	TUR	14	Non-PCR	NCR	0.87643
72.5	1.27897	1.27897	40.5853	40.5853	CD68+_to_CD68+	-1.91968	-2.42655	TUR	14	Non-PCR	NCR	0.877569
72.75	1.27897	1.27897	40.5853	40.5853	CD68+_to_CD68+	-1.91968	-2.42655	TUR	14	Non-PCR	NCR	0.878698
73	1.27897	1.27897	40.5853	40.5853	CD68+_to_CD68+	-1.91968	-2.42655	TUR	14	Non-PCR	NCR	0.879818
73.25	1.27897	1.27897	40.5853	40.5853	CD68+_to_CD68+	-1.91968	-2.42655	TUR	14	Non-PCR	NCR	0.880929
73.5	1.27897	1.27897	40.5853	40.5853	CD68+_to_CD68+	-1.91968	-2.42655	TUR	14	Non-PCR	NCR	0.882031
73.75	1.27897	1.27897	40.5853	40.5853	CD68+_to_CD68+	-1.91968	-2.42655	TUR	14	Non-PCR	NCR	0.883123
74	1.27897	1.27897	40.5853	40.5853	CD68+_to_CD68+	-1.91968	-2.42655	TUR	14	Non-PCR	NCR	0.884206
74.25	1.27897	1.27897	40.5853	40.5853	CD68+_to_CD68+	-1.91968	-2.42655	TUR	14	Non-PCR	NCR	0.88528
74.5	1.27897	1.27897	40.5853	40.5853	CD68+_to_CD68+	-1.91968	-2.42655	TUR	14	Non-PCR	NCR	0.886345
74.75	1.27897	1.27897	40.5853	40.5853	CD68+_to_CD68+	-1.91968	-2.42655	TUR	14	Non-PCR	NCR	0.887402
75	1.27897	1.27897	40.5853	40.5853	CD68+_to_CD68+	-1.91968	-2.42655	TUR	14	Non-PCR	NCR	0.888449
75.25	1.27897	1.27897	40.5853	40.5853	CD68+_to_CD68+	-1.91968	-2.42655	TUR	14	Non-PCR	NCR	0.889488
75.5	1.27897	1.27897	40.5853	40.5853	CD68+_to_CD68+	-1.91968	-2.42655	TUR	14	Non-PCR	NCR	0.890518
75.75	1.27897	1.27897	40.5853	40.5853	CD68+_to_CD68+	-1.91968	-2.42655	TUR	14	Non-PCR	NCR	0.891539
76	1.27897	1.27897	40.5853	40.5853	CD68+_to_CD68+	-1.91968	-2.42655	TUR	14	Non-PCR	NCR	0.892552
76.25	1.27897	1.27897	40.5853	40.5853	CD68+_to_CD68+	-1.91968	-2.42655	TUR	14	Non-PCR	NCR	0.893556
76.5	1.27897	1.27897	40.5853	40.5853	CD68+_to_CD68+	-1.91968	-2.42655	TUR	14	Non-PCR	NCR	0.894552
76.75	1.27897	1.27897	40.5853	40.5853	CD68+_to_CD68+	-1.91968	-2.42655	TUR	14	Non-PCR	NCR	0.895539
77	1.27897	1.27897	40.5853	40.5853	CD68+_to_CD68+	-1.91968	-2.42655	TUR	14	Non-PCR	NCR	0.896518
77.25	1.27897	1.27897	40.5853	40.5853	CD68+_to_CD68+	-1.91968	-2.42655	TUR	14	Non-PCR	NCR	0.897488
77.5	1.27897	1.27897	40.5853	40.5853	CD68+_to_CD68+	-1.91968	-2.42655	TUR	14	Non-PCR	NCR	0.898451
77.75	1.27897	1.27897	40.5853	40.5853	CD68+_to_CD68+	-1.91968	-2.42655	TUR	14	Non-PCR	NCR	0.899405
78	1.27897	1.27897	40.5853	40.5853	CD68+_to_CD68+	-1.91968	-2.42655	TUR	14	Non-PCR	NCR	0.900351
78.25	1.27897	1.27897	40.5853	40.5853	CD68+_to_CD68+	-1.91968	-2.42655	TUR	14	Non-PCR	NCR	0.901289
78.5	1.27897	1.27897	40.5853	40.5853	CD68+_to_CD68+	-1.91968	-2.42655	TUR	14	Non-PCR	NCR	0.902219
78.75	1.27897	1.27897	40.5853	40.5853	CD68+_to_CD68+	-1.91968	-2.42655	TUR	14	Non-PCR	NCR	0.903141
79	1.27897	1.27897	40.5853	40.5853	CD68+_to_CD68+	-1.91968	-2.42655	TUR	14	Non-PCR	NCR	0.904055
79.25	1.27897	1.27897	40.5853	40.5853	CD68+_to_CD68+	-1.91968	-2.42655	TUR	14	Non-PCR	NCR	0.904961
79.5	1.27897	1.27897	40.5853	40.5853	CD68+_to_CD68+	-1.91968	-2.42655	TUR	14	Non-PCR	NCR	0.90586
79.75	1.27897	1.27897	40.5853	40.5853	CD68+_to_CD68+	-1.91968	-2.42655	TUR	14	Non-PCR	NCR	0.906751
80	1.27897	1.27897	40.5853	40.5853	CD68+_to_CD68+	-1.91968	-2.42655	TUR	14	Non-PCR	NCR	0.907634
80.25	1.27897	1.27897	40.5853	40.5853	CD68+_to_CD68+	-1.91968	-2.42655	TUR	14	Non-PCR	NCR	0.90851
80.5	1.27897	1.27897	40.5853	40.5853	CD68+_to_CD68+	-1.91968	-2.42655	TUR	14	Non-PCR	NCR	0.909378
80.75	1.27897	1.27897	40.5853	40.5853	CD68+_to_CD68+	-1.91968	-2.42655	TUR	14	Non-PCR	NCR	0.910238
81	1.27897	1.27897	40.5853	40.5853	CD68+_to_CD68+	-1.91968	-2.42655	TUR	14	Non-PCR	NCR	0.911091
81.25	1.27897	1.27897	40.5853	40.5853	CD68+_to_CD68+	-1.91968	-2.42655	TUR	14	Non-PCR	NCR	0.911937
81.5	1.27897	1.27897	40.5853	40.5853	CD68+_to_CD68+	-1.91968	-2.42655	TUR	14	Non-PCR	NCR	0.912775
81.75	1.27897	1.27897	40.5853	40.5853	CD68+_to_CD68+	-1.91968	-2.42655	TUR	14	Non-PCR	NCR	0.913606
82	1.27897	1.27897	40.5853	40.5853	CD68+_to_CD68+	-1.91968	-2.42655	TUR	14	Non-PCR	NCR	0.91443
82.25	1.27897	1.27897	40.5853	40.5853	CD68+_to_CD68+	-1.91968	-2.42655	TUR	14	Non-PCR	NCR	0.915247
82.5	1.27897	1.27897	40.5853	40.5853	CD68+_to_CD68+	-1.91968	-2.42655	TUR	14	Non-PCR	NCR	0.916057
82.75	1.27897	1.27897	40.5853	40.5853	CD68+_to_CD68+	-1.91968	-2.42655	TUR	14	Non-PCR	NCR	0.916859
83	1.27897	1.27897	40.5853	40.5853	CD68+_to_CD68+	-1.91968	-2.42655	TUR	14	Non-PCR	NCR	0.917655
83.25	1.27897	1.27897	40.5853	40.5853	CD68+_to_CD68+	-1.91968	-2.42655	TUR	14	Non-PCR	NCR	0.918443
83.5	1.27897	1.27897	40.5853	40.5853	CD68+_to_CD68+	-1.91968	-2.42655	TUR	14	Non-PCR	NCR	0.919225
83.75	1.27897	1.27897	40.5853	40.5853	CD68+_to_CD68+	-1.91968	-2.42655	TUR	14	Non-PCR	NCR	0.92
84	1.27897	1.27897	40.5853	40.5853	CD68+_to_CD68+	-1.91968	-2.42655	TUR	14	Non-PCR	NCR	0.920768
84.25	1.27897	1.27897	40.5853	40.5853	CD68+_to_CD68+	-1.91968	-2.42655	TUR	14	Non-PCR	NCR	0.921529
84.5	1.27897	1.27897	40.5853	40.5853	CD68+_to_CD68+	-1.91968	-2.42655	TUR	14	Non-PCR	NCR	0.922284
84.75	1.27897	1.27897	40.5853	40.5853	CD68+_to_CD68+	-1.91968	-2.42655	TUR	14	Non-PCR	NCR	0.923032
85	1.27897	1.27897	40.5853	40.5853	CD68+_to_CD68+	-1.91968	-2.42655	TUR	14	Non-PCR	NCR	0.923773
85.25	1.27897	1.27897	40.5853	40.5853	CD68+_to_CD68+	-1.91968	-2.42655	TUR	14	Non-PCR	NCR	0.924508
85.5	1.27897	1.27897	40.5853	40.5853	CD68+_to_CD68+	-1.91968	-2.42655	TUR	14	Non-PCR	NCR	0.925236
85.75	1.27897	1.27897	40.5853	40.5853	CD68+_to_CD68+	-1.91968	-2.42655	TUR	14	Non-PCR	NCR	0.925958
86	1.27897	1.27897	40.5853	40.5853	CD68+_to_CD68+	-1.91968	-2.42655	TUR	14	Non-PCR	NCR	0.926673
86.25	1.27897	1.27897	40.5853	40.5853	CD68+_to_CD68+	-1.91968	-2.42655	TUR	14	Non-PCR	NCR	0.927383
86.5	1.27897	1.27897	40.5853	40.5853	CD68+_to_CD68+	-1.91968	-2.42655	TUR	14	Non-PCR	NCR	0.928086
86.75	1.27897	1.27897	40.5853	40.5853	CD68+_to_CD68+	-1.91968	-2.42655	TUR	14	Non-PCR	NCR	0.928782
87	1.27897	1.27897	40.5853	40.5853	CD68+_to_CD68+	-1.91968	-2.42655	TUR	14	Non-PCR	NCR	0.929473
87.25	1.27897	1.27897	40.5853	40.5853	CD68+_to_CD68+	-1.91968	-2.42655	TUR	14	Non-PCR	NCR	0.930157
87.5	1.27897	1.27897	40.5853	40.5853	CD68+_to_CD68+	-1.91968	-2.42655	TUR	14	Non-PCR	NCR	0.930835
87.75	1.27897	1.27897	40.5853	40.5853	CD68+_to_CD68+	-1.91968	-2.42655	TUR	14	Non-PCR	NCR	0.931507
88	1.27897	1.27897	40.5853	40.5853	CD68+_to_CD68+	-1.91968	-2.42655	TUR	14	Non-PCR	NCR	0.932173
88.25	1.27897	1.27897	40.5853	40.5853	CD68+_to_CD68+	-1.91968	-2.42655	TUR	14	Non-PCR	NCR	0.932833
88.5	1.27897	1.27897	40.5853	40.5853	CD68+_to_CD68+	-1.91968	-2.42655	TUR	14	Non-PCR	NCR	0.933488
88.75	1.27897	1.27897	40.5853	40.5853	CD68+_to_CD68+	-1.91968	-2.42655	TUR	14	Non-PCR	NCR	0.934136
89	1.27897	1.27897	40.5853	40.5853	CD68+_to_CD68+	-1.91968	-2.42655	TUR	14	Non-PCR	NCR	0.934779
89.25	1.27897	1.27897	40.5853	40.5853	CD68+_to_CD68+	-1.91968	-2.42655	TUR	14	Non-PCR	NCR	0.935415
89.5	1.27897	1.27897	40.5853	40.5853	CD68+_to_CD68+	-1.91968	-2.42655	TUR	14	Non-PCR	NCR	0.936046
89.75	1.27897	1.27897	40.5853	40.5853	CD68+_to_CD68+	-1.91968	-2.42655	TUR	14	Non-PCR	NCR	0.936672
90	1.27897	1.27897	40.5853	40.5853	CD68+_to_CD68+	-1.91968	-2.42655	TUR	14	Non-PCR	NCR	0.937292
90.25	1.27897	1.27897	40.5853	40.5853	CD68+_to_CD68+	-1.91968	-2.42655	TUR	14	Non-PCR	NCR	0.937906
90.5	1.27897	1.27897	40.5853	40.5853	CD68+_to_CD68+	-1.91968	-2.42655	TUR	14	Non-PCR	NCR	0.938514
90.75	1.27897	1.27897	40.5853	40.5853	CD68+_to_CD68+	-1.91968	-2.42655	TUR	14	Non-PCR	NCR	0.939118
91	1.27897	1.27897	40.5853	40.5853	CD68+_to_CD68+	-1.91968	-2.42655	TUR	14	Non-PCR	NCR	0.939715
91.25	1.27897	1.27897	40.5853	40.5853	CD68+_to_CD68+	-1.91968	-2.42655	TUR	14	Non-PCR	NCR	0.940307
91.5	1.27897	1.27897	40.5853	40.5853	CD68+_to_CD68+	-1.91968	-2.42655	TUR	14	Non-PCR	NCR	0.940894
91.75	1.27897	1.27897	40.5853	40.5853	CD68+_to_CD68+	-1.91968	-2.42655	TUR	14	Non-PCR	NCR	0.941476
92	1.27897	1.27897	40.5853	40.5853	CD68+_to_CD68+	-1.91968	-2.42655	TUR	14	Non-PCR	NCR	0.942052
92.25	1.27897	1.27897	40.5853	40.5853	CD68+_to_CD68+	-1.91968	-2.42655	TUR	14	Non-PCR	NCR	0.942623
92.5	1.27897	1.27897	40.5853	40.5853	CD68+_to_CD68+	-1.91968	-2.42655	TUR	14	Non-PCR	NCR	0.943189
92.75	1.27897	1.27897	40.5853	40.5853	CD68+_to_CD68+	-1.91968	-2.42655	TUR	14	Non-PCR	NCR	0.943749
93	1.27897	1.27897	40.5853	40.5853	CD68+_to_CD68+	-1.91968	-2.42655	TUR	14	Non-PCR	NCR	0.944305
93.25	1.27897	1.27897	40.5853	40.5853	CD68+_to_CD68+	-1.91968	-2.42655	TUR	14	Non-PCR	NCR	0.944855
93.5	1.27897	1.27897	40.5853	40.5853	CD68+_to_CD68+	-1.91968	-2.42655	TUR	14	Non-PCR	NCR	0.945401
93.75	1.27897	1.27897	40.5853	40.5853	CD68+_to_CD68+	-1.91968	-2.42655	TUR	14	Non-PCR	NCR	0.945941
94	1.27897	1.27897	40.5853	40.5853	CD68+_to_CD68+	-1.91968	-2.42655	TUR	14	Non-PCR	NCR	0.946477
94.25	1.27897	1.27897	40.5853	40.5853	CD68+_to_CD68+	-1.91968	-2.42655	TUR	14	Non-PCR	NCR	0.947007
94.5	1.27897	1.27897	40.5853	40.5853	CD68+_to_CD68+	-1.91968	-2.42655	TUR	14	Non-PCR	NCR	0.947533
94.75	1.27897	1.27897	40.5853	40.5853	CD68+_to_CD68+	-1.91968	-2.42655	TUR	14	Non-PCR	NCR	0.948054
95	1.27897	1.27897	40.5853	40.5853	CD68+_to_CD68+	-1.91968	-2.42655	TUR	14	Non-PCR	NCR	0.94857
95.25	1.27897	1.27897	40.5853	40.5853	CD68+_to_CD68+	-1.91968	-2.42655	TUR	14	Non-PCR	NCR	0.949081
95.5	1.27897	1.27897	40.5853	40.5853	CD68+_to_CD68+	-1.91968	-2.42655	TUR	14	Non-PCR	NCR	0.949588
95.75	1.27897	1.27897	40.5853	40.5853	CD68+_to_CD68+	-1.91968	-2.42655	TUR	14	Non-PCR	NCR	0.95009
96	1.27897	1.27897	40.5853	40.5853	CD68+_to_CD68+	-1.91968	-2.42655	TUR	14	Non-PCR	NCR	0.950587
96.25	1.27897	1.27897	40.5853	40.5853	CD68+_to_CD68+	-1.91968	-2.42655	TUR	14	Non-PCR	NCR	0.95108
96.5	1.27897	1.27897	40.5853	40.5853	CD68+_to_CD68+	-1.91968	-2.42655	TUR	14	Non-PCR	NCR	0.951568
96.75	1.27897	1.27897	40.5853	40.5853	CD68+_to_CD68+	-1.91968	-2.42655	TUR	14	Non-PCR	NCR	0.952051
97	1.27897	1.27897	40.5853	40.5853	CD68+_to_CD68+	-1.91968	-2.42655	TUR	14	Non-PCR	NCR	0.952531
97.25	1.27897	1.27897	40.5853	40.5853	CD68+_to_CD68+	-1.91968	-2.42655	TUR	14	Non-PCR	NCR	0.953005
97.5	1.27897	1.27897	40.5853	40.5853	CD68+_to_CD68+	-1.91968	-2.42655	TUR	14	Non-PCR	NCR	0.953475
97.75	1.27897	1.27897	40.5853	40.5853	CD68+_to_CD68+	-1.91968	-2.42655	TUR	14	Non-PCR	NCR	0.953941
98	1.27897	1.27897	40.5853	40.5853	CD68+_to_CD68+	-1.91968	-2.42655	TUR	14	Non-PCR	NCR	0.954403
98.25	1.27897	1.27897	40.5853	40.5853	CD68+_to_CD68+	-1.91968	-2.42655	TUR	14	Non-PCR	NCR	0.95486
98.5	1.27897	1.27897	40.5853	40.5853	CD68+_to_CD68+	-1.91968	-2.42655	TUR	14	Non-PCR	NCR	0.955313
98.75	1.27897	1.27897	40.5853	40.5853	CD68+_to_CD68+	-1.91968	-2.42655	TUR	14	Non-PCR	NCR	0.955762
99	1.27897	1.27897	40.5853	40.5853	CD68+_to_CD68+	-1.91968	-2.42655	TUR	14	Non-PCR	NCR	0.956206
99.25	1.27897	1.27897	40.5853	40.5853	CD68+_to_CD68+	-1.91968	-2.42655	TUR	14	Non-PCR	NCR	0.956647
99.5	1.27897	1.27897	40.5853	40.5853	CD68+_to_CD68+	-1.91968	-2.42655	TUR	14	Non-PCR	NCR	0.957083
99.75	1.27897	1.27897	40.5853	40.5853	CD68+_to_CD68+	-1.91968	-2.42655	TUR	14	Non-PCR	NCR	0.957515
0.25	1.88093	1.88093	29.7788	29.7788	CD8+CD3+_to_CD3+	-1.46245	-2.75941	TUR	20	Complete response	CR	0.000124517
0.5	1.88093	1.88093	29.7788	29.7788	CD8+CD3+_to_CD3+	-1.46245	-2.75941	TUR	20	Complete response	CR	0.000458534
0.75	1.88093	1.88093	29.7788	29.7788	CD8+CD3+_to_CD3+	-1.46245	-2.75941	TUR	20	Complete response	CR	0.000982816
1	1.88093	1.88093	29.7788	29.7788	CD8+CD3+_to_CD3+	-1.46245	-2.75941	TUR	20	Complete response	CR	0.0016878
1.25	1.88093	1.88093	29.7788	29.7788	CD8+CD3+_to_CD3+	-1.46245	-2.75941	TUR	20	Complete response	CR	0.0025669
1.5	1.88093	1.88093	29.7788	29.7788	CD8+CD3+_to_CD3+	-1.46245	-2.75941	TUR	20	Complete response	CR	0.00361506
1.75	1.88093	1.88093	29.7788	29.7788	CD8+CD3+_to_CD3+	-1.46245	-2.75941	TUR	20	Complete response	CR	0.00482806
2	1.88093	1.88093	29.7788	29.7788	CD8+CD3+_to_CD3+	-1.46245	-2.75941	TUR	20	Complete response	CR	0.00620229
2.25	1.88093	1.88093	29.7788	29.7788	CD8+CD3+_to_CD3+	-1.46245	-2.75941	TUR	20	Complete response	CR	0.00773449
2.5	1.88093	1.88093	29.7788	29.7788	CD8+CD3+_to_CD3+	-1.46245	-2.75941	TUR	20	Complete response	CR	0.00942169
2.75	1.88093	1.88093	29.7788	29.7788	CD8+CD3+_to_CD3+	-1.46245	-2.75941	TUR	20	Complete response	CR	0.0112612
3	1.88093	1.88093	29.7788	29.7788	CD8+CD3+_to_CD3+	-1.46245	-2.75941	TUR	20	Complete response	CR	0.0132502
3.25	1.88093	1.88093	29.7788	29.7788	CD8+CD3+_to_CD3+	-1.46245	-2.75941	TUR	20	Complete response	CR	0.0153865
3.5	1.88093	1.88093	29.7788	29.7788	CD8+CD3+_to_CD3+	-1.46245	-2.75941	TUR	20	Complete response	CR	0.0176675
3.75	1.88093	1.88093	29.7788	29.7788	CD8+CD3+_to_CD3+	-1.46245	-2.75941	TUR	20	Complete response	CR	0.0200908
4	1.88093	1.88093	29.7788	29.7788	CD8+CD3+_to_CD3+	-1.46245	-2.75941	TUR	20	Complete response	CR	0.0226543
4.25	1.88093	1.88093	29.7788	29.7788	CD8+CD3+_to_CD3+	-1.46245	-2.75941	TUR	20	Complete response	CR	0.0253557
4.5	1.88093	1.88093	29.7788	29.7788	CD8+CD3+_to_CD3+	-1.46245	-2.75941	TUR	20	Complete response	CR	0.0281927
4.75	1.88093	1.88093	29.7788	29.7788	CD8+CD3+_to_CD3+	-1.46245	-2.75941	TUR	20	Complete response	CR	0.0311632
5	1.88093	1.88093	29.7788	29.7788	CD8+CD3+_to_CD3+	-1.46245	-2.75941	TUR	20	Complete response	CR	0.0342649
5.25	1.88093	1.88093	29.7788	29.7788	CD8+CD3+_to_CD3+	-1.46245	-2.75941	TUR	20	Complete response	CR	0.0374957
5.5	1.88093	1.88093	29.7788	29.7788	CD8+CD3+_to_CD3+	-1.46245	-2.75941	TUR	20	Complete response	CR	0.0408535
5.75	1.88093	1.88093	29.7788	29.7788	CD8+CD3+_to_CD3+	-1.46245	-2.75941	TUR	20	Complete response	CR	0.044336
6	1.88093	1.88093	29.7788	29.7788	CD8+CD3+_to_CD3+	-1.46245	-2.75941	TUR	20	Complete response	CR	0.0479412
6.25	1.88093	1.88093	29.7788	29.7788	CD8+CD3+_to_CD3+	-1.46245	-2.75941	TUR	20	Complete response	CR	0.0516667
6.5	1.88093	1.88093	29.7788	29.7788	CD8+CD3+_to_CD3+	-1.46245	-2.75941	TUR	20	Complete response	CR	0.0555105
6.75	1.88093	1.88093	29.7788	29.7788	CD8+CD3+_to_CD3+	-1.46245	-2.75941	TUR	20	Complete response	CR	0.0594705
7	1.88093	1.88093	29.7788	29.7788	CD8+CD3+_to_CD3+	-1.46245	-2.75941	TUR	20	Complete response	CR	0.0635443
7.25	1.88093	1.88093	29.7788	29.7788	CD8+CD3+_to_CD3+	-1.46245	-2.75941	TUR	20	Complete response	CR	0.0677299
7.5	1.88093	1.88093	29.7788	29.7788	CD8+CD3+_to_CD3+	-1.46245	-2.75941	TUR	20	Complete response	CR	0.0720249
7.75	1.88093	1.88093	29.7788	29.7788	CD8+CD3+_to_CD3+	-1.46245	-2.75941	TUR	20	Complete response	CR	0.0764273
8	1.88093	1.88093	29.7788	29.7788	CD8+CD3+_to_CD3+	-1.46245	-2.75941	TUR	20	Complete response	CR	0.0809349
8.25	1.88093	1.88093	29.7788	29.7788	CD8+CD3+_to_CD3+	-1.46245	-2.75941	TUR	20	Complete response	CR	0.0855453
8.5	1.88093	1.88093	29.7788	29.7788	CD8+CD3+_to_CD3+	-1.46245	-2.75941	TUR	20	Complete response	CR	0.0902564
8.75	1.88093	1.88093	29.7788	29.7788	CD8+CD3+_to_CD3+	-1.46245	-2.75941	TUR	20	Complete response	CR	0.0950659
9	1.88093	1.88093	29.7788	29.7788	CD8+CD3+_to_CD3+	-1.46245	-2.75941	TUR	20	Complete response	CR	0.0999716
9.25	1.88093	1.88093	29.7788	29.7788	CD8+CD3+_to_CD3+	-1.46245	-2.75941	TUR	20	Complete response	CR	0.104971
9.5	1.88093	1.88093	29.7788	29.7788	CD8+CD3+_to_CD3+	-1.46245	-2.75941	TUR	20	Complete response	CR	0.110063
9.75	1.88093	1.88093	29.7788	29.7788	CD8+CD3+_to_CD3+	-1.46245	-2.75941	TUR	20	Complete response	CR	0.115243
10	1.88093	1.88093	29.7788	29.7788	CD8+CD3+_to_CD3+	-1.46245	-2.75941	TUR	20	Complete response	CR	0.120511
10.25	1.88093	1.88093	29.7788	29.7788	CD8+CD3+_to_CD3+	-1.46245	-2.75941	TUR	20	Complete response	CR	0.125864
10.5	1.88093	1.88093	29.7788	29.7788	CD8+CD3+_to_CD3+	-1.46245	-2.75941	TUR	20	Complete response	CR	0.1313
10.75	1.88093	1.88093	29.7788	29.7788	CD8+CD3+_to_CD3+	-1.46245	-2.75941	TUR	20	Complete response	CR	0.136815
11	1.88093	1.88093	29.7788	29.7788	CD8+CD3+_to_CD3+	-1.46245	-2.75941	TUR	20	Complete response	CR	0.142409
11.25	1.88093	1.88093	29.7788	29.7788	CD8+CD3+_to_CD3+	-1.46245	-2.75941	TUR	20	Complete response	CR	0.148079
11.5	1.88093	1.88093	29.7788	29.7788	CD8+CD3+_to_CD3+	-1.46245	-2.75941	TUR	20	Complete response	CR	0.153822
11.75	1.88093	1.88093	29.7788	29.7788	CD8+CD3+_to_CD3+	-1.46245	-2.75941	TUR	20	Complete response	CR	0.159636
12	1.88093	1.88093	29.7788	29.7788	CD8+CD3+_to_CD3+	-1.46245	-2.75941	TUR	20	Complete response	CR	0.165519
12.25	1.88093	1.88093	29.7788	29.7788	CD8+CD3+_to_CD3+	-1.46245	-2.75941	TUR	20	Complete response	CR	0.171469
12.5	1.88093	1.88093	29.7788	29.7788	CD8+CD3+_to_CD3+	-1.46245	-2.75941	TUR	20	Complete response	CR	0.177484
12.75	1.88093	1.88093	29.7788	29.7788	CD8+CD3+_to_CD3+	-1.46245	-2.75941	TUR	20	Complete response	CR	0.18356
13	1.88093	1.88093	29.7788	29.7788	CD8+CD3+_to_CD3+	-1.46245	-2.75941	TUR	20	Complete response	CR	0.189696
13.25	1.88093	1.88093	29.7788	29.7788	CD8+CD3+_to_CD3+	-1.46245	-2.75941	TUR	20	Complete response	CR	0.19589
13.5	1.88093	1.88093	29.7788	29.7788	CD8+CD3+_to_CD3+	-1.46245	-2.75941	TUR	20	Complete response	CR	0.202138
13.75	1.88093	1.88093	29.7788	29.7788	CD8+CD3+_to_CD3+	-1.46245	-2.75941	TUR	20	Complete response	CR	0.20844
14	1.88093	1.88093	29.7788	29.7788	CD8+CD3+_to_CD3+	-1.46245	-2.75941	TUR	20	Complete response	CR	0.214793
14.25	1.88093	1.88093	29.7788	29.7788	CD8+CD3+_to_CD3+	-1.46245	-2.75941	TUR	20	Complete response	CR	0.221194
14.5	1.88093	1.88093	29.7788	29.7788	CD8+CD3+_to_CD3+	-1.46245	-2.75941	TUR	20	Complete response	CR	0.227642
14.75	1.88093	1.88093	29.7788	29.7788	CD8+CD3+_to_CD3+	-1.46245	-2.75941	TUR	20	Complete response	CR	0.234133
15	1.88093	1.88093	29.7788	29.7788	CD8+CD3+_to_CD3+	-1.46245	-2.75941	TUR	20	Complete response	CR	0.240667
15.25	1.88093	1.88093	29.7788	29.7788	CD8+CD3+_to_CD3+	-1.46245	-2.75941	TUR	20	Complete response	CR	0.24724
15.5	1.88093	1.88093	29.7788	29.7788	CD8+CD3+_to_CD3+	-1.46245	-2.75941	TUR	20	Complete response	CR	0.253851
15.75	1.88093	1.88093	29.7788	29.7788	CD8+CD3+_to_CD3+	-1.46245	-2.75941	TUR	20	Complete response	CR	0.260496
16	1.88093	1.88093	29.7788	29.7788	CD8+CD3+_to_CD3+	-1.46245	-2.75941	TUR	20	Complete response	CR	0.267175
16.25	1.88093	1.88093	29.7788	29.7788	CD8+CD3+_to_CD3+	-1.46245	-2.75941	TUR	20	Complete response	CR	0.273885
16.5	1.88093	1.88093	29.7788	29.7788	CD8+CD3+_to_CD3+	-1.46245	-2.75941	TUR	20	Complete response	CR	0.280624
16.75	1.88093	1.88093	29.7788	29.7788	CD8+CD3+_to_CD3+	-1.46245	-2.75941	TUR	20	Complete response	CR	0.28739
17	1.88093	1.88093	29.7788	29.7788	CD8+CD3+_to_CD3+	-1.46245	-2.75941	TUR	20	Complete response	CR	0.29418
17.25	1.88093	1.88093	29.7788	29.7788	CD8+CD3+_to_CD3+	-1.46245	-2.75941	TUR	20	Complete response	CR	0.300993
17.5	1.88093	1.88093	29.7788	29.7788	CD8+CD3+_to_CD3+	-1.46245	-2.75941	TUR	20	Complete response	CR	0.307826
17.75	1.88093	1.88093	29.7788	29.7788	CD8+CD3+_to_CD3+	-1.46245	-2.75941	TUR	20	Complete response	CR	0.314678
18	1.88093	1.88093	29.7788	29.7788	CD8+CD3+_to_CD3+	-1.46245	-2.75941	TUR	20	Complete response	CR	0.321546
18.25	1.88093	1.88093	29.7788	29.7788	CD8+CD3+_to_CD3+	-1.46245	-2.75941	TUR	20	Complete response	CR	0.328429
18.5	1.88093	1.88093	29.7788	29.7788	CD8+CD3+_to_CD3+	-1.46245	-2.75941	TUR	20	Complete response	CR	0.335324
18.75	1.88093	1.88093	29.7788	29.7788	CD8+CD3+_to_CD3+	-1.46245	-2.75941	TUR	20	Complete response	CR	0.34223
19	1.88093	1.88093	29.7788	29.7788	CD8+CD3+_to_CD3+	-1.46245	-2.75941	TUR	20	Complete response	CR	0.349144
19.25	1.88093	1.88093	29.7788	29.7788	CD8+CD3+_to_CD3+	-1.46245	-2.75941	TUR	20	Complete response	CR	0.356065
19.5	1.88093	1.88093	29.7788	29.7788	CD8+CD3+_to_CD3+	-1.46245	-2.75941	TUR	20	Complete response	CR	0.362991
19.75	1.88093	1.88093	29.7788	29.7788	CD8+CD3+_to_CD3+	-1.46245	-2.75941	TUR	20	Complete response	CR	0.369919
20	1.88093	1.88093	29.7788	29.7788	CD8+CD3+_to_CD3+	-1.46245	-2.75941	TUR	20	Complete response	CR	0.376849
20.25	1.88093	1.88093	29.7788	29.7788	CD8+CD3+_to_CD3+	-1.46245	-2.75941	TUR	20	Complete response	CR	0.383778
20.5	1.88093	1.88093	29.7788	29.7788	CD8+CD3+_to_CD3+	-1.46245	-2.75941	TUR	20	Complete response	CR	0.390704
20.75	1.88093	1.88093	29.7788	29.7788	CD8+CD3+_to_CD3+	-1.46245	-2.75941	TUR	20	Complete response	CR	0.397626
21	1.88093	1.88093	29.7788	29.7788	CD8+CD3+_to_CD3+	-1.46245	-2.75941	TUR	20	Complete response	CR	0.404542
21.25	1.88093	1.88093	29.7788	29.7788	CD8+CD3+_to_CD3+	-1.46245	-2.75941	TUR	20	Complete response	CR	0.41145
21.5	1.88093	1.88093	29.7788	29.7788	CD8+CD3+_to_CD3+	-1.46245	-2.75941	TUR	20	Complete response	CR	0.418349
21.75	1.88093	1.88093	29.7788	29.7788	CD8+CD3+_to_CD3+	-1.46245	-2.75941	TUR	20	Complete response	CR	0.425237
22	1.88093	1.88093	29.7788	29.7788	CD8+CD3+_to_CD3+	-1.46245	-2.75941	TUR	20	Complete response	CR	0.432112
22.25	1.88093	1.88093	29.7788	29.7788	CD8+CD3+_to_CD3+	-1.46245	-2.75941	TUR	20	Complete response	CR	0.438973
22.5	1.88093	1.88093	29.7788	29.7788	CD8+CD3+_to_CD3+	-1.46245	-2.75941	TUR	20	Complete response	CR	0.445817
22.75	1.88093	1.88093	29.7788	29.7788	CD8+CD3+_to_CD3+	-1.46245	-2.75941	TUR	20	Complete response	CR	0.452645
23	1.88093	1.88093	29.7788	29.7788	CD8+CD3+_to_CD3+	-1.46245	-2.75941	TUR	20	Complete response	CR	0.459453
23.25	1.88093	1.88093	29.7788	29.7788	CD8+CD3+_to_CD3+	-1.46245	-2.75941	TUR	20	Complete response	CR	0.466242
23.5	1.88093	1.88093	29.7788	29.7788	CD8+CD3+_to_CD3+	-1.46245	-2.75941	TUR	20	Complete response	CR	0.473008
23.75	1.88093	1.88093	29.7788	29.7788	CD8+CD3+_to_CD3+	-1.46245	-2.75941	TUR	20	Complete response	CR	0.479751
24	1.88093	1.88093	29.7788	29.7788	CD8+CD3+_to_CD3+	-1.46245	-2.75941	TUR	20	Complete response	CR	0.486469
24.25	1.88093	1.88093	29.7788	29.7788	CD8+CD3+_to_CD3+	-1.46245	-2.75941	TUR	20	Complete response	CR	0.493161
24.5	1.88093	1.88093	29.7788	29.7788	CD8+CD3+_to_CD3+	-1.46245	-2.75941	TUR	20	Complete response	CR	0.499826
24.75	1.88093	1.88093	29.7788	29.7788	CD8+CD3+_to_CD3+	-1.46245	-2.75941	TUR	20	Complete response	CR	0.506462
25	1.88093	1.88093	29.7788	29.7788	CD8+CD3+_to_CD3+	-1.46245	-2.75941	TUR	20	Complete response	CR	0.513069
25.25	1.88093	1.88093	29.7788	29.7788	CD8+CD3+_to_CD3+	-1.46245	-2.75941	TUR	20	Complete response	CR	0.519644
25.5	1.88093	1.88093	29.7788	29.7788	CD8+CD3+_to_CD3+	-1.46245	-2.75941	TUR	20	Complete response	CR	0.526187
25.75	1.88093	1.88093	29.7788	29.7788	CD8+CD3+_to_CD3+	-1.46245	-2.75941	TUR	20	Complete response	CR	0.532696
26	1.88093	1.88093	29.7788	29.7788	CD8+CD3+_to_CD3+	-1.46245	-2.75941	TUR	20	Complete response	CR	0.539171
26.25	1.88093	1.88093	29.7788	29.7788	CD8+CD3+_to_CD3+	-1.46245	-2.75941	TUR	20	Complete response	CR	0.54561
26.5	1.88093	1.88093	29.7788	29.7788	CD8+CD3+_to_CD3+	-1.46245	-2.75941	TUR	20	Complete response	CR	0.552012
26.75	1.88093	1.88093	29.7788	29.7788	CD8+CD3+_to_CD3+	-1.46245	-2.75941	TUR	20	Complete response	CR	0.558376
27	1.88093	1.88093	29.7788	29.7788	CD8+CD3+_to_CD3+	-1.46245	-2.75941	TUR	20	Complete response	CR	0.564701
27.25	1.88093	1.88093	29.7788	29.7788	CD8+CD3+_to_CD3+	-1.46245	-2.75941	TUR	20	Complete response	CR	0.570986
27.5	1.88093	1.88093	29.7788	29.7788	CD8+CD3+_to_CD3+	-1.46245	-2.75941	TUR	20	Complete response	CR	0.577231
27.75	1.88093	1.88093	29.7788	29.7788	CD8+CD3+_to_CD3+	-1.46245	-2.75941	TUR	20	Complete response	CR	0.583434
28	1.88093	1.88093	29.7788	29.7788	CD8+CD3+_to_CD3+	-1.46245	-2.75941	TUR	20	Complete response	CR	0.589594
28.25	1.88093	1.88093	29.7788	29.7788	CD8+CD3+_to_CD3+	-1.46245	-2.75941	TUR	20	Complete response	CR	0.59571
28.5	1.88093	1.88093	29.7788	29.7788	CD8+CD3+_to_CD3+	-1.46245	-2.75941	TUR	20	Complete response	CR	0.601782
28.75	1.88093	1.88093	29.7788	29.7788	CD8+CD3+_to_CD3+	-1.46245	-2.75941	TUR	20	Complete response	CR	0.607809
29	1.88093	1.88093	29.7788	29.7788	CD8+CD3+_to_CD3+	-1.46245	-2.75941	TUR	20	Complete response	CR	0.61379
29.25	1.88093	1.88093	29.7788	29.7788	CD8+CD3+_to_CD3+	-1.46245	-2.75941	TUR	20	Complete response	CR	0.619725
29.5	1.88093	1.88093	29.7788	29.7788	CD8+CD3+_to_CD3+	-1.46245	-2.75941	TUR	20	Complete response	CR	0.625612
29.75	1.88093	1.88093	29.7788	29.7788	CD8+CD3+_to_CD3+	-1.46245	-2.75941	TUR	20	Complete response	CR	0.631451
30	1.88093	1.88093	29.7788	29.7788	CD8+CD3+_to_CD3+	-1.46245	-2.75941	TUR	20	Complete response	CR	0.637241
30.25	1.88093	1.88093	29.7788	29.7788	CD8+CD3+_to_CD3+	-1.46245	-2.75941	TUR	20	Complete response	CR	0.642982
30.5	1.88093	1.88093	29.7788	29.7788	CD8+CD3+_to_CD3+	-1.46245	-2.75941	TUR	20	Complete response	CR	0.648673
30.75	1.88093	1.88093	29.7788	29.7788	CD8+CD3+_to_CD3+	-1.46245	-2.75941	TUR	20	Complete response	CR	0.654314
31	1.88093	1.88093	29.7788	29.7788	CD8+CD3+_to_CD3+	-1.46245	-2.75941	TUR	20	Complete response	CR	0.659903
31.25	1.88093	1.88093	29.7788	29.7788	CD8+CD3+_to_CD3+	-1.46245	-2.75941	TUR	20	Complete response	CR	0.665441
31.5	1.88093	1.88093	29.7788	29.7788	CD8+CD3+_to_CD3+	-1.46245	-2.75941	TUR	20	Complete response	CR	0.670927
31.75	1.88093	1.88093	29.7788	29.7788	CD8+CD3+_to_CD3+	-1.46245	-2.75941	TUR	20	Complete response	CR	0.676361
32	1.88093	1.88093	29.7788	29.7788	CD8+CD3+_to_CD3+	-1.46245	-2.75941	TUR	20	Complete response	CR	0.681742
32.25	1.88093	1.88093	29.7788	29.7788	CD8+CD3+_to_CD3+	-1.46245	-2.75941	TUR	20	Complete response	CR	0.68707
32.5	1.88093	1.88093	29.7788	29.7788	CD8+CD3+_to_CD3+	-1.46245	-2.75941	TUR	20	Complete response	CR	0.692344
32.75	1.88093	1.88093	29.7788	29.7788	CD8+CD3+_to_CD3+	-1.46245	-2.75941	TUR	20	Complete response	CR	0.697564
33	1.88093	1.88093	29.7788	29.7788	CD8+CD3+_to_CD3+	-1.46245	-2.75941	TUR	20	Complete response	CR	0.70273
33.25	1.88093	1.88093	29.7788	29.7788	CD8+CD3+_to_CD3+	-1.46245	-2.75941	TUR	20	Complete response	CR	0.707841
33.5	1.88093	1.88093	29.7788	29.7788	CD8+CD3+_to_CD3+	-1.46245	-2.75941	TUR	20	Complete response	CR	0.712898
33.75	1.88093	1.88093	29.7788	29.7788	CD8+CD3+_to_CD3+	-1.46245	-2.75941	TUR	20	Complete response	CR	0.717899
34	1.88093	1.88093	29.7788	29.7788	CD8+CD3+_to_CD3+	-1.46245	-2.75941	TUR	20	Complete response	CR	0.722846
34.25	1.88093	1.88093	29.7788	29.7788	CD8+CD3+_to_CD3+	-1.46245	-2.75941	TUR	20	Complete response	CR	0.727737
34.5	1.88093	1.88093	29.7788	29.7788	CD8+CD3+_to_CD3+	-1.46245	-2.75941	TUR	20	Complete response	CR	0.732572
34.75	1.88093	1.88093	29.7788	29.7788	CD8+CD3+_to_CD3+	-1.46245	-2.75941	TUR	20	Complete response	CR	0.737351
35	1.88093	1.88093	29.7788	29.7788	CD8+CD3+_to_CD3+	-1.46245	-2.75941	TUR	20	Complete response	CR	0.742075
35.25	1.88093	1.88093	29.7788	29.7788	CD8+CD3+_to_CD3+	-1.46245	-2.75941	TUR	20	Complete response	CR	0.746743
35.5	1.88093	1.88093	29.7788	29.7788	CD8+CD3+_to_CD3+	-1.46245	-2.75941	TUR	20	Complete response	CR	0.751355
35.75	1.88093	1.88093	29.7788	29.7788	CD8+CD3+_to_CD3+	-1.46245	-2.75941	TUR	20	Complete response	CR	0.75591
36	1.88093	1.88093	29.7788	29.7788	CD8+CD3+_to_CD3+	-1.46245	-2.75941	TUR	20	Complete response	CR	0.76041
36.25	1.88093	1.88093	29.7788	29.7788	CD8+CD3+_to_CD3+	-1.46245	-2.75941	TUR	20	Complete response	CR	0.764853
36.5	1.88093	1.88093	29.7788	29.7788	CD8+CD3+_to_CD3+	-1.46245	-2.75941	TUR	20	Complete response	CR	0.769241
36.75	1.88093	1.88093	29.7788	29.7788	CD8+CD3+_to_CD3+	-1.46245	-2.75941	TUR	20	Complete response	CR	0.773572
37	1.88093	1.88093	29.7788	29.7788	CD8+CD3+_to_CD3+	-1.46245	-2.75941	TUR	20	Complete response	CR	0.777847
37.25	1.88093	1.88093	29.7788	29.7788	CD8+CD3+_to_CD3+	-1.46245	-2.75941	TUR	20	Complete response	CR	0.782067
37.5	1.88093	1.88093	29.7788	29.7788	CD8+CD3+_to_CD3+	-1.46245	-2.75941	TUR	20	Complete response	CR	0.786231
37.75	1.88093	1.88093	29.7788	29.7788	CD8+CD3+_to_CD3+	-1.46245	-2.75941	TUR	20	Complete response	CR	0.790338
38	1.88093	1.88093	29.7788	29.7788	CD8+CD3+_to_CD3+	-1.46245	-2.75941	TUR	20	Complete response	CR	0.794391
38.25	1.88093	1.88093	29.7788	29.7788	CD8+CD3+_to_CD3+	-1.46245	-2.75941	TUR	20	Complete response	CR	0.798388
38.5	1.88093	1.88093	29.7788	29.7788	CD8+CD3+_to_CD3+	-1.46245	-2.75941	TUR	20	Complete response	CR	0.802329
38.75	1.88093	1.88093	29.7788	29.7788	CD8+CD3+_to_CD3+	-1.46245	-2.75941	TUR	20	Complete response	CR	0.806216
39	1.88093	1.88093	29.7788	29.7788	CD8+CD3+_to_CD3+	-1.46245	-2.75941	TUR	20	Complete response	CR	0.810047
39.25	1.88093	1.88093	29.7788	29.7788	CD8+CD3+_to_CD3+	-1.46245	-2.75941	TUR	20	Complete response	CR	0.813824
39.5	1.88093	1.88093	29.7788	29.7788	CD8+CD3+_to_CD3+	-1.46245	-2.75941	TUR	20	Complete response	CR	0.817546
39.75	1.88093	1.88093	29.7788	29.7788	CD8+CD3+_to_CD3+	-1.46245	-2.75941	TUR	20	Complete response	CR	0.821214
40	1.88093	1.88093	29.7788	29.7788	CD8+CD3+_to_CD3+	-1.46245	-2.75941	TUR	20	Complete response	CR	0.824829
40.25	1.88093	1.88093	29.7788	29.7788	CD8+CD3+_to_CD3+	-1.46245	-2.75941	TUR	20	Complete response	CR	0.828389
40.5	1.88093	1.88093	29.7788	29.7788	CD8+CD3+_to_CD3+	-1.46245	-2.75941	TUR	20	Complete response	CR	0.831896
40.75	1.88093	1.88093	29.7788	29.7788	CD8+CD3+_to_CD3+	-1.46245	-2.75941	TUR	20	Complete response	CR	0.83535
41	1.88093	1.88093	29.7788	29.7788	CD8+CD3+_to_CD3+	-1.46245	-2.75941	TUR	20	Complete response	CR	0.838751
41.25	1.88093	1.88093	29.7788	29.7788	CD8+CD3+_to_CD3+	-1.46245	-2.75941	TUR	20	Complete response	CR	0.8421
41.5	1.88093	1.88093	29.7788	29.7788	CD8+CD3+_to_CD3+	-1.46245	-2.75941	TUR	20	Complete response	CR	0.845396
41.75	1.88093	1.88093	29.7788	29.7788	CD8+CD3+_to_CD3+	-1.46245	-2.75941	TUR	20	Complete response	CR	0.84864
42	1.88093	1.88093	29.7788	29.7788	CD8+CD3+_to_CD3+	-1.46245	-2.75941	TUR	20	Complete response	CR	0.851834
42.25	1.88093	1.88093	29.7788	29.7788	CD8+CD3+_to_CD3+	-1.46245	-2.75941	TUR	20	Complete response	CR	0.854976
42.5	1.88093	1.88093	29.7788	29.7788	CD8+CD3+_to_CD3+	-1.46245	-2.75941	TUR	20	Complete response	CR	0.858067
42.75	1.88093	1.88093	29.7788	29.7788	CD8+CD3+_to_CD3+	-1.46245	-2.75941	TUR	20	Complete response	CR	0.861108
43	1.88093	1.88093	29.7788	29.7788	CD8+CD3+_to_CD3+	-1.46245	-2.75941	TUR	20	Complete response	CR	0.864099
43.25	1.88093	1.88093	29.7788	29.7788	CD8+CD3+_to_CD3+	-1.46245	-2.75941	TUR	20	Complete response	CR	0.86704
43.5	1.88093	1.88093	29.7788	29.7788	CD8+CD3+_to_CD3+	-1.46245	-2.75941	TUR	20	Complete response	CR	0.869932
43.75	1.88093	1.88093	29.7788	29.7788	CD8+CD3+_to_CD3+	-1.46245	-2.75941	TUR	20	Complete response	CR	0.872776
44	1.88093	1.88093	29.7788	29.7788	CD8+CD3+_to_CD3+	-1.46245	-2.75941	TUR	20	Complete response	CR	0.875571
44.25	1.88093	1.88093	29.7788	29.7788	CD8+CD3+_to_CD3+	-1.46245	-2.75941	TUR	20	Complete response	CR	0.878319
44.5	1.88093	1.88093	29.7788	29.7788	CD8+CD3+_to_CD3+	-1.46245	-2.75941	TUR	20	Complete response	CR	0.881019
44.75	1.88093	1.88093	29.7788	29.7788	CD8+CD3+_to_CD3+	-1.46245	-2.75941	TUR	20	Complete response	CR	0.883672
45	1.88093	1.88093	29.7788	29.7788	CD8+CD3+_to_CD3+	-1.46245	-2.75941	TUR	20	Complete response	CR	0.886278
45.25	1.88093	1.88093	29.7788	29.7788	CD8+CD3+_to_CD3+	-1.46245	-2.75941	TUR	20	Complete response	CR	0.888839
45.5	1.88093	1.88093	29.7788	29.7788	CD8+CD3+_to_CD3+	-1.46245	-2.75941	TUR	20	Complete response	CR	0.891354
45.75	1.88093	1.88093	29.7788	29.7788	CD8+CD3+_to_CD3+	-1.46245	-2.75941	TUR	20	Complete response	CR	0.893824
46	1.88093	1.88093	29.7788	29.7788	CD8+CD3+_to_CD3+	-1.46245	-2.75941	TUR	20	Complete response	CR	0.896249
46.25	1.88093	1.88093	29.7788	29.7788	CD8+CD3+_to_CD3+	-1.46245	-2.75941	TUR	20	Complete response	CR	0.89863
46.5	1.88093	1.88093	29.7788	29.7788	CD8+CD3+_to_CD3+	-1.46245	-2.75941	TUR	20	Complete response	CR	0.900967
46.75	1.88093	1.88093	29.7788	29.7788	CD8+CD3+_to_CD3+	-1.46245	-2.75941	TUR	20	Complete response	CR	0.903262
47	1.88093	1.88093	29.7788	29.7788	CD8+CD3+_to_CD3+	-1.46245	-2.75941	TUR	20	Complete response	CR	0.905513
47.25	1.88093	1.88093	29.7788	29.7788	CD8+CD3+_to_CD3+	-1.46245	-2.75941	TUR	20	Complete response	CR	0.907722
47.5	1.88093	1.88093	29.7788	29.7788	CD8+CD3+_to_CD3+	-1.46245	-2.75941	TUR	20	Complete response	CR	0.90989
47.75	1.88093	1.88093	29.7788	29.7788	CD8+CD3+_to_CD3+	-1.46245	-2.75941	TUR	20	Complete response	CR	0.912016
48	1.88093	1.88093	29.7788	29.7788	CD8+CD3+_to_CD3+	-1.46245	-2.75941	TUR	20	Complete response	CR	0.914102
48.25	1.88093	1.88093	29.7788	29.7788	CD8+CD3+_to_CD3+	-1.46245	-2.75941	TUR	20	Complete response	CR	0.916148
48.5	1.88093	1.88093	29.7788	29.7788	CD8+CD3+_to_CD3+	-1.46245	-2.75941	TUR	20	Complete response	CR	0.918153
48.75	1.88093	1.88093	29.7788	29.7788	CD8+CD3+_to_CD3+	-1.46245	-2.75941	TUR	20	Complete response	CR	0.92012
49	1.88093	1.88093	29.7788	29.7788	CD8+CD3+_to_CD3+	-1.46245	-2.75941	TUR	20	Complete response	CR	0.922048
49.25	1.88093	1.88093	29.7788	29.7788	CD8+CD3+_to_CD3+	-1.46245	-2.75941	TUR	20	Complete response	CR	0.923938
49.5	1.88093	1.88093	29.7788	29.7788	CD8+CD3+_to_CD3+	-1.46245	-2.75941	TUR	20	Complete response	CR	0.92579
49.75	1.88093	1.88093	29.7788	29.7788	CD8+CD3+_to_CD3+	-1.46245	-2.75941	TUR	20	Complete response	CR	0.927605
50	1.88093	1.88093	29.7788	29.7788	CD8+CD3+_to_CD3+	-1.46245	-2.75941	TUR	20	Complete response	CR	0.929384
50.25	1.88093	1.88093	29.7788	29.7788	CD8+CD3+_to_CD3+	-1.46245	-2.75941	TUR	20	Complete response	CR	0.931126
50.5	1.88093	1.88093	29.7788	29.7788	CD8+CD3+_to_CD3+	-1.46245	-2.75941	TUR	20	Complete response	CR	0.932832
50.75	1.88093	1.88093	29.7788	29.7788	CD8+CD3+_to_CD3+	-1.46245	-2.75941	TUR	20	Complete response	CR	0.934504
51	1.88093	1.88093	29.7788	29.7788	CD8+CD3+_to_CD3+	-1.46245	-2.75941	TUR	20	Complete response	CR	0.936141
51.25	1.88093	1.88093	29.7788	29.7788	CD8+CD3+_to_CD3+	-1.46245	-2.75941	TUR	20	Complete response	CR	0.937744
51.5	1.88093	1.88093	29.7788	29.7788	CD8+CD3+_to_CD3+	-1.46245	-2.75941	TUR	20	Complete response	CR	0.939313
51.75	1.88093	1.88093	29.7788	29.7788	CD8+CD3+_to_CD3+	-1.46245	-2.75941	TUR	20	Complete response	CR	0.940849
52	1.88093	1.88093	29.7788	29.7788	CD8+CD3+_to_CD3+	-1.46245	-2.75941	TUR	20	Complete response	CR	0.942353
52.25	1.88093	1.88093	29.7788	29.7788	CD8+CD3+_to_CD3+	-1.46245	-2.75941	TUR	20	Complete response	CR	0.943824
52.5	1.88093	1.88093	29.7788	29.7788	CD8+CD3+_to_CD3+	-1.46245	-2.75941	TUR	20	Complete response	CR	0.945264
52.75	1.88093	1.88093	29.7788	29.7788	CD8+CD3+_to_CD3+	-1.46245	-2.75941	TUR	20	Complete response	CR	0.946673
53	1.88093	1.88093	29.7788	29.7788	CD8+CD3+_to_CD3+	-1.46245	-2.75941	TUR	20	Complete response	CR	0.948051
53.25	1.88093	1.88093	29.7788	29.7788	CD8+CD3+_to_CD3+	-1.46245	-2.75941	TUR	20	Complete response	CR	0.9494
53.5	1.88093	1.88093	29.7788	29.7788	CD8+CD3+_to_CD3+	-1.46245	-2.75941	TUR	20	Complete response	CR	0.950718
53.75	1.88093	1.88093	29.7788	29.7788	CD8+CD3+_to_CD3+	-1.46245	-2.75941	TUR	20	Complete response	CR	0.952008
54	1.88093	1.88093	29.7788	29.7788	CD8+CD3+_to_CD3+	-1.46245	-2.75941	TUR	20	Complete response	CR	0.953268
54.25	1.88093	1.88093	29.7788	29.7788	CD8+CD3+_to_CD3+	-1.46245	-2.75941	TUR	20	Complete response	CR	0.954501
54.5	1.88093	1.88093	29.7788	29.7788	CD8+CD3+_to_CD3+	-1.46245	-2.75941	TUR	20	Complete response	CR	0.955706
54.75	1.88093	1.88093	29.7788	29.7788	CD8+CD3+_to_CD3+	-1.46245	-2.75941	TUR	20	Complete response	CR	0.956883
55	1.88093	1.88093	29.7788	29.7788	CD8+CD3+_to_CD3+	-1.46245	-2.75941	TUR	20	Complete response	CR	0.958034
55.25	1.88093	1.88093	29.7788	29.7788	CD8+CD3+_to_CD3+	-1.46245	-2.75941	TUR	20	Complete response	CR	0.959159
55.5	1.88093	1.88093	29.7788	29.7788	CD8+CD3+_to_CD3+	-1.46245	-2.75941	TUR	20	Complete response	CR	0.960258
55.75	1.88093	1.88093	29.7788	29.7788	CD8+CD3+_to_CD3+	-1.46245	-2.75941	TUR	20	Complete response	CR	0.961331
56	1.88093	1.88093	29.7788	29.7788	CD8+CD3+_to_CD3+	-1.46245	-2.75941	TUR	20	Complete response	CR	0.96238
56.25	1.88093	1.88093	29.7788	29.7788	CD8+CD3+_to_CD3+	-1.46245	-2.75941	TUR	20	Complete response	CR	0.963404
56.5	1.88093	1.88093	29.7788	29.7788	CD8+CD3+_to_CD3+	-1.46245	-2.75941	TUR	20	Complete response	CR	0.964404
56.75	1.88093	1.88093	29.7788	29.7788	CD8+CD3+_to_CD3+	-1.46245	-2.75941	TUR	20	Complete response	CR	0.96538
57	1.88093	1.88093	29.7788	29.7788	CD8+CD3+_to_CD3+	-1.46245	-2.75941	TUR	20	Complete response	CR	0.966334
57.25	1.88093	1.88093	29.7788	29.7788	CD8+CD3+_to_CD3+	-1.46245	-2.75941	TUR	20	Complete response	CR	0.967264
57.5	1.88093	1.88093	29.7788	29.7788	CD8+CD3+_to_CD3+	-1.46245	-2.75941	TUR	20	Complete response	CR	0.968172
57.75	1.88093	1.88093	29.7788	29.7788	CD8+CD3+_to_CD3+	-1.46245	-2.75941	TUR	20	Complete response	CR	0.969059
58	1.88093	1.88093	29.7788	29.7788	CD8+CD3+_to_CD3+	-1.46245	-2.75941	TUR	20	Complete response	CR	0.969924
58.25	1.88093	1.88093	29.7788	29.7788	CD8+CD3+_to_CD3+	-1.46245	-2.75941	TUR	20	Complete response	CR	0.970768
58.5	1.88093	1.88093	29.7788	29.7788	CD8+CD3+_to_CD3+	-1.46245	-2.75941	TUR	20	Complete response	CR	0.971591
58.75	1.88093	1.88093	29.7788	29.7788	CD8+CD3+_to_CD3+	-1.46245	-2.75941	TUR	20	Complete response	CR	0.972394
59	1.88093	1.88093	29.7788	29.7788	CD8+CD3+_to_CD3+	-1.46245	-2.75941	TUR	20	Complete response	CR	0.973178
59.25	1.88093	1.88093	29.7788	29.7788	CD8+CD3+_to_CD3+	-1.46245	-2.75941	TUR	20	Complete response	CR	0.973942
59.5	1.88093	1.88093	29.7788	29.7788	CD8+CD3+_to_CD3+	-1.46245	-2.75941	TUR	20	Complete response	CR	0.974687
59.75	1.88093	1.88093	29.7788	29.7788	CD8+CD3+_to_CD3+	-1.46245	-2.75941	TUR	20	Complete response	CR	0.975413
60	1.88093	1.88093	29.7788	29.7788	CD8+CD3+_to_CD3+	-1.46245	-2.75941	TUR	20	Complete response	CR	0.976121
60.25	1.88093	1.88093	29.7788	29.7788	CD8+CD3+_to_CD3+	-1.46245	-2.75941	TUR	20	Complete response	CR	0.976811
60.5	1.88093	1.88093	29.7788	29.7788	CD8+CD3+_to_CD3+	-1.46245	-2.75941	TUR	20	Complete response	CR	0.977483
60.75	1.88093	1.88093	29.7788	29.7788	CD8+CD3+_to_CD3+	-1.46245	-2.75941	TUR	20	Complete response	CR	0.978139
61	1.88093	1.88093	29.7788	29.7788	CD8+CD3+_to_CD3+	-1.46245	-2.75941	TUR	20	Complete response	CR	0.978777
61.25	1.88093	1.88093	29.7788	29.7788	CD8+CD3+_to_CD3+	-1.46245	-2.75941	TUR	20	Complete response	CR	0.979399
61.5	1.88093	1.88093	29.7788	29.7788	CD8+CD3+_to_CD3+	-1.46245	-2.75941	TUR	20	Complete response	CR	0.980005
61.75	1.88093	1.88093	29.7788	29.7788	CD8+CD3+_to_CD3+	-1.46245	-2.75941	TUR	20	Complete response	CR	0.980596
62	1.88093	1.88093	29.7788	29.7788	CD8+CD3+_to_CD3+	-1.46245	-2.75941	TUR	20	Complete response	CR	0.981171
62.25	1.88093	1.88093	29.7788	29.7788	CD8+CD3+_to_CD3+	-1.46245	-2.75941	TUR	20	Complete response	CR	0.98173
62.5	1.88093	1.88093	29.7788	29.7788	CD8+CD3+_to_CD3+	-1.46245	-2.75941	TUR	20	Complete response	CR	0.982275
62.75	1.88093	1.88093	29.7788	29.7788	CD8+CD3+_to_CD3+	-1.46245	-2.75941	TUR	20	Complete response	CR	0.982806
63	1.88093	1.88093	29.7788	29.7788	CD8+CD3+_to_CD3+	-1.46245	-2.75941	TUR	20	Complete response	CR	0.983323
63.25	1.88093	1.88093	29.7788	29.7788	CD8+CD3+_to_CD3+	-1.46245	-2.75941	TUR	20	Complete response	CR	0.983825
63.5	1.88093	1.88093	29.7788	29.7788	CD8+CD3+_to_CD3+	-1.46245	-2.75941	TUR	20	Complete response	CR	0.984315
63.75	1.88093	1.88093	29.7788	29.7788	CD8+CD3+_to_CD3+	-1.46245	-2.75941	TUR	20	Complete response	CR	0.984791
64	1.88093	1.88093	29.7788	29.7788	CD8+CD3+_to_CD3+	-1.46245	-2.75941	TUR	20	Complete response	CR	0.985254
64.25	1.88093	1.88093	29.7788	29.7788	CD8+CD3+_to_CD3+	-1.46245	-2.75941	TUR	20	Complete response	CR	0.985705
64.5	1.88093	1.88093	29.7788	29.7788	CD8+CD3+_to_CD3+	-1.46245	-2.75941	TUR	20	Complete response	CR	0.986143
64.75	1.88093	1.88093	29.7788	29.7788	CD8+CD3+_to_CD3+	-1.46245	-2.75941	TUR	20	Complete response	CR	0.986569
65	1.88093	1.88093	29.7788	29.7788	CD8+CD3+_to_CD3+	-1.46245	-2.75941	TUR	20	Complete response	CR	0.986984
65.25	1.88093	1.88093	29.7788	29.7788	CD8+CD3+_to_CD3+	-1.46245	-2.75941	TUR	20	Complete response	CR	0.987387
65.5	1.88093	1.88093	29.7788	29.7788	CD8+CD3+_to_CD3+	-1.46245	-2.75941	TUR	20	Complete response	CR	0.987779
65.75	1.88093	1.88093	29.7788	29.7788	CD8+CD3+_to_CD3+	-1.46245	-2.75941	TUR	20	Complete response	CR	0.98816
66	1.88093	1.88093	29.7788	29.7788	CD8+CD3+_to_CD3+	-1.46245	-2.75941	TUR	20	Complete response	CR	0.98853
66.25	1.88093	1.88093	29.7788	29.7788	CD8+CD3+_to_CD3+	-1.46245	-2.75941	TUR	20	Complete response	CR	0.98889
66.5	1.88093	1.88093	29.7788	29.7788	CD8+CD3+_to_CD3+	-1.46245	-2.75941	TUR	20	Complete response	CR	0.98924
66.75	1.88093	1.88093	29.7788	29.7788	CD8+CD3+_to_CD3+	-1.46245	-2.75941	TUR	20	Complete response	CR	0.98958
67	1.88093	1.88093	29.7788	29.7788	CD8+CD3+_to_CD3+	-1.46245	-2.75941	TUR	20	Complete response	CR	0.98991
67.25	1.88093	1.88093	29.7788	29.7788	CD8+CD3+_to_CD3+	-1.46245	-2.75941	TUR	20	Complete response	CR	0.990231
67.5	1.88093	1.88093	29.7788	29.7788	CD8+CD3+_to_CD3+	-1.46245	-2.75941	TUR	20	Complete response	CR	0.990543
67.75	1.88093	1.88093	29.7788	29.7788	CD8+CD3+_to_CD3+	-1.46245	-2.75941	TUR	20	Complete response	CR	0.990845
68	1.88093	1.88093	29.7788	29.7788	CD8+CD3+_to_CD3+	-1.46245	-2.75941	TUR	20	Complete response	CR	0.991139
68.25	1.88093	1.88093	29.7788	29.7788	CD8+CD3+_to_CD3+	-1.46245	-2.75941	TUR	20	Complete response	CR	0.991424
68.5	1.88093	1.88093	29.7788	29.7788	CD8+CD3+_to_CD3+	-1.46245	-2.75941	TUR	20	Complete response	CR	0.991702
68.75	1.88093	1.88093	29.7788	29.7788	CD8+CD3+_to_CD3+	-1.46245	-2.75941	TUR	20	Complete response	CR	0.99197
69	1.88093	1.88093	29.7788	29.7788	CD8+CD3+_to_CD3+	-1.46245	-2.75941	TUR	20	Complete response	CR	0.992232
69.25	1.88093	1.88093	29.7788	29.7788	CD8+CD3+_to_CD3+	-1.46245	-2.75941	TUR	20	Complete response	CR	0.992485
69.5	1.88093	1.88093	29.7788	29.7788	CD8+CD3+_to_CD3+	-1.46245	-2.75941	TUR	20	Complete response	CR	0.992731
69.75	1.88093	1.88093	29.7788	29.7788	CD8+CD3+_to_CD3+	-1.46245	-2.75941	TUR	20	Complete response	CR	0.992969
70	1.88093	1.88093	29.7788	29.7788	CD8+CD3+_to_CD3+	-1.46245	-2.75941	TUR	20	Complete response	CR	0.993201
70.25	1.88093	1.88093	29.7788	29.7788	CD8+CD3+_to_CD3+	-1.46245	-2.75941	TUR	20	Complete response	CR	0.993425
70.5	1.88093	1.88093	29.7788	29.7788	CD8+CD3+_to_CD3+	-1.46245	-2.75941	TUR	20	Complete response	CR	0.993643
70.75	1.88093	1.88093	29.7788	29.7788	CD8+CD3+_to_CD3+	-1.46245	-2.75941	TUR	20	Complete response	CR	0.993854
71	1.88093	1.88093	29.7788	29.7788	CD8+CD3+_to_CD3+	-1.46245	-2.75941	TUR	20	Complete response	CR	0.994059
71.25	1.88093	1.88093	29.7788	29.7788	CD8+CD3+_to_CD3+	-1.46245	-2.75941	TUR	20	Complete response	CR	0.994258
71.5	1.88093	1.88093	29.7788	29.7788	CD8+CD3+_to_CD3+	-1.46245	-2.75941	TUR	20	Complete response	CR	0.99445
71.75	1.88093	1.88093	29.7788	29.7788	CD8+CD3+_to_CD3+	-1.46245	-2.75941	TUR	20	Complete response	CR	0.994637
72	1.88093	1.88093	29.7788	29.7788	CD8+CD3+_to_CD3+	-1.46245	-2.75941	TUR	20	Complete response	CR	0.994818
72.25	1.88093	1.88093	29.7788	29.7788	CD8+CD3+_to_CD3+	-1.46245	-2.75941	TUR	20	Complete response	CR	0.994993
72.5	1.88093	1.88093	29.7788	29.7788	CD8+CD3+_to_CD3+	-1.46245	-2.75941	TUR	20	Complete response	CR	0.995163
72.75	1.88093	1.88093	29.7788	29.7788	CD8+CD3+_to_CD3+	-1.46245	-2.75941	TUR	20	Complete response	CR	0.995328
73	1.88093	1.88093	29.7788	29.7788	CD8+CD3+_to_CD3+	-1.46245	-2.75941	TUR	20	Complete response	CR	0.995487
73.25	1.88093	1.88093	29.7788	29.7788	CD8+CD3+_to_CD3+	-1.46245	-2.75941	TUR	20	Complete response	CR	0.995642
73.5	1.88093	1.88093	29.7788	29.7788	CD8+CD3+_to_CD3+	-1.46245	-2.75941	TUR	20	Complete response	CR	0.995791
73.75	1.88093	1.88093	29.7788	29.7788	CD8+CD3+_to_CD3+	-1.46245	-2.75941	TUR	20	Complete response	CR	0.995936
74	1.88093	1.88093	29.7788	29.7788	CD8+CD3+_to_CD3+	-1.46245	-2.75941	TUR	20	Complete response	CR	0.996077
74.25	1.88093	1.88093	29.7788	29.7788	CD8+CD3+_to_CD3+	-1.46245	-2.75941	TUR	20	Complete response	CR	0.996213
74.5	1.88093	1.88093	29.7788	29.7788	CD8+CD3+_to_CD3+	-1.46245	-2.75941	TUR	20	Complete response	CR	0.996344
74.75	1.88093	1.88093	29.7788	29.7788	CD8+CD3+_to_CD3+	-1.46245	-2.75941	TUR	20	Complete response	CR	0.996472
75	1.88093	1.88093	29.7788	29.7788	CD8+CD3+_to_CD3+	-1.46245	-2.75941	TUR	20	Complete response	CR	0.996595
75.25	1.88093	1.88093	29.7788	29.7788	CD8+CD3+_to_CD3+	-1.46245	-2.75941	TUR	20	Complete response	CR	0.996714
75.5	1.88093	1.88093	29.7788	29.7788	CD8+CD3+_to_CD3+	-1.46245	-2.75941	TUR	20	Complete response	CR	0.99683
75.75	1.88093	1.88093	29.7788	29.7788	CD8+CD3+_to_CD3+	-1.46245	-2.75941	TUR	20	Complete response	CR	0.996942
76	1.88093	1.88093	29.7788	29.7788	CD8+CD3+_to_CD3+	-1.46245	-2.75941	TUR	20	Complete response	CR	0.99705
76.25	1.88093	1.88093	29.7788	29.7788	CD8+CD3+_to_CD3+	-1.46245	-2.75941	TUR	20	Complete response	CR	0.997154
76.5	1.88093	1.88093	29.7788	29.7788	CD8+CD3+_to_CD3+	-1.46245	-2.75941	TUR	20	Complete response	CR	0.997256
76.75	1.88093	1.88093	29.7788	29.7788	CD8+CD3+_to_CD3+	-1.46245	-2.75941	TUR	20	Complete response	CR	0.997353
77	1.88093	1.88093	29.7788	29.7788	CD8+CD3+_to_CD3+	-1.46245	-2.75941	TUR	20	Complete response	CR	0.997448
77.25	1.88093	1.88093	29.7788	29.7788	CD8+CD3+_to_CD3+	-1.46245	-2.75941	TUR	20	Complete response	CR	0.99754
77.5	1.88093	1.88093	29.7788	29.7788	CD8+CD3+_to_CD3+	-1.46245	-2.75941	TUR	20	Complete response	CR	0.997628
77.75	1.88093	1.88093	29.7788	29.7788	CD8+CD3+_to_CD3+	-1.46245	-2.75941	TUR	20	Complete response	CR	0.997714
78	1.88093	1.88093	29.7788	29.7788	CD8+CD3+_to_CD3+	-1.46245	-2.75941	TUR	20	Complete response	CR	0.997796
78.25	1.88093	1.88093	29.7788	29.7788	CD8+CD3+_to_CD3+	-1.46245	-2.75941	TUR	20	Complete response	CR	0.997876
78.5	1.88093	1.88093	29.7788	29.7788	CD8+CD3+_to_CD3+	-1.46245	-2.75941	TUR	20	Complete response	CR	0.997953
78.75	1.88093	1.88093	29.7788	29.7788	CD8+CD3+_to_CD3+	-1.46245	-2.75941	TUR	20	Complete response	CR	0.998028
79	1.88093	1.88093	29.7788	29.7788	CD8+CD3+_to_CD3+	-1.46245	-2.75941	TUR	20	Complete response	CR	0.9981
79.25	1.88093	1.88093	29.7788	29.7788	CD8+CD3+_to_CD3+	-1.46245	-2.75941	TUR	20	Complete response	CR	0.99817
79.5	1.88093	1.88093	29.7788	29.7788	CD8+CD3+_to_CD3+	-1.46245	-2.75941	TUR	20	Complete response	CR	0.998237
79.75	1.88093	1.88093	29.7788	29.7788	CD8+CD3+_to_CD3+	-1.46245	-2.75941	TUR	20	Complete response	CR	0.998302
80	1.88093	1.88093	29.7788	29.7788	CD8+CD3+_to_CD3+	-1.46245	-2.75941	TUR	20	Complete response	CR	0.998365
80.25	1.88093	1.88093	29.7788	29.7788	CD8+CD3+_to_CD3+	-1.46245	-2.75941	TUR	20	Complete response	CR	0.998425
80.5	1.88093	1.88093	29.7788	29.7788	CD8+CD3+_to_CD3+	-1.46245	-2.75941	TUR	20	Complete response	CR	0.998484
80.75	1.88093	1.88093	29.7788	29.7788	CD8+CD3+_to_CD3+	-1.46245	-2.75941	TUR	20	Complete response	CR	0.99854
81	1.88093	1.88093	29.7788	29.7788	CD8+CD3+_to_CD3+	-1.46245	-2.75941	TUR	20	Complete response	CR	0.998595
81.25	1.88093	1.88093	29.7788	29.7788	CD8+CD3+_to_CD3+	-1.46245	-2.75941	TUR	20	Complete response	CR	0.998648
81.5	1.88093	1.88093	29.7788	29.7788	CD8+CD3+_to_CD3+	-1.46245	-2.75941	TUR	20	Complete response	CR	0.998698
81.75	1.88093	1.88093	29.7788	29.7788	CD8+CD3+_to_CD3+	-1.46245	-2.75941	TUR	20	Complete response	CR	0.998747
82	1.88093	1.88093	29.7788	29.7788	CD8+CD3+_to_CD3+	-1.46245	-2.75941	TUR	20	Complete response	CR	0.998795
82.25	1.88093	1.88093	29.7788	29.7788	CD8+CD3+_to_CD3+	-1.46245	-2.75941	TUR	20	Complete response	CR	0.99884
82.5	1.88093	1.88093	29.7788	29.7788	CD8+CD3+_to_CD3+	-1.46245	-2.75941	TUR	20	Complete response	CR	0.998884
82.75	1.88093	1.88093	29.7788	29.7788	CD8+CD3+_to_CD3+	-1.46245	-2.75941	TUR	20	Complete response	CR	0.998927
83	1.88093	1.88093	29.7788	29.7788	CD8+CD3+_to_CD3+	-1.46245	-2.75941	TUR	20	Complete response	CR	0.998968
83.25	1.88093	1.88093	29.7788	29.7788	CD8+CD3+_to_CD3+	-1.46245	-2.75941	TUR	20	Complete response	CR	0.999007
83.5	1.88093	1.88093	29.7788	29.7788	CD8+CD3+_to_CD3+	-1.46245	-2.75941	TUR	20	Complete response	CR	0.999045
83.75	1.88093	1.88093	29.7788	29.7788	CD8+CD3+_to_CD3+	-1.46245	-2.75941	TUR	20	Complete response	CR	0.999082
84	1.88093	1.88093	29.7788	29.7788	CD8+CD3+_to_CD3+	-1.46245	-2.75941	TUR	20	Complete response	CR	0.999117
84.25	1.88093	1.88093	29.7788	29.7788	CD8+CD3+_to_CD3+	-1.46245	-2.75941	TUR	20	Complete response	CR	0.999151
84.5	1.88093	1.88093	29.7788	29.7788	CD8+CD3+_to_CD3+	-1.46245	-2.75941	TUR	20	Complete response	CR	0.999184
84.75	1.88093	1.88093	29.7788	29.7788	CD8+CD3+_to_CD3+	-1.46245	-2.75941	TUR	20	Complete response	CR	0.999216
85	1.88093	1.88093	29.7788	29.7788	CD8+CD3+_to_CD3+	-1.46245	-2.75941	TUR	20	Complete response	CR	0.999247
85.25	1.88093	1.88093	29.7788	29.7788	CD8+CD3+_to_CD3+	-1.46245	-2.75941	TUR	20	Complete response	CR	0.999276
85.5	1.88093	1.88093	29.7788	29.7788	CD8+CD3+_to_CD3+	-1.46245	-2.75941	TUR	20	Complete response	CR	0.999304
85.75	1.88093	1.88093	29.7788	29.7788	CD8+CD3+_to_CD3+	-1.46245	-2.75941	TUR	20	Complete response	CR	0.999332
86	1.88093	1.88093	29.7788	29.7788	CD8+CD3+_to_CD3+	-1.46245	-2.75941	TUR	20	Complete response	CR	0.999358
86.25	1.88093	1.88093	29.7788	29.7788	CD8+CD3+_to_CD3+	-1.46245	-2.75941	TUR	20	Complete response	CR	0.999383
86.5	1.88093	1.88093	29.7788	29.7788	CD8+CD3+_to_CD3+	-1.46245	-2.75941	TUR	20	Complete response	CR	0.999408
86.75	1.88093	1.88093	29.7788	29.7788	CD8+CD3+_to_CD3+	-1.46245	-2.75941	TUR	20	Complete response	CR	0.999431
87	1.88093	1.88093	29.7788	29.7788	CD8+CD3+_to_CD3+	-1.46245	-2.75941	TUR	20	Complete response	CR	0.999454
87.25	1.88093	1.88093	29.7788	29.7788	CD8+CD3+_to_CD3+	-1.46245	-2.75941	TUR	20	Complete response	CR	0.999476
87.5	1.88093	1.88093	29.7788	29.7788	CD8+CD3+_to_CD3+	-1.46245	-2.75941	TUR	20	Complete response	CR	0.999496
87.75	1.88093	1.88093	29.7788	29.7788	CD8+CD3+_to_CD3+	-1.46245	-2.75941	TUR	20	Complete response	CR	0.999517
88	1.88093	1.88093	29.7788	29.7788	CD8+CD3+_to_CD3+	-1.46245	-2.75941	TUR	20	Complete response	CR	0.999536
88.25	1.88093	1.88093	29.7788	29.7788	CD8+CD3+_to_CD3+	-1.46245	-2.75941	TUR	20	Complete response	CR	0.999555
88.5	1.88093	1.88093	29.7788	29.7788	CD8+CD3+_to_CD3+	-1.46245	-2.75941	TUR	20	Complete response	CR	0.999573
88.75	1.88093	1.88093	29.7788	29.7788	CD8+CD3+_to_CD3+	-1.46245	-2.75941	TUR	20	Complete response	CR	0.99959
89	1.88093	1.88093	29.7788	29.7788	CD8+CD3+_to_CD3+	-1.46245	-2.75941	TUR	20	Complete response	CR	0.999607
89.25	1.88093	1.88093	29.7788	29.7788	CD8+CD3+_to_CD3+	-1.46245	-2.75941	TUR	20	Complete response	CR	0.999623
89.5	1.88093	1.88093	29.7788	29.7788	CD8+CD3+_to_CD3+	-1.46245	-2.75941	TUR	20	Complete response	CR	0.999638
89.75	1.88093	1.88093	29.7788	29.7788	CD8+CD3+_to_CD3+	-1.46245	-2.75941	TUR	20	Complete response	CR	0.999653
90	1.88093	1.88093	29.7788	29.7788	CD8+CD3+_to_CD3+	-1.46245	-2.75941	TUR	20	Complete response	CR	0.999667
90.25	1.88093	1.88093	29.7788	29.7788	CD8+CD3+_to_CD3+	-1.46245	-2.75941	TUR	20	Complete response	CR	0.999681
90.5	1.88093	1.88093	29.7788	29.7788	CD8+CD3+_to_CD3+	-1.46245	-2.75941	TUR	20	Complete response	CR	0.999694
90.75	1.88093	1.88093	29.7788	29.7788	CD8+CD3+_to_CD3+	-1.46245	-2.75941	TUR	20	Complete response	CR	0.999706
91	1.88093	1.88093	29.7788	29.7788	CD8+CD3+_to_CD3+	-1.46245	-2.75941	TUR	20	Complete response	CR	0.999718
91.25	1.88093	1.88093	29.7788	29.7788	CD8+CD3+_to_CD3+	-1.46245	-2.75941	TUR	20	Complete response	CR	0.99973
91.5	1.88093	1.88093	29.7788	29.7788	CD8+CD3+_to_CD3+	-1.46245	-2.75941	TUR	20	Complete response	CR	0.999741
91.75	1.88093	1.88093	29.7788	29.7788	CD8+CD3+_to_CD3+	-1.46245	-2.75941	TUR	20	Complete response	CR	0.999752
92	1.88093	1.88093	29.7788	29.7788	CD8+CD3+_to_CD3+	-1.46245	-2.75941	TUR	20	Complete response	CR	0.999762
92.25	1.88093	1.88093	29.7788	29.7788	CD8+CD3+_to_CD3+	-1.46245	-2.75941	TUR	20	Complete response	CR	0.999772
92.5	1.88093	1.88093	29.7788	29.7788	CD8+CD3+_to_CD3+	-1.46245	-2.75941	TUR	20	Complete response	CR	0.999782
92.75	1.88093	1.88093	29.7788	29.7788	CD8+CD3+_to_CD3+	-1.46245	-2.75941	TUR	20	Complete response	CR	0.999791
93	1.88093	1.88093	29.7788	29.7788	CD8+CD3+_to_CD3+	-1.46245	-2.75941	TUR	20	Complete response	CR	0.9998
93.25	1.88093	1.88093	29.7788	29.7788	CD8+CD3+_to_CD3+	-1.46245	-2.75941	TUR	20	Complete response	CR	0.999808
93.5	1.88093	1.88093	29.7788	29.7788	CD8+CD3+_to_CD3+	-1.46245	-2.75941	TUR	20	Complete response	CR	0.999816
93.75	1.88093	1.88093	29.7788	29.7788	CD8+CD3+_to_CD3+	-1.46245	-2.75941	TUR	20	Complete response	CR	0.999824
94	1.88093	1.88093	29.7788	29.7788	CD8+CD3+_to_CD3+	-1.46245	-2.75941	TUR	20	Complete response	CR	0.999832
94.25	1.88093	1.88093	29.7788	29.7788	CD8+CD3+_to_CD3+	-1.46245	-2.75941	TUR	20	Complete response	CR	0.999839
94.5	1.88093	1.88093	29.7788	29.7788	CD8+CD3+_to_CD3+	-1.46245	-2.75941	TUR	20	Complete response	CR	0.999846
94.75	1.88093	1.88093	29.7788	29.7788	CD8+CD3+_to_CD3+	-1.46245	-2.75941	TUR	20	Complete response	CR	0.999852
95	1.88093	1.88093	29.7788	29.7788	CD8+CD3+_to_CD3+	-1.46245	-2.75941	TUR	20	Complete response	CR	0.999859
95.25	1.88093	1.88093	29.7788	29.7788	CD8+CD3+_to_CD3+	-1.46245	-2.75941	TUR	20	Complete response	CR	0.999865
95.5	1.88093	1.88093	29.7788	29.7788	CD8+CD3+_to_CD3+	-1.46245	-2.75941	TUR	20	Complete response	CR	0.999871
95.75	1.88093	1.88093	29.7788	29.7788	CD8+CD3+_to_CD3+	-1.46245	-2.75941	TUR	20	Complete response	CR	0.999876
96	1.88093	1.88093	29.7788	29.7788	CD8+CD3+_to_CD3+	-1.46245	-2.75941	TUR	20	Complete response	CR	0.999881
96.25	1.88093	1.88093	29.7788	29.7788	CD8+CD3+_to_CD3+	-1.46245	-2.75941	TUR	20	Complete response	CR	0.999887
96.5	1.88093	1.88093	29.7788	29.7788	CD8+CD3+_to_CD3+	-1.46245	-2.75941	TUR	20	Complete response	CR	0.999892
96.75	1.88093	1.88093	29.7788	29.7788	CD8+CD3+_to_CD3+	-1.46245	-2.75941	TUR	20	Complete response	CR	0.999896
97	1.88093	1.88093	29.7788	29.7788	CD8+CD3+_to_CD3+	-1.46245	-2.75941	TUR	20	Complete response	CR	0.999901
97.25	1.88093	1.88093	29.7788	29.7788	CD8+CD3+_to_CD3+	-1.46245	-2.75941	TUR	20	Complete response	CR	0.999905
97.5	1.88093	1.88093	29.7788	29.7788	CD8+CD3+_to_CD3+	-1.46245	-2.75941	TUR	20	Complete response	CR	0.999909
97.75	1.88093	1.88093	29.7788	29.7788	CD8+CD3+_to_CD3+	-1.46245	-2.75941	TUR	20	Complete response	CR	0.999913
98	1.88093	1.88093	29.7788	29.7788	CD8+CD3+_to_CD3+	-1.46245	-2.75941	TUR	20	Complete response	CR	0.999917
98.25	1.88093	1.88093	29.7788	29.7788	CD8+CD3+_to_CD3+	-1.46245	-2.75941	TUR	20	Complete response	CR	0.999921
98.5	1.88093	1.88093	29.7788	29.7788	CD8+CD3+_to_CD3+	-1.46245	-2.75941	TUR	20	Complete response	CR	0.999924
98.75	1.88093	1.88093	29.7788	29.7788	CD8+CD3+_to_CD3+	-1.46245	-2.75941	TUR	20	Complete response	CR	0.999928
99	1.88093	1.88093	29.7788	29.7788	CD8+CD3+_to_CD3+	-1.46245	-2.75941	TUR	20	Complete response	CR	0.999931
99.25	1.88093	1.88093	29.7788	29.7788	CD8+CD3+_to_CD3+	-1.46245	-2.75941	TUR	20	Complete response	CR	0.999934
99.5	1.88093	1.88093	29.7788	29.7788	CD8+CD3+_to_CD3+	-1.46245	-2.75941	TUR	20	Complete response	CR	0.999937
99.75	1.88093	1.88093	29.7788	29.7788	CD8+CD3+_to_CD3+	-1.46245	-2.75941	TUR	20	Complete response	CR	0.99994
