# Supplementary material for: Spatial relationships in the urothelial and head and neck tumor microenvironment predict response to combination immune checkpoint inhibitors
Source: Nat Commun. 2024 Mar 21;15:2538. doi: 10.1038/s41467-024-46450-1 (PMC10957922; doi:10.1038/s41467-024-46450-1)
Supplement: Supplementary file 6 — Source data [file 41467_2024_46450_MOESM6_ESM.zip › sourcedata_individual_files/fig2c.xlsx]

## Sheet: Sheet1
x	a	a (shape)	b	b (scale)	sample	y
1	3.96	3.96	10.9	10.9	A	7.79425e-05
2	3.96	3.96	10.9	10.9	A	0.00121229
3	3.96	3.96	10.9	10.9	A	0.00602393
4	3.96	3.96	10.9	10.9	A	0.0187006
5	3.96	3.96	10.9	10.9	A	0.044651
6	3.96	3.96	10.9	10.9	A	0.0897453
7	3.96	3.96	10.9	10.9	A	0.158974
8	3.96	3.96	10.9	10.9	A	0.254562
9	3.96	3.96	10.9	10.9	A	0.37398
10	3.96	3.96	10.9	10.9	A	0.508784
11	3.96	3.96	10.9	10.9	A	0.645422
12	3.96	3.96	10.9	10.9	A	0.768541
13	3.96	3.96	10.9	10.9	A	0.865894
14	3.96	3.96	10.9	10.9	A	0.932415
15	3.96	3.96	10.9	10.9	A	0.971012
16	3.96	3.96	10.9	10.9	A	0.989663
17	3.96	3.96	10.9	10.9	A	0.99701
18	3.96	3.96	10.9	10.9	A	0.999317
19	3.96	3.96	10.9	10.9	A	0.99988
20	3.96	3.96	10.9	10.9	A	0.999984
21	3.96	3.96	10.9	10.9	A	0.999999
22	3.96	3.96	10.9	10.9	A	1
23	3.96	3.96	10.9	10.9	A	1
24	3.96	3.96	10.9	10.9	A	1
25	3.96	3.96	10.9	10.9	A	1
26	3.96	3.96	10.9	10.9	A	1
27	3.96	3.96	10.9	10.9	A	1
28	3.96	3.96	10.9	10.9	A	1
29	3.96	3.96	10.9	10.9	A	1
30	3.96	3.96	10.9	10.9	A	1
31	3.96	3.96	10.9	10.9	A	1
32	3.96	3.96	10.9	10.9	A	1
33	3.96	3.96	10.9	10.9	A	1
34	3.96	3.96	10.9	10.9	A	1
35	3.96	3.96	10.9	10.9	A	1
36	3.96	3.96	10.9	10.9	A	1
37	3.96	3.96	10.9	10.9	A	1
38	3.96	3.96	10.9	10.9	A	1
39	3.96	3.96	10.9	10.9	A	1
40	3.96	3.96	10.9	10.9	A	1
41	3.96	3.96	10.9	10.9	A	1
42	3.96	3.96	10.9	10.9	A	1
43	3.96	3.96	10.9	10.9	A	1
44	3.96	3.96	10.9	10.9	A	1
45	3.96	3.96	10.9	10.9	A	1
46	3.96	3.96	10.9	10.9	A	1
47	3.96	3.96	10.9	10.9	A	1
48	3.96	3.96	10.9	10.9	A	1
49	3.96	3.96	10.9	10.9	A	1
50	3.96	3.96	10.9	10.9	A	1
51	3.96	3.96	10.9	10.9	A	1
52	3.96	3.96	10.9	10.9	A	1
53	3.96	3.96	10.9	10.9	A	1
54	3.96	3.96	10.9	10.9	A	1
55	3.96	3.96	10.9	10.9	A	1
56	3.96	3.96	10.9	10.9	A	1
57	3.96	3.96	10.9	10.9	A	1
58	3.96	3.96	10.9	10.9	A	1
59	3.96	3.96	10.9	10.9	A	1
60	3.96	3.96	10.9	10.9	A	1
61	3.96	3.96	10.9	10.9	A	1
62	3.96	3.96	10.9	10.9	A	1
63	3.96	3.96	10.9	10.9	A	1
64	3.96	3.96	10.9	10.9	A	1
65	3.96	3.96	10.9	10.9	A	1
66	3.96	3.96	10.9	10.9	A	1
67	3.96	3.96	10.9	10.9	A	1
68	3.96	3.96	10.9	10.9	A	1
69	3.96	3.96	10.9	10.9	A	1
70	3.96	3.96	10.9	10.9	A	1
71	3.96	3.96	10.9	10.9	A	1
72	3.96	3.96	10.9	10.9	A	1
73	3.96	3.96	10.9	10.9	A	1
74	3.96	3.96	10.9	10.9	A	1
75	3.96	3.96	10.9	10.9	A	1
76	3.96	3.96	10.9	10.9	A	1
77	3.96	3.96	10.9	10.9	A	1
78	3.96	3.96	10.9	10.9	A	1
79	3.96	3.96	10.9	10.9	A	1
80	3.96	3.96	10.9	10.9	A	1
81	3.96	3.96	10.9	10.9	A	1
82	3.96	3.96	10.9	10.9	A	1
83	3.96	3.96	10.9	10.9	A	1
84	3.96	3.96	10.9	10.9	A	1
85	3.96	3.96	10.9	10.9	A	1
86	3.96	3.96	10.9	10.9	A	1
87	3.96	3.96	10.9	10.9	A	1
88	3.96	3.96	10.9	10.9	A	1
89	3.96	3.96	10.9	10.9	A	1
90	3.96	3.96	10.9	10.9	A	1
91	3.96	3.96	10.9	10.9	A	1
92	3.96	3.96	10.9	10.9	A	1
93	3.96	3.96	10.9	10.9	A	1
94	3.96	3.96	10.9	10.9	A	1
95	3.96	3.96	10.9	10.9	A	1
96	3.96	3.96	10.9	10.9	A	1
97	3.96	3.96	10.9	10.9	A	1
98	3.96	3.96	10.9	10.9	A	1
99	3.96	3.96	10.9	10.9	A	1
100	3.96	3.96	10.9	10.9	A	1
101	3.96	3.96	10.9	10.9	A	1
102	3.96	3.96	10.9	10.9	A	1
103	3.96	3.96	10.9	10.9	A	1
104	3.96	3.96	10.9	10.9	A	1
105	3.96	3.96	10.9	10.9	A	1
106	3.96	3.96	10.9	10.9	A	1
107	3.96	3.96	10.9	10.9	A	1
108	3.96	3.96	10.9	10.9	A	1
109	3.96	3.96	10.9	10.9	A	1
110	3.96	3.96	10.9	10.9	A	1
111	3.96	3.96	10.9	10.9	A	1
112	3.96	3.96	10.9	10.9	A	1
113	3.96	3.96	10.9	10.9	A	1
114	3.96	3.96	10.9	10.9	A	1
115	3.96	3.96	10.9	10.9	A	1
116	3.96	3.96	10.9	10.9	A	1
117	3.96	3.96	10.9	10.9	A	1
118	3.96	3.96	10.9	10.9	A	1
119	3.96	3.96	10.9	10.9	A	1
120	3.96	3.96	10.9	10.9	A	1
121	3.96	3.96	10.9	10.9	A	1
122	3.96	3.96	10.9	10.9	A	1
123	3.96	3.96	10.9	10.9	A	1
124	3.96	3.96	10.9	10.9	A	1
125	3.96	3.96	10.9	10.9	A	1
126	3.96	3.96	10.9	10.9	A	1
127	3.96	3.96	10.9	10.9	A	1
128	3.96	3.96	10.9	10.9	A	1
129	3.96	3.96	10.9	10.9	A	1
130	3.96	3.96	10.9	10.9	A	1
131	3.96	3.96	10.9	10.9	A	1
132	3.96	3.96	10.9	10.9	A	1
133	3.96	3.96	10.9	10.9	A	1
134	3.96	3.96	10.9	10.9	A	1
135	3.96	3.96	10.9	10.9	A	1
136	3.96	3.96	10.9	10.9	A	1
137	3.96	3.96	10.9	10.9	A	1
138	3.96	3.96	10.9	10.9	A	1
139	3.96	3.96	10.9	10.9	A	1
140	3.96	3.96	10.9	10.9	A	1
141	3.96	3.96	10.9	10.9	A	1
142	3.96	3.96	10.9	10.9	A	1
143	3.96	3.96	10.9	10.9	A	1
144	3.96	3.96	10.9	10.9	A	1
145	3.96	3.96	10.9	10.9	A	1
146	3.96	3.96	10.9	10.9	A	1
147	3.96	3.96	10.9	10.9	A	1
148	3.96	3.96	10.9	10.9	A	1
149	3.96	3.96	10.9	10.9	A	1
150	3.96	3.96	10.9	10.9	A	1
151	3.96	3.96	10.9	10.9	A	1
152	3.96	3.96	10.9	10.9	A	1
153	3.96	3.96	10.9	10.9	A	1
154	3.96	3.96	10.9	10.9	A	1
155	3.96	3.96	10.9	10.9	A	1
156	3.96	3.96	10.9	10.9	A	1
157	3.96	3.96	10.9	10.9	A	1
158	3.96	3.96	10.9	10.9	A	1
159	3.96	3.96	10.9	10.9	A	1
160	3.96	3.96	10.9	10.9	A	1
161	3.96	3.96	10.9	10.9	A	1
162	3.96	3.96	10.9	10.9	A	1
163	3.96	3.96	10.9	10.9	A	1
164	3.96	3.96	10.9	10.9	A	1
165	3.96	3.96	10.9	10.9	A	1
166	3.96	3.96	10.9	10.9	A	1
167	3.96	3.96	10.9	10.9	A	1
168	3.96	3.96	10.9	10.9	A	1
169	3.96	3.96	10.9	10.9	A	1
170	3.96	3.96	10.9	10.9	A	1
171	3.96	3.96	10.9	10.9	A	1
172	3.96	3.96	10.9	10.9	A	1
173	3.96	3.96	10.9	10.9	A	1
174	3.96	3.96	10.9	10.9	A	1
175	3.96	3.96	10.9	10.9	A	1
176	3.96	3.96	10.9	10.9	A	1
177	3.96	3.96	10.9	10.9	A	1
178	3.96	3.96	10.9	10.9	A	1
179	3.96	3.96	10.9	10.9	A	1
180	3.96	3.96	10.9	10.9	A	1
181	3.96	3.96	10.9	10.9	A	1
182	3.96	3.96	10.9	10.9	A	1
183	3.96	3.96	10.9	10.9	A	1
184	3.96	3.96	10.9	10.9	A	1
185	3.96	3.96	10.9	10.9	A	1
186	3.96	3.96	10.9	10.9	A	1
187	3.96	3.96	10.9	10.9	A	1
188	3.96	3.96	10.9	10.9	A	1
189	3.96	3.96	10.9	10.9	A	1
190	3.96	3.96	10.9	10.9	A	1
191	3.96	3.96	10.9	10.9	A	1
192	3.96	3.96	10.9	10.9	A	1
193	3.96	3.96	10.9	10.9	A	1
194	3.96	3.96	10.9	10.9	A	1
195	3.96	3.96	10.9	10.9	A	1
196	3.96	3.96	10.9	10.9	A	1
197	3.96	3.96	10.9	10.9	A	1
198	3.96	3.96	10.9	10.9	A	1
199	3.96	3.96	10.9	10.9	A	1
200	3.96	3.96	10.9	10.9	A	1
201	3.96	3.96	10.9	10.9	A	1
202	3.96	3.96	10.9	10.9	A	1
203	3.96	3.96	10.9	10.9	A	1
204	3.96	3.96	10.9	10.9	A	1
205	3.96	3.96	10.9	10.9	A	1
206	3.96	3.96	10.9	10.9	A	1
207	3.96	3.96	10.9	10.9	A	1
208	3.96	3.96	10.9	10.9	A	1
209	3.96	3.96	10.9	10.9	A	1
210	3.96	3.96	10.9	10.9	A	1
211	3.96	3.96	10.9	10.9	A	1
212	3.96	3.96	10.9	10.9	A	1
213	3.96	3.96	10.9	10.9	A	1
214	3.96	3.96	10.9	10.9	A	1
215	3.96	3.96	10.9	10.9	A	1
216	3.96	3.96	10.9	10.9	A	1
217	3.96	3.96	10.9	10.9	A	1
218	3.96	3.96	10.9	10.9	A	1
219	3.96	3.96	10.9	10.9	A	1
220	3.96	3.96	10.9	10.9	A	1
221	3.96	3.96	10.9	10.9	A	1
222	3.96	3.96	10.9	10.9	A	1
223	3.96	3.96	10.9	10.9	A	1
224	3.96	3.96	10.9	10.9	A	1
225	3.96	3.96	10.9	10.9	A	1
226	3.96	3.96	10.9	10.9	A	1
227	3.96	3.96	10.9	10.9	A	1
228	3.96	3.96	10.9	10.9	A	1
229	3.96	3.96	10.9	10.9	A	1
230	3.96	3.96	10.9	10.9	A	1
231	3.96	3.96	10.9	10.9	A	1
232	3.96	3.96	10.9	10.9	A	1
233	3.96	3.96	10.9	10.9	A	1
234	3.96	3.96	10.9	10.9	A	1
235	3.96	3.96	10.9	10.9	A	1
236	3.96	3.96	10.9	10.9	A	1
237	3.96	3.96	10.9	10.9	A	1
238	3.96	3.96	10.9	10.9	A	1
239	3.96	3.96	10.9	10.9	A	1
240	3.96	3.96	10.9	10.9	A	1
241	3.96	3.96	10.9	10.9	A	1
242	3.96	3.96	10.9	10.9	A	1
243	3.96	3.96	10.9	10.9	A	1
244	3.96	3.96	10.9	10.9	A	1
245	3.96	3.96	10.9	10.9	A	1
246	3.96	3.96	10.9	10.9	A	1
247	3.96	3.96	10.9	10.9	A	1
248	3.96	3.96	10.9	10.9	A	1
249	3.96	3.96	10.9	10.9	A	1
250	3.96	3.96	10.9	10.9	A	1
251	3.96	3.96	10.9	10.9	A	1
252	3.96	3.96	10.9	10.9	A	1
253	3.96	3.96	10.9	10.9	A	1
254	3.96	3.96	10.9	10.9	A	1
255	3.96	3.96	10.9	10.9	A	1
256	3.96	3.96	10.9	10.9	A	1
257	3.96	3.96	10.9	10.9	A	1
258	3.96	3.96	10.9	10.9	A	1
259	3.96	3.96	10.9	10.9	A	1
260	3.96	3.96	10.9	10.9	A	1
261	3.96	3.96	10.9	10.9	A	1
262	3.96	3.96	10.9	10.9	A	1
263	3.96	3.96	10.9	10.9	A	1
264	3.96	3.96	10.9	10.9	A	1
265	3.96	3.96	10.9	10.9	A	1
266	3.96	3.96	10.9	10.9	A	1
267	3.96	3.96	10.9	10.9	A	1
268	3.96	3.96	10.9	10.9	A	1
269	3.96	3.96	10.9	10.9	A	1
270	3.96	3.96	10.9	10.9	A	1
271	3.96	3.96	10.9	10.9	A	1
272	3.96	3.96	10.9	10.9	A	1
273	3.96	3.96	10.9	10.9	A	1
274	3.96	3.96	10.9	10.9	A	1
275	3.96	3.96	10.9	10.9	A	1
276	3.96	3.96	10.9	10.9	A	1
277	3.96	3.96	10.9	10.9	A	1
278	3.96	3.96	10.9	10.9	A	1
279	3.96	3.96	10.9	10.9	A	1
280	3.96	3.96	10.9	10.9	A	1
281	3.96	3.96	10.9	10.9	A	1
282	3.96	3.96	10.9	10.9	A	1
283	3.96	3.96	10.9	10.9	A	1
284	3.96	3.96	10.9	10.9	A	1
285	3.96	3.96	10.9	10.9	A	1
286	3.96	3.96	10.9	10.9	A	1
287	3.96	3.96	10.9	10.9	A	1
288	3.96	3.96	10.9	10.9	A	1
289	3.96	3.96	10.9	10.9	A	1
290	3.96	3.96	10.9	10.9	A	1
291	3.96	3.96	10.9	10.9	A	1
292	3.96	3.96	10.9	10.9	A	1
293	3.96	3.96	10.9	10.9	A	1
294	3.96	3.96	10.9	10.9	A	1
295	3.96	3.96	10.9	10.9	A	1
296	3.96	3.96	10.9	10.9	A	1
297	3.96	3.96	10.9	10.9	A	1
298	3.96	3.96	10.9	10.9	A	1
299	3.96	3.96	10.9	10.9	A	1
1	2.1	2.1	19.9	19.9	B	0.00187069
2	2.1	2.1	19.9	19.9	B	0.0079952
3	2.1	2.1	19.9	19.9	B	0.0186331
4	2.1	2.1	19.9	19.9	B	0.0338285
5	2.1	2.1	19.9	19.9	B	0.0535008
6	2.1	2.1	19.9	19.9	B	0.0774701
7	2.1	2.1	19.9	19.9	B	0.105472
8	2.1	2.1	19.9	19.9	B	0.137168
9	2.1	2.1	19.9	19.9	B	0.172162
10	2.1	2.1	19.9	19.9	B	0.210003
11	2.1	2.1	19.9	19.9	B	0.250209
12	2.1	2.1	19.9	19.9	B	0.292269
13	2.1	2.1	19.9	19.9	B	0.335665
14	2.1	2.1	19.9	19.9	B	0.379875
15	2.1	2.1	19.9	19.9	B	0.424394
16	2.1	2.1	19.9	19.9	B	0.468738
17	2.1	2.1	19.9	19.9	B	0.512456
18	2.1	2.1	19.9	19.9	B	0.555138
19	2.1	2.1	19.9	19.9	B	0.596421
20	2.1	2.1	19.9	19.9	B	0.635993
21	2.1	2.1	19.9	19.9	B	0.673595
22	2.1	2.1	19.9	19.9	B	0.709024
23	2.1	2.1	19.9	19.9	B	0.742131
24	2.1	2.1	19.9	19.9	B	0.77282
25	2.1	2.1	19.9	19.9	B	0.801043
26	2.1	2.1	19.9	19.9	B	0.826796
27	2.1	2.1	19.9	19.9	B	0.850116
28	2.1	2.1	19.9	19.9	B	0.871075
29	2.1	2.1	19.9	19.9	B	0.889769
30	2.1	2.1	19.9	19.9	B	0.906323
31	2.1	2.1	19.9	19.9	B	0.920872
32	2.1	2.1	19.9	19.9	B	0.933569
33	2.1	2.1	19.9	19.9	B	0.944568
34	2.1	2.1	19.9	19.9	B	0.954029
35	2.1	2.1	19.9	19.9	B	0.962109
36	2.1	2.1	19.9	19.9	B	0.968961
37	2.1	2.1	19.9	19.9	B	0.974731
38	2.1	2.1	19.9	19.9	B	0.979555
39	2.1	2.1	19.9	19.9	B	0.983562
40	2.1	2.1	19.9	19.9	B	0.986865
41	2.1	2.1	19.9	19.9	B	0.98957
42	2.1	2.1	19.9	19.9	B	0.991769
43	2.1	2.1	19.9	19.9	B	0.993546
44	2.1	2.1	19.9	19.9	B	0.994971
45	2.1	2.1	19.9	19.9	B	0.996106
46	2.1	2.1	19.9	19.9	B	0.997004
47	2.1	2.1	19.9	19.9	B	0.997709
48	2.1	2.1	19.9	19.9	B	0.998259
49	2.1	2.1	19.9	19.9	B	0.998686
50	2.1	2.1	19.9	19.9	B	0.999014
51	2.1	2.1	19.9	19.9	B	0.999265
52	2.1	2.1	19.9	19.9	B	0.999456
53	2.1	2.1	19.9	19.9	B	0.9996
54	2.1	2.1	19.9	19.9	B	0.999707
55	2.1	2.1	19.9	19.9	B	0.999787
56	2.1	2.1	19.9	19.9	B	0.999847
57	2.1	2.1	19.9	19.9	B	0.99989
58	2.1	2.1	19.9	19.9	B	0.999922
59	2.1	2.1	19.9	19.9	B	0.999945
60	2.1	2.1	19.9	19.9	B	0.999961
61	2.1	2.1	19.9	19.9	B	0.999973
62	2.1	2.1	19.9	19.9	B	0.999981
63	2.1	2.1	19.9	19.9	B	0.999987
64	2.1	2.1	19.9	19.9	B	0.999991
65	2.1	2.1	19.9	19.9	B	0.999994
66	2.1	2.1	19.9	19.9	B	0.999996
67	2.1	2.1	19.9	19.9	B	0.999997
68	2.1	2.1	19.9	19.9	B	0.999998
69	2.1	2.1	19.9	19.9	B	0.999999
70	2.1	2.1	19.9	19.9	B	0.999999
71	2.1	2.1	19.9	19.9	B	0.999999
72	2.1	2.1	19.9	19.9	B	1
73	2.1	2.1	19.9	19.9	B	1
74	2.1	2.1	19.9	19.9	B	1
75	2.1	2.1	19.9	19.9	B	1
76	2.1	2.1	19.9	19.9	B	1
77	2.1	2.1	19.9	19.9	B	1
78	2.1	2.1	19.9	19.9	B	1
79	2.1	2.1	19.9	19.9	B	1
80	2.1	2.1	19.9	19.9	B	1
81	2.1	2.1	19.9	19.9	B	1
82	2.1	2.1	19.9	19.9	B	1
83	2.1	2.1	19.9	19.9	B	1
84	2.1	2.1	19.9	19.9	B	1
85	2.1	2.1	19.9	19.9	B	1
86	2.1	2.1	19.9	19.9	B	1
87	2.1	2.1	19.9	19.9	B	1
88	2.1	2.1	19.9	19.9	B	1
89	2.1	2.1	19.9	19.9	B	1
90	2.1	2.1	19.9	19.9	B	1
91	2.1	2.1	19.9	19.9	B	1
92	2.1	2.1	19.9	19.9	B	1
93	2.1	2.1	19.9	19.9	B	1
94	2.1	2.1	19.9	19.9	B	1
95	2.1	2.1	19.9	19.9	B	1
96	2.1	2.1	19.9	19.9	B	1
97	2.1	2.1	19.9	19.9	B	1
98	2.1	2.1	19.9	19.9	B	1
99	2.1	2.1	19.9	19.9	B	1
100	2.1	2.1	19.9	19.9	B	1
101	2.1	2.1	19.9	19.9	B	1
102	2.1	2.1	19.9	19.9	B	1
103	2.1	2.1	19.9	19.9	B	1
104	2.1	2.1	19.9	19.9	B	1
105	2.1	2.1	19.9	19.9	B	1
106	2.1	2.1	19.9	19.9	B	1
107	2.1	2.1	19.9	19.9	B	1
108	2.1	2.1	19.9	19.9	B	1
109	2.1	2.1	19.9	19.9	B	1
110	2.1	2.1	19.9	19.9	B	1
111	2.1	2.1	19.9	19.9	B	1
112	2.1	2.1	19.9	19.9	B	1
113	2.1	2.1	19.9	19.9	B	1
114	2.1	2.1	19.9	19.9	B	1
115	2.1	2.1	19.9	19.9	B	1
116	2.1	2.1	19.9	19.9	B	1
117	2.1	2.1	19.9	19.9	B	1
118	2.1	2.1	19.9	19.9	B	1
119	2.1	2.1	19.9	19.9	B	1
120	2.1	2.1	19.9	19.9	B	1
121	2.1	2.1	19.9	19.9	B	1
122	2.1	2.1	19.9	19.9	B	1
123	2.1	2.1	19.9	19.9	B	1
124	2.1	2.1	19.9	19.9	B	1
125	2.1	2.1	19.9	19.9	B	1
126	2.1	2.1	19.9	19.9	B	1
127	2.1	2.1	19.9	19.9	B	1
128	2.1	2.1	19.9	19.9	B	1
129	2.1	2.1	19.9	19.9	B	1
130	2.1	2.1	19.9	19.9	B	1
131	2.1	2.1	19.9	19.9	B	1
132	2.1	2.1	19.9	19.9	B	1
133	2.1	2.1	19.9	19.9	B	1
134	2.1	2.1	19.9	19.9	B	1
135	2.1	2.1	19.9	19.9	B	1
136	2.1	2.1	19.9	19.9	B	1
137	2.1	2.1	19.9	19.9	B	1
138	2.1	2.1	19.9	19.9	B	1
139	2.1	2.1	19.9	19.9	B	1
140	2.1	2.1	19.9	19.9	B	1
141	2.1	2.1	19.9	19.9	B	1
142	2.1	2.1	19.9	19.9	B	1
143	2.1	2.1	19.9	19.9	B	1
144	2.1	2.1	19.9	19.9	B	1
145	2.1	2.1	19.9	19.9	B	1
146	2.1	2.1	19.9	19.9	B	1
147	2.1	2.1	19.9	19.9	B	1
148	2.1	2.1	19.9	19.9	B	1
149	2.1	2.1	19.9	19.9	B	1
150	2.1	2.1	19.9	19.9	B	1
151	2.1	2.1	19.9	19.9	B	1
152	2.1	2.1	19.9	19.9	B	1
153	2.1	2.1	19.9	19.9	B	1
154	2.1	2.1	19.9	19.9	B	1
155	2.1	2.1	19.9	19.9	B	1
156	2.1	2.1	19.9	19.9	B	1
157	2.1	2.1	19.9	19.9	B	1
158	2.1	2.1	19.9	19.9	B	1
159	2.1	2.1	19.9	19.9	B	1
160	2.1	2.1	19.9	19.9	B	1
161	2.1	2.1	19.9	19.9	B	1
162	2.1	2.1	19.9	19.9	B	1
163	2.1	2.1	19.9	19.9	B	1
164	2.1	2.1	19.9	19.9	B	1
165	2.1	2.1	19.9	19.9	B	1
166	2.1	2.1	19.9	19.9	B	1
167	2.1	2.1	19.9	19.9	B	1
168	2.1	2.1	19.9	19.9	B	1
169	2.1	2.1	19.9	19.9	B	1
170	2.1	2.1	19.9	19.9	B	1
171	2.1	2.1	19.9	19.9	B	1
172	2.1	2.1	19.9	19.9	B	1
173	2.1	2.1	19.9	19.9	B	1
174	2.1	2.1	19.9	19.9	B	1
175	2.1	2.1	19.9	19.9	B	1
176	2.1	2.1	19.9	19.9	B	1
177	2.1	2.1	19.9	19.9	B	1
178	2.1	2.1	19.9	19.9	B	1
179	2.1	2.1	19.9	19.9	B	1
180	2.1	2.1	19.9	19.9	B	1
181	2.1	2.1	19.9	19.9	B	1
182	2.1	2.1	19.9	19.9	B	1
183	2.1	2.1	19.9	19.9	B	1
184	2.1	2.1	19.9	19.9	B	1
185	2.1	2.1	19.9	19.9	B	1
186	2.1	2.1	19.9	19.9	B	1
187	2.1	2.1	19.9	19.9	B	1
188	2.1	2.1	19.9	19.9	B	1
189	2.1	2.1	19.9	19.9	B	1
190	2.1	2.1	19.9	19.9	B	1
191	2.1	2.1	19.9	19.9	B	1
192	2.1	2.1	19.9	19.9	B	1
193	2.1	2.1	19.9	19.9	B	1
194	2.1	2.1	19.9	19.9	B	1
195	2.1	2.1	19.9	19.9	B	1
196	2.1	2.1	19.9	19.9	B	1
197	2.1	2.1	19.9	19.9	B	1
198	2.1	2.1	19.9	19.9	B	1
199	2.1	2.1	19.9	19.9	B	1
200	2.1	2.1	19.9	19.9	B	1
201	2.1	2.1	19.9	19.9	B	1
202	2.1	2.1	19.9	19.9	B	1
203	2.1	2.1	19.9	19.9	B	1
204	2.1	2.1	19.9	19.9	B	1
205	2.1	2.1	19.9	19.9	B	1
206	2.1	2.1	19.9	19.9	B	1
207	2.1	2.1	19.9	19.9	B	1
208	2.1	2.1	19.9	19.9	B	1
209	2.1	2.1	19.9	19.9	B	1
210	2.1	2.1	19.9	19.9	B	1
211	2.1	2.1	19.9	19.9	B	1
212	2.1	2.1	19.9	19.9	B	1
213	2.1	2.1	19.9	19.9	B	1
214	2.1	2.1	19.9	19.9	B	1
215	2.1	2.1	19.9	19.9	B	1
216	2.1	2.1	19.9	19.9	B	1
217	2.1	2.1	19.9	19.9	B	1
218	2.1	2.1	19.9	19.9	B	1
219	2.1	2.1	19.9	19.9	B	1
220	2.1	2.1	19.9	19.9	B	1
221	2.1	2.1	19.9	19.9	B	1
222	2.1	2.1	19.9	19.9	B	1
223	2.1	2.1	19.9	19.9	B	1
224	2.1	2.1	19.9	19.9	B	1
225	2.1	2.1	19.9	19.9	B	1
226	2.1	2.1	19.9	19.9	B	1
227	2.1	2.1	19.9	19.9	B	1
228	2.1	2.1	19.9	19.9	B	1
229	2.1	2.1	19.9	19.9	B	1
230	2.1	2.1	19.9	19.9	B	1
231	2.1	2.1	19.9	19.9	B	1
232	2.1	2.1	19.9	19.9	B	1
233	2.1	2.1	19.9	19.9	B	1
234	2.1	2.1	19.9	19.9	B	1
235	2.1	2.1	19.9	19.9	B	1
236	2.1	2.1	19.9	19.9	B	1
237	2.1	2.1	19.9	19.9	B	1
238	2.1	2.1	19.9	19.9	B	1
239	2.1	2.1	19.9	19.9	B	1
240	2.1	2.1	19.9	19.9	B	1
241	2.1	2.1	19.9	19.9	B	1
242	2.1	2.1	19.9	19.9	B	1
243	2.1	2.1	19.9	19.9	B	1
244	2.1	2.1	19.9	19.9	B	1
245	2.1	2.1	19.9	19.9	B	1
246	2.1	2.1	19.9	19.9	B	1
247	2.1	2.1	19.9	19.9	B	1
248	2.1	2.1	19.9	19.9	B	1
249	2.1	2.1	19.9	19.9	B	1
250	2.1	2.1	19.9	19.9	B	1
251	2.1	2.1	19.9	19.9	B	1
252	2.1	2.1	19.9	19.9	B	1
253	2.1	2.1	19.9	19.9	B	1
254	2.1	2.1	19.9	19.9	B	1
255	2.1	2.1	19.9	19.9	B	1
256	2.1	2.1	19.9	19.9	B	1
257	2.1	2.1	19.9	19.9	B	1
258	2.1	2.1	19.9	19.9	B	1
259	2.1	2.1	19.9	19.9	B	1
260	2.1	2.1	19.9	19.9	B	1
261	2.1	2.1	19.9	19.9	B	1
262	2.1	2.1	19.9	19.9	B	1
263	2.1	2.1	19.9	19.9	B	1
264	2.1	2.1	19.9	19.9	B	1
265	2.1	2.1	19.9	19.9	B	1
266	2.1	2.1	19.9	19.9	B	1
267	2.1	2.1	19.9	19.9	B	1
268	2.1	2.1	19.9	19.9	B	1
269	2.1	2.1	19.9	19.9	B	1
270	2.1	2.1	19.9	19.9	B	1
271	2.1	2.1	19.9	19.9	B	1
272	2.1	2.1	19.9	19.9	B	1
273	2.1	2.1	19.9	19.9	B	1
274	2.1	2.1	19.9	19.9	B	1
275	2.1	2.1	19.9	19.9	B	1
276	2.1	2.1	19.9	19.9	B	1
277	2.1	2.1	19.9	19.9	B	1
278	2.1	2.1	19.9	19.9	B	1
279	2.1	2.1	19.9	19.9	B	1
280	2.1	2.1	19.9	19.9	B	1
281	2.1	2.1	19.9	19.9	B	1
282	2.1	2.1	19.9	19.9	B	1
283	2.1	2.1	19.9	19.9	B	1
284	2.1	2.1	19.9	19.9	B	1
285	2.1	2.1	19.9	19.9	B	1
286	2.1	2.1	19.9	19.9	B	1
287	2.1	2.1	19.9	19.9	B	1
288	2.1	2.1	19.9	19.9	B	1
289	2.1	2.1	19.9	19.9	B	1
290	2.1	2.1	19.9	19.9	B	1
291	2.1	2.1	19.9	19.9	B	1
292	2.1	2.1	19.9	19.9	B	1
293	2.1	2.1	19.9	19.9	B	1
294	2.1	2.1	19.9	19.9	B	1
295	2.1	2.1	19.9	19.9	B	1
296	2.1	2.1	19.9	19.9	B	1
297	2.1	2.1	19.9	19.9	B	1
298	2.1	2.1	19.9	19.9	B	1
299	2.1	2.1	19.9	19.9	B	1
1	1.41	1.41	104.6	104.6	C	0.00141955
2	1.41	1.41	104.6	104.6	C	0.00376785
3	1.41	1.41	104.6	104.6	C	0.00666423
4	1.41	1.41	104.6	104.6	C	0.00998133
5	1.41	1.41	104.6	104.6	C	0.0136467
6	1.41	1.41	104.6	104.6	C	0.0176117
7	1.41	1.41	104.6	104.6	C	0.0218405
8	1.41	1.41	104.6	104.6	C	0.0263052
9	1.41	1.41	104.6	104.6	C	0.0309832
10	1.41	1.41	104.6	104.6	C	0.0358555
11	1.41	1.41	104.6	104.6	C	0.0409059
12	1.41	1.41	104.6	104.6	C	0.0461204
13	1.41	1.41	104.6	104.6	C	0.0514864
14	1.41	1.41	104.6	104.6	C	0.0569929
15	1.41	1.41	104.6	104.6	C	0.0626297
16	1.41	1.41	104.6	104.6	C	0.0683877
17	1.41	1.41	104.6	104.6	C	0.0742585
18	1.41	1.41	104.6	104.6	C	0.0802342
19	1.41	1.41	104.6	104.6	C	0.0863078
20	1.41	1.41	104.6	104.6	C	0.0924726
21	1.41	1.41	104.6	104.6	C	0.0987221
22	1.41	1.41	104.6	104.6	C	0.105051
23	1.41	1.41	104.6	104.6	C	0.111452
24	1.41	1.41	104.6	104.6	C	0.117922
25	1.41	1.41	104.6	104.6	C	0.124456
26	1.41	1.41	104.6	104.6	C	0.131047
27	1.41	1.41	104.6	104.6	C	0.137693
28	1.41	1.41	104.6	104.6	C	0.144388
29	1.41	1.41	104.6	104.6	C	0.151129
30	1.41	1.41	104.6	104.6	C	0.157912
31	1.41	1.41	104.6	104.6	C	0.164732
32	1.41	1.41	104.6	104.6	C	0.171588
33	1.41	1.41	104.6	104.6	C	0.178474
34	1.41	1.41	104.6	104.6	C	0.185388
35	1.41	1.41	104.6	104.6	C	0.192327
36	1.41	1.41	104.6	104.6	C	0.199287
37	1.41	1.41	104.6	104.6	C	0.206266
38	1.41	1.41	104.6	104.6	C	0.213261
39	1.41	1.41	104.6	104.6	C	0.220269
40	1.41	1.41	104.6	104.6	C	0.227288
41	1.41	1.41	104.6	104.6	C	0.234315
42	1.41	1.41	104.6	104.6	C	0.241348
43	1.41	1.41	104.6	104.6	C	0.248384
44	1.41	1.41	104.6	104.6	C	0.255421
45	1.41	1.41	104.6	104.6	C	0.262458
46	1.41	1.41	104.6	104.6	C	0.269491
47	1.41	1.41	104.6	104.6	C	0.27652
48	1.41	1.41	104.6	104.6	C	0.283541
49	1.41	1.41	104.6	104.6	C	0.290554
50	1.41	1.41	104.6	104.6	C	0.297556
51	1.41	1.41	104.6	104.6	C	0.304546
52	1.41	1.41	104.6	104.6	C	0.311522
53	1.41	1.41	104.6	104.6	C	0.318482
54	1.41	1.41	104.6	104.6	C	0.325425
55	1.41	1.41	104.6	104.6	C	0.33235
56	1.41	1.41	104.6	104.6	C	0.339254
57	1.41	1.41	104.6	104.6	C	0.346137
58	1.41	1.41	104.6	104.6	C	0.352998
59	1.41	1.41	104.6	104.6	C	0.359834
60	1.41	1.41	104.6	104.6	C	0.366645
61	1.41	1.41	104.6	104.6	C	0.373429
62	1.41	1.41	104.6	104.6	C	0.380186
63	1.41	1.41	104.6	104.6	C	0.386914
64	1.41	1.41	104.6	104.6	C	0.393612
65	1.41	1.41	104.6	104.6	C	0.400279
66	1.41	1.41	104.6	104.6	C	0.406915
67	1.41	1.41	104.6	104.6	C	0.413517
68	1.41	1.41	104.6	104.6	C	0.420086
69	1.41	1.41	104.6	104.6	C	0.426621
70	1.41	1.41	104.6	104.6	C	0.43312
71	1.41	1.41	104.6	104.6	C	0.439583
72	1.41	1.41	104.6	104.6	C	0.44601
73	1.41	1.41	104.6	104.6	C	0.452398
74	1.41	1.41	104.6	104.6	C	0.458748
75	1.41	1.41	104.6	104.6	C	0.46506
76	1.41	1.41	104.6	104.6	C	0.471331
77	1.41	1.41	104.6	104.6	C	0.477563
78	1.41	1.41	104.6	104.6	C	0.483753
79	1.41	1.41	104.6	104.6	C	0.489903
80	1.41	1.41	104.6	104.6	C	0.49601
81	1.41	1.41	104.6	104.6	C	0.502076
82	1.41	1.41	104.6	104.6	C	0.508098
83	1.41	1.41	104.6	104.6	C	0.514078
84	1.41	1.41	104.6	104.6	C	0.520013
85	1.41	1.41	104.6	104.6	C	0.525905
86	1.41	1.41	104.6	104.6	C	0.531752
87	1.41	1.41	104.6	104.6	C	0.537555
88	1.41	1.41	104.6	104.6	C	0.543313
89	1.41	1.41	104.6	104.6	C	0.549025
90	1.41	1.41	104.6	104.6	C	0.554692
91	1.41	1.41	104.6	104.6	C	0.560313
92	1.41	1.41	104.6	104.6	C	0.565888
93	1.41	1.41	104.6	104.6	C	0.571416
94	1.41	1.41	104.6	104.6	C	0.576898
95	1.41	1.41	104.6	104.6	C	0.582334
96	1.41	1.41	104.6	104.6	C	0.587723
97	1.41	1.41	104.6	104.6	C	0.593065
98	1.41	1.41	104.6	104.6	C	0.59836
99	1.41	1.41	104.6	104.6	C	0.603607
100	1.41	1.41	104.6	104.6	C	0.608808
101	1.41	1.41	104.6	104.6	C	0.613961
102	1.41	1.41	104.6	104.6	C	0.619067
103	1.41	1.41	104.6	104.6	C	0.624125
104	1.41	1.41	104.6	104.6	C	0.629137
105	1.41	1.41	104.6	104.6	C	0.6341
106	1.41	1.41	104.6	104.6	C	0.639017
107	1.41	1.41	104.6	104.6	C	0.643886
108	1.41	1.41	104.6	104.6	C	0.648707
109	1.41	1.41	104.6	104.6	C	0.653481
110	1.41	1.41	104.6	104.6	C	0.658208
111	1.41	1.41	104.6	104.6	C	0.662888
112	1.41	1.41	104.6	104.6	C	0.667521
113	1.41	1.41	104.6	104.6	C	0.672107
114	1.41	1.41	104.6	104.6	C	0.676645
115	1.41	1.41	104.6	104.6	C	0.681137
116	1.41	1.41	104.6	104.6	C	0.685583
117	1.41	1.41	104.6	104.6	C	0.689981
118	1.41	1.41	104.6	104.6	C	0.694334
119	1.41	1.41	104.6	104.6	C	0.69864
120	1.41	1.41	104.6	104.6	C	0.702899
121	1.41	1.41	104.6	104.6	C	0.707113
122	1.41	1.41	104.6	104.6	C	0.711282
123	1.41	1.41	104.6	104.6	C	0.715404
124	1.41	1.41	104.6	104.6	C	0.719481
125	1.41	1.41	104.6	104.6	C	0.723513
126	1.41	1.41	104.6	104.6	C	0.7275
127	1.41	1.41	104.6	104.6	C	0.731443
128	1.41	1.41	104.6	104.6	C	0.73534
129	1.41	1.41	104.6	104.6	C	0.739194
130	1.41	1.41	104.6	104.6	C	0.743003
131	1.41	1.41	104.6	104.6	C	0.746768
132	1.41	1.41	104.6	104.6	C	0.75049
133	1.41	1.41	104.6	104.6	C	0.754168
134	1.41	1.41	104.6	104.6	C	0.757804
135	1.41	1.41	104.6	104.6	C	0.761396
136	1.41	1.41	104.6	104.6	C	0.764946
137	1.41	1.41	104.6	104.6	C	0.768453
138	1.41	1.41	104.6	104.6	C	0.771919
139	1.41	1.41	104.6	104.6	C	0.775342
140	1.41	1.41	104.6	104.6	C	0.778724
141	1.41	1.41	104.6	104.6	C	0.782065
142	1.41	1.41	104.6	104.6	C	0.785365
143	1.41	1.41	104.6	104.6	C	0.788624
144	1.41	1.41	104.6	104.6	C	0.791843
145	1.41	1.41	104.6	104.6	C	0.795022
146	1.41	1.41	104.6	104.6	C	0.798161
147	1.41	1.41	104.6	104.6	C	0.801261
148	1.41	1.41	104.6	104.6	C	0.804322
149	1.41	1.41	104.6	104.6	C	0.807343
150	1.41	1.41	104.6	104.6	C	0.810327
151	1.41	1.41	104.6	104.6	C	0.813272
152	1.41	1.41	104.6	104.6	C	0.816179
153	1.41	1.41	104.6	104.6	C	0.819048
154	1.41	1.41	104.6	104.6	C	0.82188
155	1.41	1.41	104.6	104.6	C	0.824676
156	1.41	1.41	104.6	104.6	C	0.827434
157	1.41	1.41	104.6	104.6	C	0.830157
158	1.41	1.41	104.6	104.6	C	0.832843
159	1.41	1.41	104.6	104.6	C	0.835493
160	1.41	1.41	104.6	104.6	C	0.838109
161	1.41	1.41	104.6	104.6	C	0.840689
162	1.41	1.41	104.6	104.6	C	0.843235
163	1.41	1.41	104.6	104.6	C	0.845746
164	1.41	1.41	104.6	104.6	C	0.848223
165	1.41	1.41	104.6	104.6	C	0.850666
166	1.41	1.41	104.6	104.6	C	0.853076
167	1.41	1.41	104.6	104.6	C	0.855453
168	1.41	1.41	104.6	104.6	C	0.857797
169	1.41	1.41	104.6	104.6	C	0.860109
170	1.41	1.41	104.6	104.6	C	0.862389
171	1.41	1.41	104.6	104.6	C	0.864637
172	1.41	1.41	104.6	104.6	C	0.866853
173	1.41	1.41	104.6	104.6	C	0.869038
174	1.41	1.41	104.6	104.6	C	0.871193
175	1.41	1.41	104.6	104.6	C	0.873317
176	1.41	1.41	104.6	104.6	C	0.875411
177	1.41	1.41	104.6	104.6	C	0.877474
178	1.41	1.41	104.6	104.6	C	0.879509
179	1.41	1.41	104.6	104.6	C	0.881514
180	1.41	1.41	104.6	104.6	C	0.883491
181	1.41	1.41	104.6	104.6	C	0.885438
182	1.41	1.41	104.6	104.6	C	0.887358
183	1.41	1.41	104.6	104.6	C	0.889249
184	1.41	1.41	104.6	104.6	C	0.891113
185	1.41	1.41	104.6	104.6	C	0.89295
186	1.41	1.41	104.6	104.6	C	0.89476
187	1.41	1.41	104.6	104.6	C	0.896543
188	1.41	1.41	104.6	104.6	C	0.898299
189	1.41	1.41	104.6	104.6	C	0.90003
190	1.41	1.41	104.6	104.6	C	0.901734
191	1.41	1.41	104.6	104.6	C	0.903413
192	1.41	1.41	104.6	104.6	C	0.905067
193	1.41	1.41	104.6	104.6	C	0.906697
194	1.41	1.41	104.6	104.6	C	0.908301
195	1.41	1.41	104.6	104.6	C	0.909881
196	1.41	1.41	104.6	104.6	C	0.911438
197	1.41	1.41	104.6	104.6	C	0.91297
198	1.41	1.41	104.6	104.6	C	0.914479
199	1.41	1.41	104.6	104.6	C	0.915965
200	1.41	1.41	104.6	104.6	C	0.917429
201	1.41	1.41	104.6	104.6	C	0.918869
202	1.41	1.41	104.6	104.6	C	0.920288
203	1.41	1.41	104.6	104.6	C	0.921684
204	1.41	1.41	104.6	104.6	C	0.923059
205	1.41	1.41	104.6	104.6	C	0.924412
206	1.41	1.41	104.6	104.6	C	0.925744
207	1.41	1.41	104.6	104.6	C	0.927055
208	1.41	1.41	104.6	104.6	C	0.928346
209	1.41	1.41	104.6	104.6	C	0.929616
210	1.41	1.41	104.6	104.6	C	0.930866
211	1.41	1.41	104.6	104.6	C	0.932096
212	1.41	1.41	104.6	104.6	C	0.933307
213	1.41	1.41	104.6	104.6	C	0.934499
214	1.41	1.41	104.6	104.6	C	0.935671
215	1.41	1.41	104.6	104.6	C	0.936825
216	1.41	1.41	104.6	104.6	C	0.93796
217	1.41	1.41	104.6	104.6	C	0.939076
218	1.41	1.41	104.6	104.6	C	0.940175
219	1.41	1.41	104.6	104.6	C	0.941256
220	1.41	1.41	104.6	104.6	C	0.942319
221	1.41	1.41	104.6	104.6	C	0.943365
222	1.41	1.41	104.6	104.6	C	0.944394
223	1.41	1.41	104.6	104.6	C	0.945406
224	1.41	1.41	104.6	104.6	C	0.946402
225	1.41	1.41	104.6	104.6	C	0.947381
226	1.41	1.41	104.6	104.6	C	0.948344
227	1.41	1.41	104.6	104.6	C	0.949291
228	1.41	1.41	104.6	104.6	C	0.950222
229	1.41	1.41	104.6	104.6	C	0.951138
230	1.41	1.41	104.6	104.6	C	0.952039
231	1.41	1.41	104.6	104.6	C	0.952924
232	1.41	1.41	104.6	104.6	C	0.953795
233	1.41	1.41	104.6	104.6	C	0.954651
234	1.41	1.41	104.6	104.6	C	0.955493
235	1.41	1.41	104.6	104.6	C	0.956321
236	1.41	1.41	104.6	104.6	C	0.957134
237	1.41	1.41	104.6	104.6	C	0.957934
238	1.41	1.41	104.6	104.6	C	0.95872
239	1.41	1.41	104.6	104.6	C	0.959493
240	1.41	1.41	104.6	104.6	C	0.960253
241	1.41	1.41	104.6	104.6	C	0.960999
242	1.41	1.41	104.6	104.6	C	0.961733
243	1.41	1.41	104.6	104.6	C	0.962454
244	1.41	1.41	104.6	104.6	C	0.963163
245	1.41	1.41	104.6	104.6	C	0.96386
246	1.41	1.41	104.6	104.6	C	0.964545
247	1.41	1.41	104.6	104.6	C	0.965217
248	1.41	1.41	104.6	104.6	C	0.965878
249	1.41	1.41	104.6	104.6	C	0.966528
250	1.41	1.41	104.6	104.6	C	0.967166
251	1.41	1.41	104.6	104.6	C	0.967793
252	1.41	1.41	104.6	104.6	C	0.968409
253	1.41	1.41	104.6	104.6	C	0.969015
254	1.41	1.41	104.6	104.6	C	0.969609
255	1.41	1.41	104.6	104.6	C	0.970194
256	1.41	1.41	104.6	104.6	C	0.970767
257	1.41	1.41	104.6	104.6	C	0.971331
258	1.41	1.41	104.6	104.6	C	0.971885
259	1.41	1.41	104.6	104.6	C	0.972429
260	1.41	1.41	104.6	104.6	C	0.972963
261	1.41	1.41	104.6	104.6	C	0.973488
262	1.41	1.41	104.6	104.6	C	0.974003
263	1.41	1.41	104.6	104.6	C	0.974509
264	1.41	1.41	104.6	104.6	C	0.975006
265	1.41	1.41	104.6	104.6	C	0.975494
266	1.41	1.41	104.6	104.6	C	0.975973
267	1.41	1.41	104.6	104.6	C	0.976444
268	1.41	1.41	104.6	104.6	C	0.976906
269	1.41	1.41	104.6	104.6	C	0.977359
270	1.41	1.41	104.6	104.6	C	0.977805
271	1.41	1.41	104.6	104.6	C	0.978242
272	1.41	1.41	104.6	104.6	C	0.978672
273	1.41	1.41	104.6	104.6	C	0.979093
274	1.41	1.41	104.6	104.6	C	0.979507
275	1.41	1.41	104.6	104.6	C	0.979913
276	1.41	1.41	104.6	104.6	C	0.980312
277	1.41	1.41	104.6	104.6	C	0.980703
278	1.41	1.41	104.6	104.6	C	0.981087
279	1.41	1.41	104.6	104.6	C	0.981464
280	1.41	1.41	104.6	104.6	C	0.981835
281	1.41	1.41	104.6	104.6	C	0.982198
282	1.41	1.41	104.6	104.6	C	0.982554
283	1.41	1.41	104.6	104.6	C	0.982904
284	1.41	1.41	104.6	104.6	C	0.983248
285	1.41	1.41	104.6	104.6	C	0.983584
286	1.41	1.41	104.6	104.6	C	0.983915
287	1.41	1.41	104.6	104.6	C	0.984239
288	1.41	1.41	104.6	104.6	C	0.984558
289	1.41	1.41	104.6	104.6	C	0.98487
290	1.41	1.41	104.6	104.6	C	0.985177
291	1.41	1.41	104.6	104.6	C	0.985477
292	1.41	1.41	104.6	104.6	C	0.985772
293	1.41	1.41	104.6	104.6	C	0.986062
294	1.41	1.41	104.6	104.6	C	0.986345
295	1.41	1.41	104.6	104.6	C	0.986624
296	1.41	1.41	104.6	104.6	C	0.986897
297	1.41	1.41	104.6	104.6	C	0.987165
298	1.41	1.41	104.6	104.6	C	0.987428
299	1.41	1.41	104.6	104.6	C	0.987686
1	2.21	2.21	204.7	204.7	D	7.80599e-06
2	2.21	2.21	204.7	204.7	D	3.61159e-05
3	2.21	2.21	204.7	204.7	D	8.84807e-05
4	2.21	2.21	204.7	204.7	D	0.000167088
5	2.21	2.21	204.7	204.7	D	0.000273586
6	2.21	2.21	204.7	204.7	D	0.000409312
7	2.21	2.21	204.7	204.7	D	0.000575402
8	2.21	2.21	204.7	204.7	D	0.000772842
9	2.21	2.21	204.7	204.7	D	0.00100251
10	2.21	2.21	204.7	204.7	D	0.00126519
11	2.21	2.21	204.7	204.7	D	0.00156159
12	2.21	2.21	204.7	204.7	D	0.00189238
13	2.21	2.21	204.7	204.7	D	0.00225815
14	2.21	2.21	204.7	204.7	D	0.00265947
15	2.21	2.21	204.7	204.7	D	0.00309683
16	2.21	2.21	204.7	204.7	D	0.00357074
17	2.21	2.21	204.7	204.7	D	0.00408163
18	2.21	2.21	204.7	204.7	D	0.00462993
19	2.21	2.21	204.7	204.7	D	0.00521603
20	2.21	2.21	204.7	204.7	D	0.00584029
21	2.21	2.21	204.7	204.7	D	0.00650307
22	2.21	2.21	204.7	204.7	D	0.00720468
23	2.21	2.21	204.7	204.7	D	0.00794542
24	2.21	2.21	204.7	204.7	D	0.00872559
25	2.21	2.21	204.7	204.7	D	0.00954544
26	2.21	2.21	204.7	204.7	D	0.0104052
27	2.21	2.21	204.7	204.7	D	0.0113052
28	2.21	2.21	204.7	204.7	D	0.0122455
29	2.21	2.21	204.7	204.7	D	0.0132264
30	2.21	2.21	204.7	204.7	D	0.014248
31	2.21	2.21	204.7	204.7	D	0.0153106
32	2.21	2.21	204.7	204.7	D	0.0164143
33	2.21	2.21	204.7	204.7	D	0.0175592
34	2.21	2.21	204.7	204.7	D	0.0187454
35	2.21	2.21	204.7	204.7	D	0.0199731
36	2.21	2.21	204.7	204.7	D	0.0212424
37	2.21	2.21	204.7	204.7	D	0.0225534
38	2.21	2.21	204.7	204.7	D	0.023906
39	2.21	2.21	204.7	204.7	D	0.0253005
40	2.21	2.21	204.7	204.7	D	0.0267369
41	2.21	2.21	204.7	204.7	D	0.0282151
42	2.21	2.21	204.7	204.7	D	0.0297353
43	2.21	2.21	204.7	204.7	D	0.0312974
44	2.21	2.21	204.7	204.7	D	0.0329015
45	2.21	2.21	204.7	204.7	D	0.0345475
46	2.21	2.21	204.7	204.7	D	0.0362355
47	2.21	2.21	204.7	204.7	D	0.0379654
48	2.21	2.21	204.7	204.7	D	0.0397372
49	2.21	2.21	204.7	204.7	D	0.0415509
50	2.21	2.21	204.7	204.7	D	0.0434063
51	2.21	2.21	204.7	204.7	D	0.0453034
52	2.21	2.21	204.7	204.7	D	0.0472423
53	2.21	2.21	204.7	204.7	D	0.0492226
54	2.21	2.21	204.7	204.7	D	0.0512445
55	2.21	2.21	204.7	204.7	D	0.0533077
56	2.21	2.21	204.7	204.7	D	0.0554122
57	2.21	2.21	204.7	204.7	D	0.0575578
58	2.21	2.21	204.7	204.7	D	0.0597444
59	2.21	2.21	204.7	204.7	D	0.0619719
60	2.21	2.21	204.7	204.7	D	0.06424
61	2.21	2.21	204.7	204.7	D	0.0665488
62	2.21	2.21	204.7	204.7	D	0.0688979
63	2.21	2.21	204.7	204.7	D	0.0712872
64	2.21	2.21	204.7	204.7	D	0.0737166
65	2.21	2.21	204.7	204.7	D	0.0761858
66	2.21	2.21	204.7	204.7	D	0.0786946
67	2.21	2.21	204.7	204.7	D	0.0812429
68	2.21	2.21	204.7	204.7	D	0.0838303
69	2.21	2.21	204.7	204.7	D	0.0864567
70	2.21	2.21	204.7	204.7	D	0.0891218
71	2.21	2.21	204.7	204.7	D	0.0918254
72	2.21	2.21	204.7	204.7	D	0.0945673
73	2.21	2.21	204.7	204.7	D	0.0973472
74	2.21	2.21	204.7	204.7	D	0.100165
75	2.21	2.21	204.7	204.7	D	0.10302
76	2.21	2.21	204.7	204.7	D	0.105912
77	2.21	2.21	204.7	204.7	D	0.108841
78	2.21	2.21	204.7	204.7	D	0.111806
79	2.21	2.21	204.7	204.7	D	0.114808
80	2.21	2.21	204.7	204.7	D	0.117846
81	2.21	2.21	204.7	204.7	D	0.120919
82	2.21	2.21	204.7	204.7	D	0.124028
83	2.21	2.21	204.7	204.7	D	0.127172
84	2.21	2.21	204.7	204.7	D	0.13035
85	2.21	2.21	204.7	204.7	D	0.133563
86	2.21	2.21	204.7	204.7	D	0.136809
87	2.21	2.21	204.7	204.7	D	0.14009
88	2.21	2.21	204.7	204.7	D	0.143403
89	2.21	2.21	204.7	204.7	D	0.146749
90	2.21	2.21	204.7	204.7	D	0.150128
91	2.21	2.21	204.7	204.7	D	0.153539
92	2.21	2.21	204.7	204.7	D	0.156981
93	2.21	2.21	204.7	204.7	D	0.160455
94	2.21	2.21	204.7	204.7	D	0.163959
95	2.21	2.21	204.7	204.7	D	0.167494
96	2.21	2.21	204.7	204.7	D	0.17106
97	2.21	2.21	204.7	204.7	D	0.174654
98	2.21	2.21	204.7	204.7	D	0.178278
99	2.21	2.21	204.7	204.7	D	0.181931
100	2.21	2.21	204.7	204.7	D	0.185613
101	2.21	2.21	204.7	204.7	D	0.189322
102	2.21	2.21	204.7	204.7	D	0.193059
103	2.21	2.21	204.7	204.7	D	0.196822
104	2.21	2.21	204.7	204.7	D	0.200613
105	2.21	2.21	204.7	204.7	D	0.204429
106	2.21	2.21	204.7	204.7	D	0.208272
107	2.21	2.21	204.7	204.7	D	0.212139
108	2.21	2.21	204.7	204.7	D	0.216031
109	2.21	2.21	204.7	204.7	D	0.219948
110	2.21	2.21	204.7	204.7	D	0.223888
111	2.21	2.21	204.7	204.7	D	0.227852
112	2.21	2.21	204.7	204.7	D	0.231839
113	2.21	2.21	204.7	204.7	D	0.235848
114	2.21	2.21	204.7	204.7	D	0.239878
115	2.21	2.21	204.7	204.7	D	0.243931
116	2.21	2.21	204.7	204.7	D	0.248004
117	2.21	2.21	204.7	204.7	D	0.252098
118	2.21	2.21	204.7	204.7	D	0.256211
119	2.21	2.21	204.7	204.7	D	0.260344
120	2.21	2.21	204.7	204.7	D	0.264496
121	2.21	2.21	204.7	204.7	D	0.268666
122	2.21	2.21	204.7	204.7	D	0.272854
123	2.21	2.21	204.7	204.7	D	0.27706
124	2.21	2.21	204.7	204.7	D	0.281283
125	2.21	2.21	204.7	204.7	D	0.285521
126	2.21	2.21	204.7	204.7	D	0.289776
127	2.21	2.21	204.7	204.7	D	0.294046
128	2.21	2.21	204.7	204.7	D	0.298331
129	2.21	2.21	204.7	204.7	D	0.30263
130	2.21	2.21	204.7	204.7	D	0.306944
131	2.21	2.21	204.7	204.7	D	0.31127
132	2.21	2.21	204.7	204.7	D	0.315609
133	2.21	2.21	204.7	204.7	D	0.31996
134	2.21	2.21	204.7	204.7	D	0.324323
135	2.21	2.21	204.7	204.7	D	0.328698
136	2.21	2.21	204.7	204.7	D	0.333083
137	2.21	2.21	204.7	204.7	D	0.337478
138	2.21	2.21	204.7	204.7	D	0.341882
139	2.21	2.21	204.7	204.7	D	0.346296
140	2.21	2.21	204.7	204.7	D	0.350719
141	2.21	2.21	204.7	204.7	D	0.355149
142	2.21	2.21	204.7	204.7	D	0.359587
143	2.21	2.21	204.7	204.7	D	0.364033
144	2.21	2.21	204.7	204.7	D	0.368484
145	2.21	2.21	204.7	204.7	D	0.372942
146	2.21	2.21	204.7	204.7	D	0.377405
147	2.21	2.21	204.7	204.7	D	0.381873
148	2.21	2.21	204.7	204.7	D	0.386346
149	2.21	2.21	204.7	204.7	D	0.390822
150	2.21	2.21	204.7	204.7	D	0.395303
151	2.21	2.21	204.7	204.7	D	0.399785
152	2.21	2.21	204.7	204.7	D	0.404271
153	2.21	2.21	204.7	204.7	D	0.408758
154	2.21	2.21	204.7	204.7	D	0.413247
155	2.21	2.21	204.7	204.7	D	0.417737
156	2.21	2.21	204.7	204.7	D	0.422227
157	2.21	2.21	204.7	204.7	D	0.426717
158	2.21	2.21	204.7	204.7	D	0.431206
159	2.21	2.21	204.7	204.7	D	0.435695
160	2.21	2.21	204.7	204.7	D	0.440181
161	2.21	2.21	204.7	204.7	D	0.444666
162	2.21	2.21	204.7	204.7	D	0.449149
163	2.21	2.21	204.7	204.7	D	0.453628
164	2.21	2.21	204.7	204.7	D	0.458104
165	2.21	2.21	204.7	204.7	D	0.462576
166	2.21	2.21	204.7	204.7	D	0.467044
167	2.21	2.21	204.7	204.7	D	0.471506
168	2.21	2.21	204.7	204.7	D	0.475964
169	2.21	2.21	204.7	204.7	D	0.480415
170	2.21	2.21	204.7	204.7	D	0.484861
171	2.21	2.21	204.7	204.7	D	0.489299
172	2.21	2.21	204.7	204.7	D	0.493731
173	2.21	2.21	204.7	204.7	D	0.498155
174	2.21	2.21	204.7	204.7	D	0.502571
175	2.21	2.21	204.7	204.7	D	0.506978
176	2.21	2.21	204.7	204.7	D	0.511377
177	2.21	2.21	204.7	204.7	D	0.515766
178	2.21	2.21	204.7	204.7	D	0.520146
179	2.21	2.21	204.7	204.7	D	0.524515
180	2.21	2.21	204.7	204.7	D	0.528874
181	2.21	2.21	204.7	204.7	D	0.533222
182	2.21	2.21	204.7	204.7	D	0.537559
183	2.21	2.21	204.7	204.7	D	0.541884
184	2.21	2.21	204.7	204.7	D	0.546196
185	2.21	2.21	204.7	204.7	D	0.550496
186	2.21	2.21	204.7	204.7	D	0.554784
187	2.21	2.21	204.7	204.7	D	0.559058
188	2.21	2.21	204.7	204.7	D	0.563318
189	2.21	2.21	204.7	204.7	D	0.567564
190	2.21	2.21	204.7	204.7	D	0.571796
191	2.21	2.21	204.7	204.7	D	0.576013
192	2.21	2.21	204.7	204.7	D	0.580214
193	2.21	2.21	204.7	204.7	D	0.584401
194	2.21	2.21	204.7	204.7	D	0.588571
195	2.21	2.21	204.7	204.7	D	0.592726
196	2.21	2.21	204.7	204.7	D	0.596864
197	2.21	2.21	204.7	204.7	D	0.600985
198	2.21	2.21	204.7	204.7	D	0.605089
199	2.21	2.21	204.7	204.7	D	0.609175
200	2.21	2.21	204.7	204.7	D	0.613244
201	2.21	2.21	204.7	204.7	D	0.617295
202	2.21	2.21	204.7	204.7	D	0.621327
203	2.21	2.21	204.7	204.7	D	0.625341
204	2.21	2.21	204.7	204.7	D	0.629336
205	2.21	2.21	204.7	204.7	D	0.633311
206	2.21	2.21	204.7	204.7	D	0.637267
207	2.21	2.21	204.7	204.7	D	0.641204
208	2.21	2.21	204.7	204.7	D	0.64512
209	2.21	2.21	204.7	204.7	D	0.649016
210	2.21	2.21	204.7	204.7	D	0.652892
211	2.21	2.21	204.7	204.7	D	0.656746
212	2.21	2.21	204.7	204.7	D	0.66058
213	2.21	2.21	204.7	204.7	D	0.664393
214	2.21	2.21	204.7	204.7	D	0.668184
215	2.21	2.21	204.7	204.7	D	0.671953
216	2.21	2.21	204.7	204.7	D	0.675701
217	2.21	2.21	204.7	204.7	D	0.679426
218	2.21	2.21	204.7	204.7	D	0.683129
219	2.21	2.21	204.7	204.7	D	0.686809
220	2.21	2.21	204.7	204.7	D	0.690467
221	2.21	2.21	204.7	204.7	D	0.694102
222	2.21	2.21	204.7	204.7	D	0.697714
223	2.21	2.21	204.7	204.7	D	0.701302
224	2.21	2.21	204.7	204.7	D	0.704868
225	2.21	2.21	204.7	204.7	D	0.708409
226	2.21	2.21	204.7	204.7	D	0.711927
227	2.21	2.21	204.7	204.7	D	0.715421
228	2.21	2.21	204.7	204.7	D	0.718891
229	2.21	2.21	204.7	204.7	D	0.722336
230	2.21	2.21	204.7	204.7	D	0.725758
231	2.21	2.21	204.7	204.7	D	0.729155
232	2.21	2.21	204.7	204.7	D	0.732527
233	2.21	2.21	204.7	204.7	D	0.735875
234	2.21	2.21	204.7	204.7	D	0.739197
235	2.21	2.21	204.7	204.7	D	0.742495
236	2.21	2.21	204.7	204.7	D	0.745768
237	2.21	2.21	204.7	204.7	D	0.749016
238	2.21	2.21	204.7	204.7	D	0.752239
239	2.21	2.21	204.7	204.7	D	0.755436
240	2.21	2.21	204.7	204.7	D	0.758608
241	2.21	2.21	204.7	204.7	D	0.761755
242	2.21	2.21	204.7	204.7	D	0.764876
243	2.21	2.21	204.7	204.7	D	0.767972
244	2.21	2.21	204.7	204.7	D	0.771042
245	2.21	2.21	204.7	204.7	D	0.774086
246	2.21	2.21	204.7	204.7	D	0.777105
247	2.21	2.21	204.7	204.7	D	0.780098
248	2.21	2.21	204.7	204.7	D	0.783065
249	2.21	2.21	204.7	204.7	D	0.786006
250	2.21	2.21	204.7	204.7	D	0.788921
251	2.21	2.21	204.7	204.7	D	0.791811
252	2.21	2.21	204.7	204.7	D	0.794675
253	2.21	2.21	204.7	204.7	D	0.797513
254	2.21	2.21	204.7	204.7	D	0.800324
255	2.21	2.21	204.7	204.7	D	0.80311
256	2.21	2.21	204.7	204.7	D	0.805871
257	2.21	2.21	204.7	204.7	D	0.808605
258	2.21	2.21	204.7	204.7	D	0.811313
259	2.21	2.21	204.7	204.7	D	0.813996
260	2.21	2.21	204.7	204.7	D	0.816652
261	2.21	2.21	204.7	204.7	D	0.819283
262	2.21	2.21	204.7	204.7	D	0.821888
263	2.21	2.21	204.7	204.7	D	0.824467
264	2.21	2.21	204.7	204.7	D	0.827021
265	2.21	2.21	204.7	204.7	D	0.829549
266	2.21	2.21	204.7	204.7	D	0.832051
267	2.21	2.21	204.7	204.7	D	0.834528
268	2.21	2.21	204.7	204.7	D	0.836979
269	2.21	2.21	204.7	204.7	D	0.839405
270	2.21	2.21	204.7	204.7	D	0.841805
271	2.21	2.21	204.7	204.7	D	0.84418
272	2.21	2.21	204.7	204.7	D	0.84653
273	2.21	2.21	204.7	204.7	D	0.848854
274	2.21	2.21	204.7	204.7	D	0.851153
275	2.21	2.21	204.7	204.7	D	0.853428
276	2.21	2.21	204.7	204.7	D	0.855677
277	2.21	2.21	204.7	204.7	D	0.857902
278	2.21	2.21	204.7	204.7	D	0.860101
279	2.21	2.21	204.7	204.7	D	0.862277
280	2.21	2.21	204.7	204.7	D	0.864427
281	2.21	2.21	204.7	204.7	D	0.866553
282	2.21	2.21	204.7	204.7	D	0.868655
283	2.21	2.21	204.7	204.7	D	0.870732
284	2.21	2.21	204.7	204.7	D	0.872785
285	2.21	2.21	204.7	204.7	D	0.874814
286	2.21	2.21	204.7	204.7	D	0.87682
287	2.21	2.21	204.7	204.7	D	0.878801
288	2.21	2.21	204.7	204.7	D	0.880759
289	2.21	2.21	204.7	204.7	D	0.882693
290	2.21	2.21	204.7	204.7	D	0.884603
291	2.21	2.21	204.7	204.7	D	0.886491
292	2.21	2.21	204.7	204.7	D	0.888355
293	2.21	2.21	204.7	204.7	D	0.890196
294	2.21	2.21	204.7	204.7	D	0.892014
295	2.21	2.21	204.7	204.7	D	0.893809
296	2.21	2.21	204.7	204.7	D	0.895582
297	2.21	2.21	204.7	204.7	D	0.897332
298	2.21	2.21	204.7	204.7	D	0.89906
299	2.21	2.21	204.7	204.7	D	0.900766
