# Supplementary material for: Spatial relationships in the urothelial and head and neck tumor microenvironment predict response to combination immune checkpoint inhibitors
Source: Nat Commun. 2024 Mar 21;15:2538. doi: 10.1038/s41467-024-46450-1 (PMC10957922; doi:10.1038/s41467-024-46450-1)
Supplement: Supplementary file 6 — Source data [file 41467_2024_46450_MOESM6_ESM.zip › sourcedata_individual_files/fig4b.xlsx]

## Sheet: Sheet1
phenotype	pval	fdr	NCR	CR	FC	is_significant	label
Macrophages	0.226377	0.882467	4.23856	3.97962	-0.0909433	FALSE
CD8 T-cell	0.404744	0.882467	6.64052	4.96962	-0.418161	FALSE
Treg	0.586002	0.882467	7.1662	4.91726	-0.543354	FALSE
T-helper	0.759879	0.882467	9.53875	9.19473	-0.0529931	FALSE
B-cell	0.882467	0.882467	25.6582	25.034	-0.0355314	FALSE
