# Supplementary material for: Spatial relationships in the urothelial and head and neck tumor microenvironment predict response to combination immune checkpoint inhibitors
Source: Nat Commun. 2024 Mar 21;15:2538. doi: 10.1038/s41467-024-46450-1 (PMC10957922; doi:10.1038/s41467-024-46450-1)
Supplement: Supplementary file 6 — Source data [file 41467_2024_46450_MOESM6_ESM.zip › sourcedata_individual_files/fig4c.xlsx]

## Sheet: Sheet1
phenotype_combo	pval	fdr	NCR	NCR_avg	CR	CR_avg	FC	is_significant	label
Macrophages to Cancer cell	0.000349294	0.0146144	1.97162	1.97162	2.98864	2.98864	0.600107	TRUE	Macrophages to Cancer cell
CD8 T-cell to Cancer cell	0.000635409	0.0146144	1.74832	1.74832	2.80325	2.80325	0.681132	TRUE	CD8 T-cell to Cancer cell
Macrophages to negative	0.00308804	0.04735	2.634	2.634	1.98899	1.98899	-0.405217	TRUE	Macrophages to negative
CD8 T-cell to negative	0.00611094	0.0702758	2.83428	2.83428	2.11443	2.11443	-0.422713	TRUE	CD8 T-cell to negative
Cancer cell to CD8 T-cell	0.0103653	0.0953608	1.91575	1.91575	1.76983	1.76983	-0.114298	TRUE	Cancer cell to CD8 T-cell
Treg to Cancer cell	0.0145776	0.107827	1.84997	1.84997	2.74799	2.74799	0.570873	FALSE
Treg to negative	0.0164085	0.107827	3.11461	3.11461	2.40487	2.40487	-0.373094	FALSE
Cancer cell to T-helper	0.0283927	0.153231	1.95237	1.95237	1.75867	1.75867	-0.150743	FALSE
Macrophages to T-helper	0.02998	0.153231	1.78443	1.78443	1.62249	1.62249	-0.137255	FALSE
B-cell to Cancer cell	0.07823	0.359858	1.54038	1.54038	2.21819	2.21819	0.526099	FALSE
T-helper to Cancer cell	0.102582	0.410809	1.76424	1.76424	2.14774	2.14774	0.283773	FALSE
T-helper to negative	0.107168	0.410809	3.00865	3.00865	2.63028	2.63028	-0.193902	FALSE
negative to B-cell	0.150818	0.505137	1.4277	1.4277	1.69728	1.69728	0.249529	FALSE
B-cell to Treg	0.155913	0.505137	1.70059	1.70059	1.54829	1.54829	-0.135367	FALSE
Cancer cell to Macrophages	0.170901	0.505137	1.81353	1.81353	1.72382	1.72382	-0.0731924	FALSE
B-cell to Macrophages	0.1757	0.505137	1.76791	1.76791	1.63311	1.63311	-0.114425	FALSE
Cancer cell to Treg	0.193829	0.509323	1.96906	1.96906	1.84925	1.84925	-0.0905685	FALSE
negative to CD8 T-cell	0.199819	0.509323	1.61818	1.61818	1.70942	1.70942	0.0791367	FALSE
T-helper to B-cell	0.213446	0.509323	1.34909	1.34909	1.50193	1.50193	0.154831	FALSE
Treg to Macrophages	0.221445	0.509323	1.73608	1.73608	1.57278	1.57278	-0.142523	FALSE
T-helper to Macrophages	0.244455	0.533638	1.7039	1.7039	1.60869	1.60869	-0.0829553	FALSE
CD8 T-cell to B-cell	0.255218	0.533638	1.30987	1.30987	1.45081	1.45081	0.147438	FALSE
CD8 T-cell to T-helper	0.271878	0.539989	1.82729	1.82729	1.70935	1.70935	-0.0962556	FALSE
B-cell to negative	0.281733	0.539989	2.67184	2.67184	2.37806	2.37806	-0.168052	FALSE
CD8 T-cell to Macrophages	0.343853	0.593871	1.70567	1.70567	1.62915	1.62915	-0.0662188	FALSE
Treg to T-helper	0.360165	0.593871	1.72033	1.72033	1.61127	1.61127	-0.0944848	FALSE
T-helper to Treg	0.361262	0.593871	1.57074	1.57074	1.51537	1.51537	-0.0517759	FALSE
Macrophages to Treg	0.368583	0.593871	1.64012	1.64012	1.74457	1.74457	0.0890693	FALSE
T-helper to T-helper	0.374397	0.593871	1.88557	1.88557	1.76281	1.76281	-0.0971257	FALSE
CD8 T-cell to CD8 T-cell	0.398091	0.610407	1.72758	1.72758	1.58764	1.58764	-0.121864	FALSE
Cancer cell to B-cell	0.445216	0.647675	1.91317	1.91317	2.06539	2.06539	0.110444	FALSE
T-helper to CD8 T-cell	0.450556	0.647675	1.73729	1.73729	1.67307	1.67307	-0.054342	FALSE
B-cell to B-cell	0.512072	0.691985	2.63412	2.63412	2.33739	2.33739	-0.172425	FALSE
Macrophages to B-cell	0.516393	0.691985	1.41932	1.41932	1.54019	1.54019	0.117909	FALSE
B-cell to T-helper	0.540784	0.691985	1.81889	1.81889	1.71232	1.71232	-0.0871056	FALSE
Cancer cell to Cancer cell	0.541554	0.691985	4.15561	4.15561	4.24093	4.24093	0.0293185	FALSE
negative to Treg	0.591613	0.733346	1.68136	1.68136	1.63281	1.63281	-0.0422703	FALSE
negative to Macrophages	0.605808	0.733346	1.69925	1.69925	1.66346	1.66346	-0.0307097	FALSE
CD8 T-cell to Treg	0.751858	0.886807	1.6549	1.6549	1.62902	1.62902	-0.0227435	FALSE
negative to T-helper	0.790977	0.901642	1.67527	1.67527	1.69607	1.69607	0.0177986	FALSE
Macrophages to CD8 T-cell	0.803637	0.901642	1.74905	1.74905	1.72414	1.72414	-0.020693	FALSE
Treg to CD8 T-cell	0.865743	0.93107	1.77158	1.77158	1.74823	1.74823	-0.0191442	FALSE
Treg to Treg	0.887602	0.93107	1.49062	1.49062	1.50011	1.50011	0.0091597	FALSE
Macrophages to Macrophages	0.890589	0.93107	1.70122	1.70122	1.73175	1.73175	0.0256544	FALSE
B-cell to CD8 T-cell	0.966369	0.987844	1.79645	1.79645	1.80308	1.80308	0.00531981	FALSE
Treg to B-cell	0.990659	0.990659	1.34252	1.34252	1.34355	1.34355	0.00111456	FALSE
