# Supplementary material for: Spatial relationships in the urothelial and head and neck tumor microenvironment predict response to combination immune checkpoint inhibitors
Source: Nat Commun. 2024 Mar 21;15:2538. doi: 10.1038/s41467-024-46450-1 (PMC10957922; doi:10.1038/s41467-024-46450-1)
Supplement: Supplementary file 6 — Source data [file 41467_2024_46450_MOESM6_ESM.zip › sourcedata_individual_files/fig2b.xlsx]

## Sheet: Sheet1
x	a (shape)	a	b	b (scale)	sample	y
1	3.96	3.96	10.9	10.9	A	0.00030864
2	3.96	3.96	10.9	10.9	A	0.00239888
3	3.96	3.96	10.9	10.9	A	0.00792759
4	3.96	3.96	10.9	10.9	A	0.0183394
5	3.96	3.96	10.9	10.9	A	0.0345621
6	3.96	3.96	10.9	10.9	A	0.0564907
7	3.96	3.96	10.9	10.9	A	0.0823732
8	3.96	3.96	10.9	10.9	A	0.108404
9	3.96	3.96	10.9	10.9	A	0.129013
10	3.96	3.96	10.9	10.9	A	0.13828
11	3.96	3.96	10.9	10.9	A	0.132349
12	3.96	3.96	10.9	10.9	A	0.111773
13	3.96	3.96	10.9	10.9	A	0.0820743
14	3.96	3.96	10.9	10.9	A	0.0515078
15	3.96	3.96	10.9	10.9	A	0.0270974
16	3.96	3.96	10.9	10.9	A	0.0116973
17	3.96	3.96	10.9	10.9	A	0.00404804
18	3.96	3.96	10.9	10.9	A	0.00109523
19	3.96	3.96	10.9	10.9	A	0.000225533
20	3.96	3.96	10.9	10.9	A	3.43533e-05
21	3.96	3.96	10.9	10.9	A	3.75545e-06
22	3.96	3.96	10.9	10.9	A	2.85403e-07
23	3.96	3.96	10.9	10.9	A	1.45825e-08
24	3.96	3.96	10.9	10.9	A	4.83678e-10
25	3.96	3.96	10.9	10.9	A	1.00398e-11
26	3.96	3.96	10.9	10.9	A	1.25529e-13
27	3.96	3.96	10.9	10.9	A	9.08551e-16
28	3.96	3.96	10.9	10.9	A	3.65261e-18
29	3.96	3.96	10.9	10.9	A	7.81441e-21
30	3.96	3.96	10.9	10.9	A	8.5105e-24
31	3.96	3.96	10.9	10.9	A	4.50654e-27
32	3.96	3.96	10.9	10.9	A	1.10652e-30
33	3.96	3.96	10.9	10.9	A	1.19964e-34
34	3.96	3.96	10.9	10.9	A	5.46009e-39
35	3.96	3.96	10.9	10.9	A	9.90455e-44
36	3.96	3.96	10.9	10.9	A	6.78785e-49
37	3.96	3.96	10.9	10.9	A	1.66347e-54
38	3.96	3.96	10.9	10.9	A	1.37769e-60
39	3.96	3.96	10.9	10.9	A	3.63886e-67
40	3.96	3.96	10.9	10.9	A	2.88819e-74
41	3.96	3.96	10.9	10.9	A	6.48123e-82
42	3.96	3.96	10.9	10.9	A	3.86309e-90
43	3.96	3.96	10.9	10.9	A	5.73706e-99
44	3.96	3.96	10.9	10.9	A	1.9884e-108
45	3.96	3.96	10.9	10.9	A	1.50425e-118
46	3.96	3.96	10.9	10.9	A	2.31969e-129
47	3.96	3.96	10.9	10.9	A	6.79972e-141
48	3.96	3.96	10.9	10.9	A	3.52786e-153
49	3.96	3.96	10.9	10.9	A	3.01203e-166
50	3.96	3.96	10.9	10.9	A	3.92884e-180
51	3.96	3.96	10.9	10.9	A	7.25794e-195
52	3.96	3.96	10.9	10.9	A	1.75774e-210
53	3.96	3.96	10.9	10.9	A	5.15818e-227
54	3.96	3.96	10.9	10.9	A	1.69282e-244
55	3.96	3.96	10.9	10.9	A	5.72569e-263
56	3.96	3.96	10.9	10.9	A	1.83673e-282
57	3.96	3.96	10.9	10.9	A	5.13473e-303
58	3.96	3.96	10.9	10.9	A	0
59	3.96	3.96	10.9	10.9	A	0
60	3.96	3.96	10.9	10.9	A	0
61	3.96	3.96	10.9	10.9	A	0
62	3.96	3.96	10.9	10.9	A	0
63	3.96	3.96	10.9	10.9	A	0
64	3.96	3.96	10.9	10.9	A	0
65	3.96	3.96	10.9	10.9	A	0
66	3.96	3.96	10.9	10.9	A	0
67	3.96	3.96	10.9	10.9	A	0
68	3.96	3.96	10.9	10.9	A	0
69	3.96	3.96	10.9	10.9	A	0
70	3.96	3.96	10.9	10.9	A	0
71	3.96	3.96	10.9	10.9	A	0
72	3.96	3.96	10.9	10.9	A	0
73	3.96	3.96	10.9	10.9	A	0
74	3.96	3.96	10.9	10.9	A	0
75	3.96	3.96	10.9	10.9	A	0
76	3.96	3.96	10.9	10.9	A	0
77	3.96	3.96	10.9	10.9	A	0
78	3.96	3.96	10.9	10.9	A	0
79	3.96	3.96	10.9	10.9	A	0
80	3.96	3.96	10.9	10.9	A	0
81	3.96	3.96	10.9	10.9	A	0
82	3.96	3.96	10.9	10.9	A	0
83	3.96	3.96	10.9	10.9	A	0
84	3.96	3.96	10.9	10.9	A	0
85	3.96	3.96	10.9	10.9	A	0
86	3.96	3.96	10.9	10.9	A	0
87	3.96	3.96	10.9	10.9	A	0
88	3.96	3.96	10.9	10.9	A	0
89	3.96	3.96	10.9	10.9	A	0
90	3.96	3.96	10.9	10.9	A	0
91	3.96	3.96	10.9	10.9	A	0
92	3.96	3.96	10.9	10.9	A	0
93	3.96	3.96	10.9	10.9	A	0
94	3.96	3.96	10.9	10.9	A	0
95	3.96	3.96	10.9	10.9	A	0
96	3.96	3.96	10.9	10.9	A	0
97	3.96	3.96	10.9	10.9	A	0
98	3.96	3.96	10.9	10.9	A	0
99	3.96	3.96	10.9	10.9	A	0
100	3.96	3.96	10.9	10.9	A	0
101	3.96	3.96	10.9	10.9	A	0
102	3.96	3.96	10.9	10.9	A	0
103	3.96	3.96	10.9	10.9	A	0
104	3.96	3.96	10.9	10.9	A	0
105	3.96	3.96	10.9	10.9	A	0
106	3.96	3.96	10.9	10.9	A	0
107	3.96	3.96	10.9	10.9	A	0
108	3.96	3.96	10.9	10.9	A	0
109	3.96	3.96	10.9	10.9	A	0
110	3.96	3.96	10.9	10.9	A	0
111	3.96	3.96	10.9	10.9	A	0
112	3.96	3.96	10.9	10.9	A	0
113	3.96	3.96	10.9	10.9	A	0
114	3.96	3.96	10.9	10.9	A	0
115	3.96	3.96	10.9	10.9	A	0
116	3.96	3.96	10.9	10.9	A	0
117	3.96	3.96	10.9	10.9	A	0
118	3.96	3.96	10.9	10.9	A	0
119	3.96	3.96	10.9	10.9	A	0
120	3.96	3.96	10.9	10.9	A	0
121	3.96	3.96	10.9	10.9	A	0
122	3.96	3.96	10.9	10.9	A	0
123	3.96	3.96	10.9	10.9	A	0
124	3.96	3.96	10.9	10.9	A	0
125	3.96	3.96	10.9	10.9	A	0
126	3.96	3.96	10.9	10.9	A	0
127	3.96	3.96	10.9	10.9	A	0
128	3.96	3.96	10.9	10.9	A	0
129	3.96	3.96	10.9	10.9	A	0
130	3.96	3.96	10.9	10.9	A	0
131	3.96	3.96	10.9	10.9	A	0
132	3.96	3.96	10.9	10.9	A	0
133	3.96	3.96	10.9	10.9	A	0
134	3.96	3.96	10.9	10.9	A	0
135	3.96	3.96	10.9	10.9	A	0
136	3.96	3.96	10.9	10.9	A	0
137	3.96	3.96	10.9	10.9	A	0
138	3.96	3.96	10.9	10.9	A	0
139	3.96	3.96	10.9	10.9	A	0
140	3.96	3.96	10.9	10.9	A	0
141	3.96	3.96	10.9	10.9	A	0
142	3.96	3.96	10.9	10.9	A	0
143	3.96	3.96	10.9	10.9	A	0
144	3.96	3.96	10.9	10.9	A	0
145	3.96	3.96	10.9	10.9	A	0
146	3.96	3.96	10.9	10.9	A	0
147	3.96	3.96	10.9	10.9	A	0
148	3.96	3.96	10.9	10.9	A	0
149	3.96	3.96	10.9	10.9	A	0
150	3.96	3.96	10.9	10.9	A	0
151	3.96	3.96	10.9	10.9	A	0
152	3.96	3.96	10.9	10.9	A	0
153	3.96	3.96	10.9	10.9	A	0
154	3.96	3.96	10.9	10.9	A	0
155	3.96	3.96	10.9	10.9	A	0
156	3.96	3.96	10.9	10.9	A	0
157	3.96	3.96	10.9	10.9	A	0
158	3.96	3.96	10.9	10.9	A	0
159	3.96	3.96	10.9	10.9	A	0
160	3.96	3.96	10.9	10.9	A	0
161	3.96	3.96	10.9	10.9	A	0
162	3.96	3.96	10.9	10.9	A	0
163	3.96	3.96	10.9	10.9	A	0
164	3.96	3.96	10.9	10.9	A	0
165	3.96	3.96	10.9	10.9	A	0
166	3.96	3.96	10.9	10.9	A	0
167	3.96	3.96	10.9	10.9	A	0
168	3.96	3.96	10.9	10.9	A	0
169	3.96	3.96	10.9	10.9	A	0
170	3.96	3.96	10.9	10.9	A	0
171	3.96	3.96	10.9	10.9	A	0
172	3.96	3.96	10.9	10.9	A	0
173	3.96	3.96	10.9	10.9	A	0
174	3.96	3.96	10.9	10.9	A	0
175	3.96	3.96	10.9	10.9	A	0
176	3.96	3.96	10.9	10.9	A	0
177	3.96	3.96	10.9	10.9	A	0
178	3.96	3.96	10.9	10.9	A	0
179	3.96	3.96	10.9	10.9	A	0
180	3.96	3.96	10.9	10.9	A	0
181	3.96	3.96	10.9	10.9	A	0
182	3.96	3.96	10.9	10.9	A	0
183	3.96	3.96	10.9	10.9	A	0
184	3.96	3.96	10.9	10.9	A	0
185	3.96	3.96	10.9	10.9	A	0
186	3.96	3.96	10.9	10.9	A	0
187	3.96	3.96	10.9	10.9	A	0
188	3.96	3.96	10.9	10.9	A	0
189	3.96	3.96	10.9	10.9	A	0
190	3.96	3.96	10.9	10.9	A	0
191	3.96	3.96	10.9	10.9	A	0
192	3.96	3.96	10.9	10.9	A	0
193	3.96	3.96	10.9	10.9	A	0
194	3.96	3.96	10.9	10.9	A	0
195	3.96	3.96	10.9	10.9	A	0
196	3.96	3.96	10.9	10.9	A	0
197	3.96	3.96	10.9	10.9	A	0
198	3.96	3.96	10.9	10.9	A	0
199	3.96	3.96	10.9	10.9	A	0
200	3.96	3.96	10.9	10.9	A	0
201	3.96	3.96	10.9	10.9	A	0
202	3.96	3.96	10.9	10.9	A	0
203	3.96	3.96	10.9	10.9	A	0
204	3.96	3.96	10.9	10.9	A	0
205	3.96	3.96	10.9	10.9	A	0
206	3.96	3.96	10.9	10.9	A	0
207	3.96	3.96	10.9	10.9	A	0
208	3.96	3.96	10.9	10.9	A	0
209	3.96	3.96	10.9	10.9	A	0
210	3.96	3.96	10.9	10.9	A	0
211	3.96	3.96	10.9	10.9	A	0
212	3.96	3.96	10.9	10.9	A	0
213	3.96	3.96	10.9	10.9	A	0
214	3.96	3.96	10.9	10.9	A	0
215	3.96	3.96	10.9	10.9	A	0
216	3.96	3.96	10.9	10.9	A	0
217	3.96	3.96	10.9	10.9	A	0
218	3.96	3.96	10.9	10.9	A	0
219	3.96	3.96	10.9	10.9	A	0
220	3.96	3.96	10.9	10.9	A	0
221	3.96	3.96	10.9	10.9	A	0
222	3.96	3.96	10.9	10.9	A	0
223	3.96	3.96	10.9	10.9	A	0
224	3.96	3.96	10.9	10.9	A	0
225	3.96	3.96	10.9	10.9	A	0
226	3.96	3.96	10.9	10.9	A	0
227	3.96	3.96	10.9	10.9	A	0
228	3.96	3.96	10.9	10.9	A	0
229	3.96	3.96	10.9	10.9	A	0
230	3.96	3.96	10.9	10.9	A	0
231	3.96	3.96	10.9	10.9	A	0
232	3.96	3.96	10.9	10.9	A	0
233	3.96	3.96	10.9	10.9	A	0
234	3.96	3.96	10.9	10.9	A	0
235	3.96	3.96	10.9	10.9	A	0
236	3.96	3.96	10.9	10.9	A	0
237	3.96	3.96	10.9	10.9	A	0
238	3.96	3.96	10.9	10.9	A	0
239	3.96	3.96	10.9	10.9	A	0
240	3.96	3.96	10.9	10.9	A	0
241	3.96	3.96	10.9	10.9	A	0
242	3.96	3.96	10.9	10.9	A	0
243	3.96	3.96	10.9	10.9	A	0
244	3.96	3.96	10.9	10.9	A	0
245	3.96	3.96	10.9	10.9	A	0
246	3.96	3.96	10.9	10.9	A	0
247	3.96	3.96	10.9	10.9	A	0
248	3.96	3.96	10.9	10.9	A	0
249	3.96	3.96	10.9	10.9	A	0
250	3.96	3.96	10.9	10.9	A	0
251	3.96	3.96	10.9	10.9	A	0
252	3.96	3.96	10.9	10.9	A	0
253	3.96	3.96	10.9	10.9	A	0
254	3.96	3.96	10.9	10.9	A	0
255	3.96	3.96	10.9	10.9	A	0
256	3.96	3.96	10.9	10.9	A	0
257	3.96	3.96	10.9	10.9	A	0
258	3.96	3.96	10.9	10.9	A	0
259	3.96	3.96	10.9	10.9	A	0
260	3.96	3.96	10.9	10.9	A	0
261	3.96	3.96	10.9	10.9	A	0
262	3.96	3.96	10.9	10.9	A	0
263	3.96	3.96	10.9	10.9	A	0
264	3.96	3.96	10.9	10.9	A	0
265	3.96	3.96	10.9	10.9	A	0
266	3.96	3.96	10.9	10.9	A	0
267	3.96	3.96	10.9	10.9	A	0
268	3.96	3.96	10.9	10.9	A	0
269	3.96	3.96	10.9	10.9	A	0
270	3.96	3.96	10.9	10.9	A	0
271	3.96	3.96	10.9	10.9	A	0
272	3.96	3.96	10.9	10.9	A	0
273	3.96	3.96	10.9	10.9	A	0
274	3.96	3.96	10.9	10.9	A	0
275	3.96	3.96	10.9	10.9	A	0
276	3.96	3.96	10.9	10.9	A	0
277	3.96	3.96	10.9	10.9	A	0
278	3.96	3.96	10.9	10.9	A	0
279	3.96	3.96	10.9	10.9	A	0
280	3.96	3.96	10.9	10.9	A	0
281	3.96	3.96	10.9	10.9	A	0
282	3.96	3.96	10.9	10.9	A	0
283	3.96	3.96	10.9	10.9	A	0
284	3.96	3.96	10.9	10.9	A	0
285	3.96	3.96	10.9	10.9	A	0
286	3.96	3.96	10.9	10.9	A	0
287	3.96	3.96	10.9	10.9	A	0
288	3.96	3.96	10.9	10.9	A	0
289	3.96	3.96	10.9	10.9	A	0
290	3.96	3.96	10.9	10.9	A	0
291	3.96	3.96	10.9	10.9	A	0
292	3.96	3.96	10.9	10.9	A	0
293	3.96	3.96	10.9	10.9	A	0
294	3.96	3.96	10.9	10.9	A	0
295	3.96	3.96	10.9	10.9	A	0
296	3.96	3.96	10.9	10.9	A	0
297	3.96	3.96	10.9	10.9	A	0
298	3.96	3.96	10.9	10.9	A	0
299	3.96	3.96	10.9	10.9	A	0
1	2.1	2.1	19.9	19.9	B	0.00392477
2	2.1	2.1	19.9	19.9	B	0.00836132
3	2.1	2.1	19.9	19.9	B	0.0129209
4	2.1	2.1	19.9	19.9	B	0.0174561
5	2.1	2.1	19.9	19.9	B	0.0218582
6	2.1	2.1	19.9	19.9	B	0.026036
7	2.1	2.1	19.9	19.9	B	0.0299109
8	2.1	2.1	19.9	19.9	B	0.0334159
9	2.1	2.1	19.9	19.9	B	0.0364956
10	2.1	2.1	19.9	19.9	B	0.0391069
11	2.1	2.1	19.9	19.9	B	0.0412192
12	2.1	2.1	19.9	19.9	B	0.0428149
13	2.1	2.1	19.9	19.9	B	0.0438887
14	2.1	2.1	19.9	19.9	B	0.0444476
15	2.1	2.1	19.9	19.9	B	0.0445096
16	2.1	2.1	19.9	19.9	B	0.044103
17	2.1	2.1	19.9	19.9	B	0.0432649
18	2.1	2.1	19.9	19.9	B	0.042039
19	2.1	2.1	19.9	19.9	B	0.0404748
20	2.1	2.1	19.9	19.9	B	0.0386252
21	2.1	2.1	19.9	19.9	B	0.0365448
22	2.1	2.1	19.9	19.9	B	0.0342886
23	2.1	2.1	19.9	19.9	B	0.03191
24	2.1	2.1	19.9	19.9	B	0.0294598
25	2.1	2.1	19.9	19.9	B	0.0269849
26	2.1	2.1	19.9	19.9	B	0.0245277
27	2.1	2.1	19.9	19.9	B	0.0221249
28	2.1	2.1	19.9	19.9	B	0.019808
29	2.1	2.1	19.9	19.9	B	0.0176022
30	2.1	2.1	19.9	19.9	B	0.0155273
31	2.1	2.1	19.9	19.9	B	0.0135973
32	2.1	2.1	19.9	19.9	B	0.0118213
33	2.1	2.1	19.9	19.9	B	0.0102036
34	2.1	2.1	19.9	19.9	B	0.0087446
35	2.1	2.1	19.9	19.9	B	0.00744113
36	2.1	2.1	19.9	19.9	B	0.00628735
37	2.1	2.1	19.9	19.9	B	0.00527521
38	2.1	2.1	19.9	19.9	B	0.00439508
39	2.1	2.1	19.9	19.9	B	0.00363631
40	2.1	2.1	19.9	19.9	B	0.00298766
41	2.1	2.1	19.9	19.9	B	0.00243773
42	2.1	2.1	19.9	19.9	B	0.0019753
43	2.1	2.1	19.9	19.9	B	0.00158957
44	2.1	2.1	19.9	19.9	B	0.00127037
45	2.1	2.1	19.9	19.9	B	0.00100831
46	2.1	2.1	19.9	19.9	B	0.000794826
47	2.1	2.1	19.9	19.9	B	0.000622256
48	2.1	2.1	19.9	19.9	B	0.000483827
49	2.1	2.1	19.9	19.9	B	0.000373625
50	2.1	2.1	19.9	19.9	B	0.000286558
51	2.1	2.1	19.9	19.9	B	0.000218282
52	2.1	2.1	19.9	19.9	B	0.000165142
53	2.1	2.1	19.9	19.9	B	0.000124089
54	2.1	2.1	19.9	19.9	B	9.26066e-05
55	2.1	2.1	19.9	19.9	B	6.86418e-05
56	2.1	2.1	19.9	19.9	B	5.05328e-05
57	2.1	2.1	19.9	19.9	B	3.69484e-05
58	2.1	2.1	19.9	19.9	B	2.68322e-05
59	2.1	2.1	19.9	19.9	B	1.93534e-05
60	2.1	2.1	19.9	19.9	B	1.38642e-05
61	2.1	2.1	19.9	19.9	B	9.86442e-06
62	2.1	2.1	19.9	19.9	B	6.97086e-06
63	2.1	2.1	19.9	19.9	B	4.89259e-06
64	2.1	2.1	19.9	19.9	B	3.41058e-06
65	2.1	2.1	19.9	19.9	B	2.36131e-06
66	2.1	2.1	19.9	19.9	B	1.62373e-06
67	2.1	2.1	19.9	19.9	B	1.10894e-06
68	2.1	2.1	19.9	19.9	B	7.52205e-07
69	2.1	2.1	19.9	19.9	B	5.06753e-07
70	2.1	2.1	19.9	19.9	B	3.39069e-07
71	2.1	2.1	19.9	19.9	B	2.25325e-07
72	2.1	2.1	19.9	19.9	B	1.48716e-07
73	2.1	2.1	19.9	19.9	B	9.74841e-08
74	2.1	2.1	19.9	19.9	B	6.34651e-08
75	2.1	2.1	19.9	19.9	B	4.10355e-08
76	2.1	2.1	19.9	19.9	B	2.63516e-08
77	2.1	2.1	19.9	19.9	B	1.68065e-08
78	2.1	2.1	19.9	19.9	B	1.06454e-08
79	2.1	2.1	19.9	19.9	B	6.69681e-09
80	2.1	2.1	19.9	19.9	B	4.18397e-09
81	2.1	2.1	19.9	19.9	B	2.59611e-09
82	2.1	2.1	19.9	19.9	B	1.59981e-09
83	2.1	2.1	19.9	19.9	B	9.79096e-10
84	2.1	2.1	19.9	19.9	B	5.95101e-10
85	2.1	2.1	19.9	19.9	B	3.59221e-10
86	2.1	2.1	19.9	19.9	B	2.15347e-10
87	2.1	2.1	19.9	19.9	B	1.28209e-10
88	2.1	2.1	19.9	19.9	B	7.58049e-11
89	2.1	2.1	19.9	19.9	B	4.45119e-11
90	2.1	2.1	19.9	19.9	B	2.59568e-11
91	2.1	2.1	19.9	19.9	B	1.50322e-11
92	2.1	2.1	19.9	19.9	B	8.64543e-12
93	2.1	2.1	19.9	19.9	B	4.93789e-12
94	2.1	2.1	19.9	19.9	B	2.80083e-12
95	2.1	2.1	19.9	19.9	B	1.57767e-12
96	2.1	2.1	19.9	19.9	B	8.82539e-13
97	2.1	2.1	19.9	19.9	B	4.90268e-13
98	2.1	2.1	19.9	19.9	B	2.70467e-13
99	2.1	2.1	19.9	19.9	B	1.48175e-13
100	2.1	2.1	19.9	19.9	B	8.0614e-14
101	2.1	2.1	19.9	19.9	B	4.35534e-14
102	2.1	2.1	19.9	19.9	B	2.33672e-14
103	2.1	2.1	19.9	19.9	B	1.24498e-14
104	2.1	2.1	19.9	19.9	B	6.58701e-15
105	2.1	2.1	19.9	19.9	B	3.46083e-15
106	2.1	2.1	19.9	19.9	B	1.80566e-15
107	2.1	2.1	19.9	19.9	B	9.35527e-16
108	2.1	2.1	19.9	19.9	B	4.81323e-16
109	2.1	2.1	19.9	19.9	B	2.4591e-16
110	2.1	2.1	19.9	19.9	B	1.24759e-16
111	2.1	2.1	19.9	19.9	B	6.28526e-17
112	2.1	2.1	19.9	19.9	B	3.14433e-17
113	2.1	2.1	19.9	19.9	B	1.562e-17
114	2.1	2.1	19.9	19.9	B	7.70523e-18
115	2.1	2.1	19.9	19.9	B	3.7743e-18
116	2.1	2.1	19.9	19.9	B	1.83582e-18
117	2.1	2.1	19.9	19.9	B	8.86684e-19
118	2.1	2.1	19.9	19.9	B	4.25253e-19
119	2.1	2.1	19.9	19.9	B	2.02519e-19
120	2.1	2.1	19.9	19.9	B	9.57678e-20
121	2.1	2.1	19.9	19.9	B	4.49685e-20
122	2.1	2.1	19.9	19.9	B	2.09667e-20
123	2.1	2.1	19.9	19.9	B	9.70698e-21
124	2.1	2.1	19.9	19.9	B	4.46238e-21
125	2.1	2.1	19.9	19.9	B	2.03693e-21
126	2.1	2.1	19.9	19.9	B	9.23229e-22
127	2.1	2.1	19.9	19.9	B	4.15496e-22
128	2.1	2.1	19.9	19.9	B	1.85671e-22
129	2.1	2.1	19.9	19.9	B	8.2384e-23
130	2.1	2.1	19.9	19.9	B	3.62959e-23
131	2.1	2.1	19.9	19.9	B	1.58777e-23
132	2.1	2.1	19.9	19.9	B	6.89656e-24
133	2.1	2.1	19.9	19.9	B	2.97432e-24
134	2.1	2.1	19.9	19.9	B	1.27366e-24
135	2.1	2.1	19.9	19.9	B	5.41534e-25
136	2.1	2.1	19.9	19.9	B	2.28615e-25
137	2.1	2.1	19.9	19.9	B	9.5827e-26
138	2.1	2.1	19.9	19.9	B	3.98816e-26
139	2.1	2.1	19.9	19.9	B	1.648e-26
140	2.1	2.1	19.9	19.9	B	6.76149e-27
141	2.1	2.1	19.9	19.9	B	2.75437e-27
142	2.1	2.1	19.9	19.9	B	1.11403e-27
143	2.1	2.1	19.9	19.9	B	4.47369e-28
144	2.1	2.1	19.9	19.9	B	1.78371e-28
145	2.1	2.1	19.9	19.9	B	7.06111e-29
146	2.1	2.1	19.9	19.9	B	2.77529e-29
147	2.1	2.1	19.9	19.9	B	1.083e-29
148	2.1	2.1	19.9	19.9	B	4.196e-30
149	2.1	2.1	19.9	19.9	B	1.61407e-30
150	2.1	2.1	19.9	19.9	B	6.16438e-31
151	2.1	2.1	19.9	19.9	B	2.33741e-31
152	2.1	2.1	19.9	19.9	B	8.79948e-32
153	2.1	2.1	19.9	19.9	B	3.28893e-32
154	2.1	2.1	19.9	19.9	B	1.22046e-32
155	2.1	2.1	19.9	19.9	B	4.49641e-33
156	2.1	2.1	19.9	19.9	B	1.64466e-33
157	2.1	2.1	19.9	19.9	B	5.97249e-34
158	2.1	2.1	19.9	19.9	B	2.15328e-34
159	2.1	2.1	19.9	19.9	B	7.70743e-35
160	2.1	2.1	19.9	19.9	B	2.73893e-35
161	2.1	2.1	19.9	19.9	B	9.66304e-36
162	2.1	2.1	19.9	19.9	B	3.38459e-36
163	2.1	2.1	19.9	19.9	B	1.17694e-36
164	2.1	2.1	19.9	19.9	B	4.06313e-37
165	2.1	2.1	19.9	19.9	B	1.39258e-37
166	2.1	2.1	19.9	19.9	B	4.73839e-38
167	2.1	2.1	19.9	19.9	B	1.60064e-38
168	2.1	2.1	19.9	19.9	B	5.3679e-39
169	2.1	2.1	19.9	19.9	B	1.78716e-39
170	2.1	2.1	19.9	19.9	B	5.90701e-40
171	2.1	2.1	19.9	19.9	B	1.93828e-40
172	2.1	2.1	19.9	19.9	B	6.31404e-41
173	2.1	2.1	19.9	19.9	B	2.04192e-41
174	2.1	2.1	19.9	19.9	B	6.55556e-42
175	2.1	2.1	19.9	19.9	B	2.08938e-42
176	2.1	2.1	19.9	19.9	B	6.61092e-43
177	2.1	2.1	19.9	19.9	B	2.07654e-43
178	2.1	2.1	19.9	19.9	B	6.47517e-44
179	2.1	2.1	19.9	19.9	B	2.00444e-44
180	2.1	2.1	19.9	19.9	B	6.15977e-45
181	2.1	2.1	19.9	19.9	B	1.87916e-45
182	2.1	2.1	19.9	19.9	B	5.69101e-46
183	2.1	2.1	19.9	19.9	B	1.71096e-46
184	2.1	2.1	19.9	19.9	B	5.10638e-47
185	2.1	2.1	19.9	19.9	B	1.51289e-47
186	2.1	2.1	19.9	19.9	B	4.44962e-48
187	2.1	2.1	19.9	19.9	B	1.29914e-48
188	2.1	2.1	19.9	19.9	B	3.76535e-49
189	2.1	2.1	19.9	19.9	B	1.08336e-49
190	2.1	2.1	19.9	19.9	B	3.09421e-50
191	2.1	2.1	19.9	19.9	B	8.77287e-51
192	2.1	2.1	19.9	19.9	B	2.46913e-51
193	2.1	2.1	19.9	19.9	B	6.8985e-52
194	2.1	2.1	19.9	19.9	B	1.91326e-52
195	2.1	2.1	19.9	19.9	B	5.26743e-53
196	2.1	2.1	19.9	19.9	B	1.43956e-53
197	2.1	2.1	19.9	19.9	B	3.90536e-54
198	2.1	2.1	19.9	19.9	B	1.05171e-54
199	2.1	2.1	19.9	19.9	B	2.81145e-55
200	2.1	2.1	19.9	19.9	B	7.46043e-56
201	2.1	2.1	19.9	19.9	B	1.96514e-56
202	2.1	2.1	19.9	19.9	B	5.13831e-57
203	2.1	2.1	19.9	19.9	B	1.33365e-57
204	2.1	2.1	19.9	19.9	B	3.43601e-58
205	2.1	2.1	19.9	19.9	B	8.78736e-59
206	2.1	2.1	19.9	19.9	B	2.23076e-59
207	2.1	2.1	19.9	19.9	B	5.62129e-60
208	2.1	2.1	19.9	19.9	B	1.40607e-60
209	2.1	2.1	19.9	19.9	B	3.49109e-61
210	2.1	2.1	19.9	19.9	B	8.60401e-62
211	2.1	2.1	19.9	19.9	B	2.10486e-62
212	2.1	2.1	19.9	19.9	B	5.11125e-63
213	2.1	2.1	19.9	19.9	B	1.232e-63
214	2.1	2.1	19.9	19.9	B	2.94763e-64
215	2.1	2.1	19.9	19.9	B	7.00021e-65
216	2.1	2.1	19.9	19.9	B	1.65016e-65
217	2.1	2.1	19.9	19.9	B	3.86113e-66
218	2.1	2.1	19.9	19.9	B	8.9676e-67
219	2.1	2.1	19.9	19.9	B	2.06733e-67
220	2.1	2.1	19.9	19.9	B	4.73056e-68
221	2.1	2.1	19.9	19.9	B	1.07445e-68
222	2.1	2.1	19.9	19.9	B	2.42228e-69
223	2.1	2.1	19.9	19.9	B	5.42038e-70
224	2.1	2.1	19.9	19.9	B	1.20392e-70
225	2.1	2.1	19.9	19.9	B	2.65419e-71
226	2.1	2.1	19.9	19.9	B	5.80801e-72
227	2.1	2.1	19.9	19.9	B	1.26149e-72
228	2.1	2.1	19.9	19.9	B	2.71956e-73
229	2.1	2.1	19.9	19.9	B	5.8193e-74
230	2.1	2.1	19.9	19.9	B	1.23595e-74
231	2.1	2.1	19.9	19.9	B	2.60546e-75
232	2.1	2.1	19.9	19.9	B	5.45158e-76
233	2.1	2.1	19.9	19.9	B	1.13217e-76
234	2.1	2.1	19.9	19.9	B	2.33376e-77
235	2.1	2.1	19.9	19.9	B	4.77471e-78
236	2.1	2.1	19.9	19.9	B	9.69589e-79
237	2.1	2.1	19.9	19.9	B	1.95423e-79
238	2.1	2.1	19.9	19.9	B	3.9094e-80
239	2.1	2.1	19.9	19.9	B	7.76226e-81
240	2.1	2.1	19.9	19.9	B	1.52971e-81
241	2.1	2.1	19.9	19.9	B	2.99209e-82
242	2.1	2.1	19.9	19.9	B	5.80871e-83
243	2.1	2.1	19.9	19.9	B	1.11924e-83
244	2.1	2.1	19.9	19.9	B	2.14046e-84
245	2.1	2.1	19.9	19.9	B	4.06282e-85
246	2.1	2.1	19.9	19.9	B	7.6539e-86
247	2.1	2.1	19.9	19.9	B	1.43111e-86
248	2.1	2.1	19.9	19.9	B	2.65581e-87
249	2.1	2.1	19.9	19.9	B	4.89161e-88
250	2.1	2.1	19.9	19.9	B	8.94207e-89
251	2.1	2.1	19.9	19.9	B	1.62238e-89
252	2.1	2.1	19.9	19.9	B	2.92144e-90
253	2.1	2.1	19.9	19.9	B	5.22118e-91
254	2.1	2.1	19.9	19.9	B	9.26116e-92
255	2.1	2.1	19.9	19.9	B	1.63037e-92
256	2.1	2.1	19.9	19.9	B	2.8486e-93
257	2.1	2.1	19.9	19.9	B	4.93967e-94
258	2.1	2.1	19.9	19.9	B	8.5013e-95
259	2.1	2.1	19.9	19.9	B	1.45209e-95
260	2.1	2.1	19.9	19.9	B	2.46161e-96
261	2.1	2.1	19.9	19.9	B	4.14153e-97
262	2.1	2.1	19.9	19.9	B	6.91545e-98
263	2.1	2.1	19.9	19.9	B	1.14603e-98
264	2.1	2.1	19.9	19.9	B	1.88487e-99
265	2.1	2.1	19.9	19.9	B	3.07667e-100
266	2.1	2.1	19.9	19.9	B	4.98417e-101
267	2.1	2.1	19.9	19.9	B	8.01335e-102
268	2.1	2.1	19.9	19.9	B	1.27863e-102
269	2.1	2.1	19.9	19.9	B	2.0248e-103
270	2.1	2.1	19.9	19.9	B	3.18219e-104
271	2.1	2.1	19.9	19.9	B	4.96337e-105
272	2.1	2.1	19.9	19.9	B	7.68299e-106
273	2.1	2.1	19.9	19.9	B	1.18029e-106
274	2.1	2.1	19.9	19.9	B	1.79948e-107
275	2.1	2.1	19.9	19.9	B	2.72274e-108
276	2.1	2.1	19.9	19.9	B	4.08851e-109
277	2.1	2.1	19.9	19.9	B	6.09289e-110
278	2.1	2.1	19.9	19.9	B	9.01111e-111
279	2.1	2.1	19.9	19.9	B	1.3226e-111
280	2.1	2.1	19.9	19.9	B	1.92653e-112
281	2.1	2.1	19.9	19.9	B	2.78494e-113
282	2.1	2.1	19.9	19.9	B	3.99529e-114
283	2.1	2.1	19.9	19.9	B	5.68817e-115
284	2.1	2.1	19.9	19.9	B	8.03687e-116
285	2.1	2.1	19.9	19.9	B	1.12691e-116
286	2.1	2.1	19.9	19.9	B	1.56813e-117
287	2.1	2.1	19.9	19.9	B	2.16552e-118
288	2.1	2.1	19.9	19.9	B	2.96776e-119
289	2.1	2.1	19.9	19.9	B	4.03625e-120
290	2.1	2.1	19.9	19.9	B	5.44769e-121
291	2.1	2.1	19.9	19.9	B	7.29674e-122
292	2.1	2.1	19.9	19.9	B	9.69901e-123
293	2.1	2.1	19.9	19.9	B	1.2794e-123
294	2.1	2.1	19.9	19.9	B	1.67481e-124
295	2.1	2.1	19.9	19.9	B	2.17571e-125
296	2.1	2.1	19.9	19.9	B	2.80488e-126
297	2.1	2.1	19.9	19.9	B	3.58843e-127
298	2.1	2.1	19.9	19.9	B	4.55584e-128
299	2.1	2.1	19.9	19.9	B	5.73994e-129
1	1.41	1.41	104.6	104.6	C	0.00200015
2	1.41	1.41	104.6	104.6	C	0.00265132
3	1.41	1.41	104.6	104.6	C	0.00312173
4	1.41	1.41	104.6	104.6	C	0.0035008
5	1.41	1.41	104.6	104.6	C	0.00382199
6	1.41	1.41	104.6	104.6	C	0.00410208
7	1.41	1.41	104.6	104.6	C	0.0043509
8	1.41	1.41	104.6	104.6	C	0.00457477
9	1.41	1.41	104.6	104.6	C	0.00477804
10	1.41	1.41	104.6	104.6	C	0.00496388
11	1.41	1.41	104.6	104.6	C	0.00513466
12	1.41	1.41	104.6	104.6	C	0.00529221
13	1.41	1.41	104.6	104.6	C	0.00543801
14	1.41	1.41	104.6	104.6	C	0.00557323
15	1.41	1.41	104.6	104.6	C	0.00569886
16	1.41	1.41	104.6	104.6	C	0.00581572
17	1.41	1.41	104.6	104.6	C	0.00592452
18	1.41	1.41	104.6	104.6	C	0.00602585
19	1.41	1.41	104.6	104.6	C	0.00612024
20	1.41	1.41	104.6	104.6	C	0.00620814
21	1.41	1.41	104.6	104.6	C	0.00628996
22	1.41	1.41	104.6	104.6	C	0.00636607
23	1.41	1.41	104.6	104.6	C	0.00643678
24	1.41	1.41	104.6	104.6	C	0.00650239
25	1.41	1.41	104.6	104.6	C	0.00656316
26	1.41	1.41	104.6	104.6	C	0.00661934
27	1.41	1.41	104.6	104.6	C	0.00667115
28	1.41	1.41	104.6	104.6	C	0.00671879
29	1.41	1.41	104.6	104.6	C	0.00676245
30	1.41	1.41	104.6	104.6	C	0.00680232
31	1.41	1.41	104.6	104.6	C	0.00683854
32	1.41	1.41	104.6	104.6	C	0.00687128
33	1.41	1.41	104.6	104.6	C	0.00690067
34	1.41	1.41	104.6	104.6	C	0.00692686
35	1.41	1.41	104.6	104.6	C	0.00694997
36	1.41	1.41	104.6	104.6	C	0.00697012
37	1.41	1.41	104.6	104.6	C	0.00698743
38	1.41	1.41	104.6	104.6	C	0.00700199
39	1.41	1.41	104.6	104.6	C	0.00701392
40	1.41	1.41	104.6	104.6	C	0.00702331
41	1.41	1.41	104.6	104.6	C	0.00703025
42	1.41	1.41	104.6	104.6	C	0.00703484
43	1.41	1.41	104.6	104.6	C	0.00703716
44	1.41	1.41	104.6	104.6	C	0.00703729
45	1.41	1.41	104.6	104.6	C	0.00703531
46	1.41	1.41	104.6	104.6	C	0.0070313
47	1.41	1.41	104.6	104.6	C	0.00702532
48	1.41	1.41	104.6	104.6	C	0.00701745
49	1.41	1.41	104.6	104.6	C	0.00700776
50	1.41	1.41	104.6	104.6	C	0.00699631
51	1.41	1.41	104.6	104.6	C	0.00698315
52	1.41	1.41	104.6	104.6	C	0.00696837
53	1.41	1.41	104.6	104.6	C	0.006952
54	1.41	1.41	104.6	104.6	C	0.00693411
55	1.41	1.41	104.6	104.6	C	0.00691476
56	1.41	1.41	104.6	104.6	C	0.00689399
57	1.41	1.41	104.6	104.6	C	0.00687186
58	1.41	1.41	104.6	104.6	C	0.00684843
59	1.41	1.41	104.6	104.6	C	0.00682372
60	1.41	1.41	104.6	104.6	C	0.00679781
61	1.41	1.41	104.6	104.6	C	0.00677072
62	1.41	1.41	104.6	104.6	C	0.00674251
63	1.41	1.41	104.6	104.6	C	0.00671322
64	1.41	1.41	104.6	104.6	C	0.00668288
65	1.41	1.41	104.6	104.6	C	0.00665155
66	1.41	1.41	104.6	104.6	C	0.00661926
67	1.41	1.41	104.6	104.6	C	0.00658605
68	1.41	1.41	104.6	104.6	C	0.00655196
69	1.41	1.41	104.6	104.6	C	0.00651702
70	1.41	1.41	104.6	104.6	C	0.00648128
71	1.41	1.41	104.6	104.6	C	0.00644475
72	1.41	1.41	104.6	104.6	C	0.00640749
73	1.41	1.41	104.6	104.6	C	0.00636952
74	1.41	1.41	104.6	104.6	C	0.00633087
75	1.41	1.41	104.6	104.6	C	0.00629158
76	1.41	1.41	104.6	104.6	C	0.00625168
77	1.41	1.41	104.6	104.6	C	0.00621119
78	1.41	1.41	104.6	104.6	C	0.00617014
79	1.41	1.41	104.6	104.6	C	0.00612857
80	1.41	1.41	104.6	104.6	C	0.0060865
81	1.41	1.41	104.6	104.6	C	0.00604396
82	1.41	1.41	104.6	104.6	C	0.00600097
83	1.41	1.41	104.6	104.6	C	0.00595756
84	1.41	1.41	104.6	104.6	C	0.00591375
85	1.41	1.41	104.6	104.6	C	0.00586957
86	1.41	1.41	104.6	104.6	C	0.00582505
87	1.41	1.41	104.6	104.6	C	0.0057802
88	1.41	1.41	104.6	104.6	C	0.00573504
89	1.41	1.41	104.6	104.6	C	0.0056896
90	1.41	1.41	104.6	104.6	C	0.0056439
91	1.41	1.41	104.6	104.6	C	0.00559797
92	1.41	1.41	104.6	104.6	C	0.00555181
93	1.41	1.41	104.6	104.6	C	0.00550546
94	1.41	1.41	104.6	104.6	C	0.00545892
95	1.41	1.41	104.6	104.6	C	0.00541222
96	1.41	1.41	104.6	104.6	C	0.00536537
97	1.41	1.41	104.6	104.6	C	0.0053184
98	1.41	1.41	104.6	104.6	C	0.00527132
99	1.41	1.41	104.6	104.6	C	0.00522415
100	1.41	1.41	104.6	104.6	C	0.0051769
101	1.41	1.41	104.6	104.6	C	0.00512959
102	1.41	1.41	104.6	104.6	C	0.00508223
103	1.41	1.41	104.6	104.6	C	0.00503484
104	1.41	1.41	104.6	104.6	C	0.00498743
105	1.41	1.41	104.6	104.6	C	0.00494002
106	1.41	1.41	104.6	104.6	C	0.00489263
107	1.41	1.41	104.6	104.6	C	0.00484525
108	1.41	1.41	104.6	104.6	C	0.00479791
109	1.41	1.41	104.6	104.6	C	0.00475063
110	1.41	1.41	104.6	104.6	C	0.0047034
111	1.41	1.41	104.6	104.6	C	0.00465624
112	1.41	1.41	104.6	104.6	C	0.00460917
113	1.41	1.41	104.6	104.6	C	0.0045622
114	1.41	1.41	104.6	104.6	C	0.00451533
115	1.41	1.41	104.6	104.6	C	0.00446858
116	1.41	1.41	104.6	104.6	C	0.00442195
117	1.41	1.41	104.6	104.6	C	0.00437546
118	1.41	1.41	104.6	104.6	C	0.00432911
119	1.41	1.41	104.6	104.6	C	0.00428292
120	1.41	1.41	104.6	104.6	C	0.00423689
121	1.41	1.41	104.6	104.6	C	0.00419103
122	1.41	1.41	104.6	104.6	C	0.00414535
123	1.41	1.41	104.6	104.6	C	0.00409986
124	1.41	1.41	104.6	104.6	C	0.00405456
125	1.41	1.41	104.6	104.6	C	0.00400947
126	1.41	1.41	104.6	104.6	C	0.00396458
127	1.41	1.41	104.6	104.6	C	0.00391991
128	1.41	1.41	104.6	104.6	C	0.00387546
129	1.41	1.41	104.6	104.6	C	0.00383124
130	1.41	1.41	104.6	104.6	C	0.00378725
131	1.41	1.41	104.6	104.6	C	0.00374351
132	1.41	1.41	104.6	104.6	C	0.00370001
133	1.41	1.41	104.6	104.6	C	0.00365676
134	1.41	1.41	104.6	104.6	C	0.00361377
135	1.41	1.41	104.6	104.6	C	0.00357104
136	1.41	1.41	104.6	104.6	C	0.00352857
137	1.41	1.41	104.6	104.6	C	0.00348637
138	1.41	1.41	104.6	104.6	C	0.00344445
139	1.41	1.41	104.6	104.6	C	0.00340281
140	1.41	1.41	104.6	104.6	C	0.00336144
141	1.41	1.41	104.6	104.6	C	0.00332037
142	1.41	1.41	104.6	104.6	C	0.00327958
143	1.41	1.41	104.6	104.6	C	0.00323908
144	1.41	1.41	104.6	104.6	C	0.00319888
145	1.41	1.41	104.6	104.6	C	0.00315898
146	1.41	1.41	104.6	104.6	C	0.00311938
147	1.41	1.41	104.6	104.6	C	0.00308008
148	1.41	1.41	104.6	104.6	C	0.00304109
149	1.41	1.41	104.6	104.6	C	0.00300241
150	1.41	1.41	104.6	104.6	C	0.00296403
151	1.41	1.41	104.6	104.6	C	0.00292597
152	1.41	1.41	104.6	104.6	C	0.00288823
153	1.41	1.41	104.6	104.6	C	0.0028508
154	1.41	1.41	104.6	104.6	C	0.00281368
155	1.41	1.41	104.6	104.6	C	0.00277688
156	1.41	1.41	104.6	104.6	C	0.00274041
157	1.41	1.41	104.6	104.6	C	0.00270425
158	1.41	1.41	104.6	104.6	C	0.00266842
159	1.41	1.41	104.6	104.6	C	0.00263291
160	1.41	1.41	104.6	104.6	C	0.00259772
161	1.41	1.41	104.6	104.6	C	0.00256285
162	1.41	1.41	104.6	104.6	C	0.00252831
163	1.41	1.41	104.6	104.6	C	0.0024941
164	1.41	1.41	104.6	104.6	C	0.00246021
165	1.41	1.41	104.6	104.6	C	0.00242664
166	1.41	1.41	104.6	104.6	C	0.0023934
167	1.41	1.41	104.6	104.6	C	0.00236049
168	1.41	1.41	104.6	104.6	C	0.0023279
169	1.41	1.41	104.6	104.6	C	0.00229563
170	1.41	1.41	104.6	104.6	C	0.00226369
171	1.41	1.41	104.6	104.6	C	0.00223208
172	1.41	1.41	104.6	104.6	C	0.00220078
173	1.41	1.41	104.6	104.6	C	0.00216982
174	1.41	1.41	104.6	104.6	C	0.00213917
175	1.41	1.41	104.6	104.6	C	0.00210884
176	1.41	1.41	104.6	104.6	C	0.00207884
177	1.41	1.41	104.6	104.6	C	0.00204916
178	1.41	1.41	104.6	104.6	C	0.00201979
179	1.41	1.41	104.6	104.6	C	0.00199074
180	1.41	1.41	104.6	104.6	C	0.00196202
181	1.41	1.41	104.6	104.6	C	0.0019336
182	1.41	1.41	104.6	104.6	C	0.0019055
183	1.41	1.41	104.6	104.6	C	0.00187772
184	1.41	1.41	104.6	104.6	C	0.00185025
185	1.41	1.41	104.6	104.6	C	0.00182308
186	1.41	1.41	104.6	104.6	C	0.00179623
187	1.41	1.41	104.6	104.6	C	0.00176969
188	1.41	1.41	104.6	104.6	C	0.00174345
189	1.41	1.41	104.6	104.6	C	0.00171751
190	1.41	1.41	104.6	104.6	C	0.00169188
191	1.41	1.41	104.6	104.6	C	0.00166656
192	1.41	1.41	104.6	104.6	C	0.00164153
193	1.41	1.41	104.6	104.6	C	0.0016168
194	1.41	1.41	104.6	104.6	C	0.00159236
195	1.41	1.41	104.6	104.6	C	0.00156822
196	1.41	1.41	104.6	104.6	C	0.00154438
197	1.41	1.41	104.6	104.6	C	0.00152082
198	1.41	1.41	104.6	104.6	C	0.00149755
199	1.41	1.41	104.6	104.6	C	0.00147458
200	1.41	1.41	104.6	104.6	C	0.00145188
201	1.41	1.41	104.6	104.6	C	0.00142947
202	1.41	1.41	104.6	104.6	C	0.00140734
203	1.41	1.41	104.6	104.6	C	0.00138549
204	1.41	1.41	104.6	104.6	C	0.00136391
205	1.41	1.41	104.6	104.6	C	0.00134261
206	1.41	1.41	104.6	104.6	C	0.00132159
207	1.41	1.41	104.6	104.6	C	0.00130083
208	1.41	1.41	104.6	104.6	C	0.00128034
209	1.41	1.41	104.6	104.6	C	0.00126012
210	1.41	1.41	104.6	104.6	C	0.00124017
211	1.41	1.41	104.6	104.6	C	0.00122047
212	1.41	1.41	104.6	104.6	C	0.00120104
213	1.41	1.41	104.6	104.6	C	0.00118186
214	1.41	1.41	104.6	104.6	C	0.00116294
215	1.41	1.41	104.6	104.6	C	0.00114427
216	1.41	1.41	104.6	104.6	C	0.00112585
217	1.41	1.41	104.6	104.6	C	0.00110768
218	1.41	1.41	104.6	104.6	C	0.00108975
219	1.41	1.41	104.6	104.6	C	0.00107208
220	1.41	1.41	104.6	104.6	C	0.00105464
221	1.41	1.41	104.6	104.6	C	0.00103744
222	1.41	1.41	104.6	104.6	C	0.00102048
223	1.41	1.41	104.6	104.6	C	0.00100375
224	1.41	1.41	104.6	104.6	C	0.000987259
225	1.41	1.41	104.6	104.6	C	0.000970996
226	1.41	1.41	104.6	104.6	C	0.000954961
227	1.41	1.41	104.6	104.6	C	0.000939151
228	1.41	1.41	104.6	104.6	C	0.000923565
229	1.41	1.41	104.6	104.6	C	0.000908201
230	1.41	1.41	104.6	104.6	C	0.000893055
231	1.41	1.41	104.6	104.6	C	0.000878126
232	1.41	1.41	104.6	104.6	C	0.000863411
233	1.41	1.41	104.6	104.6	C	0.000848909
234	1.41	1.41	104.6	104.6	C	0.000834616
235	1.41	1.41	104.6	104.6	C	0.00082053
236	1.41	1.41	104.6	104.6	C	0.00080665
237	1.41	1.41	104.6	104.6	C	0.000792973
238	1.41	1.41	104.6	104.6	C	0.000779497
239	1.41	1.41	104.6	104.6	C	0.000766219
240	1.41	1.41	104.6	104.6	C	0.000753138
241	1.41	1.41	104.6	104.6	C	0.000740251
242	1.41	1.41	104.6	104.6	C	0.000727555
243	1.41	1.41	104.6	104.6	C	0.00071505
244	1.41	1.41	104.6	104.6	C	0.000702732
245	1.41	1.41	104.6	104.6	C	0.000690599
246	1.41	1.41	104.6	104.6	C	0.000678649
247	1.41	1.41	104.6	104.6	C	0.00066688
248	1.41	1.41	104.6	104.6	C	0.00065529
249	1.41	1.41	104.6	104.6	C	0.000643877
250	1.41	1.41	104.6	104.6	C	0.000632638
251	1.41	1.41	104.6	104.6	C	0.000621572
252	1.41	1.41	104.6	104.6	C	0.000610676
253	1.41	1.41	104.6	104.6	C	0.000599949
254	1.41	1.41	104.6	104.6	C	0.000589387
255	1.41	1.41	104.6	104.6	C	0.00057899
256	1.41	1.41	104.6	104.6	C	0.000568755
257	1.41	1.41	104.6	104.6	C	0.000558679
258	1.41	1.41	104.6	104.6	C	0.000548762
259	1.41	1.41	104.6	104.6	C	0.000539001
260	1.41	1.41	104.6	104.6	C	0.000529394
261	1.41	1.41	104.6	104.6	C	0.000519939
262	1.41	1.41	104.6	104.6	C	0.000510633
263	1.41	1.41	104.6	104.6	C	0.000501476
264	1.41	1.41	104.6	104.6	C	0.000492466
265	1.41	1.41	104.6	104.6	C	0.000483599
266	1.41	1.41	104.6	104.6	C	0.000474875
267	1.41	1.41	104.6	104.6	C	0.000466291
268	1.41	1.41	104.6	104.6	C	0.000457846
269	1.41	1.41	104.6	104.6	C	0.000449538
270	1.41	1.41	104.6	104.6	C	0.000441364
271	1.41	1.41	104.6	104.6	C	0.000433324
272	1.41	1.41	104.6	104.6	C	0.000425415
273	1.41	1.41	104.6	104.6	C	0.000417636
274	1.41	1.41	104.6	104.6	C	0.000409984
275	1.41	1.41	104.6	104.6	C	0.000402458
276	1.41	1.41	104.6	104.6	C	0.000395056
277	1.41	1.41	104.6	104.6	C	0.000387777
278	1.41	1.41	104.6	104.6	C	0.000380618
279	1.41	1.41	104.6	104.6	C	0.000373579
280	1.41	1.41	104.6	104.6	C	0.000366657
281	1.41	1.41	104.6	104.6	C	0.000359851
282	1.41	1.41	104.6	104.6	C	0.000353159
283	1.41	1.41	104.6	104.6	C	0.000346579
284	1.41	1.41	104.6	104.6	C	0.00034011
285	1.41	1.41	104.6	104.6	C	0.000333751
286	1.41	1.41	104.6	104.6	C	0.000327499
287	1.41	1.41	104.6	104.6	C	0.000321353
288	1.41	1.41	104.6	104.6	C	0.000315312
289	1.41	1.41	104.6	104.6	C	0.000309374
290	1.41	1.41	104.6	104.6	C	0.000303537
291	1.41	1.41	104.6	104.6	C	0.0002978
292	1.41	1.41	104.6	104.6	C	0.000292162
293	1.41	1.41	104.6	104.6	C	0.000286622
294	1.41	1.41	104.6	104.6	C	0.000281176
295	1.41	1.41	104.6	104.6	C	0.000275825
296	1.41	1.41	104.6	104.6	C	0.000270567
297	1.41	1.41	104.6	104.6	C	0.0002654
298	1.41	1.41	104.6	104.6	C	0.000260323
299	1.41	1.41	104.6	104.6	C	0.000255335
1	2.21	2.21	204.7	204.7	D	1.72512e-05
2	2.21	2.21	204.7	204.7	D	3.99073e-05
3	2.21	2.21	204.7	204.7	D	6.51779e-05
4	2.21	2.21	204.7	204.7	D	9.23085e-05
5	2.21	2.21	204.7	204.7	D	0.000120908
6	2.21	2.21	204.7	204.7	D	0.000150733
7	2.21	2.21	204.7	204.7	D	0.00018161
8	2.21	2.21	204.7	204.7	D	0.000213415
9	2.21	2.21	204.7	204.7	D	0.000246048
10	2.21	2.21	204.7	204.7	D	0.000279429
11	2.21	2.21	204.7	204.7	D	0.000313493
12	2.21	2.21	204.7	204.7	D	0.000348184
13	2.21	2.21	204.7	204.7	D	0.000383452
14	2.21	2.21	204.7	204.7	D	0.000419257
15	2.21	2.21	204.7	204.7	D	0.00045556
16	2.21	2.21	204.7	204.7	D	0.000492327
17	2.21	2.21	204.7	204.7	D	0.000529528
18	2.21	2.21	204.7	204.7	D	0.000567135
19	2.21	2.21	204.7	204.7	D	0.000605121
20	2.21	2.21	204.7	204.7	D	0.000643464
21	2.21	2.21	204.7	204.7	D	0.00068214
22	2.21	2.21	204.7	204.7	D	0.000721129
23	2.21	2.21	204.7	204.7	D	0.00076041
24	2.21	2.21	204.7	204.7	D	0.000799966
25	2.21	2.21	204.7	204.7	D	0.000839777
26	2.21	2.21	204.7	204.7	D	0.000879826
27	2.21	2.21	204.7	204.7	D	0.000920098
28	2.21	2.21	204.7	204.7	D	0.000960577
29	2.21	2.21	204.7	204.7	D	0.00100125
30	2.21	2.21	204.7	204.7	D	0.00104209
31	2.21	2.21	204.7	204.7	D	0.0010831
32	2.21	2.21	204.7	204.7	D	0.00112426
33	2.21	2.21	204.7	204.7	D	0.00116555
34	2.21	2.21	204.7	204.7	D	0.00120696
35	2.21	2.21	204.7	204.7	D	0.00124848
36	2.21	2.21	204.7	204.7	D	0.0012901
37	2.21	2.21	204.7	204.7	D	0.0013318
38	2.21	2.21	204.7	204.7	D	0.00137357
39	2.21	2.21	204.7	204.7	D	0.00141541
40	2.21	2.21	204.7	204.7	D	0.00145729
41	2.21	2.21	204.7	204.7	D	0.0014992
42	2.21	2.21	204.7	204.7	D	0.00154115
43	2.21	2.21	204.7	204.7	D	0.0015831
44	2.21	2.21	204.7	204.7	D	0.00162506
45	2.21	2.21	204.7	204.7	D	0.00166702
46	2.21	2.21	204.7	204.7	D	0.00170895
47	2.21	2.21	204.7	204.7	D	0.00175086
48	2.21	2.21	204.7	204.7	D	0.00179273
49	2.21	2.21	204.7	204.7	D	0.00183454
50	2.21	2.21	204.7	204.7	D	0.0018763
51	2.21	2.21	204.7	204.7	D	0.00191799
52	2.21	2.21	204.7	204.7	D	0.0019596
53	2.21	2.21	204.7	204.7	D	0.00200113
54	2.21	2.21	204.7	204.7	D	0.00204255
55	2.21	2.21	204.7	204.7	D	0.00208386
56	2.21	2.21	204.7	204.7	D	0.00212506
57	2.21	2.21	204.7	204.7	D	0.00216613
58	2.21	2.21	204.7	204.7	D	0.00220707
59	2.21	2.21	204.7	204.7	D	0.00224786
60	2.21	2.21	204.7	204.7	D	0.00228849
61	2.21	2.21	204.7	204.7	D	0.00232896
62	2.21	2.21	204.7	204.7	D	0.00236926
63	2.21	2.21	204.7	204.7	D	0.00240938
64	2.21	2.21	204.7	204.7	D	0.00244931
65	2.21	2.21	204.7	204.7	D	0.00248904
66	2.21	2.21	204.7	204.7	D	0.00252856
67	2.21	2.21	204.7	204.7	D	0.00256787
68	2.21	2.21	204.7	204.7	D	0.00260696
69	2.21	2.21	204.7	204.7	D	0.00264581
70	2.21	2.21	204.7	204.7	D	0.00268442
71	2.21	2.21	204.7	204.7	D	0.00272279
72	2.21	2.21	204.7	204.7	D	0.0027609
73	2.21	2.21	204.7	204.7	D	0.00279874
74	2.21	2.21	204.7	204.7	D	0.00283632
75	2.21	2.21	204.7	204.7	D	0.00287362
76	2.21	2.21	204.7	204.7	D	0.00291063
77	2.21	2.21	204.7	204.7	D	0.00294734
78	2.21	2.21	204.7	204.7	D	0.00298376
79	2.21	2.21	204.7	204.7	D	0.00301987
80	2.21	2.21	204.7	204.7	D	0.00305566
81	2.21	2.21	204.7	204.7	D	0.00309113
82	2.21	2.21	204.7	204.7	D	0.00312627
83	2.21	2.21	204.7	204.7	D	0.00316108
84	2.21	2.21	204.7	204.7	D	0.00319554
85	2.21	2.21	204.7	204.7	D	0.00322965
86	2.21	2.21	204.7	204.7	D	0.00326341
87	2.21	2.21	204.7	204.7	D	0.00329681
88	2.21	2.21	204.7	204.7	D	0.00332983
89	2.21	2.21	204.7	204.7	D	0.00336249
90	2.21	2.21	204.7	204.7	D	0.00339476
91	2.21	2.21	204.7	204.7	D	0.00342665
92	2.21	2.21	204.7	204.7	D	0.00345814
93	2.21	2.21	204.7	204.7	D	0.00348924
94	2.21	2.21	204.7	204.7	D	0.00351993
95	2.21	2.21	204.7	204.7	D	0.00355021
96	2.21	2.21	204.7	204.7	D	0.00358009
97	2.21	2.21	204.7	204.7	D	0.00360954
98	2.21	2.21	204.7	204.7	D	0.00363856
99	2.21	2.21	204.7	204.7	D	0.00366716
100	2.21	2.21	204.7	204.7	D	0.00369533
101	2.21	2.21	204.7	204.7	D	0.00372305
102	2.21	2.21	204.7	204.7	D	0.00375033
103	2.21	2.21	204.7	204.7	D	0.00377717
104	2.21	2.21	204.7	204.7	D	0.00380355
105	2.21	2.21	204.7	204.7	D	0.00382948
106	2.21	2.21	204.7	204.7	D	0.00385494
107	2.21	2.21	204.7	204.7	D	0.00387995
108	2.21	2.21	204.7	204.7	D	0.00390448
109	2.21	2.21	204.7	204.7	D	0.00392854
110	2.21	2.21	204.7	204.7	D	0.00395213
111	2.21	2.21	204.7	204.7	D	0.00397524
112	2.21	2.21	204.7	204.7	D	0.00399786
113	2.21	2.21	204.7	204.7	D	0.00402001
114	2.21	2.21	204.7	204.7	D	0.00404166
115	2.21	2.21	204.7	204.7	D	0.00406282
116	2.21	2.21	204.7	204.7	D	0.00408349
117	2.21	2.21	204.7	204.7	D	0.00410366
118	2.21	2.21	204.7	204.7	D	0.00412334
119	2.21	2.21	204.7	204.7	D	0.00414251
120	2.21	2.21	204.7	204.7	D	0.00416118
121	2.21	2.21	204.7	204.7	D	0.00417934
122	2.21	2.21	204.7	204.7	D	0.004197
123	2.21	2.21	204.7	204.7	D	0.00421414
124	2.21	2.21	204.7	204.7	D	0.00423078
125	2.21	2.21	204.7	204.7	D	0.0042469
126	2.21	2.21	204.7	204.7	D	0.00426251
127	2.21	2.21	204.7	204.7	D	0.0042776
128	2.21	2.21	204.7	204.7	D	0.00429218
129	2.21	2.21	204.7	204.7	D	0.00430624
130	2.21	2.21	204.7	204.7	D	0.00431978
131	2.21	2.21	204.7	204.7	D	0.00433281
132	2.21	2.21	204.7	204.7	D	0.00434531
133	2.21	2.21	204.7	204.7	D	0.00435729
134	2.21	2.21	204.7	204.7	D	0.00436875
135	2.21	2.21	204.7	204.7	D	0.00437969
136	2.21	2.21	204.7	204.7	D	0.00439012
137	2.21	2.21	204.7	204.7	D	0.00440002
138	2.21	2.21	204.7	204.7	D	0.00440939
139	2.21	2.21	204.7	204.7	D	0.00441825
140	2.21	2.21	204.7	204.7	D	0.00442659
141	2.21	2.21	204.7	204.7	D	0.00443441
142	2.21	2.21	204.7	204.7	D	0.00444171
143	2.21	2.21	204.7	204.7	D	0.0044485
144	2.21	2.21	204.7	204.7	D	0.00445476
145	2.21	2.21	204.7	204.7	D	0.00446051
146	2.21	2.21	204.7	204.7	D	0.00446575
147	2.21	2.21	204.7	204.7	D	0.00447047
148	2.21	2.21	204.7	204.7	D	0.00447468
149	2.21	2.21	204.7	204.7	D	0.00447838
150	2.21	2.21	204.7	204.7	D	0.00448157
151	2.21	2.21	204.7	204.7	D	0.00448426
152	2.21	2.21	204.7	204.7	D	0.00448644
153	2.21	2.21	204.7	204.7	D	0.00448811
154	2.21	2.21	204.7	204.7	D	0.00448929
155	2.21	2.21	204.7	204.7	D	0.00448996
156	2.21	2.21	204.7	204.7	D	0.00449014
157	2.21	2.21	204.7	204.7	D	0.00448983
158	2.21	2.21	204.7	204.7	D	0.00448902
159	2.21	2.21	204.7	204.7	D	0.00448773
160	2.21	2.21	204.7	204.7	D	0.00448595
161	2.21	2.21	204.7	204.7	D	0.00448369
162	2.21	2.21	204.7	204.7	D	0.00448094
163	2.21	2.21	204.7	204.7	D	0.00447772
164	2.21	2.21	204.7	204.7	D	0.00447403
165	2.21	2.21	204.7	204.7	D	0.00446987
166	2.21	2.21	204.7	204.7	D	0.00446524
167	2.21	2.21	204.7	204.7	D	0.00446014
168	2.21	2.21	204.7	204.7	D	0.00445459
169	2.21	2.21	204.7	204.7	D	0.00444858
170	2.21	2.21	204.7	204.7	D	0.00444211
171	2.21	2.21	204.7	204.7	D	0.0044352
172	2.21	2.21	204.7	204.7	D	0.00442785
173	2.21	2.21	204.7	204.7	D	0.00442005
174	2.21	2.21	204.7	204.7	D	0.00441182
175	2.21	2.21	204.7	204.7	D	0.00440315
176	2.21	2.21	204.7	204.7	D	0.00439406
177	2.21	2.21	204.7	204.7	D	0.00438454
178	2.21	2.21	204.7	204.7	D	0.00437461
179	2.21	2.21	204.7	204.7	D	0.00436426
180	2.21	2.21	204.7	204.7	D	0.0043535
181	2.21	2.21	204.7	204.7	D	0.00434233
182	2.21	2.21	204.7	204.7	D	0.00433077
183	2.21	2.21	204.7	204.7	D	0.0043188
184	2.21	2.21	204.7	204.7	D	0.00430645
185	2.21	2.21	204.7	204.7	D	0.00429371
186	2.21	2.21	204.7	204.7	D	0.00428059
187	2.21	2.21	204.7	204.7	D	0.00426709
188	2.21	2.21	204.7	204.7	D	0.00425323
189	2.21	2.21	204.7	204.7	D	0.00423899
190	2.21	2.21	204.7	204.7	D	0.0042244
191	2.21	2.21	204.7	204.7	D	0.00420945
192	2.21	2.21	204.7	204.7	D	0.00419415
193	2.21	2.21	204.7	204.7	D	0.00417851
194	2.21	2.21	204.7	204.7	D	0.00416252
195	2.21	2.21	204.7	204.7	D	0.0041462
196	2.21	2.21	204.7	204.7	D	0.00412956
197	2.21	2.21	204.7	204.7	D	0.00411259
198	2.21	2.21	204.7	204.7	D	0.00409531
199	2.21	2.21	204.7	204.7	D	0.00407771
200	2.21	2.21	204.7	204.7	D	0.00405981
201	2.21	2.21	204.7	204.7	D	0.0040416
202	2.21	2.21	204.7	204.7	D	0.0040231
203	2.21	2.21	204.7	204.7	D	0.00400432
204	2.21	2.21	204.7	204.7	D	0.00398525
205	2.21	2.21	204.7	204.7	D	0.0039659
206	2.21	2.21	204.7	204.7	D	0.00394628
207	2.21	2.21	204.7	204.7	D	0.00392639
208	2.21	2.21	204.7	204.7	D	0.00390625
209	2.21	2.21	204.7	204.7	D	0.00388585
210	2.21	2.21	204.7	204.7	D	0.0038652
211	2.21	2.21	204.7	204.7	D	0.00384431
212	2.21	2.21	204.7	204.7	D	0.00382319
213	2.21	2.21	204.7	204.7	D	0.00380183
214	2.21	2.21	204.7	204.7	D	0.00378025
215	2.21	2.21	204.7	204.7	D	0.00375845
216	2.21	2.21	204.7	204.7	D	0.00373643
217	2.21	2.21	204.7	204.7	D	0.00371421
218	2.21	2.21	204.7	204.7	D	0.00369179
219	2.21	2.21	204.7	204.7	D	0.00366917
220	2.21	2.21	204.7	204.7	D	0.00364636
221	2.21	2.21	204.7	204.7	D	0.00362337
222	2.21	2.21	204.7	204.7	D	0.0036002
223	2.21	2.21	204.7	204.7	D	0.00357686
224	2.21	2.21	204.7	204.7	D	0.00355336
225	2.21	2.21	204.7	204.7	D	0.00352969
226	2.21	2.21	204.7	204.7	D	0.00350587
227	2.21	2.21	204.7	204.7	D	0.0034819
228	2.21	2.21	204.7	204.7	D	0.00345779
229	2.21	2.21	204.7	204.7	D	0.00343354
230	2.21	2.21	204.7	204.7	D	0.00340916
231	2.21	2.21	204.7	204.7	D	0.00338465
232	2.21	2.21	204.7	204.7	D	0.00336002
233	2.21	2.21	204.7	204.7	D	0.00333528
234	2.21	2.21	204.7	204.7	D	0.00331043
235	2.21	2.21	204.7	204.7	D	0.00328548
236	2.21	2.21	204.7	204.7	D	0.00326043
237	2.21	2.21	204.7	204.7	D	0.00323529
238	2.21	2.21	204.7	204.7	D	0.00321006
239	2.21	2.21	204.7	204.7	D	0.00318475
240	2.21	2.21	204.7	204.7	D	0.00315936
241	2.21	2.21	204.7	204.7	D	0.00313391
242	2.21	2.21	204.7	204.7	D	0.00310839
243	2.21	2.21	204.7	204.7	D	0.00308281
244	2.21	2.21	204.7	204.7	D	0.00305717
245	2.21	2.21	204.7	204.7	D	0.00303149
246	2.21	2.21	204.7	204.7	D	0.00300576
247	2.21	2.21	204.7	204.7	D	0.00297999
248	2.21	2.21	204.7	204.7	D	0.00295419
249	2.21	2.21	204.7	204.7	D	0.00292836
250	2.21	2.21	204.7	204.7	D	0.00290251
251	2.21	2.21	204.7	204.7	D	0.00287664
252	2.21	2.21	204.7	204.7	D	0.00285075
253	2.21	2.21	204.7	204.7	D	0.00282485
254	2.21	2.21	204.7	204.7	D	0.00279895
255	2.21	2.21	204.7	204.7	D	0.00277305
256	2.21	2.21	204.7	204.7	D	0.00274716
257	2.21	2.21	204.7	204.7	D	0.00272127
258	2.21	2.21	204.7	204.7	D	0.0026954
259	2.21	2.21	204.7	204.7	D	0.00266955
260	2.21	2.21	204.7	204.7	D	0.00264372
261	2.21	2.21	204.7	204.7	D	0.00261792
262	2.21	2.21	204.7	204.7	D	0.00259215
263	2.21	2.21	204.7	204.7	D	0.00256641
264	2.21	2.21	204.7	204.7	D	0.00254072
265	2.21	2.21	204.7	204.7	D	0.00251507
266	2.21	2.21	204.7	204.7	D	0.00248946
267	2.21	2.21	204.7	204.7	D	0.00246392
268	2.21	2.21	204.7	204.7	D	0.00243842
269	2.21	2.21	204.7	204.7	D	0.00241299
270	2.21	2.21	204.7	204.7	D	0.00238762
271	2.21	2.21	204.7	204.7	D	0.00236232
272	2.21	2.21	204.7	204.7	D	0.00233709
273	2.21	2.21	204.7	204.7	D	0.00231193
274	2.21	2.21	204.7	204.7	D	0.00228686
275	2.21	2.21	204.7	204.7	D	0.00226186
276	2.21	2.21	204.7	204.7	D	0.00223695
277	2.21	2.21	204.7	204.7	D	0.00221213
278	2.21	2.21	204.7	204.7	D	0.00218741
279	2.21	2.21	204.7	204.7	D	0.00216277
280	2.21	2.21	204.7	204.7	D	0.00213824
281	2.21	2.21	204.7	204.7	D	0.00211381
282	2.21	2.21	204.7	204.7	D	0.00208948
283	2.21	2.21	204.7	204.7	D	0.00206526
284	2.21	2.21	204.7	204.7	D	0.00204115
285	2.21	2.21	204.7	204.7	D	0.00201715
286	2.21	2.21	204.7	204.7	D	0.00199327
287	2.21	2.21	204.7	204.7	D	0.00196951
288	2.21	2.21	204.7	204.7	D	0.00194587
289	2.21	2.21	204.7	204.7	D	0.00192235
290	2.21	2.21	204.7	204.7	D	0.00189896
291	2.21	2.21	204.7	204.7	D	0.0018757
292	2.21	2.21	204.7	204.7	D	0.00185257
293	2.21	2.21	204.7	204.7	D	0.00182957
294	2.21	2.21	204.7	204.7	D	0.00180671
295	2.21	2.21	204.7	204.7	D	0.00178399
296	2.21	2.21	204.7	204.7	D	0.00176141
297	2.21	2.21	204.7	204.7	D	0.00173897
298	2.21	2.21	204.7	204.7	D	0.00171667
299	2.21	2.21	204.7	204.7	D	0.00169452
