# Supplementary material for: Spatial relationships in the urothelial and head and neck tumor microenvironment predict response to combination immune checkpoint inhibitors
Source: Nat Commun. 2024 Mar 21;15:2538. doi: 10.1038/s41467-024-46450-1 (PMC10957922; doi:10.1038/s41467-024-46450-1)
Supplement: Supplementary file 6 — Source data [file 41467_2024_46450_MOESM6_ESM.zip › sourcedata_individual_files/fig3d.xlsx]

## Sheet: Sheet1
x	a	a (shape)	b	b (scale)	sample	y
0.25	6.42	6.42	14.17	14.17	a	1.42094e-10
0.5	6.42	6.42	14.17	14.17	a	6.08356e-09
0.75	6.42	6.42	14.17	14.17	a	5.47738e-08
1	6.42	6.42	14.17	14.17	a	2.6046e-07
1.25	6.42	6.42	14.17	14.17	a	8.72957e-07
1.5	6.42	6.42	14.17	14.17	a	2.34507e-06
1.75	6.42	6.42	14.17	14.17	a	5.40762e-06
2	6.42	6.42	14.17	14.17	a	1.11512e-05
2.25	6.42	6.42	14.17	14.17	a	2.11138e-05
2.5	6.42	6.42	14.17	14.17	a	3.7374e-05
2.75	6.42	6.42	14.17	14.17	a	6.26487e-05
3	6.42	6.42	14.17	14.17	a	0.000100396
3.25	6.42	6.42	14.17	14.17	a	0.000154922
3.5	6.42	6.42	14.17	14.17	a	0.000231491
3.75	6.42	6.42	14.17	14.17	a	0.000336438
4	6.42	6.42	14.17	14.17	a	0.000477284
4.25	6.42	6.42	14.17	14.17	a	0.000662854
4.5	6.42	6.42	14.17	14.17	a	0.000903394
4.75	6.42	6.42	14.17	14.17	a	0.00121068
5	6.42	6.42	14.17	14.17	a	0.00159815
5.25	6.42	6.42	14.17	14.17	a	0.00208096
5.5	6.42	6.42	14.17	14.17	a	0.00267614
5.75	6.42	6.42	14.17	14.17	a	0.00340261
6	6.42	6.42	14.17	14.17	a	0.0042813
6.25	6.42	6.42	14.17	14.17	a	0.0053351
6.5	6.42	6.42	14.17	14.17	a	0.00658892
6.75	6.42	6.42	14.17	14.17	a	0.00806957
7	6.42	6.42	14.17	14.17	a	0.00980569
7.25	6.42	6.42	14.17	14.17	a	0.0118275
7.5	6.42	6.42	14.17	14.17	a	0.0141665
7.75	6.42	6.42	14.17	14.17	a	0.0168552
8	6.42	6.42	14.17	14.17	a	0.0199263
8.25	6.42	6.42	14.17	14.17	a	0.0234122
8.5	6.42	6.42	14.17	14.17	a	0.0273442
8.75	6.42	6.42	14.17	14.17	a	0.0317512
9	6.42	6.42	14.17	14.17	a	0.0366583
9.25	6.42	6.42	14.17	14.17	a	0.0420857
9.5	6.42	6.42	14.17	14.17	a	0.0480465
9.75	6.42	6.42	14.17	14.17	a	0.0545449
10	6.42	6.42	14.17	14.17	a	0.0615739
10.25	6.42	6.42	14.17	14.17	a	0.0691129
10.5	6.42	6.42	14.17	14.17	a	0.0771251
10.75	6.42	6.42	14.17	14.17	a	0.0855552
11	6.42	6.42	14.17	14.17	a	0.0943268
11.25	6.42	6.42	14.17	14.17	a	0.103341
11.5	6.42	6.42	14.17	14.17	a	0.112473
11.75	6.42	6.42	14.17	14.17	a	0.121574
12	6.42	6.42	14.17	14.17	a	0.130469
12.25	6.42	6.42	14.17	14.17	a	0.138963
12.5	6.42	6.42	14.17	14.17	a	0.146837
12.75	6.42	6.42	14.17	14.17	a	0.153861
13	6.42	6.42	14.17	14.17	a	0.159795
13.25	6.42	6.42	14.17	14.17	a	0.164404
13.5	6.42	6.42	14.17	14.17	a	0.167466
13.75	6.42	6.42	14.17	14.17	a	0.168785
14	6.42	6.42	14.17	14.17	a	0.168206
14.25	6.42	6.42	14.17	14.17	a	0.16563
14.5	6.42	6.42	14.17	14.17	a	0.161022
14.75	6.42	6.42	14.17	14.17	a	0.154428
15	6.42	6.42	14.17	14.17	a	0.145972
15.25	6.42	6.42	14.17	14.17	a	0.135865
15.5	6.42	6.42	14.17	14.17	a	0.124395
15.75	6.42	6.42	14.17	14.17	a	0.111915
16	6.42	6.42	14.17	14.17	a	0.0988267
16.25	6.42	6.42	14.17	14.17	a	0.0855532
16.5	6.42	6.42	14.17	14.17	a	0.0725139
16.75	6.42	6.42	14.17	14.17	a	0.0600958
17	6.42	6.42	14.17	14.17	a	0.0486281
17.25	6.42	6.42	14.17	14.17	a	0.0383618
17.5	6.42	6.42	14.17	14.17	a	0.0294573
17.75	6.42	6.42	14.17	14.17	a	0.0219809
18	6.42	6.42	14.17	14.17	a	0.015911
18.25	6.42	6.42	14.17	14.17	a	0.0111519
18.5	6.42	6.42	14.17	14.17	a	0.00755374
18.75	6.42	6.42	14.17	14.17	a	0.00493463
19	6.42	6.42	14.17	14.17	a	0.00310245
19.25	6.42	6.42	14.17	14.17	a	0.00187303
19.5	6.42	6.42	14.17	14.17	a	0.00108333
19.75	6.42	6.42	14.17	14.17	a	0.00059882
20	6.42	6.42	14.17	14.17	a	0.000315531
20.25	6.42	6.42	14.17	14.17	a	0.000158067
20.5	6.42	6.42	14.17	14.17	a	7.50727e-05
20.75	6.42	6.42	14.17	14.17	a	3.37059e-05
21	6.42	6.42	14.17	14.17	a	1.42625e-05
21.25	6.42	6.42	14.17	14.17	a	5.66994e-06
21.5	6.42	6.42	14.17	14.17	a	2.1107e-06
21.75	6.42	6.42	14.17	14.17	a	7.33244e-07
22	6.42	6.42	14.17	14.17	a	2.36862e-07
22.25	6.42	6.42	14.17	14.17	a	7.08851e-08
22.5	6.42	6.42	14.17	14.17	a	1.95772e-08
22.75	6.42	6.42	14.17	14.17	a	4.96976e-09
23	6.42	6.42	14.17	14.17	a	1.15479e-09
23.25	6.42	6.42	14.17	14.17	a	2.4455e-10
23.5	6.42	6.42	14.17	14.17	a	4.69872e-11
23.75	6.42	6.42	14.17	14.17	a	8.15289e-12
24	6.42	6.42	14.17	14.17	a	1.27134e-12
24.25	6.42	6.42	14.17	14.17	a	1.77277e-13
24.5	6.42	6.42	14.17	14.17	a	2.19898e-14
24.75	6.42	6.42	14.17	14.17	a	2.41341e-15
25	6.42	6.42	14.17	14.17	a	2.33055e-16
25.25	6.42	6.42	14.17	14.17	a	1.96876e-17
25.5	6.42	6.42	14.17	14.17	a	1.44623e-18
25.75	6.42	6.42	14.17	14.17	a	9.18142e-20
26	6.42	6.42	14.17	14.17	a	5.00527e-21
26.25	6.42	6.42	14.17	14.17	a	2.32766e-22
26.5	6.42	6.42	14.17	14.17	a	9.17106e-24
26.75	6.42	6.42	14.17	14.17	a	3.03989e-25
27	6.42	6.42	14.17	14.17	a	8.41524e-27
27.25	6.42	6.42	14.17	14.17	a	1.93097e-28
27.5	6.42	6.42	14.17	14.17	a	3.64426e-30
27.75	6.42	6.42	14.17	14.17	a	5.61156e-32
28	6.42	6.42	14.17	14.17	a	6.99201e-34
28.25	6.42	6.42	14.17	14.17	a	6.9897e-36
28.5	6.42	6.42	14.17	14.17	a	5.55688e-38
28.75	6.42	6.42	14.17	14.17	a	3.4816e-40
29	6.42	6.42	14.17	14.17	a	1.70311e-42
29.25	6.42	6.42	14.17	14.17	a	6.44229e-45
29.5	6.42	6.42	14.17	14.17	a	1.86579e-47
29.75	6.42	6.42	14.17	14.17	a	4.09518e-50
30	6.42	6.42	14.17	14.17	a	6.74071e-53
30.25	6.42	6.42	14.17	14.17	a	8.23115e-56
30.5	6.42	6.42	14.17	14.17	a	7.37397e-59
30.75	6.42	6.42	14.17	14.17	a	4.79131e-62
31	6.42	6.42	14.17	14.17	a	2.23152e-65
31.25	6.42	6.42	14.17	14.17	a	7.36009e-69
31.5	6.42	6.42	14.17	14.17	a	1.69782e-72
31.75	6.42	6.42	14.17	14.17	a	2.70438e-76
32	6.42	6.42	14.17	14.17	a	2.93562e-80
32.25	6.42	6.42	14.17	14.17	a	2.14251e-84
32.5	6.42	6.42	14.17	14.17	a	1.03684e-88
32.75	6.42	6.42	14.17	14.17	a	3.27999e-93
33	6.42	6.42	14.17	14.17	a	6.68434e-98
33.25	6.42	6.42	14.17	14.17	a	8.6446e-103
33.5	6.42	6.42	14.17	14.17	a	6.98618e-108
33.75	6.42	6.42	14.17	14.17	a	3.47278e-113
34	6.42	6.42	14.17	14.17	a	1.04475e-118
34.25	6.42	6.42	14.17	14.17	a	1.87075e-124
34.5	6.42	6.42	14.17	14.17	a	1.96012e-130
34.75	6.42	6.42	14.17	14.17	a	1.18091e-136
35	6.42	6.42	14.17	14.17	a	4.01815e-143
35.25	6.42	6.42	14.17	14.17	a	7.5811e-150
35.5	6.42	6.42	14.17	14.17	a	7.78314e-157
35.75	6.42	6.42	14.17	14.17	a	4.26496e-164
36	6.42	6.42	14.17	14.17	a	1.223e-171
36.25	6.42	6.42	14.17	14.17	a	1.79845e-179
36.5	6.42	6.42	14.17	14.17	a	1.32839e-187
36.75	6.42	6.42	14.17	14.17	a	4.82496e-196
37	6.42	6.42	14.17	14.17	a	8.4326e-205
37.25	6.42	6.42	14.17	14.17	a	6.93539e-214
37.5	6.42	6.42	14.17	14.17	a	2.62383e-223
37.75	6.42	6.42	14.17	14.17	a	4.46112e-233
38	6.42	6.42	14.17	14.17	a	3.32848e-243
38.25	6.42	6.42	14.17	14.17	a	1.06354e-253
38.5	6.42	6.42	14.17	14.17	a	1.41954e-264
38.75	6.42	6.42	14.17	14.17	a	7.71529e-276
39	6.42	6.42	14.17	14.17	a	1.6636e-287
39.25	6.42	6.42	14.17	14.17	a	1.38569e-299
39.5	6.42	6.42	14.17	14.17	a	0
39.75	6.42	6.42	14.17	14.17	a	0
40	6.42	6.42	14.17	14.17	a	0
40.25	6.42	6.42	14.17	14.17	a	0
40.5	6.42	6.42	14.17	14.17	a	0
40.75	6.42	6.42	14.17	14.17	a	0
41	6.42	6.42	14.17	14.17	a	0
41.25	6.42	6.42	14.17	14.17	a	0
41.5	6.42	6.42	14.17	14.17	a	0
41.75	6.42	6.42	14.17	14.17	a	0
42	6.42	6.42	14.17	14.17	a	0
42.25	6.42	6.42	14.17	14.17	a	0
42.5	6.42	6.42	14.17	14.17	a	0
42.75	6.42	6.42	14.17	14.17	a	0
43	6.42	6.42	14.17	14.17	a	0
43.25	6.42	6.42	14.17	14.17	a	0
43.5	6.42	6.42	14.17	14.17	a	0
43.75	6.42	6.42	14.17	14.17	a	0
44	6.42	6.42	14.17	14.17	a	0
44.25	6.42	6.42	14.17	14.17	a	0
44.5	6.42	6.42	14.17	14.17	a	0
44.75	6.42	6.42	14.17	14.17	a	0
45	6.42	6.42	14.17	14.17	a	0
45.25	6.42	6.42	14.17	14.17	a	0
45.5	6.42	6.42	14.17	14.17	a	0
45.75	6.42	6.42	14.17	14.17	a	0
46	6.42	6.42	14.17	14.17	a	0
46.25	6.42	6.42	14.17	14.17	a	0
46.5	6.42	6.42	14.17	14.17	a	0
46.75	6.42	6.42	14.17	14.17	a	0
47	6.42	6.42	14.17	14.17	a	0
47.25	6.42	6.42	14.17	14.17	a	0
47.5	6.42	6.42	14.17	14.17	a	0
47.75	6.42	6.42	14.17	14.17	a	0
48	6.42	6.42	14.17	14.17	a	0
48.25	6.42	6.42	14.17	14.17	a	0
48.5	6.42	6.42	14.17	14.17	a	0
48.75	6.42	6.42	14.17	14.17	a	0
49	6.42	6.42	14.17	14.17	a	0
49.25	6.42	6.42	14.17	14.17	a	0
49.5	6.42	6.42	14.17	14.17	a	0
49.75	6.42	6.42	14.17	14.17	a	0
50	6.42	6.42	14.17	14.17	a	0
50.25	6.42	6.42	14.17	14.17	a	0
50.5	6.42	6.42	14.17	14.17	a	0
50.75	6.42	6.42	14.17	14.17	a	0
51	6.42	6.42	14.17	14.17	a	0
51.25	6.42	6.42	14.17	14.17	a	0
51.5	6.42	6.42	14.17	14.17	a	0
51.75	6.42	6.42	14.17	14.17	a	0
52	6.42	6.42	14.17	14.17	a	0
52.25	6.42	6.42	14.17	14.17	a	0
52.5	6.42	6.42	14.17	14.17	a	0
52.75	6.42	6.42	14.17	14.17	a	0
53	6.42	6.42	14.17	14.17	a	0
53.25	6.42	6.42	14.17	14.17	a	0
53.5	6.42	6.42	14.17	14.17	a	0
53.75	6.42	6.42	14.17	14.17	a	0
54	6.42	6.42	14.17	14.17	a	0
54.25	6.42	6.42	14.17	14.17	a	0
54.5	6.42	6.42	14.17	14.17	a	0
54.75	6.42	6.42	14.17	14.17	a	0
55	6.42	6.42	14.17	14.17	a	0
55.25	6.42	6.42	14.17	14.17	a	0
55.5	6.42	6.42	14.17	14.17	a	0
55.75	6.42	6.42	14.17	14.17	a	0
56	6.42	6.42	14.17	14.17	a	0
56.25	6.42	6.42	14.17	14.17	a	0
56.5	6.42	6.42	14.17	14.17	a	0
56.75	6.42	6.42	14.17	14.17	a	0
57	6.42	6.42	14.17	14.17	a	0
57.25	6.42	6.42	14.17	14.17	a	0
57.5	6.42	6.42	14.17	14.17	a	0
57.75	6.42	6.42	14.17	14.17	a	0
58	6.42	6.42	14.17	14.17	a	0
58.25	6.42	6.42	14.17	14.17	a	0
58.5	6.42	6.42	14.17	14.17	a	0
58.75	6.42	6.42	14.17	14.17	a	0
59	6.42	6.42	14.17	14.17	a	0
59.25	6.42	6.42	14.17	14.17	a	0
59.5	6.42	6.42	14.17	14.17	a	0
59.75	6.42	6.42	14.17	14.17	a	0
60	6.42	6.42	14.17	14.17	a	0
60.25	6.42	6.42	14.17	14.17	a	0
60.5	6.42	6.42	14.17	14.17	a	0
60.75	6.42	6.42	14.17	14.17	a	0
61	6.42	6.42	14.17	14.17	a	0
61.25	6.42	6.42	14.17	14.17	a	0
61.5	6.42	6.42	14.17	14.17	a	0
61.75	6.42	6.42	14.17	14.17	a	0
62	6.42	6.42	14.17	14.17	a	0
62.25	6.42	6.42	14.17	14.17	a	0
62.5	6.42	6.42	14.17	14.17	a	0
62.75	6.42	6.42	14.17	14.17	a	0
63	6.42	6.42	14.17	14.17	a	0
63.25	6.42	6.42	14.17	14.17	a	0
63.5	6.42	6.42	14.17	14.17	a	0
63.75	6.42	6.42	14.17	14.17	a	0
64	6.42	6.42	14.17	14.17	a	0
64.25	6.42	6.42	14.17	14.17	a	0
64.5	6.42	6.42	14.17	14.17	a	0
64.75	6.42	6.42	14.17	14.17	a	0
65	6.42	6.42	14.17	14.17	a	0
65.25	6.42	6.42	14.17	14.17	a	0
65.5	6.42	6.42	14.17	14.17	a	0
65.75	6.42	6.42	14.17	14.17	a	0
66	6.42	6.42	14.17	14.17	a	0
66.25	6.42	6.42	14.17	14.17	a	0
66.5	6.42	6.42	14.17	14.17	a	0
66.75	6.42	6.42	14.17	14.17	a	0
67	6.42	6.42	14.17	14.17	a	0
67.25	6.42	6.42	14.17	14.17	a	0
67.5	6.42	6.42	14.17	14.17	a	0
67.75	6.42	6.42	14.17	14.17	a	0
68	6.42	6.42	14.17	14.17	a	0
68.25	6.42	6.42	14.17	14.17	a	0
68.5	6.42	6.42	14.17	14.17	a	0
68.75	6.42	6.42	14.17	14.17	a	0
69	6.42	6.42	14.17	14.17	a	0
69.25	6.42	6.42	14.17	14.17	a	0
69.5	6.42	6.42	14.17	14.17	a	0
69.75	6.42	6.42	14.17	14.17	a	0
70	6.42	6.42	14.17	14.17	a	0
70.25	6.42	6.42	14.17	14.17	a	0
70.5	6.42	6.42	14.17	14.17	a	0
70.75	6.42	6.42	14.17	14.17	a	0
71	6.42	6.42	14.17	14.17	a	0
71.25	6.42	6.42	14.17	14.17	a	0
71.5	6.42	6.42	14.17	14.17	a	0
71.75	6.42	6.42	14.17	14.17	a	0
72	6.42	6.42	14.17	14.17	a	0
72.25	6.42	6.42	14.17	14.17	a	0
72.5	6.42	6.42	14.17	14.17	a	0
72.75	6.42	6.42	14.17	14.17	a	0
73	6.42	6.42	14.17	14.17	a	0
73.25	6.42	6.42	14.17	14.17	a	0
73.5	6.42	6.42	14.17	14.17	a	0
73.75	6.42	6.42	14.17	14.17	a	0
74	6.42	6.42	14.17	14.17	a	0
74.25	6.42	6.42	14.17	14.17	a	0
74.5	6.42	6.42	14.17	14.17	a	0
74.75	6.42	6.42	14.17	14.17	a	0
75	6.42	6.42	14.17	14.17	a	0
75.25	6.42	6.42	14.17	14.17	a	0
75.5	6.42	6.42	14.17	14.17	a	0
75.75	6.42	6.42	14.17	14.17	a	0
76	6.42	6.42	14.17	14.17	a	0
76.25	6.42	6.42	14.17	14.17	a	0
76.5	6.42	6.42	14.17	14.17	a	0
76.75	6.42	6.42	14.17	14.17	a	0
77	6.42	6.42	14.17	14.17	a	0
77.25	6.42	6.42	14.17	14.17	a	0
77.5	6.42	6.42	14.17	14.17	a	0
77.75	6.42	6.42	14.17	14.17	a	0
78	6.42	6.42	14.17	14.17	a	0
78.25	6.42	6.42	14.17	14.17	a	0
78.5	6.42	6.42	14.17	14.17	a	0
78.75	6.42	6.42	14.17	14.17	a	0
79	6.42	6.42	14.17	14.17	a	0
79.25	6.42	6.42	14.17	14.17	a	0
79.5	6.42	6.42	14.17	14.17	a	0
79.75	6.42	6.42	14.17	14.17	a	0
80	6.42	6.42	14.17	14.17	a	0
80.25	6.42	6.42	14.17	14.17	a	0
80.5	6.42	6.42	14.17	14.17	a	0
80.75	6.42	6.42	14.17	14.17	a	0
81	6.42	6.42	14.17	14.17	a	0
81.25	6.42	6.42	14.17	14.17	a	0
81.5	6.42	6.42	14.17	14.17	a	0
81.75	6.42	6.42	14.17	14.17	a	0
82	6.42	6.42	14.17	14.17	a	0
82.25	6.42	6.42	14.17	14.17	a	0
82.5	6.42	6.42	14.17	14.17	a	0
82.75	6.42	6.42	14.17	14.17	a	0
83	6.42	6.42	14.17	14.17	a	0
83.25	6.42	6.42	14.17	14.17	a	0
83.5	6.42	6.42	14.17	14.17	a	0
83.75	6.42	6.42	14.17	14.17	a	0
84	6.42	6.42	14.17	14.17	a	0
84.25	6.42	6.42	14.17	14.17	a	0
84.5	6.42	6.42	14.17	14.17	a	0
84.75	6.42	6.42	14.17	14.17	a	0
85	6.42	6.42	14.17	14.17	a	0
85.25	6.42	6.42	14.17	14.17	a	0
85.5	6.42	6.42	14.17	14.17	a	0
85.75	6.42	6.42	14.17	14.17	a	0
86	6.42	6.42	14.17	14.17	a	0
86.25	6.42	6.42	14.17	14.17	a	0
86.5	6.42	6.42	14.17	14.17	a	0
86.75	6.42	6.42	14.17	14.17	a	0
87	6.42	6.42	14.17	14.17	a	0
87.25	6.42	6.42	14.17	14.17	a	0
87.5	6.42	6.42	14.17	14.17	a	0
87.75	6.42	6.42	14.17	14.17	a	0
88	6.42	6.42	14.17	14.17	a	0
88.25	6.42	6.42	14.17	14.17	a	0
88.5	6.42	6.42	14.17	14.17	a	0
88.75	6.42	6.42	14.17	14.17	a	0
89	6.42	6.42	14.17	14.17	a	0
89.25	6.42	6.42	14.17	14.17	a	0
89.5	6.42	6.42	14.17	14.17	a	0
89.75	6.42	6.42	14.17	14.17	a	0
90	6.42	6.42	14.17	14.17	a	0
90.25	6.42	6.42	14.17	14.17	a	0
90.5	6.42	6.42	14.17	14.17	a	0
90.75	6.42	6.42	14.17	14.17	a	0
91	6.42	6.42	14.17	14.17	a	0
91.25	6.42	6.42	14.17	14.17	a	0
91.5	6.42	6.42	14.17	14.17	a	0
91.75	6.42	6.42	14.17	14.17	a	0
92	6.42	6.42	14.17	14.17	a	0
92.25	6.42	6.42	14.17	14.17	a	0
92.5	6.42	6.42	14.17	14.17	a	0
92.75	6.42	6.42	14.17	14.17	a	0
93	6.42	6.42	14.17	14.17	a	0
93.25	6.42	6.42	14.17	14.17	a	0
93.5	6.42	6.42	14.17	14.17	a	0
93.75	6.42	6.42	14.17	14.17	a	0
94	6.42	6.42	14.17	14.17	a	0
94.25	6.42	6.42	14.17	14.17	a	0
94.5	6.42	6.42	14.17	14.17	a	0
94.75	6.42	6.42	14.17	14.17	a	0
95	6.42	6.42	14.17	14.17	a	0
95.25	6.42	6.42	14.17	14.17	a	0
95.5	6.42	6.42	14.17	14.17	a	0
95.75	6.42	6.42	14.17	14.17	a	0
96	6.42	6.42	14.17	14.17	a	0
96.25	6.42	6.42	14.17	14.17	a	0
96.5	6.42	6.42	14.17	14.17	a	0
96.75	6.42	6.42	14.17	14.17	a	0
97	6.42	6.42	14.17	14.17	a	0
97.25	6.42	6.42	14.17	14.17	a	0
97.5	6.42	6.42	14.17	14.17	a	0
97.75	6.42	6.42	14.17	14.17	a	0
98	6.42	6.42	14.17	14.17	a	0
98.25	6.42	6.42	14.17	14.17	a	0
98.5	6.42	6.42	14.17	14.17	a	0
98.75	6.42	6.42	14.17	14.17	a	0
99	6.42	6.42	14.17	14.17	a	0
99.25	6.42	6.42	14.17	14.17	a	0
99.5	6.42	6.42	14.17	14.17	a	0
99.75	6.42	6.42	14.17	14.17	a	0
0.25	3	3	14.17	14.17	b	6.59006e-05
0.5	3	3	14.17	14.17	b	0.000263592
0.75	3	3	14.17	14.17	b	0.000593021
1	3	3	14.17	14.17	b	0.00105404
1.25	3	3	14.17	14.17	b	0.00164639
1.5	3	3	14.17	14.17	b	0.00236962
1.75	3	3	14.17	14.17	b	0.00322307
2	3	3	14.17	14.17	b	0.00420582
2.25	3	3	14.17	14.17	b	0.00531665
2.5	3	3	14.17	14.17	b	0.006554
2.75	3	3	14.17	14.17	b	0.00791594
3	3	3	14.17	14.17	b	0.00940011
3.25	3	3	14.17	14.17	b	0.0110037
3.5	3	3	14.17	14.17	b	0.0127234
3.75	3	3	14.17	14.17	b	0.0145554
4	3	3	14.17	14.17	b	0.0164954
4.25	3	3	14.17	14.17	b	0.0185384
4.5	3	3	14.17	14.17	b	0.0206789
4.75	3	3	14.17	14.17	b	0.0229108
5	3	3	14.17	14.17	b	0.0252273
5.25	3	3	14.17	14.17	b	0.0276212
5.5	3	3	14.17	14.17	b	0.0300844
5.75	3	3	14.17	14.17	b	0.0326083
6	3	3	14.17	14.17	b	0.0351839
6.25	3	3	14.17	14.17	b	0.0378012
6.5	3	3	14.17	14.17	b	0.04045
6.75	3	3	14.17	14.17	b	0.0431196
7	3	3	14.17	14.17	b	0.0457985
7.25	3	3	14.17	14.17	b	0.0484751
7.5	3	3	14.17	14.17	b	0.0511374
7.75	3	3	14.17	14.17	b	0.0537728
8	3	3	14.17	14.17	b	0.0563688
8.25	3	3	14.17	14.17	b	0.0589127
8.5	3	3	14.17	14.17	b	0.0613915
8.75	3	3	14.17	14.17	b	0.0637925
9	3	3	14.17	14.17	b	0.0661029
9.25	3	3	14.17	14.17	b	0.0683103
9.5	3	3	14.17	14.17	b	0.0704024
9.75	3	3	14.17	14.17	b	0.0723674
10	3	3	14.17	14.17	b	0.0741941
10.25	3	3	14.17	14.17	b	0.0758718
10.5	3	3	14.17	14.17	b	0.0773905
10.75	3	3	14.17	14.17	b	0.0787411
11	3	3	14.17	14.17	b	0.0799154
11.25	3	3	14.17	14.17	b	0.0809059
11.5	3	3	14.17	14.17	b	0.0817067
11.75	3	3	14.17	14.17	b	0.0823125
12	3	3	14.17	14.17	b	0.0827196
12.25	3	3	14.17	14.17	b	0.0829253
12.5	3	3	14.17	14.17	b	0.0829282
12.75	3	3	14.17	14.17	b	0.0827284
13	3	3	14.17	14.17	b	0.0823272
13.25	3	3	14.17	14.17	b	0.0817272
13.5	3	3	14.17	14.17	b	0.0809323
13.75	3	3	14.17	14.17	b	0.0799479
14	3	3	14.17	14.17	b	0.0787803
14.25	3	3	14.17	14.17	b	0.0774372
14.5	3	3	14.17	14.17	b	0.0759274
14.75	3	3	14.17	14.17	b	0.0742608
15	3	3	14.17	14.17	b	0.072448
15.25	3	3	14.17	14.17	b	0.0705007
15.5	3	3	14.17	14.17	b	0.0684312
15.75	3	3	14.17	14.17	b	0.0662524
16	3	3	14.17	14.17	b	0.0639778
16.25	3	3	14.17	14.17	b	0.0616209
16.5	3	3	14.17	14.17	b	0.0591959
16.75	3	3	14.17	14.17	b	0.0567167
17	3	3	14.17	14.17	b	0.0541974
17.25	3	3	14.17	14.17	b	0.0516517
17.5	3	3	14.17	14.17	b	0.0490931
17.75	3	3	14.17	14.17	b	0.0465348
18	3	3	14.17	14.17	b	0.0439893
18.25	3	3	14.17	14.17	b	0.0414685
18.5	3	3	14.17	14.17	b	0.0389836
18.75	3	3	14.17	14.17	b	0.036545
19	3	3	14.17	14.17	b	0.0341622
19.25	3	3	14.17	14.17	b	0.0318439
19.5	3	3	14.17	14.17	b	0.0295977
19.75	3	3	14.17	14.17	b	0.0274303
20	3	3	14.17	14.17	b	0.0253474
20.25	3	3	14.17	14.17	b	0.0233537
20.5	3	3	14.17	14.17	b	0.021453
20.75	3	3	14.17	14.17	b	0.0196479
21	3	3	14.17	14.17	b	0.0179403
21.25	3	3	14.17	14.17	b	0.0163313
21.5	3	3	14.17	14.17	b	0.0148208
21.75	3	3	14.17	14.17	b	0.0134084
22	3	3	14.17	14.17	b	0.0120927
22.25	3	3	14.17	14.17	b	0.0108717
22.5	3	3	14.17	14.17	b	0.00974285
22.75	3	3	14.17	14.17	b	0.00870324
23	3	3	14.17	14.17	b	0.00774942
23.25	3	3	14.17	14.17	b	0.00687762
23.5	3	3	14.17	14.17	b	0.00608381
23.75	3	3	14.17	14.17	b	0.00536376
24	3	3	14.17	14.17	b	0.00471311
24.25	3	3	14.17	14.17	b	0.00412741
24.5	3	3	14.17	14.17	b	0.0036022
24.75	3	3	14.17	14.17	b	0.00313303
25	3	3	14.17	14.17	b	0.00271554
25.25	3	3	14.17	14.17	b	0.00234547
25.5	3	3	14.17	14.17	b	0.00201871
25.75	3	3	14.17	14.17	b	0.00173131
26	3	3	14.17	14.17	b	0.00147951
26.25	3	3	14.17	14.17	b	0.00125978
26.5	3	3	14.17	14.17	b	0.00106878
26.75	3	3	14.17	14.17	b	0.000903418
27	3	3	14.17	14.17	b	0.00076082
27.25	3	3	14.17	14.17	b	0.000638344
27.5	3	3	14.17	14.17	b	0.000533575
27.75	3	3	14.17	14.17	b	0.000444314
28	3	3	14.17	14.17	b	0.000368574
28.25	3	3	14.17	14.17	b	0.000304571
28.5	3	3	14.17	14.17	b	0.000250707
28.75	3	3	14.17	14.17	b	0.000205564
29	3	3	14.17	14.17	b	0.000167887
29.25	3	3	14.17	14.17	b	0.000136572
29.5	3	3	14.17	14.17	b	0.000110654
29.75	3	3	14.17	14.17	b	8.9294e-05
30	3	3	14.17	14.17	b	7.17651e-05
30.25	3	3	14.17	14.17	b	5.74417e-05
30.5	3	3	14.17	14.17	b	4.57878e-05
30.75	3	3	14.17	14.17	b	3.6347e-05
31	3	3	14.17	14.17	b	2.87323e-05
31.25	3	3	14.17	14.17	b	2.26173e-05
31.5	3	3	14.17	14.17	b	1.77282e-05
31.75	3	3	14.17	14.17	b	1.38367e-05
32	3	3	14.17	14.17	b	1.0753e-05
32.25	3	3	14.17	14.17	b	8.32037e-06
32.5	3	3	14.17	14.17	b	6.40997e-06
32.75	3	3	14.17	14.17	b	4.91652e-06
33	3	3	14.17	14.17	b	3.75435e-06
33.25	3	3	14.17	14.17	b	2.85413e-06
33.5	3	3	14.17	14.17	b	2.16002e-06
33.75	3	3	14.17	14.17	b	1.62734e-06
34	3	3	14.17	14.17	b	1.22045e-06
34.25	3	3	14.17	14.17	b	9.11099e-07
34.5	3	3	14.17	14.17	b	6.77027e-07
34.75	3	3	14.17	14.17	b	5.00755e-07
35	3	3	14.17	14.17	b	3.68648e-07
35.25	3	3	14.17	14.17	b	2.70115e-07
35.5	3	3	14.17	14.17	b	1.96982e-07
35.75	3	3	14.17	14.17	b	1.42964e-07
36	3	3	14.17	14.17	b	1.03262e-07
36.25	3	3	14.17	14.17	b	7.42249e-08
36.5	3	3	14.17	14.17	b	5.30938e-08
36.75	3	3	14.17	14.17	b	3.77926e-08
37	3	3	14.17	14.17	b	2.67687e-08
37.25	3	3	14.17	14.17	b	1.88664e-08
37.5	3	3	14.17	14.17	b	1.32306e-08
37.75	3	3	14.17	14.17	b	9.2318e-09
38	3	3	14.17	14.17	b	6.40905e-09
38.25	3	3	14.17	14.17	b	4.42678e-09
38.5	3	3	14.17	14.17	b	3.04197e-09
38.75	3	3	14.17	14.17	b	2.07961e-09
39	3	3	14.17	14.17	b	1.41434e-09
39.25	3	3	14.17	14.17	b	9.56886e-10
39.5	3	3	14.17	14.17	b	6.43996e-10
39.75	3	3	14.17	14.17	b	4.31132e-10
40	3	3	14.17	14.17	b	2.87096e-10
40.25	3	3	14.17	14.17	b	1.90161e-10
40.5	3	3	14.17	14.17	b	1.25279e-10
40.75	3	3	14.17	14.17	b	8.20886e-11
41	3	3	14.17	14.17	b	5.34962e-11
41.25	3	3	14.17	14.17	b	3.46724e-11
41.5	3	3	14.17	14.17	b	2.23486e-11
41.75	3	3	14.17	14.17	b	1.43256e-11
42	3	3	14.17	14.17	b	9.13169e-12
42.25	3	3	14.17	14.17	b	5.78837e-12
42.5	3	3	14.17	14.17	b	3.64848e-12
42.75	3	3	14.17	14.17	b	2.28668e-12
43	3	3	14.17	14.17	b	1.42502e-12
43.25	3	3	14.17	14.17	b	8.82972e-13
43.5	3	3	14.17	14.17	b	5.43961e-13
43.75	3	3	14.17	14.17	b	3.33173e-13
44	3	3	14.17	14.17	b	2.0288e-13
44.25	3	3	14.17	14.17	b	1.22818e-13
44.5	3	3	14.17	14.17	b	7.39137e-14
44.75	3	3	14.17	14.17	b	4.42194e-14
45	3	3	14.17	14.17	b	2.62973e-14
45.25	3	3	14.17	14.17	b	1.55456e-14
45.5	3	3	14.17	14.17	b	9.13456e-15
45.75	3	3	14.17	14.17	b	5.33503e-15
46	3	3	14.17	14.17	b	3.097e-15
46.25	3	3	14.17	14.17	b	1.78685e-15
46.5	3	3	14.17	14.17	b	1.02461e-15
46.75	3	3	14.17	14.17	b	5.8391e-16
47	3	3	14.17	14.17	b	3.30698e-16
47.25	3	3	14.17	14.17	b	1.86124e-16
47.5	3	3	14.17	14.17	b	1.04098e-16
47.75	3	3	14.17	14.17	b	5.7855e-17
48	3	3	14.17	14.17	b	3.19508e-17
48.25	3	3	14.17	14.17	b	1.75329e-17
48.5	3	3	14.17	14.17	b	9.55955e-18
48.75	3	3	14.17	14.17	b	5.17873e-18
49	3	3	14.17	14.17	b	2.78738e-18
49.25	3	3	14.17	14.17	b	1.49053e-18
49.5	3	3	14.17	14.17	b	7.91852e-19
49.75	3	3	14.17	14.17	b	4.17919e-19
50	3	3	14.17	14.17	b	2.19114e-19
50.25	3	3	14.17	14.17	b	1.14121e-19
50.5	3	3	14.17	14.17	b	5.90421e-20
50.75	3	3	14.17	14.17	b	3.03421e-20
51	3	3	14.17	14.17	b	1.54883e-20
51.25	3	3	14.17	14.17	b	7.85278e-21
51.5	3	3	14.17	14.17	b	3.95446e-21
51.75	3	3	14.17	14.17	b	1.9778e-21
52	3	3	14.17	14.17	b	9.82419e-22
52.25	3	3	14.17	14.17	b	4.84634e-22
52.5	3	3	14.17	14.17	b	2.37421e-22
52.75	3	3	14.17	14.17	b	1.15505e-22
53	3	3	14.17	14.17	b	5.58011e-23
53.25	3	3	14.17	14.17	b	2.6769e-23
53.5	3	3	14.17	14.17	b	1.27513e-23
53.75	3	3	14.17	14.17	b	6.03108e-24
54	3	3	14.17	14.17	b	2.8323e-24
54.25	3	3	14.17	14.17	b	1.32061e-24
54.5	3	3	14.17	14.17	b	6.11346e-25
54.75	3	3	14.17	14.17	b	2.80971e-25
55	3	3	14.17	14.17	b	1.28198e-25
55.25	3	3	14.17	14.17	b	5.80682e-26
55.5	3	3	14.17	14.17	b	2.61104e-26
55.75	3	3	14.17	14.17	b	1.16545e-26
56	3	3	14.17	14.17	b	5.16376e-27
56.25	3	3	14.17	14.17	b	2.27099e-27
56.5	3	3	14.17	14.17	b	9.91352e-28
56.75	3	3	14.17	14.17	b	4.29526e-28
57	3	3	14.17	14.17	b	1.84708e-28
57.25	3	3	14.17	14.17	b	7.88318e-29
57.5	3	3	14.17	14.17	b	3.33906e-29
57.75	3	3	14.17	14.17	b	1.40359e-29
58	3	3	14.17	14.17	b	5.85508e-30
58.25	3	3	14.17	14.17	b	2.42376e-30
58.5	3	3	14.17	14.17	b	9.95627e-31
58.75	3	3	14.17	14.17	b	4.05825e-31
59	3	3	14.17	14.17	b	1.64136e-31
59.25	3	3	14.17	14.17	b	6.58679e-32
59.5	3	3	14.17	14.17	b	2.62264e-32
59.75	3	3	14.17	14.17	b	1.03605e-32
60	3	3	14.17	14.17	b	4.06058e-33
60.25	3	3	14.17	14.17	b	1.57887e-33
60.5	3	3	14.17	14.17	b	6.09032e-34
60.75	3	3	14.17	14.17	b	2.33054e-34
61	3	3	14.17	14.17	b	8.84669e-35
61.25	3	3	14.17	14.17	b	3.33118e-35
61.5	3	3	14.17	14.17	b	1.24422e-35
61.75	3	3	14.17	14.17	b	4.60955e-36
62	3	3	14.17	14.17	b	1.69384e-36
62.25	3	3	14.17	14.17	b	6.17339e-37
62.5	3	3	14.17	14.17	b	2.2315e-37
62.75	3	3	14.17	14.17	b	7.99981e-38
63	3	3	14.17	14.17	b	2.84417e-38
63.25	3	3	14.17	14.17	b	1.0028e-38
63.5	3	3	14.17	14.17	b	3.50619e-39
63.75	3	3	14.17	14.17	b	1.21565e-39
64	3	3	14.17	14.17	b	4.17947e-40
64.25	3	3	14.17	14.17	b	1.42481e-40
64.5	3	3	14.17	14.17	b	4.81616e-41
64.75	3	3	14.17	14.17	b	1.61414e-41
65	3	3	14.17	14.17	b	5.36365e-42
65.25	3	3	14.17	14.17	b	1.76704e-42
65.5	3	3	14.17	14.17	b	5.77146e-43
65.75	3	3	14.17	14.17	b	1.8688e-43
66	3	3	14.17	14.17	b	5.99878e-44
66.25	3	3	14.17	14.17	b	1.90886e-44
66.5	3	3	14.17	14.17	b	6.02115e-45
66.75	3	3	14.17	14.17	b	1.88264e-45
67	3	3	14.17	14.17	b	5.83472e-46
67.25	3	3	14.17	14.17	b	1.79237e-46
67.5	3	3	14.17	14.17	b	5.45723e-47
67.75	3	3	14.17	14.17	b	1.6468e-47
68	3	3	14.17	14.17	b	4.92517e-48
68.25	3	3	14.17	14.17	b	1.45981e-48
68.5	3	3	14.17	14.17	b	4.28799e-49
68.75	3	3	14.17	14.17	b	1.24818e-49
69	3	3	14.17	14.17	b	3.60045e-50
69.25	3	3	14.17	14.17	b	1.02914e-50
69.5	3	3	14.17	14.17	b	2.91484e-51
69.75	3	3	14.17	14.17	b	8.18027e-52
70	3	3	14.17	14.17	b	2.27466e-52
70.25	3	3	14.17	14.17	b	6.26681e-53
70.5	3	3	14.17	14.17	b	1.71059e-53
70.75	3	3	14.17	14.17	b	4.6259e-54
71	3	3	14.17	14.17	b	1.23933e-54
71.25	3	3	14.17	14.17	b	3.28931e-55
71.5	3	3	14.17	14.17	b	8.64832e-56
71.75	3	3	14.17	14.17	b	2.25245e-56
72	3	3	14.17	14.17	b	5.81115e-57
72.25	3	3	14.17	14.17	b	1.48503e-57
72.5	3	3	14.17	14.17	b	3.75894e-58
72.75	3	3	14.17	14.17	b	9.42396e-59
73	3	3	14.17	14.17	b	2.34006e-59
73.25	3	3	14.17	14.17	b	5.75482e-60
73.5	3	3	14.17	14.17	b	1.40163e-60
73.75	3	3	14.17	14.17	b	3.38079e-61
74	3	3	14.17	14.17	b	8.07554e-62
74.25	3	3	14.17	14.17	b	1.9102e-62
74.5	3	3	14.17	14.17	b	4.47432e-63
74.75	3	3	14.17	14.17	b	1.03777e-63
75	3	3	14.17	14.17	b	2.38333e-64
75.25	3	3	14.17	14.17	b	5.4196e-65
75.5	3	3	14.17	14.17	b	1.2202e-65
75.75	3	3	14.17	14.17	b	2.71998e-66
76	3	3	14.17	14.17	b	6.00281e-67
76.25	3	3	14.17	14.17	b	1.31154e-67
76.5	3	3	14.17	14.17	b	2.83686e-68
76.75	3	3	14.17	14.17	b	6.07441e-69
77	3	3	14.17	14.17	b	1.28756e-69
77.25	3	3	14.17	14.17	b	2.70157e-70
77.5	3	3	14.17	14.17	b	5.6109e-71
77.75	3	3	14.17	14.17	b	1.15346e-71
78	3	3	14.17	14.17	b	2.34701e-72
78.25	3	3	14.17	14.17	b	4.72665e-73
78.5	3	3	14.17	14.17	b	9.42115e-74
78.75	3	3	14.17	14.17	b	1.85845e-74
79	3	3	14.17	14.17	b	3.62813e-75
79.25	3	3	14.17	14.17	b	7.00945e-76
79.5	3	3	14.17	14.17	b	1.34011e-76
79.75	3	3	14.17	14.17	b	2.53534e-77
80	3	3	14.17	14.17	b	4.74635e-78
80.25	3	3	14.17	14.17	b	8.79214e-79
80.5	3	3	14.17	14.17	b	1.61149e-79
80.75	3	3	14.17	14.17	b	2.92244e-80
81	3	3	14.17	14.17	b	5.24362e-81
81.25	3	3	14.17	14.17	b	9.30836e-82
81.5	3	3	14.17	14.17	b	1.63477e-82
81.75	3	3	14.17	14.17	b	2.84031e-83
82	3	3	14.17	14.17	b	4.88188e-84
82.25	3	3	14.17	14.17	b	8.30055e-85
82.5	3	3	14.17	14.17	b	1.39608e-85
82.75	3	3	14.17	14.17	b	2.32265e-86
83	3	3	14.17	14.17	b	3.8222e-87
83.25	3	3	14.17	14.17	b	6.22133e-88
83.5	3	3	14.17	14.17	b	1.00157e-88
83.75	3	3	14.17	14.17	b	1.59474e-89
84	3	3	14.17	14.17	b	2.5113e-90
84.25	3	3	14.17	14.17	b	3.91102e-91
84.5	3	3	14.17	14.17	b	6.02354e-92
84.75	3	3	14.17	14.17	b	9.17421e-93
85	3	3	14.17	14.17	b	1.38174e-93
85.25	3	3	14.17	14.17	b	2.05785e-94
85.5	3	3	14.17	14.17	b	3.03048e-95
85.75	3	3	14.17	14.17	b	4.41274e-96
86	3	3	14.17	14.17	b	6.35315e-97
86.25	3	3	14.17	14.17	b	9.04358e-98
86.5	3	3	14.17	14.17	b	1.27276e-98
86.75	3	3	14.17	14.17	b	1.7709e-99
87	3	3	14.17	14.17	b	2.43596e-100
87.25	3	3	14.17	14.17	b	3.31252e-101
87.5	3	3	14.17	14.17	b	4.45292e-102
87.75	3	3	14.17	14.17	b	5.9172e-103
88	3	3	14.17	14.17	b	7.77244e-104
88.25	3	3	14.17	14.17	b	1.00915e-104
88.5	3	3	14.17	14.17	b	1.29507e-105
88.75	3	3	14.17	14.17	b	1.6427e-106
89	3	3	14.17	14.17	b	2.05938e-107
89.25	3	3	14.17	14.17	b	2.55161e-108
89.5	3	3	14.17	14.17	b	3.12447e-109
89.75	3	3	14.17	14.17	b	3.78101e-110
90	3	3	14.17	14.17	b	4.52164e-111
90.25	3	3	14.17	14.17	b	5.3435e-112
90.5	3	3	14.17	14.17	b	6.23997e-113
90.75	3	3	14.17	14.17	b	7.20033e-114
91	3	3	14.17	14.17	b	8.20958e-115
91.25	3	3	14.17	14.17	b	9.24857e-116
91.5	3	3	14.17	14.17	b	1.02943e-116
91.75	3	3	14.17	14.17	b	1.13208e-117
92	3	3	14.17	14.17	b	1.22998e-118
92.25	3	3	14.17	14.17	b	1.32022e-119
92.5	3	3	14.17	14.17	b	1.39994e-120
92.75	3	3	14.17	14.17	b	1.46646e-121
93	3	3	14.17	14.17	b	1.51745e-122
93.25	3	3	14.17	14.17	b	1.55107e-123
93.5	3	3	14.17	14.17	b	1.56604e-124
93.75	3	3	14.17	14.17	b	1.56176e-125
94	3	3	14.17	14.17	b	1.53835e-126
94.25	3	3	14.17	14.17	b	1.49662e-127
94.5	3	3	14.17	14.17	b	1.43802e-128
94.75	3	3	14.17	14.17	b	1.36459e-129
95	3	3	14.17	14.17	b	1.27882e-130
95.25	3	3	14.17	14.17	b	1.18351e-131
95.5	3	3	14.17	14.17	b	1.08163e-132
95.75	3	3	14.17	14.17	b	9.76142e-134
96	3	3	14.17	14.17	b	8.69881e-135
96.25	3	3	14.17	14.17	b	7.65431e-136
96.5	3	3	14.17	14.17	b	6.65023e-137
96.75	3	3	14.17	14.17	b	5.70476e-138
97	3	3	14.17	14.17	b	4.83164e-139
97.25	3	3	14.17	14.17	b	4.04011e-140
97.5	3	3	14.17	14.17	b	3.33519e-141
97.75	3	3	14.17	14.17	b	2.71807e-142
98	3	3	14.17	14.17	b	2.18675e-143
98.25	3	3	14.17	14.17	b	1.73669e-144
98.5	3	3	14.17	14.17	b	1.3615e-145
98.75	3	3	14.17	14.17	b	1.05358e-146
99	3	3	14.17	14.17	b	8.04746e-148
99.25	3	3	14.17	14.17	b	6.06707e-149
99.5	3	3	14.17	14.17	b	4.51452e-150
99.75	3	3	14.17	14.17	b	3.31546e-151
